# Supplementary material for: Thermodynamically optimal whole-genome tiling microarray design and validation
Source: BMC Res Notes. 2016 Jun 13;9:305. doi: 10.1186/s13104-016-2113-4 (PMC4906886; doi:10.1186/s13104-016-2113-4)
Supplement: Supplementary file 1 — 10.1186/s13104-016-2113-4 Picky analysis results for a previously designed tiling microarray. The tiling microarray created by Yu, et al. [21] was designed using a pipeline [22] that depends on BLAST for sequence-level probe specificity screening. This compressed ZIP archive contains the summary (W83.report) and detail analysis (W83.picky) produced by Picky for this microarray. [file 13104_2016_2113_MOESM1_ESM.zip]

Archive with 2 entries (2 files):
- W83.picky
- W83.report
