# Supplementary material for: Thermodynamically optimal whole-genome tiling microarray design and validation
Source: BMC Res Notes. 2016 Jun 13;9:305. doi: 10.1186/s13104-016-2113-4 (PMC4906886; doi:10.1186/s13104-016-2113-4)
Supplement: Supplementary file 1 — 10.1186/s13104-016-2113-4 Picky analysis results for a previously designed tiling microarray. The tiling microarray created by Yu, et al. [21] was designed using a pipeline [22] that depends on BLAST for sequence-level probe specificity screening. This compressed ZIP archive contains the summary (W83.report) and detail analysis (W83.picky) produced by Picky for this microarray. [file 13104_2016_2113_MOESM1_ESM.zip › W83.picky]

GTGGTAGTTCATCTAAAAAAATATCGTTTTGAGAGCAGTCGTTCATTGCT	50	0	0	0.00	0.00

GAACGACTGCTCTCAAAACGATATTTTTTTAGATGAACTACCACTCGACC	50	0	0	0.00	0.00

TTTTTTAGATGAACTACCACTCGACCAATGTAAATGAAATATGGGACGCG	50	0	0	0.00	0.00

TTACATTGGTCGAGTGGTAGTTCATCTAAAAAAATATCGTTTTGAGAGCA	50	0	0	0.00	0.00

CCCATATTTCATTTACATTGGTCGAGTGGTAGTTCATCTAAAAAAATATC	50	0	0	0.00	0.00

GCAATGAACGACTGCTCTCAAAACGATATTTTTTTAGATGAACTACCACT	50	0	0	0.00	0.00

AAAACGATATTTTTTTAGATGAACTACCACTCGACCAATGTAAATGAAAT	50	0	0	0.00	0.00

GTCGAGTGGTAGTTCATCTAAAAAAATATCGTTTTGAGAGCAGTCGTTCA	50	0	0	0.00	0.00

TTGGACTTGAACCAAGGACCCTCTGATTAACAGTCAGATGCTCTAACCAA	50	1	2	67.21	66.10
U	67.21	0	49	6612	6661	gi|34398108|gb|AE015924.1|
>	66.10	0	47	6708	6755	gi|34398108|gb|AE015924.1|
R>	52.67	0	49	957099	957050	gi|34398108|gb|AE015924.1|

TTGGGCTCGAACCAAGGACCCTCTGATTAACAGTCAGATGCTCTAACCGA	50	1	1	70.43	66.95
U	70.43	0	49	6708	6757	gi|34398108|gb|AE015924.1|
>	66.95	0	47	6612	6659	gi|34398108|gb|AE015924.1|

AGACCAGCGTAGGCGTACGGTGCTCATTACAACATGCTAATTACCAGTAC	50	1	5	70.94	68.93
U	70.94	0	49	16693	16742	gi|34398108|gb|AE015924.1|
>	68.93	0	49	1648062	1648111	gi|34398108|gb|AE015924.1|
R>	68.28	0	47	1417328	1417281	gi|34398108|gb|AE015924.1|
R>	66.80	0	49	1269669	1269620	gi|34398108|gb|AE015924.1|
R>	63.32	0	49	812519	812470	gi|34398108|gb|AE015924.1|
R>	62.99	0	18	812560	812542	gi|34398108|gb|AE015924.1|

GTGCTCATTACAACATGCTAATTACCAGTACATTATGGACAATTAAAGTA	50	1	4	61.34	59.23
U	61.34	0	49	16712	16761	gi|34398108|gb|AE015924.1|
>	59.23	0	48	1648081	1648129	gi|34398108|gb|AE015924.1|
R>	59.10	0	48	1269650	1269602	gi|34398108|gb|AE015924.1|
R>	58.56	0	49	1417309	1417260	gi|34398108|gb|AE015924.1|
R>	52.98	0	48	812500	812452	gi|34398108|gb|AE015924.1|

CATTACAACATGCTAATTACCAGTACATTATGGACAATTAAAGTAAAACG	50	1	4	60.56	57.76
U	60.56	0	49	16717	16766	gi|34398108|gb|AE015924.1|
R>	57.76	0	49	1417304	1417255	gi|34398108|gb|AE015924.1|
>	55.06	2	47	1648088	1648133	gi|34398108|gb|AE015924.1|
R>	54.92	0	47	1269645	1269598	gi|34398108|gb|AE015924.1|
R>	52.60	1	47	812494	812448	gi|34398108|gb|AE015924.1|

AAAGTTGACAGTTGGGTGGGATAGTTCTACAATTGGTTTACTAGTTCTTT	50	1	17	65.39	64.81
U	65.39	0	49	7084	7133	gi|34398108|gb|AE015924.1|
R>	64.81	0	49	49544	49495	gi|34398108|gb|AE015924.1|
>	64.46	0	49	2233866	2233915	gi|34398108|gb|AE015924.1|
>	63.82	0	49	2154762	2154811	gi|34398108|gb|AE015924.1|
>	63.82	0	49	1724680	1724729	gi|34398108|gb|AE015924.1|
>	63.82	0	49	464159	464208	gi|34398108|gb|AE015924.1|
R>	63.82	0	49	1796524	1796475	gi|34398108|gb|AE015924.1|
R>	63.82	0	49	1003679	1003630	gi|34398108|gb|AE015924.1|
R>	63.82	0	49	1506613	1506564	gi|34398108|gb|AE015924.1|
>	63.82	0	49	500524	500573	gi|34398108|gb|AE015924.1|
R>	60.27	0	49	649650	649602	gi|34398108|gb|AE015924.1|
R>	57.02	0	21	1726162	1726141	gi|34398108|gb|AE015924.1|
>	57.02	0	21	48062	48083	gi|34398108|gb|AE015924.1|
R>	57.02	0	21	465641	465620	gi|34398108|gb|AE015924.1|
>	57.02	0	21	1795042	1795063	gi|34398108|gb|AE015924.1|
R>	57.02	0	21	2156490	2156469	gi|34398108|gb|AE015924.1|
R>	57.02	0	21	2235348	2235327	gi|34398108|gb|AE015924.1|
R>	57.02	0	21	8566	8545	gi|34398108|gb|AE015924.1|

CAGTTGGGTGGGATAGTTCTACAATTGGTTTACTAGTTCTTTCTATAATT	50	1	10	62.24	61.61
U	62.24	0	49	7092	7141	gi|34398108|gb|AE015924.1|
R>	61.61	0	49	49536	49487	gi|34398108|gb|AE015924.1|
>	61.19	0	49	2233874	2233923	gi|34398108|gb|AE015924.1|
>	60.51	0	49	2154770	2154819	gi|34398108|gb|AE015924.1|
>	60.51	0	49	464167	464216	gi|34398108|gb|AE015924.1|
R>	60.51	0	49	1003671	1003622	gi|34398108|gb|AE015924.1|
>	60.51	0	49	500532	500581	gi|34398108|gb|AE015924.1|
>	60.51	0	49	1724688	1724737	gi|34398108|gb|AE015924.1|
R>	60.51	0	49	1796516	1796467	gi|34398108|gb|AE015924.1|
R>	60.51	0	49	1506605	1506556	gi|34398108|gb|AE015924.1|
R>	57.16	0	49	649642	649594	gi|34398108|gb|AE015924.1|

CACGATGCAGGAGACCAGCGTAGGCGTACGGTGCTCATTACAACATGCTA	50	1	6	73.96	72.45
U	73.96	0	49	16682	16731	gi|34398108|gb|AE015924.1|
R>	72.45	0	49	1417339	1417290	gi|34398108|gb|AE015924.1|
>	72.28	0	49	1648051	1648100	gi|34398108|gb|AE015924.1|
R>	70.94	0	29	812571	812542	gi|34398108|gb|AE015924.1|
R>	70.03	0	49	1269680	1269631	gi|34398108|gb|AE015924.1|
R>	66.37	0	49	812530	812481	gi|34398108|gb|AE015924.1|
R>	65.32	0	38	1089308	1089270	gi|34398108|gb|AE015924.1|

ATTTACGAACCACTGACGTGTACTGAAAAAAGTTGACAGTTGGGTGGGAT	50	1	20	68.65	66.87
U	68.65	0	49	7056	7105	gi|34398108|gb|AE015924.1|
R>	66.87	7	49	1003700	1003658	gi|34398108|gb|AE015924.1|
>	65.47	12	49	1795026	1795063	gi|34398108|gb|AE015924.1|
R>	65.17	13	49	1726177	1726141	gi|34398108|gb|AE015924.1|
>	65.17	13	49	48047	48083	gi|34398108|gb|AE015924.1|
R>	65.17	13	49	2156505	2156469	gi|34398108|gb|AE015924.1|
R>	65.17	13	49	465656	465620	gi|34398108|gb|AE015924.1|
R>	65.17	13	49	8581	8545	gi|34398108|gb|AE015924.1|
>	65.08	13	49	2233851	2233887	gi|34398108|gb|AE015924.1|
>	64.29	13	49	500509	500545	gi|34398108|gb|AE015924.1|
R>	64.29	13	49	1796539	1796503	gi|34398108|gb|AE015924.1|
R>	64.29	13	49	49559	49523	gi|34398108|gb|AE015924.1|
>	64.29	13	49	2154747	2154783	gi|34398108|gb|AE015924.1|
R>	64.29	13	49	1506628	1506592	gi|34398108|gb|AE015924.1|
>	64.29	13	49	464144	464180	gi|34398108|gb|AE015924.1|
>	64.29	13	49	1724665	1724701	gi|34398108|gb|AE015924.1|
R>	63.40	7	49	2235369	2235327	gi|34398108|gb|AE015924.1|
R>	59.16	13	49	503363	503328	gi|34398108|gb|AE015924.1|
>	58.52	13	49	648155	648190	gi|34398108|gb|AE015924.1|
>	58.52	13	49	1002183	1002218	gi|34398108|gb|AE015924.1|
R>	55.85	9	49	649670	649630	gi|34398108|gb|AE015924.1|

TGAAAAAAGTTGACAGTTGGGTGGGATAGTTCTACAATTGGTTTACTAGT	50	1	17	64.40	63.81
U	64.40	0	49	7079	7128	gi|34398108|gb|AE015924.1|
R>	63.81	0	49	49549	49500	gi|34398108|gb|AE015924.1|
>	63.44	0	49	2233861	2233910	gi|34398108|gb|AE015924.1|
>	62.79	0	49	500519	500568	gi|34398108|gb|AE015924.1|
>	62.79	0	49	464154	464203	gi|34398108|gb|AE015924.1|
>	62.79	0	49	1724675	1724724	gi|34398108|gb|AE015924.1|
R>	62.79	0	49	1796529	1796480	gi|34398108|gb|AE015924.1|
R>	62.79	0	49	1003684	1003635	gi|34398108|gb|AE015924.1|
R>	62.79	0	49	1506618	1506569	gi|34398108|gb|AE015924.1|
>	62.79	0	49	2154757	2154806	gi|34398108|gb|AE015924.1|
R>	59.36	0	49	649655	649607	gi|34398108|gb|AE015924.1|
>	57.30	0	26	1795037	1795063	gi|34398108|gb|AE015924.1|
R>	57.30	0	26	2235353	2235327	gi|34398108|gb|AE015924.1|
>	57.30	0	26	48057	48083	gi|34398108|gb|AE015924.1|
R>	57.30	0	26	1726167	1726141	gi|34398108|gb|AE015924.1|
R>	57.30	0	26	465646	465620	gi|34398108|gb|AE015924.1|
R>	57.30	0	26	2156495	2156469	gi|34398108|gb|AE015924.1|
R>	57.30	0	26	8571	8545	gi|34398108|gb|AE015924.1|

ATTACCAGTACATTATGGACAATTAAAGTAAAACGAGAACGACCTTGGAA	50	1	3	63.75	59.14
U	63.75	0	49	16732	16781	gi|34398108|gb|AE015924.1|
R>	59.14	0	49	1417289	1417240	gi|34398108|gb|AE015924.1|
R>	48.96	0	49	1269630	1269581	gi|34398108|gb|AE015924.1|
>	48.96	0	49	1648101	1648150	gi|34398108|gb|AE015924.1|

TGGACAATTAAAGTAAAACGAGAACGACCTTGGAAATTTTCCCAATTTCG	50	1	1	64.00	60.71
U	64.00	0	49	16747	16796	gi|34398108|gb|AE015924.1|
R>	60.71	0	42	1417274	1417232	gi|34398108|gb|AE015924.1|

TACAATTAGGATCTCTAACACATTAATTCGTGCTTATTCCGGACAGAACA	50	1	5	63.59	60.45
U	63.59	0	49	16919	16968	gi|34398108|gb|AE015924.1|
>	60.45	0	49	2193257	2193306	gi|34398108|gb|AE015924.1|
>	59.27	0	49	1648362	1648411	gi|34398108|gb|AE015924.1|
>	57.10	2	49	1875995	1876042	gi|34398108|gb|AE015924.1|
R>	56.13	0	49	1269369	1269320	gi|34398108|gb|AE015924.1|
R>	49.97	11	49	717067	717029	gi|34398108|gb|AE015924.1|

TGAGGATTGTCTCATGGTGTAATGGTAGCACAACAGGTTTTGGTTCTGTT	50	1	1	68.01	63.82
U	68.01	0	49	35643	35692	gi|34398108|gb|AE015924.1|
R>	63.82	5	49	1315477	1315433	gi|34398108|gb|AE015924.1|

TTGTAAATTTAGCAAGAAGCACTCGAACGGCGTTCTGAATCCGAGTTTCT	50	1	7	68.02	63.44
U	68.02	0	49	35280	35329	gi|34398108|gb|AE015924.1|
R>	63.44	2	49	2260558	2260511	gi|34398108|gb|AE015924.1|
R>	63.42	0	49	284578	284529	gi|34398108|gb|AE015924.1|
>	61.02	2	49	2274474	2274521	gi|34398108|gb|AE015924.1|
>	59.86	4	49	1794792	1794837	gi|34398108|gb|AE015924.1|
>	59.77	4	40	941895	941931	gi|34398108|gb|AE015924.1|
R>	55.68	2	49	2185550	2185503	gi|34398108|gb|AE015924.1|
>	53.44	3	38	2271882	2271917	gi|34398108|gb|AE015924.1|

GCATCCCGCCCAACTGTCAACTTTTTTCAGTACACGTCAACAATCTCGGC	50	1	20	71.63	68.66
U	71.63	0	49	8543	8592	gi|34398108|gb|AE015924.1|
>	68.66	0	40	465618	465658	gi|34398108|gb|AE015924.1|
R>	68.64	0	38	1795065	1795027	gi|34398108|gb|AE015924.1|
R>	68.39	0	39	48085	48046	gi|34398108|gb|AE015924.1|
>	68.39	0	39	2235325	2235364	gi|34398108|gb|AE015924.1|
>	67.14	2	40	1506592	1506630	gi|34398108|gb|AE015924.1|
>	67.03	2	38	1003658	1003694	gi|34398108|gb|AE015924.1|
>	67.03	2	38	49523	49559	gi|34398108|gb|AE015924.1|
R>	67.03	2	38	1724701	1724665	gi|34398108|gb|AE015924.1|
R>	66.80	2	39	2154783	2154746	gi|34398108|gb|AE015924.1|
>	66.67	0	42	1726139	1726181	gi|34398108|gb|AE015924.1|
R>	64.73	2	42	464180	464140	gi|34398108|gb|AE015924.1|
R>	64.52	2	38	7105	7069	gi|34398108|gb|AE015924.1|
>	63.51	0	42	2156467	2156508	gi|34398108|gb|AE015924.1|
>	63.38	0	38	503326	503363	gi|34398108|gb|AE015924.1|
R>	62.63	0	40	648192	648153	gi|34398108|gb|AE015924.1|
>	62.43	2	41	1796503	1796543	gi|34398108|gb|AE015924.1|
R>	62.30	2	45	500545	500503	gi|34398108|gb|AE015924.1|
R>	62.25	0	38	1002220	1002183	gi|34398108|gb|AE015924.1|
R>	62.16	0	39	1505154	1505116	gi|34398108|gb|AE015924.1|
>	60.07	2	38	649630	649665	gi|34398108|gb|AE015924.1|

TTCAGCATTAGTGTCCTAAAAGCTATTTTGGTAAAAGATTAGGAGAGGTA	50	1	9	61.89	60.74
U	61.89	0	49	22044	22093	gi|34398108|gb|AE015924.1|
>	60.74	0	49	1338375	1338424	gi|34398108|gb|AE015924.1|
>	60.62	4	49	1758396	1758441	gi|34398108|gb|AE015924.1|
>	59.33	5	49	60925	60969	gi|34398108|gb|AE015924.1|
R>	59.33	5	49	2302338	2302294	gi|34398108|gb|AE015924.1|
>	58.86	5	49	199095	199139	gi|34398108|gb|AE015924.1|
R>	58.86	5	49	1743124	1743080	gi|34398108|gb|AE015924.1|
R>	55.94	1	49	527656	527609	gi|34398108|gb|AE015924.1|
R>	55.93	2	49	259866	259818	gi|34398108|gb|AE015924.1|
>	55.89	0	49	1029608	1029658	gi|34398108|gb|AE015924.1|

ACAGGTTTTGGTTCTGTTTGTCAAGGTTCGAATCCTTGTGAGACAACAAC	50	1	1	68.43	65.90
U	68.43	0	49	35675	35724	gi|34398108|gb|AE015924.1|
R>	65.90	0	48	1315450	1315402	gi|34398108|gb|AE015924.1|

TAGTTCAGTTTGTTCTGTATAATGGAAATCTGTTTGGTCGTTATATCGAT	50	1	4	62.42	60.76
U	62.42	0	49	35340	35389	gi|34398108|gb|AE015924.1|
R>	60.76	3	49	284513	284467	gi|34398108|gb|AE015924.1|
R>	56.42	2	49	2260497	2260450	gi|34398108|gb|AE015924.1|
>	54.42	18	49	2276135	2276166	gi|34398108|gb|AE015924.1|
>	53.08	2	49	1794851	1794900	gi|34398108|gb|AE015924.1|

CCAATTTCGCGTCTTCAAAATTCATTTTCCCCCCTTGTTTGGGAAGATCA	50	1	5	67.65	62.97
U	67.65	0	49	16788	16837	gi|34398108|gb|AE015924.1|
>	62.97	4	49	1648161	1648206	gi|34398108|gb|AE015924.1|
R>	62.97	4	49	1269570	1269525	gi|34398108|gb|AE015924.1|
R>	60.47	4	45	812420	812379	gi|34398108|gb|AE015924.1|
>	60.03	24	48	2193032	2193056	gi|34398108|gb|AE015924.1|
R>	57.84	4	49	1417229	1417185	gi|34398108|gb|AE015924.1|

TCTCATGGTGTAATGGTAGCACAACAGGTTTTGGTTCTGTTTGTCAAGGT	50	1	1	69.11	66.86
U	69.11	0	49	35652	35701	gi|34398108|gb|AE015924.1|
R>	66.86	0	49	1315473	1315424	gi|34398108|gb|AE015924.1|

GATGCACTCCTGCACGATGCAGGAGACCAGCGTAGGCGTACGGTGCTCAT	50	1	5	77.43	75.64
U	77.43	0	49	16670	16719	gi|34398108|gb|AE015924.1|
R>	75.64	7	49	1417344	1417302	gi|34398108|gb|AE015924.1|
>	74.39	0	47	1648039	1648086	gi|34398108|gb|AE015924.1|
R>	71.19	0	41	812583	812542	gi|34398108|gb|AE015924.1|
R>	68.53	7	49	812535	812493	gi|34398108|gb|AE015924.1|
R>	64.79	0	49	1269692	1269643	gi|34398108|gb|AE015924.1|

TGATTAACAGTCAGATGCTCTAACCAACTGAGCTAAGGAAGAATAGAAAA	50	1	3	63.39	59.93
U	63.39	0	49	6635	6684	gi|34398108|gb|AE015924.1|
>	59.93	0	40	6731	6771	gi|34398108|gb|AE015924.1|
R>	53.62	0	38	957076	957037	gi|34398108|gb|AE015924.1|
>	49.85	0	38	2154349	2154386	gi|34398108|gb|AE015924.1|

GCGTACGATGCACTCCTGCACGATGCAGGAGACCAGCGTAGGCGTACGGT	50	1	5	78.75	76.41
U	78.75	0	49	16664	16713	gi|34398108|gb|AE015924.1|
>	76.41	0	49	1648033	1648082	gi|34398108|gb|AE015924.1|
R>	73.33	1	47	812588	812542	gi|34398108|gb|AE015924.1|
R>	67.53	0	49	1417357	1417308	gi|34398108|gb|AE015924.1|
R>	66.34	0	49	1269698	1269649	gi|34398108|gb|AE015924.1|
R>	64.62	0	49	1089326	1089277	gi|34398108|gb|AE015924.1|

TAAGGATCCCTATGCCTCAAGAAGAAACTTTTAGGACACTAATGGCTTTT	50	1	9	65.30	64.89
U	65.30	0	49	23399	23448	gi|34398108|gb|AE015924.1|
R>	64.89	0	45	258511	258466	gi|34398108|gb|AE015924.1|
R>	63.69	0	44	526302	526258	gi|34398108|gb|AE015924.1|
R>	63.67	0	46	2300988	2300942	gi|34398108|gb|AE015924.1|
R>	63.57	0	47	1741773	1741726	gi|34398108|gb|AE015924.1|
>	62.79	0	49	1339730	1339779	gi|34398108|gb|AE015924.1|
>	62.62	0	43	62275	62318	gi|34398108|gb|AE015924.1|
>	60.04	0	46	1759747	1759794	gi|34398108|gb|AE015924.1|
>	58.27	0	49	200446	200494	gi|34398108|gb|AE015924.1|
>	58.26	0	49	1030965	1031013	gi|34398108|gb|AE015924.1|

GTTGAAAAGCCGGTACGAAACACTTACGATCGTAGGCGTACGATGCACTC	50	1	2	70.79	69.30
U	70.79	0	49	16629	16678	gi|34398108|gb|AE015924.1|
>	69.30	0	49	1647998	1648047	gi|34398108|gb|AE015924.1|
R>	66.30	0	48	1269733	1269686	gi|34398108|gb|AE015924.1|

GGTCGTTATATCGATGAAAGAAGAACCTTTAGGGATGTATTGTCTAATCA	50	1	3	62.54	60.95
U	62.54	0	49	35375	35424	gi|34398108|gb|AE015924.1|
R>	60.95	0	47	2260464	2260417	gi|34398108|gb|AE015924.1|
>	57.89	0	47	2276152	2276199	gi|34398108|gb|AE015924.1|
R>	50.41	0	21	284481	284460	gi|34398108|gb|AE015924.1|

TCATTTTCCCCCCTTGTTTGGGAAGATCAGGACTCAATAGCAGATCGATG	50	1	5	69.53	64.74
U	69.53	0	49	16809	16858	gi|34398108|gb|AE015924.1|
>	64.74	0	35	1648178	1648213	gi|34398108|gb|AE015924.1|
R>	64.74	0	35	1269553	1269518	gi|34398108|gb|AE015924.1|
R>	62.14	4	47	1417209	1417167	gi|34398108|gb|AE015924.1|
>	59.54	3	49	2193032	2193079	gi|34398108|gb|AE015924.1|
R>	59.14	0	47	812403	812357	gi|34398108|gb|AE015924.1|

GAGCTGATATAAAAGAGACACCCGCTCGATTCGTGGCCGAACCGAGCGGG	50	1	3	75.23	70.48
U	75.23	0	49	27384	27433	gi|34398108|gb|AE015924.1|
>	70.48	1	49	1398360	1398408	gi|34398108|gb|AE015924.1|
>	70.48	1	49	1496603	1496651	gi|34398108|gb|AE015924.1|
>	63.22	0	49	1299597	1299647	gi|34398108|gb|AE015924.1|

GGTACGAAACACTTACGATCGTAGGCGTACGATGCACTCCTGCACGATGC	50	1	4	72.44	71.01
U	72.44	0	49	16640	16689	gi|34398108|gb|AE015924.1|
>	71.01	0	49	1648009	1648058	gi|34398108|gb|AE015924.1|
R>	65.30	14	49	812599	812564	gi|34398108|gb|AE015924.1|
R>	63.60	0	49	1269722	1269673	gi|34398108|gb|AE015924.1|
R>	58.05	14	49	1417367	1417332	gi|34398108|gb|AE015924.1|

TATGCCTCAAGAAGAAACTTTTAGGACACTAATGGCTTTTCAGTGGAAAA	50	1	9	64.22	60.59
U	64.22	0	49	23409	23458	gi|34398108|gb|AE015924.1|
R>	60.59	0	35	258501	258466	gi|34398108|gb|AE015924.1|
R>	58.93	0	34	526292	526258	gi|34398108|gb|AE015924.1|
R>	58.92	0	37	1741763	1741726	gi|34398108|gb|AE015924.1|
R>	58.92	0	36	2300978	2300942	gi|34398108|gb|AE015924.1|
>	58.77	0	41	1339740	1339781	gi|34398108|gb|AE015924.1|
>	57.45	0	33	62285	62318	gi|34398108|gb|AE015924.1|
>	54.62	0	36	1759757	1759794	gi|34398108|gb|AE015924.1|
>	52.66	0	40	1030975	1031014	gi|34398108|gb|AE015924.1|
>	52.00	0	39	200456	200494	gi|34398108|gb|AE015924.1|

GCTCCGAAAAACGTGGCGCGAGAATTTTTTCGTATTGGTTCCACAAGTTT	50	1	16	69.94	65.42
U	69.94	0	49	6959	7008	gi|34398108|gb|AE015924.1|
>	65.42	0	40	2160691	2160731	gi|34398108|gb|AE015924.1|
>	64.76	0	40	2028887	2028927	gi|34398108|gb|AE015924.1|
R>	62.94	5	40	2310236	2310201	gi|34398108|gb|AE015924.1|
R>	62.53	0	38	352857	352819	gi|34398108|gb|AE015924.1|
R>	60.38	0	40	2081322	2081282	gi|34398108|gb|AE015924.1|
R>	60.38	0	40	2068053	2068013	gi|34398108|gb|AE015924.1|
R>	57.26	5	40	329246	329211	gi|34398108|gb|AE015924.1|
R>	57.26	5	40	2004756	2004721	gi|34398108|gb|AE015924.1|
R>	57.12	4	37	2124909	2124875	gi|34398108|gb|AE015924.1|
>	56.75	0	40	1615990	1616030	gi|34398108|gb|AE015924.1|
>	56.69	2	40	2039438	2039476	gi|34398108|gb|AE015924.1|
R>	56.61	1	29	1087100	1087072	gi|34398108|gb|AE015924.1|
R>	56.38	2	40	2129605	2129567	gi|34398108|gb|AE015924.1|
>	55.46	5	37	800685	800717	gi|34398108|gb|AE015924.1|
>	55.46	5	37	1482831	1482863	gi|34398108|gb|AE015924.1|
R>	55.26	11	29	2028953	2028935	gi|34398108|gb|AE015924.1|

ACCTTTTGGTACGAGATTGAAGATTATGCCGAGGAATACGAAGAAGTGTT	50	1	7	67.27	63.46
U	67.27	0	49	16582	16631	gi|34398108|gb|AE015924.1|
R>	63.46	0	49	1269780	1269731	gi|34398108|gb|AE015924.1|
>	62.69	0	45	309115	309160	gi|34398108|gb|AE015924.1|
R>	62.69	0	45	1832199	1832154	gi|34398108|gb|AE015924.1|
R>	62.69	0	45	2284314	2284269	gi|34398108|gb|AE015924.1|
R>	62.69	0	45	928865	928820	gi|34398108|gb|AE015924.1|
>	62.69	0	45	1431125	1431170	gi|34398108|gb|AE015924.1|
>	59.98	0	49	1647952	1648000	gi|34398108|gb|AE015924.1|

AAAGAGTATGATTTACAGCTACTCGTTATTTTTATGGTATGTTCGCTTAG	50	1	4	61.77	59.59
U	61.77	0	49	36657	36706	gi|34398108|gb|AE015924.1|
R>	59.59	0	49	2225027	2224978	gi|34398108|gb|AE015924.1|
R>	59.59	0	49	1481084	1481035	gi|34398108|gb|AE015924.1|
>	59.59	0	49	2155004	2155053	gi|34398108|gb|AE015924.1|
R>	59.59	0	49	2274931	2274882	gi|34398108|gb|AE015924.1|

CTACATATGAAGCCCAATGACTTAGAAGCCGCCCCTTCTTCCCGATCATT	50	1	4	70.77	71.00
U	70.77	0	49	36588	36637	gi|34398108|gb|AE015924.1|
R>	71.00	0	49	1481153	1481104	gi|34398108|gb|AE015924.1|
R>	71.00	0	49	2225096	2225047	gi|34398108|gb|AE015924.1|
>	70.24	0	49	2154935	2154984	gi|34398108|gb|AE015924.1|
R>	70.24	0	49	2275000	2274951	gi|34398108|gb|AE015924.1|

GGTTCTGTTTGTCAAGGTTCGAATCCTTGTGAGACAACAACAGAGAAAGG	50	1	1	67.75	64.91
U	67.75	0	49	35684	35733	gi|34398108|gb|AE015924.1|
R>	64.91	0	39	1315441	1315402	gi|34398108|gb|AE015924.1|

GTATGATTTACAGCTACTCGTTATTTTTATGGTATGTTCGCTTAGATCGA	50	1	4	61.90	59.75
U	61.90	0	49	36662	36711	gi|34398108|gb|AE015924.1|
R>	59.75	0	49	2225022	2224973	gi|34398108|gb|AE015924.1|
R>	59.75	0	49	2274926	2274877	gi|34398108|gb|AE015924.1|
>	59.75	0	49	2155009	2155058	gi|34398108|gb|AE015924.1|
R>	59.75	0	49	1481079	1481030	gi|34398108|gb|AE015924.1|

TTGTCGTATTTGAAAGGTCGTACTCCGTATCCTTGGTCTCTTCCTTCTAC	50	1	3	66.82	64.73
U	66.82	0	49	16872	16921	gi|34398108|gb|AE015924.1|
>	64.73	3	49	1648318	1648364	gi|34398108|gb|AE015924.1|
R>	61.55	3	49	1269413	1269367	gi|34398108|gb|AE015924.1|
>	58.45	3	49	2193216	2193259	gi|34398108|gb|AE015924.1|

TGCCGAGGAATACGAAGAAGTGTTGAAAAGCCGGTACGAAACACTTACGA	50	1	7	69.56	66.84
U	69.56	0	49	16608	16657	gi|34398108|gb|AE015924.1|
>	66.84	0	49	1647977	1648026	gi|34398108|gb|AE015924.1|
R>	66.84	0	49	1269754	1269705	gi|34398108|gb|AE015924.1|
>	56.13	0	47	309141	309188	gi|34398108|gb|AE015924.1|
R>	56.13	0	47	928839	928792	gi|34398108|gb|AE015924.1|
R>	56.13	0	47	2284288	2284241	gi|34398108|gb|AE015924.1|
R>	56.13	0	47	1832173	1832126	gi|34398108|gb|AE015924.1|
>	56.13	0	47	1431151	1431198	gi|34398108|gb|AE015924.1|

CAATAGCAGATCGATGACCTCGACTCTCCTTGTCGTATTTGAAAGGTCGT	50	1	3	69.08	65.87
U	69.08	0	49	16843	16892	gi|34398108|gb|AE015924.1|
R>	65.87	0	42	1417180	1417138	gi|34398108|gb|AE015924.1|
R>	59.67	0	42	812370	812329	gi|34398108|gb|AE015924.1|
>	58.74	0	42	2193064	2193105	gi|34398108|gb|AE015924.1|

TTACGATCGTAGGCGTACGATGCACTCCTGCACGATGCAGGAGACCAGCG	50	1	6	75.36	72.68
U	75.36	0	49	16652	16701	gi|34398108|gb|AE015924.1|
>	72.68	0	49	1648021	1648070	gi|34398108|gb|AE015924.1|
R>	72.44	2	49	812599	812552	gi|34398108|gb|AE015924.1|
R>	67.19	2	49	1417367	1417320	gi|34398108|gb|AE015924.1|
R>	64.89	0	49	1269710	1269661	gi|34398108|gb|AE015924.1|
R>	62.73	7	49	812553	812511	gi|34398108|gb|AE015924.1|
R>	61.16	8	49	1089330	1089289	gi|34398108|gb|AE015924.1|

CCGAATGGTTTACACGCCAAAATTTTTGCGCTTGTGGTCGCTGAAAACAT	50	1	1	70.32	66.07
U	70.32	0	49	36732	36781	gi|34398108|gb|AE015924.1|
>	66.07	15	49	1843678	1843712	gi|34398108|gb|AE015924.1|

TTGGTACGAGATTGAAGATTATGCCGAGGAATACGAAGAAGTGTTGAAAA	50	1	7	65.03	62.15
U	65.03	0	49	16587	16636	gi|34398108|gb|AE015924.1|
>	62.15	1	49	1647957	1648005	gi|34398108|gb|AE015924.1|
R>	61.65	0	49	1269775	1269726	gi|34398108|gb|AE015924.1|
R>	59.90	0	49	2284309	2284260	gi|34398108|gb|AE015924.1|
>	59.90	0	49	1431130	1431179	gi|34398108|gb|AE015924.1|
>	59.90	0	49	309120	309169	gi|34398108|gb|AE015924.1|
R>	59.90	0	49	1832194	1832145	gi|34398108|gb|AE015924.1|
R>	59.90	0	49	928860	928811	gi|34398108|gb|AE015924.1|

TCCTCTATTCTTAATGTGAGTTCGATATAAAGGAATGGCACAACACATTG	50	1	3	63.74	60.08
U	63.74	0	49	36468	36517	gi|34398108|gb|AE015924.1|
R>	60.08	11	49	2275109	2275071	gi|34398108|gb|AE015924.1|
R>	59.78	3	49	1481270	1481224	gi|34398108|gb|AE015924.1|
>	55.12	3	49	2154819	2154864	gi|34398108|gb|AE015924.1|

ATACAGATCGTTTTCGATTTATATATAAATCATTTTCCATTTGTATATAG	50	1	20	55.79	51.88
U	55.79	0	49	27285	27334	gi|34398108|gb|AE015924.1|
R>	51.88	0	49	1964984	1964935	gi|34398108|gb|AE015924.1|
>	48.66	0	49	1248797	1248846	gi|34398108|gb|AE015924.1|
R>	48.41	0	49	1130234	1130185	gi|34398108|gb|AE015924.1|
>	47.79	0	49	1496503	1496552	gi|34398108|gb|AE015924.1|
>	46.17	0	48	1195867	1195915	gi|34398108|gb|AE015924.1|
>	43.92	0	49	1114299	1114348	gi|34398108|gb|AE015924.1|
>	43.92	0	49	1114343	1114392	gi|34398108|gb|AE015924.1|
>	43.87	0	39	825462	825501	gi|34398108|gb|AE015924.1|
R>	43.79	10	47	1210613	1210576	gi|34398108|gb|AE015924.1|
>	43.54	0	49	1319501	1319550	gi|34398108|gb|AE015924.1|
R>	43.34	0	49	1436373	1436324	gi|34398108|gb|AE015924.1|
R>	43.23	0	26	1231114	1231088	gi|34398108|gb|AE015924.1|
R>	42.78	0	48	1073627	1073579	gi|34398108|gb|AE015924.1|
>	42.59	0	32	825506	825538	gi|34398108|gb|AE015924.1|
>	42.24	14	48	970127	970161	gi|34398108|gb|AE015924.1|
R>	41.72	0	48	111988	111940	gi|34398108|gb|AE015924.1|
>	41.42	0	35	404122	404157	gi|34398108|gb|AE015924.1|
R>	41.22	0	48	1987356	1987308	gi|34398108|gb|AE015924.1|
R>	41.06	14	48	1688387	1688353	gi|34398108|gb|AE015924.1|
>	40.79	14	49	1457257	1457292	gi|34398108|gb|AE015924.1|

TCTGTATAATGGAAATCTGTTTGGTCGTTATATCGATGAAAGAAGAACCT	50	1	3	63.33	61.69
U	63.33	0	49	35353	35402	gi|34398108|gb|AE015924.1|
R>	61.69	2	49	2260484	2260437	gi|34398108|gb|AE015924.1|
R>	59.13	0	43	284503	284460	gi|34398108|gb|AE015924.1|
>	57.65	5	49	2276135	2276179	gi|34398108|gb|AE015924.1|

AAGGTCGTACTCCGTATCCTTGGTCTCTTCCTTCTACAATTAGGATCTCT	50	1	3	67.99	66.10
U	67.99	0	49	16885	16934	gi|34398108|gb|AE015924.1|
>	66.10	0	49	1648328	1648377	gi|34398108|gb|AE015924.1|
R>	61.80	0	49	1269403	1269354	gi|34398108|gb|AE015924.1|
>	60.75	0	49	2193226	2193272	gi|34398108|gb|AE015924.1|

CACGCCAAAATTTTTGCGCTTGTGGTCGCTGAAAACATGGCGTGAAAACT	50	1	1	71.56	70.07
U	71.56	0	49	36744	36793	gi|34398108|gb|AE015924.1|
>	70.07	3	49	1843678	1843724	gi|34398108|gb|AE015924.1|

TATTGCTTTCAGATGGCTTTTTATCTACATATGAAGCCCAATGACTTAGA	50	1	4	62.56	62.56
U	62.56	0	49	36564	36613	gi|34398108|gb|AE015924.1|
R>	62.56	0	49	2225120	2225071	gi|34398108|gb|AE015924.1|
R>	62.56	0	49	1481177	1481128	gi|34398108|gb|AE015924.1|
R>	61.47	0	49	2275024	2274975	gi|34398108|gb|AE015924.1|
>	61.47	0	49	2154911	2154960	gi|34398108|gb|AE015924.1|

TATTTTTATGGTATGTTCGCTTAGATCGAACTGGCGTTATATCTCGTACC	50	1	4	64.27	61.86
U	64.27	0	49	36683	36732	gi|34398108|gb|AE015924.1|
R>	61.86	0	37	2274905	2274868	gi|34398108|gb|AE015924.1|
R>	61.38	0	38	2225001	2224963	gi|34398108|gb|AE015924.1|
>	61.38	0	38	2155030	2155068	gi|34398108|gb|AE015924.1|
R>	56.95	0	39	1481058	1481018	gi|34398108|gb|AE015924.1|

GTTTTCGATTTATATATAAATCATTTTCCATTTGTATATAGATCGTATTC	50	1	20	54.33	49.45
U	54.33	0	49	27294	27343	gi|34398108|gb|AE015924.1|
R>	49.45	0	47	1964975	1964928	gi|34398108|gb|AE015924.1|
>	47.77	0	44	1248806	1248850	gi|34398108|gb|AE015924.1|
R>	47.48	0	44	1130225	1130181	gi|34398108|gb|AE015924.1|
>	46.85	0	44	1496512	1496556	gi|34398108|gb|AE015924.1|
>	45.36	5	48	1457257	1457300	gi|34398108|gb|AE015924.1|
>	45.03	6	49	825433	825476	gi|34398108|gb|AE015924.1|
R>	44.93	5	49	1688387	1688343	gi|34398108|gb|AE015924.1|
>	44.35	0	44	1398269	1398313	gi|34398108|gb|AE015924.1|
>	43.90	0	49	1114308	1114357	gi|34398108|gb|AE015924.1|
>	43.76	0	46	1114352	1114398	gi|34398108|gb|AE015924.1|
R>	43.42	0	46	440696	440650	gi|34398108|gb|AE015924.1|
R>	43.24	3	49	1073615	1073569	gi|34398108|gb|AE015924.1|
R>	42.85	1	49	2185204	2185157	gi|34398108|gb|AE015924.1|
>	42.64	1	49	825450	825498	gi|34398108|gb|AE015924.1|
>	42.55	0	46	825471	825517	gi|34398108|gb|AE015924.1|
R>	42.51	5	49	376989	376945	gi|34398108|gb|AE015924.1|
>	42.28	0	44	1319510	1319554	gi|34398108|gb|AE015924.1|
R>	42.08	5	49	1987386	1987342	gi|34398108|gb|AE015924.1|
R>	41.24	5	49	1231144	1231100	gi|34398108|gb|AE015924.1|
>	40.85	5	49	1114269	1114313	gi|34398108|gb|AE015924.1|

AAAATTCCGGTGCCACTTTTGGGAAAAACACAGACCGCAATTTTAGCGTT	50	1	1	70.63	67.89
U	70.63	0	49	36840	36889	gi|34398108|gb|AE015924.1|
>	67.89	0	49	1843771	1843820	gi|34398108|gb|AE015924.1|

GATTGAAGATTATGCCGAGGAATACGAAGAAGTGTTGAAAAGCCGGTACG	50	1	7	67.56	64.81
U	67.56	0	49	16596	16645	gi|34398108|gb|AE015924.1|
R>	64.81	0	49	1269766	1269717	gi|34398108|gb|AE015924.1|
>	64.81	0	49	1647965	1648014	gi|34398108|gb|AE015924.1|
>	58.98	0	41	309129	309170	gi|34398108|gb|AE015924.1|
>	58.98	0	41	1431139	1431180	gi|34398108|gb|AE015924.1|
R>	58.98	0	41	928851	928810	gi|34398108|gb|AE015924.1|
R>	58.98	0	41	2284300	2284259	gi|34398108|gb|AE015924.1|
R>	58.98	0	41	1832185	1832144	gi|34398108|gb|AE015924.1|

GATGGCGAATCATTGACACGACGTGTCGTGTCCGTCCCGTCCGAGCGTGT	50	1	1	77.67	75.31
U	77.67	0	49	36941	36990	gi|34398108|gb|AE015924.1|
>	75.31	0	49	1843872	1843921	gi|34398108|gb|AE015924.1|

TGCAGCCGGAGAATCACAAAAGAGTATGATTTACAGCTACTCGTTATTTT	50	1	4	65.48	63.51
U	65.48	0	49	36639	36688	gi|34398108|gb|AE015924.1|
R>	63.51	0	49	2274949	2274900	gi|34398108|gb|AE015924.1|
R>	63.51	0	49	2225045	2224996	gi|34398108|gb|AE015924.1|
>	63.51	0	49	2154986	2155035	gi|34398108|gb|AE015924.1|
R>	63.51	0	49	1481102	1481053	gi|34398108|gb|AE015924.1|

GTTTTTCAGGCACTTATATTGCTTTCAGATGGCTTTTTATCTACATATGA	50	1	4	61.76	61.73
U	61.76	0	49	36548	36597	gi|34398108|gb|AE015924.1|
R>	61.73	0	49	1481193	1481144	gi|34398108|gb|AE015924.1|
R>	61.73	0	49	2225136	2225087	gi|34398108|gb|AE015924.1|
>	60.12	0	49	2154895	2154944	gi|34398108|gb|AE015924.1|
R>	60.12	0	49	2275040	2274991	gi|34398108|gb|AE015924.1|

TGTCGTGTCCGTCCCGTCCGAGCGTGTGATTCATGAAGGTCTATAAAGAG	50	1	1	72.42	69.81
U	72.42	0	49	36964	37013	gi|34398108|gb|AE015924.1|
>	69.81	0	49	1843895	1843944	gi|34398108|gb|AE015924.1|

GTGGTCGCTGAAAACATGGCGTGAAAACTTTTTGCTTTTGGCGTGGGAAG	50	1	1	71.54	70.01
U	71.54	0	49	36765	36814	gi|34398108|gb|AE015924.1|
>	70.01	0	49	1843696	1843745	gi|34398108|gb|AE015924.1|

CCACTTTTGGGAAAAACACAGACCGCAATTTTAGCGTTTTGGGTTCGTGT	50	1	1	70.30	69.14
U	70.30	0	49	36852	36901	gi|34398108|gb|AE015924.1|
>	69.14	2	49	1843785	1843832	gi|34398108|gb|AE015924.1|

CATTATGCAGCCGGAGAATCACAAAAGAGTATGATTTACAGCTACTCGTT	50	1	4	66.28	64.38
U	66.28	0	49	36634	36683	gi|34398108|gb|AE015924.1|
R>	64.38	0	49	2274954	2274905	gi|34398108|gb|AE015924.1|
R>	64.38	0	49	1481107	1481058	gi|34398108|gb|AE015924.1|
>	64.38	0	49	2154981	2155030	gi|34398108|gb|AE015924.1|
R>	64.38	0	49	2225050	2225001	gi|34398108|gb|AE015924.1|

GATCTACAGGTAAACGTGCAAACCGATAGTGAAGTCGAACCGATTGACTC	50	1	1	67.86	66.87
U	67.86	0	49	37086	37135	gi|34398108|gb|AE015924.1|
>	66.87	0	49	1844017	1844066	gi|34398108|gb|AE015924.1|

GCTTTTTATCTACATATGAAGCCCAATGACTTAGAAGCCGCCCCTTCTTC	50	1	6	67.65	67.78
U	67.65	0	49	36579	36628	gi|34398108|gb|AE015924.1|
R>	67.78	0	49	2225105	2225056	gi|34398108|gb|AE015924.1|
R>	67.78	0	49	1481162	1481113	gi|34398108|gb|AE015924.1|
>	66.90	0	49	2154926	2154975	gi|34398108|gb|AE015924.1|
R>	66.90	0	49	2275009	2274960	gi|34398108|gb|AE015924.1|
R>	52.90	35	46	391896	391885	gi|34398108|gb|AE015924.1|
R>	52.90	35	46	1852484	1852473	gi|34398108|gb|AE015924.1|

TCGTGATGGTAGAGGGGCCGAAATGGAATGAAAGGTCGTGTACGGGTGCC	50	1	1	75.29	71.28
U	75.29	0	49	37407	37456	gi|34398108|gb|AE015924.1|
>	71.28	0	49	1844556	1844605	gi|34398108|gb|AE015924.1|

CCGTCCCGTCCGAGCGTGTGATTCATGAAGGTCTATAAAGAGGTGACACT	50	1	1	73.30	70.72
U	73.30	0	49	36972	37021	gi|34398108|gb|AE015924.1|
>	70.72	0	49	1843903	1843952	gi|34398108|gb|AE015924.1|

AATGTGAGTTCGATATAAAGGAATGGCACAACACATTGGTTATTAGTGTG	50	1	4	64.50	63.94
U	64.50	0	49	36480	36529	gi|34398108|gb|AE015924.1|
>	63.94	0	49	2154827	2154876	gi|34398108|gb|AE015924.1|
R>	63.94	0	49	2275108	2275059	gi|34398108|gb|AE015924.1|
R>	63.19	3	49	2225201	2225155	gi|34398108|gb|AE015924.1|
R>	63.16	0	49	1481261	1481212	gi|34398108|gb|AE015924.1|

AATCGTCTGTGTGCGGCGATTTTTTCCGTACACAGCCGACTGCGGATAGA	50	1	1	74.05	73.21
U	74.05	0	49	37032	37081	gi|34398108|gb|AE015924.1|
>	73.21	7	49	1843970	1844012	gi|34398108|gb|AE015924.1|

GTACAGGAGCGAGTCGGGATAACCTTCTCCCTCGTTCCTCACGACAGAAT	50	1	1	72.98	72.12
U	72.98	0	49	37495	37544	gi|34398108|gb|AE015924.1|
>	72.12	0	49	1844644	1844693	gi|34398108|gb|AE015924.1|

CCGAAATGGAATGAAAGGTCGTGTACGGGTGCCTTGATCCGAGAGCCGAT	50	1	1	74.69	71.90
U	74.69	0	49	37424	37473	gi|34398108|gb|AE015924.1|
>	71.90	0	49	1844573	1844622	gi|34398108|gb|AE015924.1|

ATGGAATGAAAGGTCGTGTACGGGTGCCTTGATCCGAGAGCCGATTTTCC	50	1	1	73.68	70.77
U	73.68	0	49	37429	37478	gi|34398108|gb|AE015924.1|
>	70.77	0	49	1844578	1844627	gi|34398108|gb|AE015924.1|

CGACGTGTCGTGTCCGTCCCGTCCGAGCGTGTGATTCATGAAGGTCTATA	50	1	1	74.10	71.59
U	74.10	0	49	36959	37008	gi|34398108|gb|AE015924.1|
>	71.59	0	49	1843890	1843939	gi|34398108|gb|AE015924.1|

CCCGAATCGTACAGGAGCGAGTCGGGATAACCTTCTCCCTCGTTCCTCAC	50	1	1	74.12	73.30
U	74.12	0	49	37487	37536	gi|34398108|gb|AE015924.1|
>	73.30	0	49	1844636	1844685	gi|34398108|gb|AE015924.1|

CTTTTCCGAAACTCATCCCAAGGAACCACCGCTCCGAAAGAGCAGTACTC	50	1	1	72.62	70.34
U	72.62	0	49	37140	37189	gi|34398108|gb|AE015924.1|
>	70.34	5	49	1844294	1844338	gi|34398108|gb|AE015924.1|

CGCGAGCAATCTGCACGGCCTCCGAGTAGGAGAGACTCCGGGATAGGCCG	50	1	1	79.92	78.86
U	79.92	0	49	37653	37702	gi|34398108|gb|AE015924.1|
>	78.86	0	49	1844802	1844851	gi|34398108|gb|AE015924.1|

CAATCTGCACGGCCTCCGAGTAGGAGAGACTCCGGGATAGGCCGGATTCG	50	1	1	77.12	75.97
U	77.12	0	49	37659	37708	gi|34398108|gb|AE015924.1|
>	75.97	0	49	1844808	1844857	gi|34398108|gb|AE015924.1|

TCATCCCAAGGAACCACCGCTCCGAAAGAGCAGTACTCATGCTGAATAAG	50	1	1	70.90	70.17
U	70.90	0	49	37152	37201	gi|34398108|gb|AE015924.1|
>	70.17	2	49	1844303	1844350	gi|34398108|gb|AE015924.1|

GCAAACCGATAGTGAAGTCGAACCGATTGACTCCCATCTTTTCCGAAACT	50	1	1	69.87	66.04
U	69.87	0	49	37103	37152	gi|34398108|gb|AE015924.1|
>	66.04	0	42	1844034	1844076	gi|34398108|gb|AE015924.1|

ATTTATATATAAATCATTTTCCATTTGTATATAGATCGTATTCGATTTGT	50	1	14	55.44	51.19
U	55.44	0	49	27301	27350	gi|34398108|gb|AE015924.1|
>	51.19	2	49	825436	825483	gi|34398108|gb|AE015924.1|
>	45.16	0	49	1114271	1114320	gi|34398108|gb|AE015924.1|
>	45.14	0	49	1114315	1114364	gi|34398108|gb|AE015924.1|
>	44.50	5	45	1457264	1457304	gi|34398108|gb|AE015924.1|
>	44.43	1	37	1248814	1248850	gi|34398108|gb|AE015924.1|
R>	43.40	27	49	1130235	1130213	gi|34398108|gb|AE015924.1|
>	43.40	27	49	1496502	1496524	gi|34398108|gb|AE015924.1|
R>	42.58	0	45	1688385	1688340	gi|34398108|gb|AE015924.1|
R>	42.26	0	37	1130218	1130181	gi|34398108|gb|AE015924.1|
R>	42.25	5	47	1987379	1987337	gi|34398108|gb|AE015924.1|
R>	42.10	0	49	1987340	1987291	gi|34398108|gb|AE015924.1|
>	41.18	0	47	1195839	1195886	gi|34398108|gb|AE015924.1|
>	41.09	0	47	27257	27304	gi|34398108|gb|AE015924.1|
R>	40.79	4	49	1130236	1130191	gi|34398108|gb|AE015924.1|

CAAAGGGGTGATGGCGAATCATTGACACGACGTGTCGTGTCCGTCCCGTC	50	1	1	75.51	73.07
U	75.51	0	49	36932	36981	gi|34398108|gb|AE015924.1|
>	73.07	0	49	1843863	1843912	gi|34398108|gb|AE015924.1|

CTTGATCCGAGAGCCGATTTTCCCCCTTTGACCCGAATCGTACAGGAGCG	50	1	1	74.19	73.40
U	74.19	0	49	37456	37505	gi|34398108|gb|AE015924.1|
>	73.40	0	49	1844605	1844654	gi|34398108|gb|AE015924.1|

TTTTGTCCGATTCGTGATGGTAGAGGGGCCGAAATGGAATGAAAGGTCGT	50	1	1	71.43	69.02
U	71.43	0	49	37396	37445	gi|34398108|gb|AE015924.1|
>	69.02	0	49	1844545	1844594	gi|34398108|gb|AE015924.1|

GGGTGCCTTGATCCGAGAGCCGATTTTCCCCCTTTGACCCGAATCGTACA	50	1	1	74.28	72.56
U	74.28	0	49	37450	37499	gi|34398108|gb|AE015924.1|
>	72.56	0	49	1844599	1844648	gi|34398108|gb|AE015924.1|

TAGGAGAGACTCCGGGATAGGCCGGATTCGGCGATCCTTATAAGTGTCGC	50	1	1	74.39	72.84
U	74.39	0	49	37679	37728	gi|34398108|gb|AE015924.1|
>	72.84	0	37	1844828	1844865	gi|34398108|gb|AE015924.1|

GTCGGATGGCAGGTTCGGGGAGAGGGAGGTTCCGTGCGAGCTGTAAAACC	50	1	10	77.51	76.99
U	77.51	0	49	41938	41987	gi|34398108|gb|AE015924.1|
R>	76.99	0	49	2266196	2266147	gi|34398108|gb|AE015924.1|
R>	76.93	2	49	298581	298534	gi|34398108|gb|AE015924.1|
>	76.06	0	49	854305	854354	gi|34398108|gb|AE015924.1|
>	75.96	0	49	236475	236524	gi|34398108|gb|AE015924.1|
R>	75.96	0	49	105031	104982	gi|34398108|gb|AE015924.1|
R>	75.14	2	49	534930	534883	gi|34398108|gb|AE015924.1|
R>	74.61	0	49	1511342	1511293	gi|34398108|gb|AE015924.1|
>	74.30	0	49	1803154	1803203	gi|34398108|gb|AE015924.1|
>	72.56	0	49	1637667	1637716	gi|34398108|gb|AE015924.1|
>	67.78	2	49	644377	644422	gi|34398108|gb|AE015924.1|

AGCCCTTTTGTCCGATTCGTGATGGTAGAGGGGCCGAAATGGAATGAAAG	50	1	1	72.17	71.95
U	72.17	0	49	37391	37440	gi|34398108|gb|AE015924.1|
>	71.95	0	42	1844540	1844582	gi|34398108|gb|AE015924.1|

TTCGGGGAGAGGGAGGTTCCGTGCGAGCTGTAAAACCGATAGATGAGATT	50	1	10	73.91	73.28
U	73.91	0	49	41951	42000	gi|34398108|gb|AE015924.1|
R>	73.28	0	47	298570	298523	gi|34398108|gb|AE015924.1|
R>	73.16	0	49	2266183	2266134	gi|34398108|gb|AE015924.1|
>	72.04	0	47	236488	236535	gi|34398108|gb|AE015924.1|
>	71.62	0	44	854318	854362	gi|34398108|gb|AE015924.1|
R>	71.54	0	49	534919	534870	gi|34398108|gb|AE015924.1|
R>	70.86	1	47	1511328	1511282	gi|34398108|gb|AE015924.1|
R>	70.22	0	47	105018	104971	gi|34398108|gb|AE015924.1|
>	70.20	0	49	1803167	1803216	gi|34398108|gb|AE015924.1|
>	67.56	0	44	1637680	1637724	gi|34398108|gb|AE015924.1|
>	59.45	0	36	644388	644422	gi|34398108|gb|AE015924.1|

AGTGTGTCGGCCGATTGTTTTGTGTGCTTATGGTATGATCAATGACACAA	50	1	7	68.67	65.74
U	68.67	0	49	41724	41773	gi|34398108|gb|AE015924.1|
R>	65.74	1	49	299120	299072	gi|34398108|gb|AE015924.1|
>	65.74	1	49	1802711	1802759	gi|34398108|gb|AE015924.1|
R>	62.69	2	49	2266686	2266639	gi|34398108|gb|AE015924.1|
>	62.03	0	49	236003	236054	gi|34398108|gb|AE015924.1|
R>	60.59	2	49	535378	535329	gi|34398108|gb|AE015924.1|
R>	58.79	1	49	1628169	1628121	gi|34398108|gb|AE015924.1|
>	56.98	0	13	40201	40214	gi|34398108|gb|AE015924.1|

TTTACAGTGTGTCGGCCGATTGTTTTGTGTGCTTATGGTATGATCAATGA	50	1	7	66.25	61.71
U	66.25	0	49	41719	41768	gi|34398108|gb|AE015924.1|
R>	61.71	0	49	299126	299077	gi|34398108|gb|AE015924.1|
>	61.71	0	49	1802705	1802754	gi|34398108|gb|AE015924.1|
R>	59.97	0	49	2266693	2266644	gi|34398108|gb|AE015924.1|
>	59.62	0	49	235998	236049	gi|34398108|gb|AE015924.1|
R>	57.41	7	49	535378	535334	gi|34398108|gb|AE015924.1|
>	54.89	5	18	40201	40214	gi|34398108|gb|AE015924.1|
R>	54.89	6	49	1628169	1628126	gi|34398108|gb|AE015924.1|

CGCCACAACGAAAAAATTCCGGTGCCACTTTTGGGAAAAACACAGACCGC	50	1	1	72.66	70.07
U	72.66	0	49	36828	36877	gi|34398108|gb|AE015924.1|
>	70.07	0	49	1843759	1843808	gi|34398108|gb|AE015924.1|

AGGCACTTTGATCCATTCATTTTACAGTGTGTCGGCCGATTGTTTTGTGT	50	1	4	69.47	64.90
U	69.47	0	49	41699	41748	gi|34398108|gb|AE015924.1|
>	64.90	0	49	235979	236027	gi|34398108|gb|AE015924.1|
R>	59.18	0	49	535402	535354	gi|34398108|gb|AE015924.1|
>	54.89	25	38	40201	40214	gi|34398108|gb|AE015924.1|
R>	54.62	5	49	2266707	2266664	gi|34398108|gb|AE015924.1|

GAGAGCCGATTTTCCCCCTTTGACCCGAATCGTACAGGAGCGAGTCGGGA	50	1	1	75.55	74.80
U	75.55	0	49	37464	37513	gi|34398108|gb|AE015924.1|
>	74.80	0	49	1844613	1844662	gi|34398108|gb|AE015924.1|

GGAAATAACGTGCGACCTGTGTATATTGCGTTTAGTATTTAGCTAATCCA	50	1	1	64.58	63.06
U	64.58	0	49	46595	46644	gi|34398108|gb|AE015924.1|
R>	63.06	0	47	1902964	1902917	gi|34398108|gb|AE015924.1|

TCCAGCTGCTGCTCCGAATAAGACAGCCCTTTTGTCCGATTCGTGATGGT	50	1	1	72.92	72.12
U	72.92	0	49	37367	37416	gi|34398108|gb|AE015924.1|
>	72.12	0	47	1844516	1844563	gi|34398108|gb|AE015924.1|

TCCGACGAAGAGGTCTCATTCAGGGACGTCATGTCAGCGAATCGATACAG	50	1	5	71.27	69.45
U	71.27	0	49	41799	41848	gi|34398108|gb|AE015924.1|
R>	69.45	0	49	299046	298997	gi|34398108|gb|AE015924.1|
>	69.02	0	47	1802785	1802832	gi|34398108|gb|AE015924.1|
R>	64.79	0	47	535303	535254	gi|34398108|gb|AE015924.1|
>	63.83	0	49	236080	236131	gi|34398108|gb|AE015924.1|
R>	63.69	2	49	2266608	2266562	gi|34398108|gb|AE015924.1|

GGAGCGAGTCGGGATAACCTTCTCCCTCGTTCCTCACGACAGAATCTGAC	50	1	1	73.25	72.40
U	73.25	0	49	37500	37549	gi|34398108|gb|AE015924.1|
>	72.40	0	49	1844649	1844698	gi|34398108|gb|AE015924.1|

GGAGAGGGAGGTTCCGTGCGAGCTGTAAAACCGATAGATGAGATTGTCGC	50	1	10	72.75	71.44
U	72.75	0	49	41956	42005	gi|34398108|gb|AE015924.1|
R>	71.44	0	49	534914	534865	gi|34398108|gb|AE015924.1|
R>	71.27	0	49	298565	298516	gi|34398108|gb|AE015924.1|
R>	70.08	0	47	2266178	2266131	gi|34398108|gb|AE015924.1|
>	70.00	0	49	236493	236542	gi|34398108|gb|AE015924.1|
R>	69.05	0	49	1511324	1511275	gi|34398108|gb|AE015924.1|
>	69.02	0	49	1803172	1803221	gi|34398108|gb|AE015924.1|
R>	68.21	0	49	105013	104964	gi|34398108|gb|AE015924.1|
>	67.85	0	39	854323	854362	gi|34398108|gb|AE015924.1|
>	64.35	0	39	1637685	1637724	gi|34398108|gb|AE015924.1|
>	57.86	0	31	644391	644422	gi|34398108|gb|AE015924.1|

TATCTGCTCTGTGTCGGATGGCAGGTTCGGGGAGAGGGAGGTTCCGTGCG	50	1	10	77.68	78.18
U	77.68	0	49	41926	41975	gi|34398108|gb|AE015924.1|
>	78.18	2	49	854295	854342	gi|34398108|gb|AE015924.1|
R>	76.44	0	49	2266208	2266159	gi|34398108|gb|AE015924.1|
R>	75.72	0	49	298595	298546	gi|34398108|gb|AE015924.1|
>	75.04	1	49	236464	236512	gi|34398108|gb|AE015924.1|
R>	75.04	1	49	105042	104994	gi|34398108|gb|AE015924.1|
>	74.82	0	47	1803142	1803189	gi|34398108|gb|AE015924.1|
R>	74.65	0	49	1511354	1511305	gi|34398108|gb|AE015924.1|
R>	74.61	0	49	534944	534895	gi|34398108|gb|AE015924.1|
>	73.70	0	47	1637655	1637702	gi|34398108|gb|AE015924.1|
>	68.22	0	46	644363	644407	gi|34398108|gb|AE015924.1|

CTGCTGCTCCGAATAAGACAGCCCTTTTGTCCGATTCGTGATGGTAGAGG	50	1	1	71.99	70.90
U	71.99	0	49	37372	37421	gi|34398108|gb|AE015924.1|
>	70.90	0	49	1844521	1844570	gi|34398108|gb|AE015924.1|

TTTGACCCAAGTCGATATGCTTACATGAGAGGATACTATGGTCTATTGAT	50	1	12	65.15	64.95
U	65.15	0	49	41867	41916	gi|34398108|gb|AE015924.1|
R>	64.95	0	43	2266543	2266500	gi|34398108|gb|AE015924.1|
R>	62.51	0	43	535233	535190	gi|34398108|gb|AE015924.1|
>	54.37	0	48	1802853	1802903	gi|34398108|gb|AE015924.1|
>	54.30	23	49	236427	236453	gi|34398108|gb|AE015924.1|
R>	53.18	24	49	298630	298605	gi|34398108|gb|AE015924.1|
R>	53.18	24	49	1511389	1511364	gi|34398108|gb|AE015924.1|
R>	52.32	23	49	534980	534954	gi|34398108|gb|AE015924.1|
>	51.75	26	49	644330	644353	gi|34398108|gb|AE015924.1|
>	51.75	26	49	854260	854283	gi|34398108|gb|AE015924.1|
>	51.75	26	49	1637622	1637645	gi|34398108|gb|AE015924.1|
R>	50.82	23	43	105217	105197	gi|34398108|gb|AE015924.1|
R>	50.82	23	43	535026	535006	gi|34398108|gb|AE015924.1|

TTACGAACGAAGGTAATCAATACGTATGAGACCTTTCGGCAATAAGCAGG	50	1	2	66.96	62.44
U	66.96	0	49	41652	41701	gi|34398108|gb|AE015924.1|
R>	62.44	22	49	2266745	2266718	gi|34398108|gb|AE015924.1|
>	60.72	26	49	235958	235981	gi|34398108|gb|AE015924.1|

AGGTTCCGTGCGAGCTGTAAAACCGATAGATGAGATTGTCGCACGGCATT	50	1	9	73.94	74.09
U	73.94	0	49	41964	42013	gi|34398108|gb|AE015924.1|
R>	74.09	0	49	298557	298508	gi|34398108|gb|AE015924.1|
>	72.98	0	49	236501	236550	gi|34398108|gb|AE015924.1|
R>	72.82	0	49	2266170	2266121	gi|34398108|gb|AE015924.1|
R>	72.52	0	49	534906	534857	gi|34398108|gb|AE015924.1|
R>	72.01	0	49	1511316	1511267	gi|34398108|gb|AE015924.1|
>	70.18	0	49	1803180	1803229	gi|34398108|gb|AE015924.1|
R>	69.36	0	49	105005	104956	gi|34398108|gb|AE015924.1|
>	65.52	0	31	854331	854362	gi|34398108|gb|AE015924.1|
>	60.89	0	31	1637693	1637724	gi|34398108|gb|AE015924.1|

GCTTTGCGTAATCTCTGACAGGAAATAACGTGCGACCTGTGTATATTGCG	50	1	1	68.59	66.92
U	68.59	0	49	46575	46624	gi|34398108|gb|AE015924.1|
R>	66.92	0	49	1902984	1902935	gi|34398108|gb|AE015924.1|

TTATGGTATGATCAATGACACAAAACGATGGCACGACGGGGAAAATCATC	50	1	6	67.07	64.78
U	67.07	0	49	41751	41800	gi|34398108|gb|AE015924.1|
R>	64.78	0	49	299094	299045	gi|34398108|gb|AE015924.1|
>	64.78	0	49	1802737	1802786	gi|34398108|gb|AE015924.1|
R>	62.83	0	49	2266661	2266612	gi|34398108|gb|AE015924.1|
R>	62.24	0	49	535351	535302	gi|34398108|gb|AE015924.1|
R>	61.19	0	49	1628143	1628094	gi|34398108|gb|AE015924.1|
>	60.50	0	49	236030	236081	gi|34398108|gb|AE015924.1|

TAATAAAGTAGGGTTTCCATGATGAAGCCGGTTGCCTAACCGACTGTAAG	50	1	2	67.47	64.54
U	67.47	0	49	42198	42247	gi|34398108|gb|AE015924.1|
>	64.54	0	49	1803324	1803373	gi|34398108|gb|AE015924.1|
>	57.04	0	49	2225203	2225250	gi|34398108|gb|AE015924.1|

AGAATTATAGAAAGAACTAGTAAACCAATTGTAGAACTATCCCGCCCAAC	50	1	17	63.63	63.35
U	63.63	0	49	49485	49534	gi|34398108|gb|AE015924.1|
>	63.35	0	49	1506554	1506603	gi|34398108|gb|AE015924.1|
R>	63.35	0	49	500583	500534	gi|34398108|gb|AE015924.1|
>	63.35	0	49	1003620	1003669	gi|34398108|gb|AE015924.1|
R>	63.35	0	49	1724739	1724690	gi|34398108|gb|AE015924.1|
R>	63.35	0	49	2154821	2154772	gi|34398108|gb|AE015924.1|
>	63.35	0	49	1796465	1796514	gi|34398108|gb|AE015924.1|
R>	63.35	0	49	464218	464169	gi|34398108|gb|AE015924.1|
R>	61.74	0	49	7143	7094	gi|34398108|gb|AE015924.1|
R>	61.39	0	49	2233925	2233876	gi|34398108|gb|AE015924.1|
>	58.47	0	49	649592	649640	gi|34398108|gb|AE015924.1|
>	49.54	38	49	2156469	2156480	gi|34398108|gb|AE015924.1|
>	49.54	38	49	465620	465631	gi|34398108|gb|AE015924.1|
>	49.54	38	49	8545	8556	gi|34398108|gb|AE015924.1|
R>	49.54	38	49	1795063	1795052	gi|34398108|gb|AE015924.1|
>	49.54	38	49	1726141	1726152	gi|34398108|gb|AE015924.1|
R>	49.54	38	49	48083	48072	gi|34398108|gb|AE015924.1|
>	49.54	38	49	2235327	2235338	gi|34398108|gb|AE015924.1|

ACTAGTAAACCAATTGTAGAACTATCCCGCCCAACTGTCAACTTTTTTCA	50	1	20	65.84	65.61
U	65.84	0	49	49500	49549	gi|34398108|gb|AE015924.1|
R>	65.61	0	49	500568	500519	gi|34398108|gb|AE015924.1|
>	65.61	0	49	1796480	1796529	gi|34398108|gb|AE015924.1|
R>	65.61	0	49	2154806	2154757	gi|34398108|gb|AE015924.1|
>	65.61	0	49	1003635	1003684	gi|34398108|gb|AE015924.1|
>	65.61	0	49	1506569	1506618	gi|34398108|gb|AE015924.1|
R>	65.61	0	49	1724724	1724675	gi|34398108|gb|AE015924.1|
R>	65.61	0	49	464203	464154	gi|34398108|gb|AE015924.1|
R>	63.99	0	49	7128	7079	gi|34398108|gb|AE015924.1|
R>	63.70	0	49	2233910	2233861	gi|34398108|gb|AE015924.1|
R>	61.05	23	49	48083	48057	gi|34398108|gb|AE015924.1|
>	61.05	23	49	2156469	2156495	gi|34398108|gb|AE015924.1|
>	61.05	23	49	1726141	1726167	gi|34398108|gb|AE015924.1|
>	61.05	23	49	8545	8571	gi|34398108|gb|AE015924.1|
R>	61.05	23	49	1795063	1795037	gi|34398108|gb|AE015924.1|
>	61.05	23	49	465620	465646	gi|34398108|gb|AE015924.1|
>	61.05	23	49	2235327	2235353	gi|34398108|gb|AE015924.1|
>	60.68	0	49	649607	649655	gi|34398108|gb|AE015924.1|
R>	56.96	25	39	1927555	1927541	gi|34398108|gb|AE015924.1|
>	53.06	23	49	503328	503353	gi|34398108|gb|AE015924.1|
R>	51.45	23	49	1505152	1505127	gi|34398108|gb|AE015924.1|

CGACCTGTGTATATTGCGTTTAGTATTTAGCTAATCCAAAAAGCAATACA	50	1	1	62.78	57.84
U	62.78	0	49	46607	46656	gi|34398108|gb|AE015924.1|
R>	57.84	0	35	1902952	1902917	gi|34398108|gb|AE015924.1|

GGGGAAAATCATCCGACGAAGAGGTCTCATTCAGGGACGTCATGTCAGCG	50	1	5	72.64	69.61
U	72.64	0	49	41788	41837	gi|34398108|gb|AE015924.1|
>	69.61	2	49	1802776	1802823	gi|34398108|gb|AE015924.1|
R>	69.61	2	49	299055	299008	gi|34398108|gb|AE015924.1|
>	65.36	2	49	236071	236120	gi|34398108|gb|AE015924.1|
R>	65.36	2	49	535312	535263	gi|34398108|gb|AE015924.1|
R>	62.55	2	49	2266622	2266573	gi|34398108|gb|AE015924.1|

AGTAGGGTTTCCATGATGAAGCCGGTTGCCTAACCGACTGTAAGGAGCAA	50	1	2	73.15	70.57
U	73.15	0	49	42204	42253	gi|34398108|gb|AE015924.1|
>	70.57	0	49	1803330	1803379	gi|34398108|gb|AE015924.1|
>	66.06	0	49	2225208	2225256	gi|34398108|gb|AE015924.1|

GATAGATGAGATTGTCGCACGGCATTTTCCGGGAGATTTCATTGTCAATT	50	1	8	67.62	66.97
U	67.62	0	49	41988	42037	gi|34398108|gb|AE015924.1|
R>	66.97	0	49	298533	298484	gi|34398108|gb|AE015924.1|
>	66.97	0	49	236525	236574	gi|34398108|gb|AE015924.1|
>	65.91	0	49	1803204	1803253	gi|34398108|gb|AE015924.1|
R>	65.91	0	49	534882	534833	gi|34398108|gb|AE015924.1|
R>	65.33	0	49	1511292	1511243	gi|34398108|gb|AE015924.1|
R>	65.13	0	49	2266146	2266097	gi|34398108|gb|AE015924.1|
>	63.09	12	49	644424	644461	gi|34398108|gb|AE015924.1|
R>	60.88	0	49	104981	104932	gi|34398108|gb|AE015924.1|

TATGAGACCTTTCGGCAATAAGCAGGCACTTTGATCCATTCATTTTACAG	50	1	2	66.82	62.46
U	66.82	0	49	41676	41725	gi|34398108|gb|AE015924.1|
>	62.46	2	49	235958	236004	gi|34398108|gb|AE015924.1|
R>	57.60	0	42	2266743	2266702	gi|34398108|gb|AE015924.1|

CGATGGCACGACGGGGAAAATCATCCGACGAAGAGGTCTCATTCAGGGAC	50	1	5	73.68	69.02
U	73.68	0	49	41776	41825	gi|34398108|gb|AE015924.1|
R>	69.02	0	49	299069	299020	gi|34398108|gb|AE015924.1|
>	69.02	0	49	1802762	1802811	gi|34398108|gb|AE015924.1|
>	65.02	0	49	236057	236108	gi|34398108|gb|AE015924.1|
R>	63.33	1	49	2266635	2266585	gi|34398108|gb|AE015924.1|
R>	62.28	0	49	535326	535275	gi|34398108|gb|AE015924.1|

AGCTGTAAAACCGATAGATGAGATTGTCGCACGGCATTTTCCGGGAGATT	50	1	8	71.62	71.60
U	71.62	0	49	41976	42025	gi|34398108|gb|AE015924.1|
R>	71.60	0	49	298545	298496	gi|34398108|gb|AE015924.1|
>	71.60	0	49	236513	236562	gi|34398108|gb|AE015924.1|
>	70.59	0	49	1803192	1803241	gi|34398108|gb|AE015924.1|
R>	70.34	0	49	2266158	2266109	gi|34398108|gb|AE015924.1|
R>	70.09	0	49	534894	534845	gi|34398108|gb|AE015924.1|
R>	69.42	0	49	1511304	1511255	gi|34398108|gb|AE015924.1|
R>	65.31	0	49	104993	104944	gi|34398108|gb|AE015924.1|
>	59.61	24	49	644424	644449	gi|34398108|gb|AE015924.1|

ATTTTCCGGGAGATTTCATTGTCAATTGACTGTTTTTCAGTGTCTGTATA	50	1	7	63.94	64.37
U	63.94	0	49	42011	42060	gi|34398108|gb|AE015924.1|
>	64.37	0	47	1803227	1803274	gi|34398108|gb|AE015924.1|
R>	63.21	0	49	2266123	2266074	gi|34398108|gb|AE015924.1|
>	59.91	0	47	236548	236596	gi|34398108|gb|AE015924.1|
R>	52.68	0	49	298510	298461	gi|34398108|gb|AE015924.1|
R>	51.98	0	49	104958	104909	gi|34398108|gb|AE015924.1|
R>	50.38	0	49	534859	534809	gi|34398108|gb|AE015924.1|
R>	50.24	0	49	1511269	1511219	gi|34398108|gb|AE015924.1|

TATAGAAAGAACTAGTAAACCAATTGTAGAACTATCCCGCCCAACTGTCA	50	1	18	64.87	64.61
U	64.87	0	49	49490	49539	gi|34398108|gb|AE015924.1|
R>	64.61	0	49	464213	464164	gi|34398108|gb|AE015924.1|
>	64.61	0	49	1506559	1506608	gi|34398108|gb|AE015924.1|
R>	64.61	0	49	500578	500529	gi|34398108|gb|AE015924.1|
>	64.61	0	49	1003625	1003674	gi|34398108|gb|AE015924.1|
R>	64.61	0	49	1724734	1724685	gi|34398108|gb|AE015924.1|
>	64.61	0	49	1796470	1796519	gi|34398108|gb|AE015924.1|
R>	64.61	0	49	2154816	2154767	gi|34398108|gb|AE015924.1|
R>	62.99	0	49	7138	7089	gi|34398108|gb|AE015924.1|
R>	62.66	0	49	2233920	2233871	gi|34398108|gb|AE015924.1|
>	59.67	0	49	649597	649645	gi|34398108|gb|AE015924.1|
>	58.24	33	49	8545	8561	gi|34398108|gb|AE015924.1|
R>	58.24	33	49	1795063	1795047	gi|34398108|gb|AE015924.1|
R>	58.24	33	49	48083	48067	gi|34398108|gb|AE015924.1|
>	58.24	33	49	1726141	1726157	gi|34398108|gb|AE015924.1|
>	58.24	33	49	2156469	2156485	gi|34398108|gb|AE015924.1|
>	58.24	33	49	465620	465636	gi|34398108|gb|AE015924.1|
>	58.24	33	49	2235327	2235343	gi|34398108|gb|AE015924.1|
R>	57.74	35	49	1927555	1927541	gi|34398108|gb|AE015924.1|

TGTTACTTTGCAGTCGCTTTGCGTAATCTCTGACAGGAAATAACGTGCGA	50	1	1	68.33	65.24
U	68.33	0	49	46560	46609	gi|34398108|gb|AE015924.1|
R>	65.24	1	49	1902998	1902950	gi|34398108|gb|AE015924.1|

AAGTCGATATGCTTACATGAGAGGATACTATGGTCTATTGATGGAAGATG	50	1	20	64.10	61.07
U	64.10	0	49	41875	41924	gi|34398108|gb|AE015924.1|
R>	61.07	0	35	2266535	2266500	gi|34398108|gb|AE015924.1|
>	59.41	15	49	236427	236461	gi|34398108|gb|AE015924.1|
R>	58.76	16	49	298630	298597	gi|34398108|gb|AE015924.1|
R>	58.76	16	49	1511389	1511356	gi|34398108|gb|AE015924.1|
R>	58.47	15	49	534980	534946	gi|34398108|gb|AE015924.1|
>	58.04	18	49	1637622	1637653	gi|34398108|gb|AE015924.1|
>	58.04	18	49	644330	644361	gi|34398108|gb|AE015924.1|
>	58.04	18	49	854260	854291	gi|34398108|gb|AE015924.1|
R>	57.55	0	35	535225	535190	gi|34398108|gb|AE015924.1|
R>	50.82	15	35	105217	105197	gi|34398108|gb|AE015924.1|
R>	50.82	15	35	535026	535006	gi|34398108|gb|AE015924.1|
>	49.50	11	35	854092	854116	gi|34398108|gb|AE015924.1|
>	49.16	7	49	680930	680974	gi|34398108|gb|AE015924.1|
>	49.16	7	49	1803096	1803140	gi|34398108|gb|AE015924.1|
R>	49.16	7	49	105089	105045	gi|34398108|gb|AE015924.1|
>	49.11	16	35	644167	644186	gi|34398108|gb|AE015924.1|
>	49.11	16	35	1802992	1803011	gi|34398108|gb|AE015924.1|
>	49.11	16	35	1802923	1802942	gi|34398108|gb|AE015924.1|
>	49.11	16	35	1803084	1803103	gi|34398108|gb|AE015924.1|
>	49.11	16	35	236382	236401	gi|34398108|gb|AE015924.1|

AAGTTCAAAACAATCCGAATGAAGTTTTTAGCTAACCTGCTTACATCCAA	50	1	1	64.17	59.45
U	64.17	0	49	47821	47870	gi|34398108|gb|AE015924.1|
>	59.45	0	49	125214	125263	gi|34398108|gb|AE015924.1|

GAGGTCTCATTCAGGGACGTCATGTCAGCGAATCGATACAGGAAAGCCCG	50	1	5	72.60	70.91
U	72.60	0	49	41808	41857	gi|34398108|gb|AE015924.1|
R>	70.91	0	49	2266602	2266553	gi|34398108|gb|AE015924.1|
>	70.45	0	49	236091	236140	gi|34398108|gb|AE015924.1|
R>	68.13	0	49	299037	298988	gi|34398108|gb|AE015924.1|
R>	66.98	0	49	535292	535243	gi|34398108|gb|AE015924.1|
>	66.25	0	49	1802794	1802843	gi|34398108|gb|AE015924.1|

GATATGCTTACATGAGAGGATACTATGGTCTATTGATGGAAGATGCTATC	50	1	20	62.71	60.86
U	62.71	0	49	41880	41929	gi|34398108|gb|AE015924.1|
R>	60.86	11	49	298630	298592	gi|34398108|gb|AE015924.1|
R>	60.86	11	49	1511389	1511351	gi|34398108|gb|AE015924.1|
>	60.76	10	49	236427	236466	gi|34398108|gb|AE015924.1|
R>	60.73	10	49	534980	534941	gi|34398108|gb|AE015924.1|
>	60.33	13	49	644330	644366	gi|34398108|gb|AE015924.1|
>	60.33	13	49	1637622	1637658	gi|34398108|gb|AE015924.1|
>	59.90	13	49	854260	854296	gi|34398108|gb|AE015924.1|
>	51.93	2	49	1803096	1803145	gi|34398108|gb|AE015924.1|
>	51.93	2	49	680930	680979	gi|34398108|gb|AE015924.1|
R>	51.11	2	49	105089	105040	gi|34398108|gb|AE015924.1|
R>	50.82	10	30	105217	105197	gi|34398108|gb|AE015924.1|
R>	49.93	2	49	2266254	2266205	gi|34398108|gb|AE015924.1|
>	49.11	11	30	1803084	1803103	gi|34398108|gb|AE015924.1|
R>	49.11	11	30	2266496	2266477	gi|34398108|gb|AE015924.1|
R>	49.11	11	30	2266381	2266362	gi|34398108|gb|AE015924.1|
>	49.11	11	30	644167	644186	gi|34398108|gb|AE015924.1|
>	49.11	11	30	1637551	1637570	gi|34398108|gb|AE015924.1|
>	49.11	11	30	1802992	1803011	gi|34398108|gb|AE015924.1|
>	49.11	11	30	854120	854139	gi|34398108|gb|AE015924.1|
>	49.11	11	30	854166	854185	gi|34398108|gb|AE015924.1|

CAAAACGATGGCACGACGGGGAAAATCATCCGACGAAGAGGTCTCATTCA	50	1	5	71.11	66.18
U	71.11	0	49	41771	41820	gi|34398108|gb|AE015924.1|
>	66.18	0	49	1802757	1802806	gi|34398108|gb|AE015924.1|
R>	66.18	0	49	299074	299025	gi|34398108|gb|AE015924.1|
>	62.35	0	49	236052	236103	gi|34398108|gb|AE015924.1|
R>	59.53	0	49	535331	535280	gi|34398108|gb|AE015924.1|
R>	59.27	0	49	2266641	2266590	gi|34398108|gb|AE015924.1|

AGCAAAGAAAGAGGGCTGTGACAAAACCGAATTTTGACACAGCCCCTTTC	50	1	5	71.36	68.12
U	71.36	0	49	42249	42298	gi|34398108|gb|AE015924.1|
>	68.12	0	46	1803375	1803421	gi|34398108|gb|AE015924.1|
R>	62.57	7	45	2040986	2040949	gi|34398108|gb|AE015924.1|
>	58.56	0	49	2225252	2225302	gi|34398108|gb|AE015924.1|
>	58.23	3	45	1310280	1310321	gi|34398108|gb|AE015924.1|
>	56.43	22	49	1917145	1917172	gi|34398108|gb|AE015924.1|

GATGGAAGATGCTATCTGCTCTGTGTCGGATGGCAGGTTCGGGGAGAGGG	50	1	11	75.17	74.26
U	75.17	0	49	41914	41963	gi|34398108|gb|AE015924.1|
>	74.26	0	49	854281	854330	gi|34398108|gb|AE015924.1|
>	73.89	0	49	1803130	1803179	gi|34398108|gb|AE015924.1|
R>	73.89	0	49	2266220	2266171	gi|34398108|gb|AE015924.1|
R>	73.01	0	49	298607	298558	gi|34398108|gb|AE015924.1|
>	72.81	0	49	1637643	1637692	gi|34398108|gb|AE015924.1|
R>	72.17	0	49	105055	105006	gi|34398108|gb|AE015924.1|
>	72.17	0	49	236451	236500	gi|34398108|gb|AE015924.1|
R>	72.05	0	49	1511366	1511317	gi|34398108|gb|AE015924.1|
R>	71.81	0	49	534956	534907	gi|34398108|gb|AE015924.1|
>	70.28	0	43	680964	681007	gi|34398108|gb|AE015924.1|
>	69.41	0	49	644351	644401	gi|34398108|gb|AE015924.1|

GGTTGCCTAACCGACTGTAAGGAGCAAAGAAAGAGGGCTGTGACAAAACC	50	1	2	70.73	69.23
U	70.73	0	49	42227	42276	gi|34398108|gb|AE015924.1|
>	69.23	0	47	1803353	1803400	gi|34398108|gb|AE015924.1|
>	68.31	0	48	2225230	2225278	gi|34398108|gb|AE015924.1|

ATCCCGCCCAACTGTCAACTTTTTTCAGTACACGTCACTTCTTGGTCAGT	50	1	20	71.25	68.20
U	71.25	0	49	49523	49572	gi|34398108|gb|AE015924.1|
R>	68.20	0	38	1724701	1724663	gi|34398108|gb|AE015924.1|
R>	67.48	0	36	464180	464144	gi|34398108|gb|AE015924.1|
>	67.48	0	36	1003658	1003694	gi|34398108|gb|AE015924.1|
R>	67.48	0	36	500545	500509	gi|34398108|gb|AE015924.1|
>	67.48	0	36	1796503	1796539	gi|34398108|gb|AE015924.1|
>	67.37	0	36	2235327	2235363	gi|34398108|gb|AE015924.1|
>	67.37	0	36	1726141	1726177	gi|34398108|gb|AE015924.1|
>	67.37	0	36	2156469	2156505	gi|34398108|gb|AE015924.1|
>	67.37	0	36	8545	8581	gi|34398108|gb|AE015924.1|
R>	67.37	0	36	48083	48047	gi|34398108|gb|AE015924.1|
R>	65.40	0	37	2233887	2233850	gi|34398108|gb|AE015924.1|
R>	64.99	0	36	7105	7069	gi|34398108|gb|AE015924.1|
>	62.67	0	38	1506592	1506631	gi|34398108|gb|AE015924.1|
>	61.10	0	37	649630	649666	gi|34398108|gb|AE015924.1|
R>	61.01	0	37	1002218	1002182	gi|34398108|gb|AE015924.1|
R>	60.45	0	36	648190	648155	gi|34398108|gb|AE015924.1|
R>	60.45	0	36	1505152	1505117	gi|34398108|gb|AE015924.1|
>	58.31	0	42	465620	465664	gi|34398108|gb|AE015924.1|
R>	58.01	0	42	1795063	1795021	gi|34398108|gb|AE015924.1|
R>	57.78	6	36	306483	306453	gi|34398108|gb|AE015924.1|

CGACAGTCTTATCTATCGGTTTAACAGCTCGCACGGAATCTCCCACTCCC	50	1	9	71.60	71.76
U	71.60	0	49	104965	105014	gi|34398108|gb|AE015924.1|
>	71.76	0	49	1511276	1511325	gi|34398108|gb|AE015924.1|
>	71.45	0	49	298517	298566	gi|34398108|gb|AE015924.1|
R>	71.34	0	49	236541	236492	gi|34398108|gb|AE015924.1|
>	70.17	0	49	534866	534915	gi|34398108|gb|AE015924.1|
>	68.72	1	49	2266131	2266179	gi|34398108|gb|AE015924.1|
R>	68.27	0	49	42004	41955	gi|34398108|gb|AE015924.1|
R>	67.80	0	49	1803220	1803171	gi|34398108|gb|AE015924.1|
R>	67.51	10	49	1637723	1637684	gi|34398108|gb|AE015924.1|
R>	60.38	10	49	854361	854322	gi|34398108|gb|AE015924.1|

CGCAAGATATTTATGGCGCGCCGAGACCATGTAGTATAGATGCTTGATAT	50	1	5	68.61	63.63
U	68.61	0	49	101753	101802	gi|34398108|gb|AE015924.1|
>	63.63	14	27	1978659	1978672	gi|34398108|gb|AE015924.1|
R>	55.51	13	22	315526	315517	gi|34398108|gb|AE015924.1|
>	55.01	14	23	2178602	2178611	gi|34398108|gb|AE015924.1|
>	55.01	14	23	513546	513555	gi|34398108|gb|AE015924.1|
>	54.28	14	26	1472651	1472663	gi|34398108|gb|AE015924.1|

GTTATCAATCGCATAGAAACTCGAACCGAAAATCGCCCAAATCTGAAACC	50	1	2	66.89	62.98
U	66.89	0	49	53880	53929	gi|34398108|gb|AE015924.1|
R>	62.98	15	49	118726	118692	gi|34398108|gb|AE015924.1|
>	61.21	15	42	1758358	1758385	gi|34398108|gb|AE015924.1|

CGTCATGTCAGCGAATCGATACAGGAAAGCCCGGAATGTATTTTTGACCC	50	1	5	69.81	68.08
U	69.81	0	49	41825	41874	gi|34398108|gb|AE015924.1|
R>	68.08	0	49	2266585	2266536	gi|34398108|gb|AE015924.1|
>	65.73	0	49	1802811	1802860	gi|34398108|gb|AE015924.1|
R>	65.61	0	49	535275	535226	gi|34398108|gb|AE015924.1|
R>	64.43	0	49	299020	298971	gi|34398108|gb|AE015924.1|
>	59.79	0	49	236108	236156	gi|34398108|gb|AE015924.1|

CGACTGTAAGGAGCAAAGAAAGAGGGCTGTGACAAAACCGAATTTTGACA	50	1	3	67.74	63.67
U	67.74	0	49	42238	42287	gi|34398108|gb|AE015924.1|
>	63.67	0	49	1803364	1803413	gi|34398108|gb|AE015924.1|
>	61.12	0	49	2225241	2225290	gi|34398108|gb|AE015924.1|
R>	52.91	18	49	2040986	2040956	gi|34398108|gb|AE015924.1|

AATCTCCAGGAAAATGCTGTGCGACAGTCTTATCTATCGGTTTAACAGCT	50	1	9	68.82	67.09
U	68.82	0	49	104944	104993	gi|34398108|gb|AE015924.1|
>	67.09	0	49	1511255	1511304	gi|34398108|gb|AE015924.1|
R>	66.81	0	49	236562	236513	gi|34398108|gb|AE015924.1|
>	66.81	0	49	298496	298545	gi|34398108|gb|AE015924.1|
R>	65.11	0	49	42025	41976	gi|34398108|gb|AE015924.1|
>	63.77	0	49	534845	534894	gi|34398108|gb|AE015924.1|
R>	63.70	0	49	1803241	1803192	gi|34398108|gb|AE015924.1|
>	61.59	0	49	2266109	2266158	gi|34398108|gb|AE015924.1|
R>	58.34	0	26	644449	644423	gi|34398108|gb|AE015924.1|
>	57.09	0	29	670365	670394	gi|34398108|gb|AE015924.1|

AAGAAACTTTTAGGACACTAATGCGTCCGATCAGGACGCTGATCAACAAG	50	1	20	69.12	66.57
U	69.12	0	49	62296	62345	gi|34398108|gb|AE015924.1|
>	66.57	22	49	216660	216687	gi|34398108|gb|AE015924.1|
>	66.57	22	49	502195	502222	gi|34398108|gb|AE015924.1|
>	66.57	22	49	1399010	1399037	gi|34398108|gb|AE015924.1|
>	66.57	22	49	913131	913158	gi|34398108|gb|AE015924.1|
>	66.57	22	49	1463996	1464023	gi|34398108|gb|AE015924.1|
>	66.57	22	49	1945402	1945429	gi|34398108|gb|AE015924.1|
>	66.57	22	49	814948	814975	gi|34398108|gb|AE015924.1|
>	66.57	22	49	2274780	2274807	gi|34398108|gb|AE015924.1|
>	66.57	22	49	2156545	2156572	gi|34398108|gb|AE015924.1|
>	66.57	22	49	1319792	1319819	gi|34398108|gb|AE015924.1|
>	66.57	22	49	2005665	2005692	gi|34398108|gb|AE015924.1|
>	66.57	22	49	1532542	1532569	gi|34398108|gb|AE015924.1|
R>	66.57	22	49	1482586	1482559	gi|34398108|gb|AE015924.1|
R>	66.57	22	49	2102231	2102204	gi|34398108|gb|AE015924.1|
R>	66.57	22	49	2300672	2300645	gi|34398108|gb|AE015924.1|
R>	66.57	22	49	1707243	1707216	gi|34398108|gb|AE015924.1|
R>	66.57	22	49	1430842	1430815	gi|34398108|gb|AE015924.1|
R>	66.57	22	49	2010040	2010013	gi|34398108|gb|AE015924.1|
R>	66.57	22	49	1305425	1305398	gi|34398108|gb|AE015924.1|
R>	66.57	22	49	1276530	1276503	gi|34398108|gb|AE015924.1|

AATGAAATCTCCAGGAAAATGCTGTGCGACAGTCTTATCTATCGGTTTAA	50	1	9	64.84	64.64
U	64.84	0	49	104939	104988	gi|34398108|gb|AE015924.1|
>	64.64	0	47	1511250	1511297	gi|34398108|gb|AE015924.1|
R>	62.59	0	49	236567	236518	gi|34398108|gb|AE015924.1|
>	62.59	0	49	298491	298540	gi|34398108|gb|AE015924.1|
R>	62.12	0	47	42030	41983	gi|34398108|gb|AE015924.1|
>	60.75	0	47	534840	534887	gi|34398108|gb|AE015924.1|
R>	59.35	0	31	644454	644423	gi|34398108|gb|AE015924.1|
R>	59.34	0	49	1803246	1803197	gi|34398108|gb|AE015924.1|
>	58.30	0	34	670360	670394	gi|34398108|gb|AE015924.1|
>	56.29	0	49	2266104	2266153	gi|34398108|gb|AE015924.1|

TCAAGAAGAAACTTTTAGGACACTAATGCGTCCGATCAGGACGCTGATCA	50	1	20	68.17	65.23
U	68.17	0	49	62291	62340	gi|34398108|gb|AE015924.1|
>	65.23	27	49	913131	913153	gi|34398108|gb|AE015924.1|
>	65.23	27	49	1463996	1464018	gi|34398108|gb|AE015924.1|
>	65.23	27	49	216660	216682	gi|34398108|gb|AE015924.1|
>	65.23	27	49	1945402	1945424	gi|34398108|gb|AE015924.1|
R>	65.23	27	49	1707243	1707221	gi|34398108|gb|AE015924.1|
>	65.23	27	49	1399010	1399032	gi|34398108|gb|AE015924.1|
>	65.23	27	49	1532542	1532564	gi|34398108|gb|AE015924.1|
>	65.23	27	49	814948	814970	gi|34398108|gb|AE015924.1|
>	65.23	27	49	502195	502217	gi|34398108|gb|AE015924.1|
R>	65.23	27	49	2102231	2102209	gi|34398108|gb|AE015924.1|
>	65.23	27	49	2274780	2274802	gi|34398108|gb|AE015924.1|
>	65.23	27	49	2156545	2156567	gi|34398108|gb|AE015924.1|
R>	65.23	27	49	1482586	1482564	gi|34398108|gb|AE015924.1|
>	65.23	27	49	2005665	2005687	gi|34398108|gb|AE015924.1|
>	65.23	27	49	1319792	1319814	gi|34398108|gb|AE015924.1|
R>	65.23	27	49	2010040	2010018	gi|34398108|gb|AE015924.1|
R>	65.23	27	49	1430842	1430820	gi|34398108|gb|AE015924.1|
R>	65.23	27	49	2300672	2300650	gi|34398108|gb|AE015924.1|
R>	65.23	27	49	1305425	1305403	gi|34398108|gb|AE015924.1|
R>	65.23	27	49	1276530	1276508	gi|34398108|gb|AE015924.1|

CTCCCGAACCAAAATAAAAATTTTCTCAGACCACGTTTTTCAGAACTGAA	50	1	3	64.25	62.75
U	64.25	0	49	53986	54035	gi|34398108|gb|AE015924.1|
R>	62.75	0	49	1710613	1710564	gi|34398108|gb|AE015924.1|
R>	56.48	0	42	118635	118593	gi|34398108|gb|AE015924.1|
>	49.47	4	49	413073	413119	gi|34398108|gb|AE015924.1|

TATCTATAACGACACTGAAAAACAGTCAATTGACAATGAAATCTCCAGGA	50	1	6	62.45	59.27
U	62.45	0	49	104905	104954	gi|34398108|gb|AE015924.1|
>	59.27	0	49	298457	298506	gi|34398108|gb|AE015924.1|
>	56.92	0	49	534805	534855	gi|34398108|gb|AE015924.1|
R>	56.27	0	49	644489	644439	gi|34398108|gb|AE015924.1|
>	54.53	0	49	1511215	1511265	gi|34398108|gb|AE015924.1|
R>	52.52	0	49	42066	42015	gi|34398108|gb|AE015924.1|
>	52.21	2	49	2266070	2266119	gi|34398108|gb|AE015924.1|

TTTAGGACACTAATGCGTCCGATCAGGACGCTGATCAACAAGAAATACAC	50	1	20	68.16	66.75
U	68.16	0	49	62304	62353	gi|34398108|gb|AE015924.1|
R>	66.75	14	49	1707243	1707208	gi|34398108|gb|AE015924.1|
>	66.75	14	49	216660	216695	gi|34398108|gb|AE015924.1|
R>	66.75	14	49	2010040	2010005	gi|34398108|gb|AE015924.1|
>	66.75	14	49	1532542	1532577	gi|34398108|gb|AE015924.1|
R>	66.75	14	49	883118	883083	gi|34398108|gb|AE015924.1|
>	66.75	14	49	2156545	2156580	gi|34398108|gb|AE015924.1|
R>	66.75	14	49	1305425	1305390	gi|34398108|gb|AE015924.1|
>	66.75	14	49	1463996	1464031	gi|34398108|gb|AE015924.1|
>	66.75	14	49	2005665	2005700	gi|34398108|gb|AE015924.1|
>	66.75	14	49	913131	913166	gi|34398108|gb|AE015924.1|
R>	66.75	14	49	1004832	1004797	gi|34398108|gb|AE015924.1|
R>	66.75	14	49	906876	906841	gi|34398108|gb|AE015924.1|
R>	66.75	14	49	812020	811985	gi|34398108|gb|AE015924.1|
R>	66.75	14	49	1276530	1276495	gi|34398108|gb|AE015924.1|
R>	66.75	14	49	1258849	1258814	gi|34398108|gb|AE015924.1|
R>	66.75	14	49	1001461	1001426	gi|34398108|gb|AE015924.1|
R>	66.75	14	49	1094136	1094101	gi|34398108|gb|AE015924.1|
R>	66.47	14	49	2300672	2300637	gi|34398108|gb|AE015924.1|
R>	66.47	14	49	2102231	2102196	gi|34398108|gb|AE015924.1|
>	66.47	14	49	502195	502230	gi|34398108|gb|AE015924.1|

AAATGCTGTGCGACAGTCTTATCTATCGGTTTAACAGCTCGCACGGAATC	50	1	8	70.25	69.90
U	70.25	0	49	104955	105004	gi|34398108|gb|AE015924.1|
>	69.90	0	47	1511266	1511313	gi|34398108|gb|AE015924.1|
>	69.59	0	47	298507	298554	gi|34398108|gb|AE015924.1|
R>	69.49	0	49	236551	236502	gi|34398108|gb|AE015924.1|
R>	68.16	0	47	42014	41967	gi|34398108|gb|AE015924.1|
>	66.87	0	47	534856	534903	gi|34398108|gb|AE015924.1|
>	64.57	0	47	2266120	2266167	gi|34398108|gb|AE015924.1|
R>	64.45	0	47	1803230	1803183	gi|34398108|gb|AE015924.1|
R>	57.75	20	47	1637723	1637696	gi|34398108|gb|AE015924.1|

TTCTCAGGCGAGATTTTTTCAACTCCCGAACCAAAATAAAAATTTTCTCA	50	1	3	63.94	59.65
U	63.94	0	49	53964	54013	gi|34398108|gb|AE015924.1|
R>	59.65	7	49	1710628	1710586	gi|34398108|gb|AE015924.1|
R>	56.81	7	49	118650	118608	gi|34398108|gb|AE015924.1|
R>	50.63	8	49	649714	649673	gi|34398108|gb|AE015924.1|

AGAGAGGTATTCATATCTATAACGACACTGAAAAACAGTCAATTGACAAT	50	1	4	62.80	58.86
U	62.80	0	49	104892	104941	gi|34398108|gb|AE015924.1|
>	58.86	3	49	298447	298493	gi|34398108|gb|AE015924.1|
>	56.91	2	49	534794	534842	gi|34398108|gb|AE015924.1|
R>	56.91	2	49	644500	644452	gi|34398108|gb|AE015924.1|
>	54.48	2	49	1511204	1511252	gi|34398108|gb|AE015924.1|

AGGCACTTATATTGCTTTCAGATGGCTTTTTATCTACATATGAAGCCCAA	50	1	4	64.98	65.05
U	64.98	0	49	36555	36604	gi|34398108|gb|AE015924.1|
R>	65.05	0	49	2225129	2225080	gi|34398108|gb|AE015924.1|
R>	65.05	0	49	1481186	1481137	gi|34398108|gb|AE015924.1|
>	63.53	0	49	2154902	2154951	gi|34398108|gb|AE015924.1|
R>	63.53	0	49	2275033	2274984	gi|34398108|gb|AE015924.1|

ATGCGTCCGATCAGGACGCTGATCAACAAGAAATACACCAAGCGACAAAA	50	1	20	71.38	70.64
U	71.38	0	49	62316	62365	gi|34398108|gb|AE015924.1|
>	70.64	2	49	1463996	1464043	gi|34398108|gb|AE015924.1|
R>	70.64	2	49	1707243	1707196	gi|34398108|gb|AE015924.1|
>	70.64	2	49	216660	216707	gi|34398108|gb|AE015924.1|
>	70.64	2	49	913131	913178	gi|34398108|gb|AE015924.1|
>	70.64	2	49	2156545	2156592	gi|34398108|gb|AE015924.1|
R>	70.64	2	49	1276530	1276483	gi|34398108|gb|AE015924.1|
>	70.64	2	49	2005665	2005712	gi|34398108|gb|AE015924.1|
>	70.64	2	49	1532542	1532589	gi|34398108|gb|AE015924.1|
R>	70.64	2	49	2010040	2009993	gi|34398108|gb|AE015924.1|
R>	70.64	2	49	1305425	1305378	gi|34398108|gb|AE015924.1|
R>	70.64	2	49	1001461	1001414	gi|34398108|gb|AE015924.1|
R>	70.64	2	49	883118	883071	gi|34398108|gb|AE015924.1|
R>	70.64	2	49	812020	811973	gi|34398108|gb|AE015924.1|
R>	70.64	2	49	1258849	1258802	gi|34398108|gb|AE015924.1|
R>	70.64	2	49	1094136	1094089	gi|34398108|gb|AE015924.1|
R>	70.64	2	49	906876	906829	gi|34398108|gb|AE015924.1|
R>	70.64	2	49	1004832	1004785	gi|34398108|gb|AE015924.1|
R>	68.57	2	49	2300672	2300625	gi|34398108|gb|AE015924.1|
>	68.57	2	49	1319792	1319839	gi|34398108|gb|AE015924.1|
>	68.57	2	49	1945402	1945449	gi|34398108|gb|AE015924.1|

GGCTGCCAAGTAAACAGAGATTTCCCCAAGTTTCCTTCAGGTATATACTT	50	1	4	67.48	67.08
U	67.48	0	49	105311	105360	gi|34398108|gb|AE015924.1|
>	67.08	0	45	1511668	1511713	gi|34398108|gb|AE015924.1|
R>	64.98	0	49	644118	644069	gi|34398108|gb|AE015924.1|
R>	60.67	0	49	1873593	1873544	gi|34398108|gb|AE015924.1|
R>	53.10	1	19	236217	236199	gi|34398108|gb|AE015924.1|

ATTTCCCCAAGTTTCCTTCAGGTATATACTTGAGGTTCGCAGAGACCTGC	50	1	4	69.91	67.48
U	69.91	0	49	105330	105379	gi|34398108|gb|AE015924.1|
>	67.48	0	47	1511687	1511734	gi|34398108|gb|AE015924.1|
R>	60.27	0	45	1873574	1873529	gi|34398108|gb|AE015924.1|
R>	60.08	0	49	644099	644051	gi|34398108|gb|AE015924.1|
>	58.22	0	45	242581	242628	gi|34398108|gb|AE015924.1|

AACAGAGATTTCCCCAAGTTTCCTTCAGGTATATACTTGAGGTTCGCAGA	50	1	5	67.58	66.32
U	67.58	0	49	105323	105372	gi|34398108|gb|AE015924.1|
>	66.32	0	49	1511680	1511729	gi|34398108|gb|AE015924.1|
R>	64.94	0	47	644106	644059	gi|34398108|gb|AE015924.1|
R>	61.19	0	49	1873581	1873532	gi|34398108|gb|AE015924.1|
>	57.21	0	49	242574	242625	gi|34398108|gb|AE015924.1|
>	55.34	0	49	1771872	1771923	gi|34398108|gb|AE015924.1|

CCAAGAACTCCTCTTTACTCCATCTCCTTATTTTTCAAAGGTCTCGAATG	50	1	20	65.20	63.74
U	65.20	0	49	63383	63432	gi|34398108|gb|AE015924.1|
R>	63.74	0	44	810955	810911	gi|34398108|gb|AE015924.1|
>	63.74	0	44	2157610	2157654	gi|34398108|gb|AE015924.1|
>	63.74	0	44	816013	816057	gi|34398108|gb|AE015924.1|
>	63.74	0	44	1465061	1465105	gi|34398108|gb|AE015924.1|
R>	63.47	0	45	605973	605928	gi|34398108|gb|AE015924.1|
R>	63.35	0	48	2101166	2101118	gi|34398108|gb|AE015924.1|
>	62.48	0	44	1399629	1399673	gi|34398108|gb|AE015924.1|
R>	62.48	0	44	905810	905766	gi|34398108|gb|AE015924.1|
>	62.29	0	44	1320861	1320905	gi|34398108|gb|AE015924.1|
>	62.29	0	44	503264	503308	gi|34398108|gb|AE015924.1|
>	61.98	0	44	217729	217773	gi|34398108|gb|AE015924.1|
R>	61.98	0	44	882049	882005	gi|34398108|gb|AE015924.1|
R>	61.98	0	44	1481521	1481477	gi|34398108|gb|AE015924.1|
R>	61.98	0	44	1429777	1429733	gi|34398108|gb|AE015924.1|
R>	61.98	0	44	2299607	2299563	gi|34398108|gb|AE015924.1|
>	61.98	0	44	1533611	1533655	gi|34398108|gb|AE015924.1|
R>	61.98	0	44	1093067	1093023	gi|34398108|gb|AE015924.1|
R>	61.44	0	47	1275461	1275414	gi|34398108|gb|AE015924.1|
R>	61.44	0	47	1000396	1000349	gi|34398108|gb|AE015924.1|
>	59.87	10	45	858293	858328	gi|34398108|gb|AE015924.1|

TGCGGAAAGCTTGACGTGTACTGAAAAAAGTTGACAGTTGGGCGGGATGC	50	1	20	71.92	68.36
U	71.92	0	49	48036	48085	gi|34398108|gb|AE015924.1|
R>	68.36	10	49	8582	8543	gi|34398108|gb|AE015924.1|
R>	68.36	10	49	2156506	2156467	gi|34398108|gb|AE015924.1|
R>	68.36	10	49	1726178	1726139	gi|34398108|gb|AE015924.1|
R>	68.32	8	47	1796542	1796503	gi|34398108|gb|AE015924.1|
>	67.04	9	47	464142	464180	gi|34398108|gb|AE015924.1|
>	67.03	11	47	1724665	1724701	gi|34398108|gb|AE015924.1|
R>	67.03	11	47	49559	49523	gi|34398108|gb|AE015924.1|
R>	67.03	11	47	1003694	1003658	gi|34398108|gb|AE015924.1|
>	66.80	10	47	500508	500545	gi|34398108|gb|AE015924.1|
>	66.29	2	47	2154738	2154783	gi|34398108|gb|AE015924.1|
>	65.04	5	49	1795022	1795065	gi|34398108|gb|AE015924.1|
R>	64.12	4	49	465662	465618	gi|34398108|gb|AE015924.1|
R>	63.33	11	49	503363	503326	gi|34398108|gb|AE015924.1|
>	63.09	11	47	7069	7105	gi|34398108|gb|AE015924.1|
>	63.09	11	47	2233851	2233887	gi|34398108|gb|AE015924.1|
R>	62.81	5	49	2235370	2235325	gi|34398108|gb|AE015924.1|
R>	62.33	7	47	1506631	1506592	gi|34398108|gb|AE015924.1|
>	62.20	11	49	1002183	1002220	gi|34398108|gb|AE015924.1|
>	60.76	2	49	1505109	1505154	gi|34398108|gb|AE015924.1|
R>	60.07	11	47	649665	649630	gi|34398108|gb|AE015924.1|

GACCATAGTATCCTCTCATGCGAGACCATAGTATCCTCTCATGCGAGACC	50	1	20	69.43	66.05
U	69.43	0	49	105175	105224	gi|34398108|gb|AE015924.1|
>	66.05	0	49	535007	535056	gi|34398108|gb|AE015924.1|
>	66.05	0	49	105152	105201	gi|34398108|gb|AE015924.1|
>	65.92	0	49	1511532	1511581	gi|34398108|gb|AE015924.1|
>	65.92	0	49	1511440	1511489	gi|34398108|gb|AE015924.1|
>	65.92	0	49	1511555	1511604	gi|34398108|gb|AE015924.1|
>	65.92	0	49	1511509	1511558	gi|34398108|gb|AE015924.1|
>	64.84	0	49	1511486	1511535	gi|34398108|gb|AE015924.1|
>	64.84	0	49	1511463	1511512	gi|34398108|gb|AE015924.1|
R>	64.84	0	49	1803125	1803076	gi|34398108|gb|AE015924.1|
>	64.84	0	49	1511417	1511466	gi|34398108|gb|AE015924.1|
R>	64.12	0	49	1803102	1803053	gi|34398108|gb|AE015924.1|
>	63.72	0	49	1471535	1471584	gi|34398108|gb|AE015924.1|
R>	63.72	0	49	854230	854181	gi|34398108|gb|AE015924.1|
R>	63.14	0	49	1637408	1637359	gi|34398108|gb|AE015924.1|
R>	62.98	0	49	1803056	1803007	gi|34398108|gb|AE015924.1|
>	62.97	0	49	298681	298730	gi|34398108|gb|AE015924.1|
>	62.97	0	49	105060	105109	gi|34398108|gb|AE015924.1|
>	62.97	0	49	298635	298684	gi|34398108|gb|AE015924.1|
>	62.97	0	49	105083	105132	gi|34398108|gb|AE015924.1|
>	62.97	0	49	298612	298661	gi|34398108|gb|AE015924.1|

GCTGTGACAAAACCGAATTTTGACACAGCCCCTTTCTTTTGGAATGCCAA	50	1	3	69.84	65.12
U	69.84	0	49	42263	42312	gi|34398108|gb|AE015924.1|
R>	65.12	0	31	2040980	2040949	gi|34398108|gb|AE015924.1|
>	60.31	0	31	1310290	1310321	gi|34398108|gb|AE015924.1|
>	60.07	0	32	1803389	1803421	gi|34398108|gb|AE015924.1|

AAGTATCTTTTCGGTATCGTTTTTGCTCACCTATAGAGCGTGTCGCACAA	50	1	4	68.04	66.49
U	68.04	0	49	104832	104881	gi|34398108|gb|AE015924.1|
>	66.49	0	49	534728	534777	gi|34398108|gb|AE015924.1|
>	63.58	0	49	1511137	1511186	gi|34398108|gb|AE015924.1|
>	60.66	0	49	298387	298432	gi|34398108|gb|AE015924.1|
R>	57.12	13	47	1923456	1923422	gi|34398108|gb|AE015924.1|

AACAGTCAATTGACAATGAAATCTCCAGGAAAATGCTGTGCGACAGTCTT	50	1	9	67.80	66.59
U	67.80	0	49	104925	104974	gi|34398108|gb|AE015924.1|
>	66.59	0	48	298477	298525	gi|34398108|gb|AE015924.1|
R>	64.77	0	48	42044	41996	gi|34398108|gb|AE015924.1|
R>	63.52	0	48	1803260	1803212	gi|34398108|gb|AE015924.1|
R>	61.92	0	48	236582	236533	gi|34398108|gb|AE015924.1|
>	61.73	0	49	1511235	1511285	gi|34398108|gb|AE015924.1|
>	60.65	0	48	2266090	2266138	gi|34398108|gb|AE015924.1|
R>	59.89	0	45	644469	644423	gi|34398108|gb|AE015924.1|
>	58.59	0	48	534825	534874	gi|34398108|gb|AE015924.1|
>	57.51	0	48	670345	670394	gi|34398108|gb|AE015924.1|

TCATATGAGACCATAGTATCCTCTCATGCGAGACCATAGTATCCTCTCAT	50	1	20	66.06	64.15
U	66.06	0	49	105167	105216	gi|34398108|gb|AE015924.1|
R>	64.15	0	49	1803110	1803061	gi|34398108|gb|AE015924.1|
>	63.75	0	49	534999	535048	gi|34398108|gb|AE015924.1|
>	63.61	0	49	1511455	1511504	gi|34398108|gb|AE015924.1|
>	63.47	0	49	1511501	1511550	gi|34398108|gb|AE015924.1|
>	63.47	0	49	1511432	1511481	gi|34398108|gb|AE015924.1|
>	63.14	0	49	1471527	1471576	gi|34398108|gb|AE015924.1|
>	62.96	0	49	1511547	1511596	gi|34398108|gb|AE015924.1|
>	62.96	0	49	1511570	1511619	gi|34398108|gb|AE015924.1|
>	62.96	0	49	1511524	1511573	gi|34398108|gb|AE015924.1|
>	62.51	0	49	105098	105147	gi|34398108|gb|AE015924.1|
>	62.51	0	49	298673	298722	gi|34398108|gb|AE015924.1|
R>	62.51	0	49	1802972	1802923	gi|34398108|gb|AE015924.1|
>	62.51	0	49	298627	298676	gi|34398108|gb|AE015924.1|
>	62.41	0	49	105144	105193	gi|34398108|gb|AE015924.1|
R>	62.41	0	49	1802995	1802946	gi|34398108|gb|AE015924.1|
>	62.32	0	49	1471550	1471599	gi|34398108|gb|AE015924.1|
R>	62.32	0	49	854215	854166	gi|34398108|gb|AE015924.1|
R>	62.32	0	49	1637600	1637551	gi|34398108|gb|AE015924.1|
>	62.21	0	49	298696	298745	gi|34398108|gb|AE015924.1|
>	62.21	0	49	105075	105124	gi|34398108|gb|AE015924.1|

CCATAGTATCCTCTCATGCGAGACCATAGTATCCTCTCGTATAAGACCAT	50	1	20	66.13	64.07
U	66.13	0	49	105200	105249	gi|34398108|gb|AE015924.1|
>	64.07	0	49	535009	535058	gi|34398108|gb|AE015924.1|
R>	63.55	0	49	236444	236395	gi|34398108|gb|AE015924.1|
R>	62.77	0	49	1191923	1191874	gi|34398108|gb|AE015924.1|
R>	62.40	0	49	1803100	1803051	gi|34398108|gb|AE015924.1|
>	62.01	0	49	1511511	1511560	gi|34398108|gb|AE015924.1|
>	62.01	0	49	1511534	1511583	gi|34398108|gb|AE015924.1|
>	62.01	0	49	1511557	1511606	gi|34398108|gb|AE015924.1|
>	62.01	0	49	1511442	1511491	gi|34398108|gb|AE015924.1|
>	62.00	0	49	535032	535081	gi|34398108|gb|AE015924.1|
R>	62.00	0	49	1192015	1191966	gi|34398108|gb|AE015924.1|
R>	62.00	0	49	1191969	1191920	gi|34398108|gb|AE015924.1|
R>	62.00	0	49	1637544	1637495	gi|34398108|gb|AE015924.1|
>	61.77	0	49	1511465	1511514	gi|34398108|gb|AE015924.1|
>	61.48	1	49	2266320	2266368	gi|34398108|gb|AE015924.1|
>	61.44	0	49	534963	535012	gi|34398108|gb|AE015924.1|
>	61.30	0	49	2266434	2266483	gi|34398108|gb|AE015924.1|
R>	60.91	0	49	680842	680793	gi|34398108|gb|AE015924.1|
R>	60.91	0	49	1637521	1637472	gi|34398108|gb|AE015924.1|
>	60.83	0	49	105108	105157	gi|34398108|gb|AE015924.1|
>	60.83	0	49	298637	298686	gi|34398108|gb|AE015924.1|

GAAAGATCAATGAGCAGGTGTATGGCTGCCAAGTAAACAGAGATTTCCCC	50	1	9	68.91	68.96
U	68.91	0	49	105288	105337	gi|34398108|gb|AE015924.1|
>	68.96	0	49	1511645	1511694	gi|34398108|gb|AE015924.1|
R>	66.85	0	48	644141	644093	gi|34398108|gb|AE015924.1|
R>	64.47	0	47	1873616	1873569	gi|34398108|gb|AE015924.1|
R>	63.09	0	42	236241	236199	gi|34398108|gb|AE015924.1|
>	61.19	0	42	298886	298928	gi|34398108|gb|AE015924.1|
R>	56.56	0	42	607391	607346	gi|34398108|gb|AE015924.1|
R>	55.03	20	49	658542	658513	gi|34398108|gb|AE015924.1|
R>	55.03	20	49	658075	658046	gi|34398108|gb|AE015924.1|
>	55.03	20	49	1420151	1420180	gi|34398108|gb|AE015924.1|

ATGCGAGACCATAGTATCCTCTCGTATAAGACCATAGTATCCTCTCGTGG	50	1	20	67.98	64.65
U	67.98	0	49	105215	105264	gi|34398108|gb|AE015924.1|
>	64.65	0	47	105192	105239	gi|34398108|gb|AE015924.1|
>	64.61	0	47	535024	535071	gi|34398108|gb|AE015924.1|
>	63.70	0	48	2266426	2266474	gi|34398108|gb|AE015924.1|
R>	63.54	4	47	1637525	1637482	gi|34398108|gb|AE015924.1|
R>	63.25	5	47	680845	680803	gi|34398108|gb|AE015924.1|
R>	63.02	0	48	1637414	1637366	gi|34398108|gb|AE015924.1|
R>	62.94	4	47	644279	644236	gi|34398108|gb|AE015924.1|
R>	62.36	0	45	236429	236384	gi|34398108|gb|AE015924.1|
>	62.23	4	48	2266269	2266313	gi|34398108|gb|AE015924.1|
>	62.12	4	45	2266338	2266379	gi|34398108|gb|AE015924.1|
>	62.12	4	45	2266453	2266494	gi|34398108|gb|AE015924.1|
R>	61.83	4	48	1191950	1191906	gi|34398108|gb|AE015924.1|
R>	61.83	4	48	680708	680664	gi|34398108|gb|AE015924.1|
R>	61.83	4	48	680777	680733	gi|34398108|gb|AE015924.1|
R>	61.82	6	49	236308	236265	gi|34398108|gb|AE015924.1|
>	61.71	4	45	535051	535092	gi|34398108|gb|AE015924.1|
R>	61.71	4	45	680823	680782	gi|34398108|gb|AE015924.1|
R>	61.71	4	45	1191996	1191955	gi|34398108|gb|AE015924.1|
R>	61.71	4	45	644256	644215	gi|34398108|gb|AE015924.1|
R>	61.71	4	45	680892	680851	gi|34398108|gb|AE015924.1|

GATGGCATCTTCCATCAATAGACCATAGTATCCTCTCATGTGAGACCATA	50	1	20	65.63	65.06
U	65.63	0	49	105040	105089	gi|34398108|gb|AE015924.1|
R>	65.06	0	49	236466	236417	gi|34398108|gb|AE015924.1|
R>	63.80	0	49	1803145	1803096	gi|34398108|gb|AE015924.1|
R>	63.80	0	49	680979	680930	gi|34398108|gb|AE015924.1|
>	62.63	0	49	2266205	2266254	gi|34398108|gb|AE015924.1|
>	62.07	0	49	298592	298641	gi|34398108|gb|AE015924.1|
R>	61.56	0	49	1637658	1637609	gi|34398108|gb|AE015924.1|
R>	61.32	4	49	854292	854247	gi|34398108|gb|AE015924.1|
>	61.16	0	49	534941	534990	gi|34398108|gb|AE015924.1|
R>	61.10	0	49	644366	644317	gi|34398108|gb|AE015924.1|
R>	59.72	19	49	1637455	1637425	gi|34398108|gb|AE015924.1|
>	59.09	19	49	1511485	1511515	gi|34398108|gb|AE015924.1|
R>	59.09	19	49	854208	854178	gi|34398108|gb|AE015924.1|
>	59.09	19	49	1471557	1471587	gi|34398108|gb|AE015924.1|
R>	59.09	19	49	1637593	1637563	gi|34398108|gb|AE015924.1|
>	59.09	19	49	1511416	1511446	gi|34398108|gb|AE015924.1|
>	59.09	19	49	1471718	1471748	gi|34398108|gb|AE015924.1|
R>	59.09	19	49	1803034	1803004	gi|34398108|gb|AE015924.1|
>	59.09	19	49	535144	535174	gi|34398108|gb|AE015924.1|
R>	59.09	19	49	854231	854201	gi|34398108|gb|AE015924.1|
>	57.92	19	49	535006	535036	gi|34398108|gb|AE015924.1|

TTGTATCTCAGGGAAAGATCAATGAGCAGGTGTATGGCTGCCAAGTAAAC	50	1	6	68.37	68.40
U	68.37	0	49	105276	105325	gi|34398108|gb|AE015924.1|
>	68.40	0	49	1511633	1511682	gi|34398108|gb|AE015924.1|
R>	65.67	0	49	236253	236204	gi|34398108|gb|AE015924.1|
R>	65.49	0	49	644153	644104	gi|34398108|gb|AE015924.1|
R>	63.39	4	49	607399	607352	gi|34398108|gb|AE015924.1|
>	63.36	0	48	298874	298922	gi|34398108|gb|AE015924.1|
R>	55.97	0	49	1873628	1873579	gi|34398108|gb|AE015924.1|

ATAAGACCATAGTATCCTCTCGTGGAAGTTCATTCTTTGTATCTCAGGGA	50	1	19	65.83	65.55
U	65.83	0	49	105240	105289	gi|34398108|gb|AE015924.1|
R>	65.55	0	49	236289	236240	gi|34398108|gb|AE015924.1|
>	62.65	3	49	298841	298887	gi|34398108|gb|AE015924.1|
>	55.00	3	49	1511600	1511646	gi|34398108|gb|AE015924.1|
>	53.55	0	27	2266267	2266294	gi|34398108|gb|AE015924.1|
>	53.55	0	27	2266336	2266363	gi|34398108|gb|AE015924.1|
>	53.55	0	27	2266451	2266478	gi|34398108|gb|AE015924.1|
R>	53.08	2	49	608335	608288	gi|34398108|gb|AE015924.1|
R>	52.07	3	22	680707	680688	gi|34398108|gb|AE015924.1|
R>	52.07	3	22	644255	644236	gi|34398108|gb|AE015924.1|
>	52.07	3	22	2266431	2266450	gi|34398108|gb|AE015924.1|
R>	52.07	3	22	680891	680872	gi|34398108|gb|AE015924.1|
>	52.07	3	22	105220	105239	gi|34398108|gb|AE015924.1|
R>	52.07	3	22	680776	680757	gi|34398108|gb|AE015924.1|
R>	52.07	3	22	1191903	1191884	gi|34398108|gb|AE015924.1|
R>	52.07	3	22	680845	680826	gi|34398108|gb|AE015924.1|
R>	52.07	3	22	680661	680642	gi|34398108|gb|AE015924.1|
R>	51.83	3	49	1637363	1637317	gi|34398108|gb|AE015924.1|
R>	51.73	3	43	854116	854076	gi|34398108|gb|AE015924.1|
R>	50.86	1	27	1803059	1803033	gi|34398108|gb|AE015924.1|

GAAGTTCATTCTTTGTATCTCAGGGAAAGATCAATGAGCAGGTGTATGGC	50	1	6	66.51	66.51
U	66.51	0	49	105264	105313	gi|34398108|gb|AE015924.1|
>	66.51	2	49	1511623	1511670	gi|34398108|gb|AE015924.1|
R>	65.05	16	49	607399	607366	gi|34398108|gb|AE015924.1|
R>	63.58	0	49	236265	236216	gi|34398108|gb|AE015924.1|
>	62.25	0	49	298862	298911	gi|34398108|gb|AE015924.1|
R>	62.13	6	49	644159	644116	gi|34398108|gb|AE015924.1|
R>	51.98	2	49	1873638	1873591	gi|34398108|gb|AE015924.1|

TTTTGGGATTTTGGTTTGAGATTTGGGCGATTTTCGGTTCGAGTTTCGGC	50	1	2	69.71	66.34
U	69.71	0	49	118680	118729	gi|34398108|gb|AE015924.1|
R>	66.34	19	49	1758385	1758355	gi|34398108|gb|AE015924.1|
R>	60.95	0	46	53943	53895	gi|34398108|gb|AE015924.1|

TTCCTTCCTTTCCTCCCCCTTGCTGCGCGTTATTCTTATAACGTGAGTTC	50	1	3	69.83	67.15
U	69.83	0	49	125115	125164	gi|34398108|gb|AE015924.1|
R>	67.15	0	41	2170777	2170736	gi|34398108|gb|AE015924.1|
R>	63.24	4	49	1751875	1751830	gi|34398108|gb|AE015924.1|
R>	61.35	0	41	2170781	2170736	gi|34398108|gb|AE015924.1|

TTAACGAGCCCTTTGCAAAAAGAGAAGGTTATCAAGAAGTATCTTTTCGG	50	1	4	64.81	64.09
U	64.81	0	49	104796	104845	gi|34398108|gb|AE015924.1|
>	64.09	5	49	1511106	1511150	gi|34398108|gb|AE015924.1|
>	61.52	1	49	534693	534741	gi|34398108|gb|AE015924.1|
R>	56.22	9	46	1923485	1923448	gi|34398108|gb|AE015924.1|
R>	52.69	5	28	2254785	2254762	gi|34398108|gb|AE015924.1|

CCATAGTATCCTCTCATATGAGACCATAGTATCCTCTCATGCGAGACCAT	50	1	20	66.22	65.78
U	66.22	0	49	105154	105203	gi|34398108|gb|AE015924.1|
>	65.78	0	49	105177	105226	gi|34398108|gb|AE015924.1|
>	64.35	0	49	1511488	1511537	gi|34398108|gb|AE015924.1|
R>	64.35	0	49	1803123	1803074	gi|34398108|gb|AE015924.1|
>	64.35	0	49	1511419	1511468	gi|34398108|gb|AE015924.1|
>	63.85	1	49	534987	535035	gi|34398108|gb|AE015924.1|
>	63.82	0	49	1511442	1511491	gi|34398108|gb|AE015924.1|
>	63.82	0	49	1511511	1511560	gi|34398108|gb|AE015924.1|
>	63.82	0	49	1511557	1511606	gi|34398108|gb|AE015924.1|
>	63.82	0	49	1511534	1511583	gi|34398108|gb|AE015924.1|
R>	63.52	0	49	1637406	1637357	gi|34398108|gb|AE015924.1|
>	63.37	0	49	298660	298709	gi|34398108|gb|AE015924.1|
>	63.37	0	49	105085	105134	gi|34398108|gb|AE015924.1|
>	63.37	0	49	298614	298663	gi|34398108|gb|AE015924.1|
R>	63.37	0	49	1802985	1802936	gi|34398108|gb|AE015924.1|
>	63.21	0	49	1471537	1471586	gi|34398108|gb|AE015924.1|
R>	63.21	0	49	854228	854179	gi|34398108|gb|AE015924.1|
>	62.72	0	49	1511465	1511514	gi|34398108|gb|AE015924.1|
>	62.65	0	49	105131	105180	gi|34398108|gb|AE015924.1|
R>	62.65	0	49	1802939	1802890	gi|34398108|gb|AE015924.1|
R>	62.65	0	49	1637567	1637518	gi|34398108|gb|AE015924.1|

AAGATTCTCGCGCCATTTTTTTGGGATTTTGGTTTGAGATTTGGGCGATT	50	1	2	69.40	64.84
U	69.40	0	49	118662	118711	gi|34398108|gb|AE015924.1|
R>	64.84	0	49	53959	53910	gi|34398108|gb|AE015924.1|
R>	54.69	0	25	2160718	2160693	gi|34398108|gb|AE015924.1|

AGACCATAGTATCCTCTCGTATAAGACCATAGTATCCTCTCGTGGAAGTT	50	1	20	67.15	65.02
U	67.15	0	49	105220	105269	gi|34398108|gb|AE015924.1|
>	65.02	0	47	2266431	2266478	gi|34398108|gb|AE015924.1|
R>	64.18	0	42	1637524	1637482	gi|34398108|gb|AE015924.1|
R>	63.69	0	42	680845	680803	gi|34398108|gb|AE015924.1|
R>	63.55	0	42	644278	644236	gi|34398108|gb|AE015924.1|
R>	63.47	1	49	236308	236260	gi|34398108|gb|AE015924.1|
>	63.20	0	49	298818	298867	gi|34398108|gb|AE015924.1|
R>	62.29	0	40	680891	680851	gi|34398108|gb|AE015924.1|
R>	62.29	0	40	1191903	1191863	gi|34398108|gb|AE015924.1|
R>	62.29	0	40	1191995	1191955	gi|34398108|gb|AE015924.1|
R>	61.93	0	39	1637501	1637462	gi|34398108|gb|AE015924.1|
R>	61.92	0	42	1192018	1191976	gi|34398108|gb|AE015924.1|
R>	61.92	0	42	1637547	1637505	gi|34398108|gb|AE015924.1|
>	61.92	0	42	535029	535071	gi|34398108|gb|AE015924.1|
R>	61.92	0	42	1191972	1191930	gi|34398108|gb|AE015924.1|
>	61.82	0	42	105197	105239	gi|34398108|gb|AE015924.1|
R>	61.58	0	42	680684	680642	gi|34398108|gb|AE015924.1|
R>	61.58	0	42	1191926	1191884	gi|34398108|gb|AE015924.1|
R>	61.25	0	42	680799	680757	gi|34398108|gb|AE015924.1|
R>	61.25	0	42	680914	680872	gi|34398108|gb|AE015924.1|
R>	61.19	0	47	1803080	1803033	gi|34398108|gb|AE015924.1|

AGAGCTGATGGCATCTTCCATCAATAGACCATAGTATCCTCTCATGTGAG	50	1	20	67.68	67.13
U	67.68	0	49	105034	105083	gi|34398108|gb|AE015924.1|
R>	67.13	0	49	236472	236423	gi|34398108|gb|AE015924.1|
R>	64.33	0	49	1803151	1803102	gi|34398108|gb|AE015924.1|
R>	64.33	0	49	680985	680936	gi|34398108|gb|AE015924.1|
>	64.01	0	49	534935	534984	gi|34398108|gb|AE015924.1|
>	63.05	0	49	298586	298635	gi|34398108|gb|AE015924.1|
>	62.68	0	49	2266199	2266248	gi|34398108|gb|AE015924.1|
R>	62.56	0	49	41935	41886	gi|34398108|gb|AE015924.1|
R>	62.07	0	49	644372	644323	gi|34398108|gb|AE015924.1|
R>	61.58	0	49	1637664	1637615	gi|34398108|gb|AE015924.1|
R>	61.46	0	49	854302	854253	gi|34398108|gb|AE015924.1|
>	56.09	25	49	2266293	2266317	gi|34398108|gb|AE015924.1|
R>	56.09	25	49	1637593	1637569	gi|34398108|gb|AE015924.1|
R>	56.09	25	49	1637455	1637431	gi|34398108|gb|AE015924.1|
R>	56.09	25	49	854208	854184	gi|34398108|gb|AE015924.1|
>	56.09	25	49	1511485	1511509	gi|34398108|gb|AE015924.1|
>	56.09	25	49	1511416	1511440	gi|34398108|gb|AE015924.1|
>	56.09	25	49	535144	535168	gi|34398108|gb|AE015924.1|
>	56.09	25	49	1471718	1471742	gi|34398108|gb|AE015924.1|
R>	56.09	25	49	1803034	1803010	gi|34398108|gb|AE015924.1|
>	56.09	25	49	1471557	1471581	gi|34398108|gb|AE015924.1|

TGCGAAGAAGTCCAAGTTCAAAACAATCCGAATGAAGTTTTTAGCTAACC	50	1	1	65.15	60.63
U	65.15	0	49	47808	47857	gi|34398108|gb|AE015924.1|
>	60.63	0	49	125201	125250	gi|34398108|gb|AE015924.1|

GTTACACACTTATAGATCTAACGATTGCTACGCTCGGTTATCAAACAAGT	50	1	11	63.79	60.46
U	63.79	0	49	128005	128054	gi|34398108|gb|AE015924.1|
>	60.46	22	49	2334946	2334973	gi|34398108|gb|AE015924.1|
R>	56.22	22	49	942551	942524	gi|34398108|gb|AE015924.1|
R>	55.95	11	49	1254133	1254095	gi|34398108|gb|AE015924.1|
>	55.24	0	49	2284538	2284588	gi|34398108|gb|AE015924.1|
R>	54.78	0	49	128629	128580	gi|34398108|gb|AE015924.1|
R>	53.01	0	49	539257	539207	gi|34398108|gb|AE015924.1|
>	52.80	22	49	1443818	1443844	gi|34398108|gb|AE015924.1|
R>	52.56	22	49	1126712	1126685	gi|34398108|gb|AE015924.1|
R>	51.12	3	49	2335483	2335433	gi|34398108|gb|AE015924.1|
>	50.21	0	49	941964	942014	gi|34398108|gb|AE015924.1|
>	49.84	3	49	1480560	1480607	gi|34398108|gb|AE015924.1|

AAGGTTATCAAGAAGTATCTTTTCGGTATCGTTTTTGCTCACCTATAGAG	50	1	3	63.97	63.60
U	63.97	0	49	104820	104869	gi|34398108|gb|AE015924.1|
>	63.60	0	49	1511125	1511174	gi|34398108|gb|AE015924.1|
>	63.52	0	49	534716	534765	gi|34398108|gb|AE015924.1|
>	54.27	6	34	298381	298409	gi|34398108|gb|AE015924.1|

CTCGCGCCATTTTTTTGGGATTTTGGTTTGAGATTTGGGCGATTTTCGGT	50	1	1	70.98	66.68
U	70.98	0	49	118668	118717	gi|34398108|gb|AE015924.1|
R>	66.68	0	49	53953	53904	gi|34398108|gb|AE015924.1|

GGTTTGAGATTTGGGCGATTTTCGGTTCGAGTTTCGGCTTGTGCGATTGG	50	1	2	72.05	71.05
U	72.05	0	49	118692	118741	gi|34398108|gb|AE015924.1|
R>	71.05	7	49	1758385	1758343	gi|34398108|gb|AE015924.1|
R>	63.03	0	34	53929	53895	gi|34398108|gb|AE015924.1|

ATGATTCCAAGCTCGTCTTCGTTGTTGAAAACTTTTTTGGCTTGAGTTTT	50	1	18	66.81	61.89
U	66.81	0	49	112072	112121	gi|34398108|gb|AE015924.1|
>	61.89	0	41	1231242	1231283	gi|34398108|gb|AE015924.1|
>	61.42	4	40	1652891	1652927	gi|34398108|gb|AE015924.1|
R>	60.94	6	40	663325	663291	gi|34398108|gb|AE015924.1|
>	60.56	0	41	1987485	1987526	gi|34398108|gb|AE015924.1|
>	60.53	0	40	377087	377127	gi|34398108|gb|AE015924.1|
R>	59.10	0	41	825334	825293	gi|34398108|gb|AE015924.1|
R>	58.82	0	40	1319373	1319333	gi|34398108|gb|AE015924.1|
R>	58.74	0	40	1248669	1248629	gi|34398108|gb|AE015924.1|
>	57.88	0	49	1130362	1130411	gi|34398108|gb|AE015924.1|
R>	57.28	0	40	1299370	1299330	gi|34398108|gb|AE015924.1|
R>	57.27	0	39	1114172	1114133	gi|34398108|gb|AE015924.1|
R>	55.97	0	40	1828754	1828714	gi|34398108|gb|AE015924.1|
R>	55.77	0	40	970029	969988	gi|34398108|gb|AE015924.1|
>	55.75	0	40	1688485	1688525	gi|34398108|gb|AE015924.1|
R>	53.57	0	39	1195739	1195700	gi|34398108|gb|AE015924.1|
>	53.21	0	39	1210729	1210768	gi|34398108|gb|AE015924.1|
>	52.65	0	49	440833	440882	gi|34398108|gb|AE015924.1|
>	52.46	0	49	1436501	1436551	gi|34398108|gb|AE015924.1|

ATAGATCTAACGATTGCTACGCTCGGTTATCAAACAAGTACGAATTAATG	50	1	12	63.58	61.18
U	63.58	0	49	128016	128065	gi|34398108|gb|AE015924.1|
>	61.18	8	49	2284558	2284599	gi|34398108|gb|AE015924.1|
R>	60.84	6	49	1328309	1328266	gi|34398108|gb|AE015924.1|
R>	60.84	6	49	2335465	2335422	gi|34398108|gb|AE015924.1|
>	60.84	6	49	857919	857962	gi|34398108|gb|AE015924.1|
>	60.22	11	44	2334946	2334979	gi|34398108|gb|AE015924.1|
R>	58.96	0	49	539245	539196	gi|34398108|gb|AE015924.1|
R>	58.89	0	49	1254133	1254084	gi|34398108|gb|AE015924.1|
R>	57.90	11	48	942551	942514	gi|34398108|gb|AE015924.1|
>	56.82	0	49	941976	942025	gi|34398108|gb|AE015924.1|
>	56.13	11	44	1443818	1443850	gi|34398108|gb|AE015924.1|
R>	50.82	0	44	128618	128574	gi|34398108|gb|AE015924.1|
>	48.73	12	26	1827934	1827948	gi|34398108|gb|AE015924.1|

TTTCCTTCCTTCCTTTCCTCCCCCTTGCTGCGCGTTATTCTTATAACGTG	50	1	4	70.87	68.97
U	70.87	0	49	125110	125159	gi|34398108|gb|AE015924.1|
R>	68.97	0	46	2170782	2170736	gi|34398108|gb|AE015924.1|
R>	61.84	9	49	1751875	1751835	gi|34398108|gb|AE015924.1|
R>	61.23	5	46	2170781	2170736	gi|34398108|gb|AE015924.1|
R>	61.23	1	46	2170777	2170736	gi|34398108|gb|AE015924.1|

TGTTTTGGCGCGGGAGTTGAAAAAATCTCGCGCCGGAACGAAAAGATTCT	50	1	2	72.84	69.00
U	72.84	0	49	118620	118669	gi|34398108|gb|AE015924.1|
>	69.00	2	49	1710600	1710647	gi|34398108|gb|AE015924.1|
>	58.67	25	49	1697832	1697856	gi|34398108|gb|AE015924.1|

TTGGAATGATTCCAAGCTCGTCTTCGTTGTTGAAAACTTTTTTGGCTTGA	50	1	20	66.28	63.10
U	66.28	0	49	112067	112116	gi|34398108|gb|AE015924.1|
>	63.10	0	46	1231237	1231283	gi|34398108|gb|AE015924.1|
>	61.90	0	45	377082	377127	gi|34398108|gb|AE015924.1|
>	61.32	0	44	440828	440872	gi|34398108|gb|AE015924.1|
R>	60.49	0	45	1319378	1319333	gi|34398108|gb|AE015924.1|
>	60.07	0	45	1130357	1130402	gi|34398108|gb|AE015924.1|
>	59.88	0	46	1987480	1987526	gi|34398108|gb|AE015924.1|
R>	59.19	0	44	1114177	1114133	gi|34398108|gb|AE015924.1|
>	59.06	0	42	1026645	1026687	gi|34398108|gb|AE015924.1|
R>	58.54	0	46	825339	825293	gi|34398108|gb|AE015924.1|
R>	58.20	0	45	1248674	1248629	gi|34398108|gb|AE015924.1|
>	58.10	0	46	1965107	1965154	gi|34398108|gb|AE015924.1|
R>	58.07	0	45	1828759	1828714	gi|34398108|gb|AE015924.1|
>	57.89	0	45	1688480	1688525	gi|34398108|gb|AE015924.1|
R>	56.90	0	45	1299375	1299330	gi|34398108|gb|AE015924.1|
>	56.59	0	46	1436496	1436542	gi|34398108|gb|AE015924.1|
R>	55.53	0	45	970034	969988	gi|34398108|gb|AE015924.1|
>	54.77	0	45	1652882	1652927	gi|34398108|gb|AE015924.1|
R>	54.61	0	45	1779317	1779272	gi|34398108|gb|AE015924.1|
>	53.96	1	40	2272051	2272090	gi|34398108|gb|AE015924.1|
R>	53.94	0	45	663336	663291	gi|34398108|gb|AE015924.1|

TCATGCGAGACCATAGTATCCTCTCATGCGAGACCATAGTATCCTCTCGT	50	1	20	69.04	65.65
U	69.04	0	49	105190	105239	gi|34398108|gb|AE015924.1|
>	65.65	0	49	535022	535071	gi|34398108|gb|AE015924.1|
R>	65.39	7	47	236447	236407	gi|34398108|gb|AE015924.1|
>	64.82	0	49	105213	105262	gi|34398108|gb|AE015924.1|
R>	64.38	0	47	1637416	1637369	gi|34398108|gb|AE015924.1|
>	64.25	0	47	1511455	1511502	gi|34398108|gb|AE015924.1|
>	64.25	0	47	1511570	1511617	gi|34398108|gb|AE015924.1|
>	64.25	0	47	1511547	1511594	gi|34398108|gb|AE015924.1|
>	64.25	0	47	1511524	1511571	gi|34398108|gb|AE015924.1|
R>	63.64	6	49	1191927	1191884	gi|34398108|gb|AE015924.1|
R>	63.64	6	49	680685	680642	gi|34398108|gb|AE015924.1|
>	63.18	7	47	534960	535000	gi|34398108|gb|AE015924.1|
>	63.08	0	47	1511501	1511548	gi|34398108|gb|AE015924.1|
R>	63.08	0	47	1803110	1803063	gi|34398108|gb|AE015924.1|
>	63.08	0	47	1511432	1511479	gi|34398108|gb|AE015924.1|
>	63.08	0	47	1511478	1511525	gi|34398108|gb|AE015924.1|
R>	62.82	6	49	1191973	1191930	gi|34398108|gb|AE015924.1|
R>	62.30	0	47	1803087	1803040	gi|34398108|gb|AE015924.1|
R>	61.87	0	47	854215	854168	gi|34398108|gb|AE015924.1|
>	61.87	0	47	1471550	1471597	gi|34398108|gb|AE015924.1|
R>	61.87	0	47	1637600	1637553	gi|34398108|gb|AE015924.1|

TTTTTAGCTAACCTATTTACATCCAAAAACACGTAGGCAAGAAAACTCTG	50	1	1	63.29	61.33
U	63.29	0	49	125238	125287	gi|34398108|gb|AE015924.1|
>	61.33	0	49	47845	47894	gi|34398108|gb|AE015924.1|

GCCTTTTGAGCCGGCCGAACTATATATAAATCAGATACGATTTATATACA	50	1	20	63.08	60.63
U	63.08	0	49	111898	111947	gi|34398108|gb|AE015924.1|
>	60.63	0	49	1964894	1964943	gi|34398108|gb|AE015924.1|
R>	56.00	0	17	2236057	2236040	gi|34398108|gb|AE015924.1|
R>	53.33	7	18	1834531	1834520	gi|34398108|gb|AE015924.1|
R>	52.84	7	17	2054907	2054897	gi|34398108|gb|AE015924.1|
R>	51.15	0	14	1140025	1140011	gi|34398108|gb|AE015924.1|
>	50.95	8	18	1375396	1375406	gi|34398108|gb|AE015924.1|
R>	50.95	8	18	328094	328084	gi|34398108|gb|AE015924.1|
R>	50.95	8	18	1474156	1474146	gi|34398108|gb|AE015924.1|
R>	50.95	8	18	2216853	2216843	gi|34398108|gb|AE015924.1|
R>	50.95	8	18	1373935	1373925	gi|34398108|gb|AE015924.1|
>	50.93	0	17	90116	90133	gi|34398108|gb|AE015924.1|
>	50.65	7	16	590799	590808	gi|34398108|gb|AE015924.1|
>	50.65	7	16	2052981	2052990	gi|34398108|gb|AE015924.1|
R>	50.65	7	16	330042	330033	gi|34398108|gb|AE015924.1|
R>	50.65	7	16	2267528	2267519	gi|34398108|gb|AE015924.1|
R>	50.65	7	16	783588	783579	gi|34398108|gb|AE015924.1|
R>	50.65	7	16	1504382	1504373	gi|34398108|gb|AE015924.1|
R>	50.65	7	16	2277463	2277454	gi|34398108|gb|AE015924.1|
R>	50.57	7	20	260961	260948	gi|34398108|gb|AE015924.1|
R>	50.12	8	17	1068566	1068557	gi|34398108|gb|AE015924.1|

AAGTTCAAAGCAATCCGAATGAAGTTTTTAGCTAACCTATTTACATCCAA	50	1	1	62.83	60.01
U	62.83	0	49	125214	125263	gi|34398108|gb|AE015924.1|
>	60.01	0	49	47821	47870	gi|34398108|gb|AE015924.1|

AGCATTACGATTGAAGTCGCAGACGACAGAGAAGACAATCGGAGCGAGGC	50	1	20	73.02	72.37
U	73.02	0	49	62684	62733	gi|34398108|gb|AE015924.1|
>	72.37	0	48	815314	815362	gi|34398108|gb|AE015924.1|
R>	72.37	0	48	1276160	1276112	gi|34398108|gb|AE015924.1|
R>	72.37	0	48	1482220	1482172	gi|34398108|gb|AE015924.1|
>	72.37	0	48	2006035	2006083	gi|34398108|gb|AE015924.1|
>	72.37	0	48	913497	913545	gi|34398108|gb|AE015924.1|
R>	72.37	0	48	1706873	1706825	gi|34398108|gb|AE015924.1|
>	72.37	0	48	1464362	1464410	gi|34398108|gb|AE015924.1|
R>	72.37	0	48	2009674	2009626	gi|34398108|gb|AE015924.1|
R>	72.37	0	48	2300306	2300258	gi|34398108|gb|AE015924.1|
>	72.37	0	48	217030	217078	gi|34398108|gb|AE015924.1|
>	72.37	0	48	1532912	1532960	gi|34398108|gb|AE015924.1|
R>	72.37	0	48	1258479	1258431	gi|34398108|gb|AE015924.1|
>	72.37	0	48	2156911	2156959	gi|34398108|gb|AE015924.1|
R>	72.37	0	48	1430476	1430428	gi|34398108|gb|AE015924.1|
R>	72.37	0	48	1305059	1305011	gi|34398108|gb|AE015924.1|
R>	72.37	0	48	2101865	2101817	gi|34398108|gb|AE015924.1|
R>	72.37	0	48	1093766	1093718	gi|34398108|gb|AE015924.1|
R>	72.37	0	48	1001095	1001047	gi|34398108|gb|AE015924.1|
R>	72.37	0	48	906510	906462	gi|34398108|gb|AE015924.1|
R>	72.37	0	48	882748	882700	gi|34398108|gb|AE015924.1|

GAGCCGGCCGAACTATATATAAATCAGATACGATTTATATACAAATTGAA	50	1	20	60.87	56.19
U	60.87	0	49	111905	111954	gi|34398108|gb|AE015924.1|
>	56.19	0	49	1964901	1964950	gi|34398108|gb|AE015924.1|
R>	54.02	0	10	2236050	2236040	gi|34398108|gb|AE015924.1|
>	53.77	1	12	330561	330572	gi|34398108|gb|AE015924.1|
>	53.77	1	12	493499	493510	gi|34398108|gb|AE015924.1|
R>	53.65	0	11	1834531	1834520	gi|34398108|gb|AE015924.1|
R>	53.35	0	10	2054907	2054897	gi|34398108|gb|AE015924.1|
>	51.39	0	9	2052981	2052990	gi|34398108|gb|AE015924.1|
R>	51.39	0	9	2267528	2267519	gi|34398108|gb|AE015924.1|
>	51.39	0	9	590799	590808	gi|34398108|gb|AE015924.1|
R>	51.16	0	9	330042	330033	gi|34398108|gb|AE015924.1|
R>	51.16	0	9	1504382	1504373	gi|34398108|gb|AE015924.1|
R>	51.06	0	13	260961	260948	gi|34398108|gb|AE015924.1|
>	50.95	1	11	1375396	1375406	gi|34398108|gb|AE015924.1|
>	50.95	1	11	2037899	2037909	gi|34398108|gb|AE015924.1|
R>	50.95	1	11	1474156	1474146	gi|34398108|gb|AE015924.1|
R>	50.95	1	11	328094	328084	gi|34398108|gb|AE015924.1|
R>	50.95	1	11	2216853	2216843	gi|34398108|gb|AE015924.1|
R>	50.95	1	11	1373935	1373925	gi|34398108|gb|AE015924.1|
R>	50.12	1	10	1068566	1068557	gi|34398108|gb|AE015924.1|
>	50.12	1	10	1694314	1694323	gi|34398108|gb|AE015924.1|

GCTAACCTATTTACATCCAAAAACACGTAGGCAAGAAAACTCTGAAGTTG	50	1	1	64.34	62.57
U	64.34	0	49	125244	125293	gi|34398108|gb|AE015924.1|
>	62.57	0	49	47851	47900	gi|34398108|gb|AE015924.1|

TCTTCTTATTGTGTGTCAGGCGACTATTTGGTACACGCCGGATTTCCACA	50	1	9	70.20	69.07
U	70.20	0	49	128101	128150	gi|34398108|gb|AE015924.1|
R>	69.07	0	49	1254048	1253999	gi|34398108|gb|AE015924.1|
R>	69.07	0	49	2335386	2335337	gi|34398108|gb|AE015924.1|
>	68.76	0	48	942061	942109	gi|34398108|gb|AE015924.1|
R>	68.59	0	49	539160	539111	gi|34398108|gb|AE015924.1|
R>	68.56	0	49	1328230	1328181	gi|34398108|gb|AE015924.1|
>	66.80	0	49	1875637	1875686	gi|34398108|gb|AE015924.1|
R>	61.44	0	49	1444435	1444386	gi|34398108|gb|AE015924.1|
R>	59.43	0	48	1491055	1491006	gi|34398108|gb|AE015924.1|
>	58.71	0	49	857998	858047	gi|34398108|gb|AE015924.1|

GTATCCTCTCGTATAAGACCATAGTATCCTCTCGTGGAAGTTCATTCTTT	50	1	20	64.95	62.40
U	64.95	0	49	105228	105277	gi|34398108|gb|AE015924.1|
R>	62.40	0	49	236301	236252	gi|34398108|gb|AE015924.1|
>	61.05	0	39	2266439	2266478	gi|34398108|gb|AE015924.1|
>	60.66	0	49	298826	298875	gi|34398108|gb|AE015924.1|
R>	59.67	0	34	1637516	1637482	gi|34398108|gb|AE015924.1|
R>	59.67	0	34	680837	680803	gi|34398108|gb|AE015924.1|
R>	58.89	0	34	644270	644236	gi|34398108|gb|AE015924.1|
>	58.46	0	39	2266324	2266363	gi|34398108|gb|AE015924.1|
>	57.79	1	39	2266256	2266294	gi|34398108|gb|AE015924.1|
R>	57.10	0	32	680883	680851	gi|34398108|gb|AE015924.1|
R>	57.10	0	32	1191987	1191955	gi|34398108|gb|AE015924.1|
R>	57.10	0	32	1191895	1191863	gi|34398108|gb|AE015924.1|
R>	56.76	0	34	1637539	1637505	gi|34398108|gb|AE015924.1|
R>	56.76	0	34	1192010	1191976	gi|34398108|gb|AE015924.1|
>	56.76	0	34	535037	535071	gi|34398108|gb|AE015924.1|
R>	56.76	0	34	1191964	1191930	gi|34398108|gb|AE015924.1|
R>	56.43	0	31	1637493	1637462	gi|34398108|gb|AE015924.1|
>	56.30	0	34	105205	105239	gi|34398108|gb|AE015924.1|
R>	56.22	0	39	1803072	1803033	gi|34398108|gb|AE015924.1|
R>	55.91	0	34	680906	680872	gi|34398108|gb|AE015924.1|
R>	55.91	0	34	680791	680757	gi|34398108|gb|AE015924.1|

CTCTTTAATGAGTACCCCTTTGAGACATCCAACGACATGACCGTCAACAG	50	1	10	69.05	66.12
U	69.05	0	49	128232	128281	gi|34398108|gb|AE015924.1|
R>	66.12	2	49	1328163	1328116	gi|34398108|gb|AE015924.1|
>	64.20	2	49	942194	942241	gi|34398108|gb|AE015924.1|
R>	63.17	2	49	1480955	1480908	gi|34398108|gb|AE015924.1|
>	63.17	2	49	1875770	1875817	gi|34398108|gb|AE015924.1|
>	62.22	2	49	858065	858112	gi|34398108|gb|AE015924.1|
R>	60.60	2	49	1444189	1444141	gi|34398108|gb|AE015924.1|
R>	60.39	2	42	1490987	1490947	gi|34398108|gb|AE015924.1|
>	58.10	0	49	1126337	1126386	gi|34398108|gb|AE015924.1|
R>	54.57	2	49	539093	539046	gi|34398108|gb|AE015924.1|
R>	54.57	2	49	2335319	2335272	gi|34398108|gb|AE015924.1|

AAGTACGAATTAATGGGACCTTTGCACAATAAGCAGGCACTTTTGTTTAT	50	1	14	65.94	65.72
U	65.94	0	49	128051	128100	gi|34398108|gb|AE015924.1|
R>	65.72	0	49	1254098	1254049	gi|34398108|gb|AE015924.1|
R>	65.72	0	49	539210	539161	gi|34398108|gb|AE015924.1|
R>	65.72	0	49	2335436	2335387	gi|34398108|gb|AE015924.1|
>	65.56	0	49	1496095	1496144	gi|34398108|gb|AE015924.1|
R>	64.43	0	49	1328280	1328231	gi|34398108|gb|AE015924.1|
>	64.40	0	49	942011	942060	gi|34398108|gb|AE015924.1|
R>	62.47	13	42	299174	299145	gi|34398108|gb|AE015924.1|
>	62.30	0	49	857948	857997	gi|34398108|gb|AE015924.1|
>	59.74	11	49	1875598	1875636	gi|34398108|gb|AE015924.1|
R>	56.74	8	49	1491098	1491056	gi|34398108|gb|AE015924.1|
R>	55.86	12	49	1444474	1444436	gi|34398108|gb|AE015924.1|
>	54.91	12	49	1637233	1637270	gi|34398108|gb|AE015924.1|
>	54.25	16	42	1802660	1802686	gi|34398108|gb|AE015924.1|
>	53.17	13	49	2310278	2310314	gi|34398108|gb|AE015924.1|

GAACGAAAAGATTCTCGCGCCATTTTTTTGGGATTTTGGTTTGAGATTTG	50	1	7	65.59	60.70
U	65.59	0	49	118655	118704	gi|34398108|gb|AE015924.1|
R>	60.70	0	49	53966	53917	gi|34398108|gb|AE015924.1|
R>	58.14	1	32	2160724	2160693	gi|34398108|gb|AE015924.1|
>	56.83	0	48	1710633	1710681	gi|34398108|gb|AE015924.1|
R>	54.20	2	32	6991	6961	gi|34398108|gb|AE015924.1|
>	52.14	1	28	2124879	2124906	gi|34398108|gb|AE015924.1|
>	52.14	1	28	2310208	2310235	gi|34398108|gb|AE015924.1|
>	50.71	1	32	1624518	1624550	gi|34398108|gb|AE015924.1|

TTTATTCTTCTTATTGTGTGTCAGGCGACTATTTGGTACACGCCGGATTT	50	1	10	67.57	66.46
U	67.57	0	49	128096	128145	gi|34398108|gb|AE015924.1|
>	66.46	0	49	942056	942105	gi|34398108|gb|AE015924.1|
R>	66.36	0	49	2335391	2335342	gi|34398108|gb|AE015924.1|
R>	66.36	0	49	1254053	1254004	gi|34398108|gb|AE015924.1|
R>	65.94	0	49	1328235	1328186	gi|34398108|gb|AE015924.1|
R>	65.84	0	49	539165	539116	gi|34398108|gb|AE015924.1|
>	63.24	0	49	1875632	1875681	gi|34398108|gb|AE015924.1|
R>	58.05	0	49	1444440	1444391	gi|34398108|gb|AE015924.1|
R>	56.18	0	49	1491060	1491010	gi|34398108|gb|AE015924.1|
>	55.44	0	49	857993	858042	gi|34398108|gb|AE015924.1|
R>	53.28	4	49	1481022	1480978	gi|34398108|gb|AE015924.1|

GAATGTAATAATTCCACAGGGCAATCGCATTTGAACCGTTACACACTTAT	50	1	12	65.07	61.64
U	65.07	0	49	127968	128017	gi|34398108|gb|AE015924.1|
R>	61.64	16	49	128650	128617	gi|34398108|gb|AE015924.1|
R>	55.14	14	49	2335510	2335474	gi|34398108|gb|AE015924.1|
>	54.31	15	49	1480534	1480569	gi|34398108|gb|AE015924.1|
R>	54.16	16	49	1328352	1328318	gi|34398108|gb|AE015924.1|
R>	53.27	16	35	91637	91618	gi|34398108|gb|AE015924.1|
>	53.02	15	31	873480	873496	gi|34398108|gb|AE015924.1|
>	52.24	15	34	1916796	1916815	gi|34398108|gb|AE015924.1|
R>	52.24	15	34	717118	717099	gi|34398108|gb|AE015924.1|
R>	51.17	16	31	1126756	1126741	gi|34398108|gb|AE015924.1|
>	51.17	16	31	2334902	2334917	gi|34398108|gb|AE015924.1|
>	51.17	15	34	1269285	1269304	gi|34398108|gb|AE015924.1|
>	50.28	7	31	1496019	1496042	gi|34398108|gb|AE015924.1|

AACCAATATAATGCGTCGACCCCGGGGGTAGCCTGTCAGGGCGATCGCGT	50	1	7	79.50	79.37
U	79.50	0	49	128474	128523	gi|34398108|gb|AE015924.1|
R>	79.37	0	49	1480713	1480664	gi|34398108|gb|AE015924.1|
R>	78.45	0	47	2335079	2335032	gi|34398108|gb|AE015924.1|
R>	77.74	0	49	538853	538804	gi|34398108|gb|AE015924.1|
>	77.56	0	49	1126579	1126628	gi|34398108|gb|AE015924.1|
>	72.41	0	49	1496281	1496329	gi|34398108|gb|AE015924.1|
R>	69.07	0	49	1443948	1443901	gi|34398108|gb|AE015924.1|
>	67.17	15	49	858244	858277	gi|34398108|gb|AE015924.1|

TTGCAAAAAGAGAAGGTTATCAAGAAGTATCTTTTCGGTATCGTTTTTGC	50	1	4	63.35	62.90
U	63.35	0	49	104808	104857	gi|34398108|gb|AE015924.1|
>	62.90	0	49	534704	534753	gi|34398108|gb|AE015924.1|
>	62.90	0	49	1511113	1511162	gi|34398108|gb|AE015924.1|
>	54.27	18	46	298381	298409	gi|34398108|gb|AE015924.1|
R>	54.04	0	34	1923482	1923448	gi|34398108|gb|AE015924.1|

ATGCGTCGACCCCGGGGGTAGCCTGTCAGGGCGATCGCGTTTGAAAATTT	50	1	7	78.93	78.38
U	78.93	0	49	128484	128533	gi|34398108|gb|AE015924.1|
R>	78.38	0	49	1480703	1480654	gi|34398108|gb|AE015924.1|
R>	77.50	0	49	2335069	2335020	gi|34398108|gb|AE015924.1|
R>	76.83	0	49	538843	538794	gi|34398108|gb|AE015924.1|
>	75.12	0	49	1126589	1126638	gi|34398108|gb|AE015924.1|
>	72.67	0	49	1496291	1496339	gi|34398108|gb|AE015924.1|
R>	69.10	0	49	1443938	1443891	gi|34398108|gb|AE015924.1|
>	66.34	5	49	858244	858287	gi|34398108|gb|AE015924.1|

CAACGGTGGAAATCTACTTCTCTTTAATGAGTACCCCTTTGAGACATCCA	50	1	6	66.58	62.41
U	66.58	0	49	128213	128262	gi|34398108|gb|AE015924.1|
R>	62.41	0	49	1491008	1490959	gi|34398108|gb|AE015924.1|
R>	61.39	0	47	1480976	1480929	gi|34398108|gb|AE015924.1|
>	58.98	0	47	1875749	1875796	gi|34398108|gb|AE015924.1|
R>	57.04	2	49	1328183	1328135	gi|34398108|gb|AE015924.1|
>	56.97	5	49	942178	942222	gi|34398108|gb|AE015924.1|
>	56.35	5	49	1126323	1126366	gi|34398108|gb|AE015924.1|

AATGAAGCCGCAAAACCAATATAATGCGTCGACCCCGGGGGTAGCCTGTC	50	1	7	75.27	73.67
U	75.27	0	49	128461	128510	gi|34398108|gb|AE015924.1|
R>	73.67	0	49	2335092	2335043	gi|34398108|gb|AE015924.1|
R>	72.95	0	49	538866	538817	gi|34398108|gb|AE015924.1|
R>	72.75	0	49	1480726	1480677	gi|34398108|gb|AE015924.1|
>	70.70	0	49	1126566	1126615	gi|34398108|gb|AE015924.1|
>	69.10	0	49	1496268	1496316	gi|34398108|gb|AE015924.1|
R>	64.11	0	48	1490871	1490825	gi|34398108|gb|AE015924.1|
R>	63.85	0	49	1443961	1443914	gi|34398108|gb|AE015924.1|

ATTAATGGGACCTTTGCACAATAAGCAGGCACTTTTGTTTATTCTTCTTA	50	1	15	64.77	64.51
U	64.77	0	49	128059	128108	gi|34398108|gb|AE015924.1|
R>	64.51	0	49	2335428	2335379	gi|34398108|gb|AE015924.1|
R>	64.51	0	49	539202	539153	gi|34398108|gb|AE015924.1|
R>	64.48	0	49	1254090	1254041	gi|34398108|gb|AE015924.1|
>	63.18	0	49	942019	942068	gi|34398108|gb|AE015924.1|
R>	63.16	0	49	1328272	1328223	gi|34398108|gb|AE015924.1|
R>	62.47	5	34	299174	299145	gi|34398108|gb|AE015924.1|
>	58.55	3	49	1875598	1875644	gi|34398108|gb|AE015924.1|
>	57.12	4	47	1637233	1637276	gi|34398108|gb|AE015924.1|
R>	56.45	0	49	1491098	1491048	gi|34398108|gb|AE015924.1|
>	55.17	0	49	1496103	1496152	gi|34398108|gb|AE015924.1|
>	54.25	8	34	1802660	1802686	gi|34398108|gb|AE015924.1|
>	52.57	5	42	2310278	2310315	gi|34398108|gb|AE015924.1|
>	51.99	12	47	607316	607351	gi|34398108|gb|AE015924.1|
>	51.84	4	33	46411	46439	gi|34398108|gb|AE015924.1|
>	50.44	0	49	857956	858005	gi|34398108|gb|AE015924.1|

GCTCGAATGAAGCCGCAAAACCAATATAATGCGTCGACCCCGGGGGTAGC	50	1	8	74.46	72.78
U	74.46	0	49	128456	128505	gi|34398108|gb|AE015924.1|
R>	72.78	0	49	2335097	2335048	gi|34398108|gb|AE015924.1|
R>	72.49	0	49	538871	538822	gi|34398108|gb|AE015924.1|
R>	71.83	0	49	1480731	1480682	gi|34398108|gb|AE015924.1|
>	71.35	0	44	1496263	1496307	gi|34398108|gb|AE015924.1|
>	71.14	0	45	1126561	1126606	gi|34398108|gb|AE015924.1|
R>	67.18	0	39	1443966	1443927	gi|34398108|gb|AE015924.1|
R>	67.18	0	44	1490876	1490833	gi|34398108|gb|AE015924.1|
R>	62.52	0	40	1327941	1327902	gi|34398108|gb|AE015924.1|

CGTGTATGCACCTTGTGTGCCACGCTGTGCCGTCTGATTCACATTACGTC	50	1	9	73.57	73.12
U	73.57	0	49	128315	128364	gi|34398108|gb|AE015924.1|
R>	73.12	0	49	1480874	1480825	gi|34398108|gb|AE015924.1|
R>	73.03	0	48	1444107	1444059	gi|34398108|gb|AE015924.1|
R>	72.53	0	49	539012	538963	gi|34398108|gb|AE015924.1|
>	71.48	0	49	858146	858195	gi|34398108|gb|AE015924.1|
R>	70.82	0	49	2335238	2335189	gi|34398108|gb|AE015924.1|
>	70.82	0	49	1126420	1126469	gi|34398108|gb|AE015924.1|
R>	70.33	0	44	1328082	1328038	gi|34398108|gb|AE015924.1|
>	68.44	0	49	942275	942324	gi|34398108|gb|AE015924.1|
>	65.76	0	49	1875851	1875897	gi|34398108|gb|AE015924.1|

GACTATTTGGTACACGCCGGATTTCCACAAGTGGAAAGATAGCTTTCCAC	50	1	10	68.45	66.14
U	68.45	0	49	128122	128171	gi|34398108|gb|AE015924.1|
R>	66.14	0	49	1254027	1253978	gi|34398108|gb|AE015924.1|
R>	65.41	0	47	1444414	1444367	gi|34398108|gb|AE015924.1|
>	64.72	0	47	942082	942129	gi|34398108|gb|AE015924.1|
>	63.86	0	49	1875658	1875707	gi|34398108|gb|AE015924.1|
R>	63.62	0	36	2335365	2335329	gi|34398108|gb|AE015924.1|
R>	62.83	0	36	539139	539103	gi|34398108|gb|AE015924.1|
R>	61.51	0	36	1328209	1328173	gi|34398108|gb|AE015924.1|
R>	58.58	0	36	1491033	1490997	gi|34398108|gb|AE015924.1|
>	55.60	21	49	1253969	1253997	gi|34398108|gb|AE015924.1|
>	54.51	0	43	858019	858061	gi|34398108|gb|AE015924.1|

CACCTTGTGTGCCACGCTGTGCCGTCTGATTCACATTACGTCCATACGAG	50	1	9	73.60	72.54
U	73.60	0	49	128323	128372	gi|34398108|gb|AE015924.1|
R>	72.54	0	49	539004	538955	gi|34398108|gb|AE015924.1|
R>	72.42	0	49	1480866	1480817	gi|34398108|gb|AE015924.1|
R>	71.76	0	49	1444099	1444050	gi|34398108|gb|AE015924.1|
>	71.49	0	49	858154	858203	gi|34398108|gb|AE015924.1|
>	71.27	7	49	1875863	1875905	gi|34398108|gb|AE015924.1|
>	70.81	0	49	1126428	1126477	gi|34398108|gb|AE015924.1|
R>	70.81	0	49	2335230	2335181	gi|34398108|gb|AE015924.1|
R>	68.78	0	49	1328074	1328025	gi|34398108|gb|AE015924.1|
>	68.40	0	49	942283	942332	gi|34398108|gb|AE015924.1|

CCAATCATCGCCTTGCTCCCCGTGTATGCACCTTGTGTGCCACGCTGTGC	50	1	8	78.18	78.14
U	78.18	0	49	128295	128344	gi|34398108|gb|AE015924.1|
R>	78.14	0	49	539032	538983	gi|34398108|gb|AE015924.1|
>	77.38	0	47	1126400	1126447	gi|34398108|gb|AE015924.1|
R>	77.38	0	47	2335258	2335211	gi|34398108|gb|AE015924.1|
R>	76.52	5	49	1444122	1444078	gi|34398108|gb|AE015924.1|
R>	76.03	0	49	1480894	1480845	gi|34398108|gb|AE015924.1|
R>	75.81	0	49	1328102	1328053	gi|34398108|gb|AE015924.1|
>	73.83	0	49	858126	858175	gi|34398108|gb|AE015924.1|
>	71.53	0	49	1875831	1875877	gi|34398108|gb|AE015924.1|

ACGACATGACCGTCAACAGCACTTGTGCTCCTCCAATCATCGCCTTGCTC	50	1	9	75.04	75.04
U	75.04	0	49	128263	128312	gi|34398108|gb|AE015924.1|
R>	75.04	0	48	1444159	1444111	gi|34398108|gb|AE015924.1|
>	74.41	0	49	1875799	1875848	gi|34398108|gb|AE015924.1|
R>	74.41	0	49	1328134	1328085	gi|34398108|gb|AE015924.1|
>	73.40	0	49	1126368	1126417	gi|34398108|gb|AE015924.1|
R>	73.40	0	49	1480926	1480877	gi|34398108|gb|AE015924.1|
R>	73.40	0	49	2335290	2335241	gi|34398108|gb|AE015924.1|
R>	73.40	0	49	539064	539015	gi|34398108|gb|AE015924.1|
>	72.29	0	48	858094	858142	gi|34398108|gb|AE015924.1|
>	63.48	0	48	942223	942271	gi|34398108|gb|AE015924.1|

ATTGAATGTAGCAATCATGAGATCTATAAGTGTGTAACGGTTCAAATGCG	50	1	2	64.57	60.40
U	64.57	0	49	128592	128641	gi|34398108|gb|AE015924.1|
R>	60.40	7	49	128035	127993	gi|34398108|gb|AE015924.1|
R>	52.18	0	49	1480594	1480544	gi|34398108|gb|AE015924.1|

CTACGCTCGGTTATCAAACAAGTACGAATTAATGGGACCTTTGCACAATA	50	1	11	66.20	64.98
U	66.20	0	49	128032	128081	gi|34398108|gb|AE015924.1|
R>	64.98	0	47	2335455	2335408	gi|34398108|gb|AE015924.1|
R>	64.39	0	47	539229	539182	gi|34398108|gb|AE015924.1|
R>	64.22	0	48	1254117	1254069	gi|34398108|gb|AE015924.1|
R>	63.19	0	49	1328299	1328250	gi|34398108|gb|AE015924.1|
>	62.09	0	49	941992	942041	gi|34398108|gb|AE015924.1|
>	60.99	0	49	857929	857978	gi|34398108|gb|AE015924.1|
>	60.23	10	49	1496086	1496125	gi|34398108|gb|AE015924.1|
>	59.09	0	28	1443822	1443850	gi|34398108|gb|AE015924.1|
>	57.02	0	28	2334951	2334979	gi|34398108|gb|AE015924.1|
>	56.26	0	33	2284566	2284599	gi|34398108|gb|AE015924.1|
R>	54.61	0	32	942546	942514	gi|34398108|gb|AE015924.1|

CGGGGGTAGCCTGTCAGGGCGATCGCGTTTGAAAATTTTTAGTCTCTTTC	50	1	8	71.24	71.10
U	71.24	0	49	128496	128545	gi|34398108|gb|AE015924.1|
R>	71.10	0	49	1480691	1480642	gi|34398108|gb|AE015924.1|
R>	71.10	0	49	538831	538782	gi|34398108|gb|AE015924.1|
R>	69.53	0	49	2335057	2335008	gi|34398108|gb|AE015924.1|
>	67.74	0	49	1126601	1126650	gi|34398108|gb|AE015924.1|
R>	67.74	4	49	1443924	1443879	gi|34398108|gb|AE015924.1|
>	66.94	3	49	858253	858299	gi|34398108|gb|AE015924.1|
>	62.52	2	42	1496304	1496345	gi|34398108|gb|AE015924.1|
>	60.97	12	49	942452	942489	gi|34398108|gb|AE015924.1|

ATGACCGTCAACAGCACTTGTGCTCCTCCAATCATCGCCTTGCTCCCCGT	50	1	9	77.05	76.51
U	77.05	0	49	128268	128317	gi|34398108|gb|AE015924.1|
R>	76.51	0	49	1328129	1328080	gi|34398108|gb|AE015924.1|
R>	75.95	0	49	1444154	1444105	gi|34398108|gb|AE015924.1|
>	75.71	0	49	1126373	1126422	gi|34398108|gb|AE015924.1|
R>	75.71	0	49	2335285	2335236	gi|34398108|gb|AE015924.1|
R>	75.71	0	49	539059	539010	gi|34398108|gb|AE015924.1|
>	75.63	0	49	1875804	1875853	gi|34398108|gb|AE015924.1|
>	73.84	3	49	858102	858148	gi|34398108|gb|AE015924.1|
R>	73.17	0	49	1480921	1480872	gi|34398108|gb|AE015924.1|
>	63.09	0	49	942228	942277	gi|34398108|gb|AE015924.1|

TGGGACCTTTGCACAATAAGCAGGCACTTTTGTTTATTCTTCTTATTGTG	50	1	13	65.31	65.06
U	65.31	0	49	128064	128113	gi|34398108|gb|AE015924.1|
R>	65.06	0	49	2335423	2335374	gi|34398108|gb|AE015924.1|
R>	65.06	0	49	539197	539148	gi|34398108|gb|AE015924.1|
R>	65.03	0	49	1254085	1254036	gi|34398108|gb|AE015924.1|
>	63.78	0	49	942024	942073	gi|34398108|gb|AE015924.1|
R>	63.77	0	49	1328267	1328218	gi|34398108|gb|AE015924.1|
R>	61.83	1	46	1491091	1491046	gi|34398108|gb|AE015924.1|
>	59.71	0	49	1875600	1875649	gi|34398108|gb|AE015924.1|
R>	53.76	1	49	1444471	1444423	gi|34398108|gb|AE015924.1|
>	52.75	0	37	2310278	2310315	gi|34398108|gb|AE015924.1|
>	52.23	0	49	1496108	1496158	gi|34398108|gb|AE015924.1|
>	51.99	7	42	607316	607351	gi|34398108|gb|AE015924.1|
>	51.58	0	49	857961	858010	gi|34398108|gb|AE015924.1|
>	50.91	0	28	46412	46439	gi|34398108|gb|AE015924.1|

CTTGTGCTCCTCCAATCATCGCCTTGCTCCCCGTGTATGCACCTTGTGTG	50	1	9	74.66	73.95
U	74.66	0	49	128284	128333	gi|34398108|gb|AE015924.1|
R>	73.95	0	49	1444138	1444089	gi|34398108|gb|AE015924.1|
R>	73.28	0	47	2335269	2335222	gi|34398108|gb|AE015924.1|
>	73.28	0	47	1126389	1126436	gi|34398108|gb|AE015924.1|
R>	73.28	0	47	539043	538996	gi|34398108|gb|AE015924.1|
R>	72.23	0	49	1328113	1328064	gi|34398108|gb|AE015924.1|
R>	70.70	0	47	1480905	1480858	gi|34398108|gb|AE015924.1|
>	69.82	0	49	858115	858164	gi|34398108|gb|AE015924.1|
>	68.50	0	47	1875820	1875866	gi|34398108|gb|AE015924.1|
>	60.24	0	49	942244	942293	gi|34398108|gb|AE015924.1|

TTTGGTACACGCCGGATTTCCACAAGTGGAAAGATAGCTTTCCACCGGTG	50	1	8	71.40	67.54
U	71.40	0	49	128127	128176	gi|34398108|gb|AE015924.1|
R>	67.54	0	49	1254022	1253973	gi|34398108|gb|AE015924.1|
R>	64.97	0	42	1444409	1444367	gi|34398108|gb|AE015924.1|
>	64.31	0	45	1875663	1875708	gi|34398108|gb|AE015924.1|
>	64.27	0	49	942087	942136	gi|34398108|gb|AE015924.1|
R>	62.73	0	31	2335360	2335329	gi|34398108|gb|AE015924.1|
R>	61.77	0	31	539134	539103	gi|34398108|gb|AE015924.1|
R>	60.16	0	31	1328204	1328173	gi|34398108|gb|AE015924.1|
R>	56.59	0	31	1491028	1490997	gi|34398108|gb|AE015924.1|

TATCCGGCTACCGTCGGTACACAGTAGCAGCCAACAATACCAATGAGGAG	50	1	8	71.81	72.93
U	71.81	0	49	128400	128449	gi|34398108|gb|AE015924.1|
R>	72.93	1	49	1444021	1443973	gi|34398108|gb|AE015924.1|
R>	71.68	1	49	1327996	1327948	gi|34398108|gb|AE015924.1|
>	68.18	1	49	942361	942411	gi|34398108|gb|AE015924.1|
R>	67.10	1	49	538926	538878	gi|34398108|gb|AE015924.1|
R>	66.68	1	49	1480788	1480738	gi|34398108|gb|AE015924.1|
>	66.51	1	49	1875934	1875982	gi|34398108|gb|AE015924.1|
R>	63.20	1	49	2335152	2335104	gi|34398108|gb|AE015924.1|
>	62.72	1	49	1126506	1126554	gi|34398108|gb|AE015924.1|

GCTCCAATAATCTATCCGGCTACCGTCGGTACACAGTAGCAGCCAACAAT	50	1	8	71.07	70.96
U	71.07	0	49	128388	128437	gi|34398108|gb|AE015924.1|
R>	70.96	0	49	1444034	1443985	gi|34398108|gb|AE015924.1|
R>	69.60	0	49	1328009	1327960	gi|34398108|gb|AE015924.1|
>	66.43	0	49	942348	942399	gi|34398108|gb|AE015924.1|
>	65.36	0	49	1875921	1875970	gi|34398108|gb|AE015924.1|
R>	64.80	0	49	538939	538890	gi|34398108|gb|AE015924.1|
R>	64.62	0	49	1480801	1480750	gi|34398108|gb|AE015924.1|
R>	64.31	0	49	2335165	2335116	gi|34398108|gb|AE015924.1|
>	63.91	0	49	1126493	1126542	gi|34398108|gb|AE015924.1|

GCTATAATCAAAATGTAGGGGGGACCGTCGAGTTTTACAATCAGGGATAT	50	1	1	67.16	63.18
U	67.16	0	49	208008	208057	gi|34398108|gb|AE015924.1|
>	63.18	0	49	214813	214862	gi|34398108|gb|AE015924.1|

TGATTTGAATCTCTGACATATGGATTCGCACTTGTTTGATAATTGAATGT	50	1	7	61.79	58.89
U	61.79	0	49	128551	128600	gi|34398108|gb|AE015924.1|
R>	58.89	0	41	2335002	2334961	gi|34398108|gb|AE015924.1|
>	58.66	0	42	1126656	1126698	gi|34398108|gb|AE015924.1|
R>	56.33	0	49	538776	538726	gi|34398108|gb|AE015924.1|
R>	56.23	0	49	1480636	1480586	gi|34398108|gb|AE015924.1|
>	52.87	2	45	942497	942540	gi|34398108|gb|AE015924.1|
R>	52.32	0	41	1443873	1443832	gi|34398108|gb|AE015924.1|
>	47.53	2	49	91539	91587	gi|34398108|gb|AE015924.1|

CATATGGATTCGCACTTGTTTGATAATTGAATGTAGCAATCATGAGATCT	50	1	16	62.43	59.84
U	62.43	0	49	128567	128616	gi|34398108|gb|AE015924.1|
R>	59.84	0	45	2334986	2334941	gi|34398108|gb|AE015924.1|
>	58.14	0	45	1126672	1126717	gi|34398108|gb|AE015924.1|
R>	55.66	0	45	538760	538714	gi|34398108|gb|AE015924.1|
R>	55.20	0	40	1480620	1480579	gi|34398108|gb|AE015924.1|
R>	54.95	7	45	1496104	1496066	gi|34398108|gb|AE015924.1|
>	52.35	0	45	942511	942556	gi|34398108|gb|AE015924.1|
R>	51.57	1	45	873565	873520	gi|34398108|gb|AE015924.1|
R>	50.38	7	49	128060	128018	gi|34398108|gb|AE015924.1|
>	50.18	7	40	539201	539234	gi|34398108|gb|AE015924.1|
>	50.18	7	40	1254089	1254122	gi|34398108|gb|AE015924.1|
>	50.03	1	44	91554	91598	gi|34398108|gb|AE015924.1|
R>	49.98	1	45	1443856	1443813	gi|34398108|gb|AE015924.1|
>	49.56	7	40	1328271	1328304	gi|34398108|gb|AE015924.1|
>	49.56	7	40	2335427	2335460	gi|34398108|gb|AE015924.1|
R>	49.56	7	40	857957	857924	gi|34398108|gb|AE015924.1|
R>	49.56	7	40	2284594	2284561	gi|34398108|gb|AE015924.1|

CTGTGCCGTCTGATTCACATTACGTCCATACGAGCCGATACCTCCTCCGG	50	1	9	73.93	72.30
U	73.93	0	49	128339	128388	gi|34398108|gb|AE015924.1|
R>	72.30	0	49	538988	538939	gi|34398108|gb|AE015924.1|
>	72.30	0	49	1875872	1875921	gi|34398108|gb|AE015924.1|
R>	71.59	0	49	1480850	1480801	gi|34398108|gb|AE015924.1|
>	71.16	0	49	942299	942348	gi|34398108|gb|AE015924.1|
>	71.09	0	49	858170	858219	gi|34398108|gb|AE015924.1|
R>	70.62	0	49	1328058	1328009	gi|34398108|gb|AE015924.1|
R>	70.31	0	49	1444083	1444034	gi|34398108|gb|AE015924.1|
>	69.95	0	49	1126444	1126493	gi|34398108|gb|AE015924.1|
R>	69.95	0	49	2335214	2335165	gi|34398108|gb|AE015924.1|

ATTTAGTTGTTACCACAAGCAGTCAATTGACGATCAACGGCGTGGTTGAG	50	1	1	69.47	64.48
U	69.47	0	49	207876	207925	gi|34398108|gb|AE015924.1|
>	64.48	18	49	214699	214730	gi|34398108|gb|AE015924.1|

TTTCCTCTATGATTTGAATCTCTGACATATGGATTCGCACTTGTTTGATA	50	1	6	62.56	61.34
U	62.56	0	49	128542	128591	gi|34398108|gb|AE015924.1|
R>	61.34	0	49	2335011	2334962	gi|34398108|gb|AE015924.1|
>	61.18	0	49	1126647	1126696	gi|34398108|gb|AE015924.1|
R>	58.65	0	47	538785	538737	gi|34398108|gb|AE015924.1|
R>	56.89	0	49	1480645	1480595	gi|34398108|gb|AE015924.1|
R>	56.12	0	49	1443882	1443833	gi|34398108|gb|AE015924.1|
>	54.91	0	49	942486	942535	gi|34398108|gb|AE015924.1|

CCACAAGCAGTCAATTGACGATCAACGGCGTGGTTGAGGATAACAATCCG	50	1	1	71.26	68.20
U	71.26	0	49	207888	207937	gi|34398108|gb|AE015924.1|
>	68.20	6	49	214699	214742	gi|34398108|gb|AE015924.1|

GGAAATCTACTTCTCTTTAATGAGTACCCCTTTGAGACATCCAACGACAT	50	1	10	65.93	62.82
U	65.93	0	49	128220	128269	gi|34398108|gb|AE015924.1|
R>	62.82	0	49	1328177	1328128	gi|34398108|gb|AE015924.1|
R>	61.72	0	49	1480969	1480920	gi|34398108|gb|AE015924.1|
>	60.54	0	49	942180	942229	gi|34398108|gb|AE015924.1|
R>	60.46	0	47	1491001	1490954	gi|34398108|gb|AE015924.1|
>	59.55	0	49	1875756	1875805	gi|34398108|gb|AE015924.1|
R>	54.95	0	49	1444203	1444153	gi|34398108|gb|AE015924.1|
>	54.66	0	49	1126325	1126374	gi|34398108|gb|AE015924.1|
R>	53.13	0	49	2335333	2335284	gi|34398108|gb|AE015924.1|
R>	53.13	0	49	539107	539058	gi|34398108|gb|AE015924.1|
>	52.07	0	47	858051	858098	gi|34398108|gb|AE015924.1|

ATGAGGAGAAACTCGCTCGAATGAAGCCGCAAAACCAATATAATGCGTCG	50	1	8	70.56	68.67
U	70.56	0	49	128442	128491	gi|34398108|gb|AE015924.1|
R>	68.67	0	49	1480745	1480696	gi|34398108|gb|AE015924.1|
R>	68.49	0	49	1443980	1443931	gi|34398108|gb|AE015924.1|
R>	67.54	0	49	2335111	2335062	gi|34398108|gb|AE015924.1|
>	67.37	2	49	1496251	1496298	gi|34398108|gb|AE015924.1|
>	67.34	0	49	1126547	1126596	gi|34398108|gb|AE015924.1|
R>	66.16	0	49	1327955	1327907	gi|34398108|gb|AE015924.1|
R>	65.33	0	49	538885	538836	gi|34398108|gb|AE015924.1|
R>	63.44	3	49	1490887	1490842	gi|34398108|gb|AE015924.1|

ACCTCCTCCGGCTCCAATAATCTATCCGGCTACCGTCGGTACACAGTAGC	50	1	9	74.45	72.81
U	74.45	0	49	128378	128427	gi|34398108|gb|AE015924.1|
R>	72.81	0	49	1444044	1443995	gi|34398108|gb|AE015924.1|
R>	72.07	0	49	1328019	1327970	gi|34398108|gb|AE015924.1|
>	71.38	0	49	1875911	1875960	gi|34398108|gb|AE015924.1|
R>	69.85	0	47	2335175	2335128	gi|34398108|gb|AE015924.1|
>	69.76	0	49	942338	942389	gi|34398108|gb|AE015924.1|
>	69.47	0	47	1126483	1126530	gi|34398108|gb|AE015924.1|
R>	68.79	0	49	538949	538900	gi|34398108|gb|AE015924.1|
R>	66.26	0	49	1480811	1480760	gi|34398108|gb|AE015924.1|
>	60.13	0	38	858209	858247	gi|34398108|gb|AE015924.1|

CAATTTTGATTGGCAAGCGCGCAGACTTTTCCTTTTCCCTAAATATACGC	50	1	6	67.38	62.71
U	67.38	0	49	138997	139046	gi|34398108|gb|AE015924.1|
R>	62.71	10	27	2120888	2120871	gi|34398108|gb|AE015924.1|
>	62.71	10	27	1943278	1943295	gi|34398108|gb|AE015924.1|
>	61.47	11	27	1932342	1932358	gi|34398108|gb|AE015924.1|
>	61.47	11	27	1935054	1935070	gi|34398108|gb|AE015924.1|
>	61.47	11	27	1933698	1933714	gi|34398108|gb|AE015924.1|
R>	53.79	11	21	726312	726302	gi|34398108|gb|AE015924.1|

CTCTCGTGGAAGTTCATTCTTTGTATCTCAGGGAAAGATCAATGAGCAGG	50	1	5	67.32	66.52
U	67.32	0	49	105256	105305	gi|34398108|gb|AE015924.1|
R>	66.52	0	49	236273	236224	gi|34398108|gb|AE015924.1|
>	63.14	0	49	298854	298903	gi|34398108|gb|AE015924.1|
R>	59.79	24	49	607399	607374	gi|34398108|gb|AE015924.1|
>	56.75	0	49	1511613	1511662	gi|34398108|gb|AE015924.1|
R>	53.21	0	49	644173	644124	gi|34398108|gb|AE015924.1|

AAACATTAGTGTCCTAAAAGCTATTTTGGCAAAAGATTAGGAGAGGTACT	50	1	9	64.40	64.57
U	64.40	0	49	199092	199141	gi|34398108|gb|AE015924.1|
R>	64.57	0	49	1743127	1743078	gi|34398108|gb|AE015924.1|
R>	63.85	2	49	527654	527607	gi|34398108|gb|AE015924.1|
R>	63.36	3	49	259862	259816	gi|34398108|gb|AE015924.1|
>	63.36	3	49	1029614	1029660	gi|34398108|gb|AE015924.1|
>	60.65	3	49	1338380	1338426	gi|34398108|gb|AE015924.1|
>	60.65	3	49	22049	22095	gi|34398108|gb|AE015924.1|
>	60.65	3	49	1758397	1758443	gi|34398108|gb|AE015924.1|
>	60.65	3	49	60925	60971	gi|34398108|gb|AE015924.1|
R>	60.65	3	49	2302338	2302292	gi|34398108|gb|AE015924.1|

AATGCCATTTTGAAACATTAGTGTCCTAAAAGCTATTTTGGCAAAAGATT	50	1	9	62.36	58.01
U	62.36	0	49	199080	199129	gi|34398108|gb|AE015924.1|
R>	58.01	8	49	1743131	1743090	gi|34398108|gb|AE015924.1|
R>	57.96	14	49	527654	527619	gi|34398108|gb|AE015924.1|
R>	57.21	15	49	259862	259828	gi|34398108|gb|AE015924.1|
>	57.07	6	49	1029605	1029648	gi|34398108|gb|AE015924.1|
>	53.27	15	49	60925	60959	gi|34398108|gb|AE015924.1|
>	53.27	15	49	22049	22083	gi|34398108|gb|AE015924.1|
R>	53.27	15	49	2302338	2302304	gi|34398108|gb|AE015924.1|
>	53.27	15	49	1758397	1758431	gi|34398108|gb|AE015924.1|
>	48.69	3	49	1338369	1338414	gi|34398108|gb|AE015924.1|

AATACCAATGAGGAGAAACTCGCTCGAATGAAGCCGCAAAACCAATATAA	50	1	8	67.40	66.75
U	67.40	0	49	128435	128484	gi|34398108|gb|AE015924.1|
R>	66.75	0	45	1443987	1443942	gi|34398108|gb|AE015924.1|
R>	66.70	0	49	1327962	1327913	gi|34398108|gb|AE015924.1|
R>	65.38	0	49	1480752	1480703	gi|34398108|gb|AE015924.1|
R>	63.90	0	49	538892	538843	gi|34398108|gb|AE015924.1|
>	62.96	9	49	1496251	1496291	gi|34398108|gb|AE015924.1|
>	62.64	0	49	1126540	1126589	gi|34398108|gb|AE015924.1|
R>	62.64	0	49	2335118	2335069	gi|34398108|gb|AE015924.1|
R>	58.25	10	49	1490887	1490849	gi|34398108|gb|AE015924.1|

CTATGCCTCAAGAAGAAACTTTTAGGACACTAATGATTTTGAAACCCAAA	50	1	9	62.89	59.13
U	62.89	0	49	200455	200504	gi|34398108|gb|AE015924.1|
R>	59.13	0	35	2300979	2300944	gi|34398108|gb|AE015924.1|
>	59.03	0	39	1030974	1031013	gi|34398108|gb|AE015924.1|
>	58.55	0	34	62284	62318	gi|34398108|gb|AE015924.1|
R>	58.55	0	34	526293	526259	gi|34398108|gb|AE015924.1|
>	58.55	0	34	1759756	1759790	gi|34398108|gb|AE015924.1|
R>	58.55	0	34	258502	258468	gi|34398108|gb|AE015924.1|
R>	57.96	0	42	1741764	1741722	gi|34398108|gb|AE015924.1|
>	54.07	0	39	1339739	1339779	gi|34398108|gb|AE015924.1|
>	54.01	0	39	23408	23448	gi|34398108|gb|AE015924.1|

TACCCCTTTGAGACATCCAACGACATGACCGTCAACAGCACTTGTGCTCC	50	1	10	73.43	72.61
U	73.43	0	49	128244	128293	gi|34398108|gb|AE015924.1|
R>	72.61	2	49	1328151	1328104	gi|34398108|gb|AE015924.1|
>	71.21	2	49	942206	942253	gi|34398108|gb|AE015924.1|
>	70.06	2	49	858077	858124	gi|34398108|gb|AE015924.1|
>	70.00	2	49	1875782	1875829	gi|34398108|gb|AE015924.1|
R>	70.00	2	49	1444176	1444129	gi|34398108|gb|AE015924.1|
R>	68.83	2	47	1480943	1480898	gi|34398108|gb|AE015924.1|
R>	67.80	3	47	539080	539036	gi|34398108|gb|AE015924.1|
R>	67.80	3	47	2335306	2335262	gi|34398108|gb|AE015924.1|
>	61.89	2	47	1126351	1126396	gi|34398108|gb|AE015924.1|
R>	58.81	2	30	1490975	1490947	gi|34398108|gb|AE015924.1|

GGGGACCGTCGAGTTTTACAATCAGGGATATGATTGTGCCGATTGTGGTA	50	1	1	70.53	67.87
U	70.53	0	49	208027	208076	gi|34398108|gb|AE015924.1|
>	67.87	0	49	214832	214881	gi|34398108|gb|AE015924.1|

CACATTACGTCCATACGAGCCGATACCTCCTCCGGCTCCAATAATCTATC	50	1	10	70.62	69.76
U	70.62	0	49	128354	128403	gi|34398108|gb|AE015924.1|
>	69.76	0	49	942314	942363	gi|34398108|gb|AE015924.1|
>	68.54	0	49	1875887	1875936	gi|34398108|gb|AE015924.1|
R>	68.54	0	49	538973	538924	gi|34398108|gb|AE015924.1|
R>	68.03	0	49	2335199	2335150	gi|34398108|gb|AE015924.1|
>	68.03	0	49	1126459	1126508	gi|34398108|gb|AE015924.1|
R>	67.85	0	49	1480835	1480786	gi|34398108|gb|AE015924.1|
>	67.14	0	48	858185	858233	gi|34398108|gb|AE015924.1|
R>	66.53	0	48	1328043	1327995	gi|34398108|gb|AE015924.1|
R>	66.32	0	49	1444068	1444019	gi|34398108|gb|AE015924.1|
>	58.18	19	39	1947845	1947865	gi|34398108|gb|AE015924.1|

ATCTGACACGCACGTCCGGTGTCAACTACTCGGGCGCCAACTTGATCGGC	50	1	1	78.17	77.75
U	78.17	0	49	208332	208381	gi|34398108|gb|AE015924.1|
>	77.75	2	49	215139	215186	gi|34398108|gb|AE015924.1|

CTATAAGTGTGTAACGGTTCAAATGCGATTGTCCTGAATCATTCCACTGG	50	1	3	67.04	62.56
U	67.04	0	49	128615	128664	gi|34398108|gb|AE015924.1|
R>	62.56	0	35	128019	127984	gi|34398108|gb|AE015924.1|
>	52.38	1	35	2335473	2335508	gi|34398108|gb|AE015924.1|
R>	52.27	1	39	1480570	1480531	gi|34398108|gb|AE015924.1|

AACCAATGGGTTGAGCCTTTCAATGGCGATAAGTGGCGGCCAGCACCTTA	50	1	1	74.84	73.49
U	74.84	0	49	208163	208212	gi|34398108|gb|AE015924.1|
>	73.49	0	49	214968	215017	gi|34398108|gb|AE015924.1|

AATCCGGGGGTCTCCACGGCTTTTCGGTCGGATATACGAAAGATGCCCAG	50	1	1	75.85	74.87
U	75.85	0	49	147743	147792	gi|34398108|gb|AE015924.1|
>	74.87	0	30	148283	148313	gi|34398108|gb|AE015924.1|

ATGGGTTGAGCCTTTCAATGGCGATAAGTGGCGGCCAGCACCTTATGCAC	50	1	1	75.66	74.32
U	75.66	0	49	208168	208217	gi|34398108|gb|AE015924.1|
>	74.32	0	49	214973	215022	gi|34398108|gb|AE015924.1|

CCGTCGAGTTTTACAATCAGGGATATGATTGTGCCGATTGTGGTATGTAT	50	1	1	67.19	65.63
U	67.19	0	49	208032	208081	gi|34398108|gb|AE015924.1|
>	65.63	2	49	214839	214886	gi|34398108|gb|AE015924.1|

ACGATCGTCGTGAAGTCGTCGAAAGACAATCCTACGGGGACATTGCTTTT	50	1	1	71.98	71.50
U	71.98	0	49	207947	207996	gi|34398108|gb|AE015924.1|
>	71.50	0	49	214752	214801	gi|34398108|gb|AE015924.1|

CCGTCTGATTCACATTACGTCCATACGAGCCGATACCTCCTCCGGCTCCA	50	1	9	74.51	72.99
U	74.51	0	49	128344	128393	gi|34398108|gb|AE015924.1|
>	72.99	1	49	942305	942353	gi|34398108|gb|AE015924.1|
>	72.89	0	49	1875877	1875926	gi|34398108|gb|AE015924.1|
R>	72.89	0	49	538983	538934	gi|34398108|gb|AE015924.1|
R>	72.15	0	49	1480845	1480796	gi|34398108|gb|AE015924.1|
R>	71.86	0	49	2335209	2335160	gi|34398108|gb|AE015924.1|
>	71.86	0	49	1126449	1126498	gi|34398108|gb|AE015924.1|
>	71.66	0	49	858175	858224	gi|34398108|gb|AE015924.1|
R>	71.19	0	49	1328053	1328004	gi|34398108|gb|AE015924.1|
R>	70.88	0	49	1444078	1444029	gi|34398108|gb|AE015924.1|

AATCCGGGGGTCTCCACGGCTTTTCGGTCGGGAAAATGTCATTGTTCGGC	50	1	1	76.30	74.87
U	76.30	0	49	148283	148332	gi|34398108|gb|AE015924.1|
>	74.87	0	30	147743	147773	gi|34398108|gb|AE015924.1|

CAGAGCTTCAAAAATTCAAGGGCTACCAGATCACGAATGACGTGCAGGCA	50	1	1	69.85	66.19
U	69.85	0	49	208224	208273	gi|34398108|gb|AE015924.1|
>	66.19	0	49	215029	215078	gi|34398108|gb|AE015924.1|

ATGCCTTCCTGAATCTGACACGCACGTCCGGTGTCAACTACTCGGGCGCC	50	1	1	78.30	78.65
U	78.30	0	49	208320	208369	gi|34398108|gb|AE015924.1|
>	78.65	0	49	215125	215174	gi|34398108|gb|AE015924.1|

TCAACTACTCGGGCGCCAACTTGATCGGCAACTCATACACTGGAGCCATC	50	1	1	74.14	72.03
U	74.14	0	49	208353	208402	gi|34398108|gb|AE015924.1|
>	72.03	0	49	215158	215207	gi|34398108|gb|AE015924.1|

ATGCACCTGATACAGAGCTTCAAAAATTCAAGGGCTACCAGATCACGAAT	50	1	1	68.88	65.03
U	68.88	0	49	208212	208261	gi|34398108|gb|AE015924.1|
>	65.03	0	49	215017	215066	gi|34398108|gb|AE015924.1|

AATGACGTGCAGGCACAGCCTACGGGAGTTTACAGCTTCAAGGGTATGAT	50	1	1	73.90	73.79
U	73.90	0	49	208259	208308	gi|34398108|gb|AE015924.1|
>	73.79	0	45	215064	215109	gi|34398108|gb|AE015924.1|

GTGCGATGCCTTCCTGAATCTGACACGCACGTCCGGTGTCAACTACTCGG	50	1	1	75.26	75.50
U	75.26	0	49	208315	208364	gi|34398108|gb|AE015924.1|
>	75.50	0	49	215120	215169	gi|34398108|gb|AE015924.1|

CACCTTATGCACCTGATACAGAGCTTCAAAAATTCAAGGGCTACCAGATC	50	1	1	67.77	63.74
U	67.77	0	49	208206	208255	gi|34398108|gb|AE015924.1|
>	63.74	0	49	215011	215060	gi|34398108|gb|AE015924.1|

GGACATTGCTTTTTGCCAATCCGGGCTATAATCAAAATGTAGGGGGGACC	50	1	1	70.35	67.36
U	70.35	0	49	207984	208033	gi|34398108|gb|AE015924.1|
>	67.36	0	48	214789	214837	gi|34398108|gb|AE015924.1|

CGTCGTGAAGTCGTCGAAAGACAATCCTACGGGGACATTGCTTTTTGCCA	50	1	1	72.58	71.60
U	72.58	0	49	207952	208001	gi|34398108|gb|AE015924.1|
>	71.60	0	49	214757	214806	gi|34398108|gb|AE015924.1|

GGCACAGCCTACGGGAGTTTACAGCTTCAAGGGTATGATTTGTGTGTGCG	50	1	1	72.39	72.22
U	72.39	0	49	208270	208319	gi|34398108|gb|AE015924.1|
>	72.22	0	49	215075	215124	gi|34398108|gb|AE015924.1|

TCGTTCTCGCGCGTAAATTTTTTGCTTCCCGAACCAAAACAAAAAAAATC	50	1	8	66.75	64.43
U	66.75	0	49	197681	197730	gi|34398108|gb|AE015924.1|
>	64.43	0	49	352787	352836	gi|34398108|gb|AE015924.1|
>	59.44	0	49	2342921	2342970	gi|34398108|gb|AE015924.1|
R>	58.18	8	49	2160753	2160712	gi|34398108|gb|AE015924.1|
R>	57.82	0	48	2142151	2142103	gi|34398108|gb|AE015924.1|
>	55.25	0	48	2342921	2342968	gi|34398108|gb|AE015924.1|
>	54.41	1	49	2004692	2004740	gi|34398108|gb|AE015924.1|
>	53.24	0	45	152955	153000	gi|34398108|gb|AE015924.1|
R>	52.22	1	49	1482895	1482847	gi|34398108|gb|AE015924.1|

CGGGAGTTTACAGCTTCAAGGGTATGATTTGTGTGTGCGATGCCTTCCTG	50	1	1	71.18	70.95
U	71.18	0	49	208281	208330	gi|34398108|gb|AE015924.1|
>	70.95	0	49	215086	215135	gi|34398108|gb|AE015924.1|

CCTACGGGGACATTGCTTTTTGCCAATCCGGGCTATAATCAAAATGTAGG	50	1	1	69.73	67.44
U	69.73	0	49	207977	208026	gi|34398108|gb|AE015924.1|
>	67.44	0	49	214782	214831	gi|34398108|gb|AE015924.1|

TCAAGGGTATGATTTGTGTGTGCGATGCCTTCCTGAATCTGACACGCACG	50	1	1	72.25	72.22
U	72.25	0	49	208296	208345	gi|34398108|gb|AE015924.1|
>	72.22	0	49	215101	215150	gi|34398108|gb|AE015924.1|

TATCGCAGGAGCTGGCAGTATTTCGGTATCCCTGTCAATGAATCAGGTTT	50	1	1	70.88	69.74
U	70.88	0	49	208079	208128	gi|34398108|gb|AE015924.1|
>	69.74	0	49	214884	214933	gi|34398108|gb|AE015924.1|

TCGAAAGACAATCCTACGGGGACATTGCTTTTTGCCAATCCGGGCTATAA	50	1	1	70.95	68.74
U	70.95	0	49	207965	208014	gi|34398108|gb|AE015924.1|
>	68.74	0	49	214770	214819	gi|34398108|gb|AE015924.1|

TTTACAGCTTCAAGGGTATGATTTGTGTGTGCGATGCCTTCCTGAATCTG	50	1	1	69.09	68.80
U	69.09	0	49	208287	208336	gi|34398108|gb|AE015924.1|
>	68.80	0	49	215092	215141	gi|34398108|gb|AE015924.1|

GGCAATAATCAAAATGTAGGGGGGACTGTCGAGTTTTACAATCAGGGATA	50	1	1	67.13	65.71
U	67.13	0	49	214812	214861	gi|34398108|gb|AE015924.1|
>	65.71	0	49	208007	208056	gi|34398108|gb|AE015924.1|

CGTCACTTGTGATGGATGTTCTTGGTAACGAGTCGGCCGACCGTTTGTGG	50	1	1	73.34	71.90
U	73.34	0	49	208737	208786	gi|34398108|gb|AE015924.1|
>	71.90	0	49	215542	215591	gi|34398108|gb|AE015924.1|

CTTGTGATGGATGTTCTTGGTAACGAGTCGGCCGACCGTTTGTGGATCTT	50	1	1	72.04	70.53
U	72.04	0	49	208742	208791	gi|34398108|gb|AE015924.1|
>	70.53	0	49	215547	215596	gi|34398108|gb|AE015924.1|

ACATCAAGCAGGGTATTGTCTTCCCGCCGGAAGTCGAGCAGACGGTGTAT	50	1	1	75.82	74.27
U	75.82	0	49	208404	208453	gi|34398108|gb|AE015924.1|
>	74.27	0	49	215209	215258	gi|34398108|gb|AE015924.1|

AAGGATCCCTATGCCTCAAGAAGAAACTTTTAGGACACTAATGATTTTGA	50	1	9	64.56	64.39
U	64.56	0	49	200447	200496	gi|34398108|gb|AE015924.1|
R>	64.39	0	43	2300987	2300944	gi|34398108|gb|AE015924.1|
>	63.99	0	42	62276	62318	gi|34398108|gb|AE015924.1|
>	63.99	0	42	1759748	1759790	gi|34398108|gb|AE015924.1|
R>	63.99	0	42	258510	258468	gi|34398108|gb|AE015924.1|
R>	63.99	0	42	526301	526259	gi|34398108|gb|AE015924.1|
>	63.86	0	47	1030966	1031013	gi|34398108|gb|AE015924.1|
R>	63.01	0	49	1741772	1741723	gi|34398108|gb|AE015924.1|
>	59.66	0	47	23400	23448	gi|34398108|gb|AE015924.1|
>	59.58	0	47	1339731	1339779	gi|34398108|gb|AE015924.1|

AAGATGCAGAACGGAGCGTCTTGTACGTTGCAGATCTTGTACGATAAGCT	50	1	1	71.18	69.49
U	71.18	0	49	208607	208656	gi|34398108|gb|AE015924.1|
>	69.49	0	49	215412	215461	gi|34398108|gb|AE015924.1|

AATGTAGGGGGGACTGTCGAGTTTTACAATCAGGGATATGATTGTGCCGA	50	1	1	70.70	70.24
U	70.70	0	49	214824	214873	gi|34398108|gb|AE015924.1|
>	70.24	0	49	208019	208068	gi|34398108|gb|AE015924.1|

TTCGCCAATCCGGGCAATAATCAAAATGTAGGGGGGACTGTCGAGTTTTA	50	1	1	69.49	66.19
U	69.49	0	49	214800	214849	gi|34398108|gb|AE015924.1|
>	66.19	0	49	207995	208044	gi|34398108|gb|AE015924.1|

GCAGAACGGAGCGTCTTGTACGTTGCAGATCTTGTACGATAAGCTGCTCA	50	1	1	71.49	69.86
U	71.49	0	49	208612	208661	gi|34398108|gb|AE015924.1|
>	69.86	0	49	215417	215466	gi|34398108|gb|AE015924.1|

AACCTGACACGCACGTCCGGTGTCAACTACTCGGGCGCCAACTTGATCGG	50	1	1	78.41	77.61
U	78.41	0	49	215136	215185	gi|34398108|gb|AE015924.1|
>	77.61	0	49	208331	208380	gi|34398108|gb|AE015924.1|

ACAACGGGCAATCAATTGACGATCAACGGCGTGGTTGAGGATAACAATCC	50	1	1	71.24	67.26
U	71.24	0	49	214692	214741	gi|34398108|gb|AE015924.1|
>	67.26	7	49	207894	207936	gi|34398108|gb|AE015924.1|

TAAGTGGCGGCCAGCACCTTATGCACCTGATACAGAGCTTCAAAAATTCA	50	1	3	70.02	66.14
U	70.02	0	49	208192	208241	gi|34398108|gb|AE015924.1|
>	66.14	0	49	214997	215046	gi|34398108|gb|AE015924.1|
R>	58.40	6	18	12708	12696	gi|34398108|gb|AE015924.1|
>	56.26	4	26	735707	735729	gi|34398108|gb|AE015924.1|

GCCAACTTGATCGGCAACTCATACACTGGAGCCATCGACATCAAGCAGGG	50	1	1	73.26	69.48
U	73.26	0	49	208367	208416	gi|34398108|gb|AE015924.1|
>	69.48	0	49	215172	215221	gi|34398108|gb|AE015924.1|

GCATTCCTTCTTGGTGAAGATGCAGAACGGAGCGTCTTGTACGTTGCAGA	50	1	1	72.05	70.43
U	72.05	0	49	208591	208640	gi|34398108|gb|AE015924.1|
>	70.43	0	49	215396	215445	gi|34398108|gb|AE015924.1|

GCAACTCATACACTGGAGCCATCGACATCAAGCAGGGTATTGTCTTCCCG	50	1	1	72.12	68.24
U	72.12	0	49	208380	208429	gi|34398108|gb|AE015924.1|
>	68.24	0	49	215185	215234	gi|34398108|gb|AE015924.1|

CCGATACCTCCTCCGGCTCCAATAATCTATCCGGCTACCGTCGGTACACA	50	1	10	73.73	72.05
U	73.73	0	49	128373	128422	gi|34398108|gb|AE015924.1|
R>	72.05	0	49	1444049	1444000	gi|34398108|gb|AE015924.1|
R>	71.24	0	49	1328024	1327975	gi|34398108|gb|AE015924.1|
>	70.54	0	49	1875906	1875955	gi|34398108|gb|AE015924.1|
R>	70.43	0	49	538954	538905	gi|34398108|gb|AE015924.1|
R>	70.18	0	49	2335180	2335131	gi|34398108|gb|AE015924.1|
>	69.83	0	49	1126478	1126527	gi|34398108|gb|AE015924.1|
>	69.02	0	49	942333	942384	gi|34398108|gb|AE015924.1|
R>	65.43	0	49	1480816	1480765	gi|34398108|gb|AE015924.1|
>	62.88	0	43	858204	858247	gi|34398108|gb|AE015924.1|
>	59.91	0	20	1947845	1947865	gi|34398108|gb|AE015924.1|

CATGTTGATGGAAACGCGACCGTCAACCAATGGGTTGAGCCTTTCAATGG	50	1	1	72.62	68.64
U	72.62	0	49	214944	214993	gi|34398108|gb|AE015924.1|
>	68.64	9	49	208148	208188	gi|34398108|gb|AE015924.1|

GAGCGTCTTGTACGTTGCAGATCTTGTACGATAAGCTGCTCAAGAACACG	50	1	1	69.72	68.07
U	69.72	0	49	208620	208669	gi|34398108|gb|AE015924.1|
>	68.07	0	49	215425	215474	gi|34398108|gb|AE015924.1|

CTTGATCGGCAACTCATACACTGGAGCCATCGACATCAAGCAGGGTATTG	50	1	1	70.88	66.97
U	70.88	0	49	208372	208421	gi|34398108|gb|AE015924.1|
>	66.97	0	49	215177	215226	gi|34398108|gb|AE015924.1|

AACGCGACCGTCAACCAATGGGTTGAGCCTTTCAATGGCGATAAGTGGCG	50	1	1	75.43	73.09
U	75.43	0	49	214956	215005	gi|34398108|gb|AE015924.1|
>	73.09	0	49	208151	208200	gi|34398108|gb|AE015924.1|

GGGCTACCAGATCACGAATGACGTGCAGGCACAGCCTACGGGAGTTTACA	50	1	1	74.32	73.30
U	74.32	0	49	208243	208292	gi|34398108|gb|AE015924.1|
>	73.30	0	49	215048	215097	gi|34398108|gb|AE015924.1|

GATGCCTTCCTGAACCTGACACGCACGTCCGGTGTCAACTACTCGGGCGC	50	1	1	77.42	76.55
U	77.42	0	49	215124	215173	gi|34398108|gb|AE015924.1|
>	76.55	0	49	208319	208368	gi|34398108|gb|AE015924.1|

CTGGAGCCATCGACATCAAGCAGGGTATTGTCTTCCCGCCGGAAGTCGAG	50	1	1	75.12	71.43
U	75.12	0	49	208392	208441	gi|34398108|gb|AE015924.1|
>	71.43	0	49	215197	215246	gi|34398108|gb|AE015924.1|

CCGGATCGGCGAATATGCCGTCACTTGTGATGGATGTTCTTGGTAACGAG	50	1	2	72.76	71.31
U	72.76	0	49	208719	208768	gi|34398108|gb|AE015924.1|
>	71.31	0	49	215524	215573	gi|34398108|gb|AE015924.1|
R>	59.37	5	23	1400544	1400526	gi|34398108|gb|AE015924.1|

CCAATGGGTTGAGCCTTTCAATGGCGATAAGTGGCGGCCTGCACCTTATG	50	1	1	73.96	72.43
U	73.96	0	49	214970	215019	gi|34398108|gb|AE015924.1|
>	72.43	0	49	208165	208214	gi|34398108|gb|AE015924.1|

GAATGACGTGCAGGCACAGCCTACGGGAGTTTACAGCTTCAAGGGTACGC	50	1	1	74.22	72.39
U	74.22	0	49	215063	215112	gi|34398108|gb|AE015924.1|
>	72.39	0	46	208258	208304	gi|34398108|gb|AE015924.1|

GGCCGACCGTTTGTGGATCTTTACCGATGGGGGTCTTTCTTTCGGATTCG	50	1	1	73.07	72.10
U	73.07	0	49	208771	208820	gi|34398108|gb|AE015924.1|
>	72.10	0	49	215576	215625	gi|34398108|gb|AE015924.1|

TGGCGATAAGTGGCGGCCTGCACCTTATGCACCTGATACAAAGCTTCAGA	50	1	2	73.31	70.97
U	73.31	0	49	214991	215040	gi|34398108|gb|AE015924.1|
>	70.97	0	47	208186	208233	gi|34398108|gb|AE015924.1|
R>	58.40	12	24	1061609	1061597	gi|34398108|gb|AE015924.1|

GTATTACGAATTCTACGTCGTATTCATTCGATGCCAAGCGGGGAGATTCC	50	1	2	67.75	63.44
U	67.75	0	49	209052	209101	gi|34398108|gb|AE015924.1|
>	63.44	17	49	215874	215906	gi|34398108|gb|AE015924.1|
>	56.64	28	44	727293	727309	gi|34398108|gb|AE015924.1|

AGGCACAGCCTACGGGAGTTTACAGCTTCAAGGGTACGCTTTGTGTGTGC	50	1	1	74.35	70.56
U	74.35	0	49	215074	215123	gi|34398108|gb|AE015924.1|
>	70.56	0	49	208269	208318	gi|34398108|gb|AE015924.1|

ACTGTCGAGTTTTACAATCAGGGATATGATTGTGCCGATTGTGGTATGTA	50	1	1	67.35	66.84
U	67.35	0	49	214836	214885	gi|34398108|gb|AE015924.1|
>	66.84	0	49	208031	208080	gi|34398108|gb|AE015924.1|

ATAAGTGGCGGCCTGCACCTTATGCACCTGATACAAAGCTTCAGAAATTC	50	1	2	70.73	66.83
U	70.73	0	49	214996	215045	gi|34398108|gb|AE015924.1|
>	66.83	0	49	208191	208240	gi|34398108|gb|AE015924.1|
R>	58.40	7	19	1061609	1061597	gi|34398108|gb|AE015924.1|

CGGTACGATCGTCGTGAAGTCGTCGAAAGACAATCCTACGGGGACGTTGC	50	1	1	74.45	73.00
U	74.45	0	49	214748	214797	gi|34398108|gb|AE015924.1|
>	73.00	0	49	207943	207992	gi|34398108|gb|AE015924.1|

TCGTCGTGAAGTCGTCGAAAGACAATCCTACGGGGACGTTGCTTTTCGCC	50	1	1	73.19	70.03
U	73.19	0	49	214756	214805	gi|34398108|gb|AE015924.1|
>	70.03	0	49	207951	208000	gi|34398108|gb|AE015924.1|

CTTTGTGTGTGCGATGCCTTCCTGAACCTGACACGCACGTCCGGTGTCAA	50	1	1	74.79	73.65
U	74.79	0	49	215112	215161	gi|34398108|gb|AE015924.1|
>	73.65	1	49	208308	208356	gi|34398108|gb|AE015924.1|

ACGGGAGTTTACAGCTTCAAGGGTACGCTTTGTGTGTGCGATGCCTTCCT	50	1	1	74.77	70.99
U	74.77	0	49	215085	215134	gi|34398108|gb|AE015924.1|
>	70.99	0	49	208280	208329	gi|34398108|gb|AE015924.1|

CCGTTTGTGGATCTTTACCGATGGGGGTCTTTCTTTCGGATTCGACAACG	50	1	1	70.78	69.76
U	70.78	0	49	208777	208826	gi|34398108|gb|AE015924.1|
>	69.76	0	49	215582	215631	gi|34398108|gb|AE015924.1|

TCGAAAGACAATCCTACGGGGACGTTGCTTTTCGCCAATCCGGGCAATAA	50	1	1	73.34	69.28
U	73.34	0	49	214770	214819	gi|34398108|gb|AE015924.1|
>	69.28	0	49	207965	208014	gi|34398108|gb|AE015924.1|

GTATTCCATCGATGCATTCCTTCTTGGTGAAGATGCAGAACGGAGCGTCT	50	1	1	70.68	69.00
U	70.68	0	49	208578	208627	gi|34398108|gb|AE015924.1|
>	69.00	0	49	215383	215432	gi|34398108|gb|AE015924.1|

GGGGTCTTTCTTTCGGATTCGACAACGGCTGGGATGGTCGCAAGCTGACT	50	1	1	75.86	74.96
U	75.86	0	49	208800	208849	gi|34398108|gb|AE015924.1|
>	74.96	0	49	215605	215654	gi|34398108|gb|AE015924.1|

CACCTTATGCACCTGATACAAAGCTTCAGAAATTCAAGGGCTATCAGATC	50	1	1	66.58	63.96
U	66.58	0	49	215011	215060	gi|34398108|gb|AE015924.1|
>	63.96	0	49	208206	208255	gi|34398108|gb|AE015924.1|

TCAACTACTCGGGCGCCAACTTGATCGGCAACTCATACACTGGAGCTATC	50	1	1	72.70	72.63
U	72.70	0	49	215158	215207	gi|34398108|gb|AE015924.1|
>	72.63	0	49	208353	208402	gi|34398108|gb|AE015924.1|

TATGCACCTGATACAAAGCTTCAGAAATTCAAGGGCTATCAGATCACGAA	50	1	1	66.82	64.25
U	66.82	0	49	215016	215065	gi|34398108|gb|AE015924.1|
>	64.25	0	49	208211	208260	gi|34398108|gb|AE015924.1|

GTATCGCAGGAGCTGGCAGTATTTCGGTATCCCTGTCAATGAATCAGATT	50	1	2	69.68	69.69
U	69.68	0	49	214883	214932	gi|34398108|gb|AE015924.1|
>	69.69	0	49	208078	208127	gi|34398108|gb|AE015924.1|
>	55.20	5	18	730134	730147	gi|34398108|gb|AE015924.1|

ACAAAGCTTCAGAAATTCAAGGGCTATCAGATCACGAATGACGTGCAGGC	50	1	1	70.16	68.04
U	70.16	0	49	215028	215077	gi|34398108|gb|AE015924.1|
>	68.04	0	49	208223	208272	gi|34398108|gb|AE015924.1|

AAATTCAAGGGCTATCAGATCACGAATGACGTGCAGGCACAGCCTACGGG	50	1	1	73.95	74.06
U	73.95	0	49	215040	215089	gi|34398108|gb|AE015924.1|
>	74.06	0	49	208235	208284	gi|34398108|gb|AE015924.1|

CGTCACTTGTGATGGATGTTCTTGGTAATGAGTCGGCCGACCGTTTGTGG	50	1	1	72.29	71.86
U	72.29	0	49	215542	215591	gi|34398108|gb|AE015924.1|
>	71.86	0	49	208737	208786	gi|34398108|gb|AE015924.1|

TAATGAGTCGGCCGACCGTTTGTGGATCTTTACCGATGGGGGTCTTTCGT	50	1	1	74.33	72.26
U	74.33	0	49	215567	215616	gi|34398108|gb|AE015924.1|
>	72.26	0	47	208762	208809	gi|34398108|gb|AE015924.1|

CTTGTGATGGATGTTCTTGGTAATGAGTCGGCCGACCGTTTGTGGATCTT	50	1	1	70.97	70.51
U	70.97	0	49	215547	215596	gi|34398108|gb|AE015924.1|
>	70.51	0	49	208742	208791	gi|34398108|gb|AE015924.1|

TTCTTGGTGAAGATGCAGAACGGAGCCTCTTGTACGTTGCAGATCTTGTA	50	1	1	68.51	65.43
U	68.51	0	49	215403	215452	gi|34398108|gb|AE015924.1|
>	65.43	0	49	208598	208647	gi|34398108|gb|AE015924.1|

GGCAACTCATACACTGGAGCTATCGACATCAAGCAAGGTATTGTCTTCCC	50	1	1	69.02	67.59
U	69.02	0	49	215184	215233	gi|34398108|gb|AE015924.1|
>	67.59	0	49	208379	208428	gi|34398108|gb|AE015924.1|

CGCCAACTTGATCGGCAACTCATACACTGGAGCTATCGACATCAAGCAAG	50	1	1	71.14	71.34
U	71.14	0	49	215171	215220	gi|34398108|gb|AE015924.1|
>	71.34	0	47	208366	208413	gi|34398108|gb|AE015924.1|

TCATCAGAAACCCTAACTTTCCTATTTCCGCTTAGATCGAACTGACGTCT	50	1	7	67.06	66.23
U	67.06	0	49	231935	231984	gi|34398108|gb|AE015924.1|
R>	66.23	0	48	293985	293937	gi|34398108|gb|AE015924.1|
>	66.05	0	47	853852	853899	gi|34398108|gb|AE015924.1|
>	66.05	0	47	1095340	1095387	gi|34398108|gb|AE015924.1|
R>	66.05	0	47	2005034	2004987	gi|34398108|gb|AE015924.1|
R>	66.05	0	47	1339855	1339808	gi|34398108|gb|AE015924.1|
R>	53.38	9	45	295636	295601	gi|34398108|gb|AE015924.1|
>	53.30	9	49	295063	295102	gi|34398108|gb|AE015924.1|

AACGGAGCCTCTTGTACGTTGCAGATCTTGTACGATAAGCTGCTCAAGAA	50	1	1	69.70	66.59
U	69.70	0	49	215421	215470	gi|34398108|gb|AE015924.1|
>	66.59	0	49	208616	208665	gi|34398108|gb|AE015924.1|

GGCCGACCGTTTGTGGATCTTTACCGATGGGGGTCTTTCGTTCGGATTCG	50	1	1	74.15	72.36
U	74.15	0	49	215576	215625	gi|34398108|gb|AE015924.1|
>	72.36	0	49	208771	208820	gi|34398108|gb|AE015924.1|

TACGACACTAAATGGTGCTGCGCCAGCAGGTAAGGATATAAAATATAATC	50	1	6	65.29	60.85
U	65.29	0	49	222456	222505	gi|34398108|gb|AE015924.1|
>	60.85	13	26	2158062	2158075	gi|34398108|gb|AE015924.1|
>	54.22	18	29	1475966	1475977	gi|34398108|gb|AE015924.1|
>	52.83	16	26	1432852	1432862	gi|34398108|gb|AE015924.1|
R>	51.91	17	28	474635	474624	gi|34398108|gb|AE015924.1|
R>	50.46	15	27	2045127	2045115	gi|34398108|gb|AE015924.1|
R>	50.30	11	22	682510	682499	gi|34398108|gb|AE015924.1|

AGCCTCTTGTACGTTGCAGATCTTGTACGATAAGCTGCTCAAGAACACGA	50	1	1	69.63	66.53
U	69.63	0	49	215426	215475	gi|34398108|gb|AE015924.1|
>	66.53	0	49	208621	208670	gi|34398108|gb|AE015924.1|

ACTTGATCGGCAACTCATACACTGGAGCTATCGACATCAAGCAAGGTATT	50	1	1	69.91	68.53
U	69.91	0	49	215176	215225	gi|34398108|gb|AE015924.1|
>	68.53	0	49	208371	208420	gi|34398108|gb|AE015924.1|

ACTGGAGCTATCGACATCAAGCAAGGTATTGTCTTCCCGCCGGAAGTCGA	50	1	2	72.92	71.73
U	72.92	0	49	215196	215245	gi|34398108|gb|AE015924.1|
>	71.73	0	49	208391	208440	gi|34398108|gb|AE015924.1|
R>	60.08	33	48	95053	95038	gi|34398108|gb|AE015924.1|

CTAACTTTCCTATTTCCGCTTAGATCGAACTGACGTCTTCTTAATAGATG	50	1	5	63.35	62.47
U	63.35	0	49	231947	231996	gi|34398108|gb|AE015924.1|
R>	62.47	0	36	293973	293937	gi|34398108|gb|AE015924.1|
R>	62.11	0	35	2005022	2004987	gi|34398108|gb|AE015924.1|
>	62.11	0	35	853864	853899	gi|34398108|gb|AE015924.1|
R>	62.11	0	35	1339843	1339808	gi|34398108|gb|AE015924.1|
R>	55.07	2	33	295632	295601	gi|34398108|gb|AE015924.1|

CGTTGCTTTTCGCCAATCCGGGCAATAATCAAAATGTAGGGGGGACTGTC	50	1	1	71.31	67.31
U	71.31	0	49	214792	214841	gi|34398108|gb|AE015924.1|
>	67.31	2	49	207989	208036	gi|34398108|gb|AE015924.1|

CGATGGGGGTCTTTCGTTCGGATTCGACAACGGCTGGGATGGTCGCAAGC	50	1	1	77.00	75.29
U	77.00	0	49	215600	215649	gi|34398108|gb|AE015924.1|
>	75.29	0	49	208795	208844	gi|34398108|gb|AE015924.1|

GAGAACTTGCGCGCGGCGGCTGCCGGTGAAAATGAAGAGTGGACAGATCT	50	1	1	77.16	73.00
U	77.16	0	49	232440	232489	gi|34398108|gb|AE015924.1|
>	73.00	10	28	288848	288866	gi|34398108|gb|AE015924.1|

GGGGACGTTGCTTTTCGCCAATCCGGGCAATAATCAAAATGTAGGGGGGA	50	1	1	72.23	68.01
U	72.23	0	49	214787	214836	gi|34398108|gb|AE015924.1|
>	68.01	0	49	207982	208031	gi|34398108|gb|AE015924.1|

CTCTTCTTAACGTCAGTTCGACGTAAGAAAACACCAATGAATTTGTTTTT	50	1	15	63.59	62.66
U	63.59	0	49	230904	230953	gi|34398108|gb|AE015924.1|
R>	62.66	8	49	295008	294967	gi|34398108|gb|AE015924.1|
R>	59.69	6	48	2007402	2007360	gi|34398108|gb|AE015924.1|
>	56.43	7	32	1916773	1916798	gi|34398108|gb|AE015924.1|
>	54.99	6	46	1377892	1377932	gi|34398108|gb|AE015924.1|
>	54.99	6	46	953350	953390	gi|34398108|gb|AE015924.1|
R>	54.99	6	46	1274002	1273962	gi|34398108|gb|AE015924.1|
>	52.47	7	48	1978316	1978359	gi|34398108|gb|AE015924.1|
>	52.20	5	41	2285119	2285156	gi|34398108|gb|AE015924.1|
R>	52.12	9	41	53876	53844	gi|34398108|gb|AE015924.1|
R>	51.20	7	48	1340879	1340838	gi|34398108|gb|AE015924.1|
>	51.05	7	25	2045768	2045786	gi|34398108|gb|AE015924.1|
>	50.37	7	38	800438	800470	gi|34398108|gb|AE015924.1|
R>	50.03	2	23	1979037	1979016	gi|34398108|gb|AE015924.1|
>	49.57	6	48	852827	852869	gi|34398108|gb|AE015924.1|
>	49.23	2	48	1751160	1751207	gi|34398108|gb|AE015924.1|

CTTTATCCATTCATTTTACAGTGTGTCGGCCGATTGTTTTGTGTGTTTAT	50	1	7	64.73	62.67
U	64.73	0	49	235984	236033	gi|34398108|gb|AE015924.1|
R>	62.67	1	49	299139	299091	gi|34398108|gb|AE015924.1|
>	62.67	1	49	1802692	1802740	gi|34398108|gb|AE015924.1|
R>	61.06	1	49	535396	535348	gi|34398108|gb|AE015924.1|
>	60.48	0	49	41704	41754	gi|34398108|gb|AE015924.1|
R>	59.73	0	49	2266707	2266658	gi|34398108|gb|AE015924.1|
>	54.89	19	32	40201	40214	gi|34398108|gb|AE015924.1|
R>	49.95	19	34	1682440	1682425	gi|34398108|gb|AE015924.1|

CCGTTTGTGGATCTTTACCGATGGGGGTCTTTCGTTCGGATTCGACAACG	50	1	1	71.86	70.04
U	71.86	0	49	215582	215631	gi|34398108|gb|AE015924.1|
>	70.04	0	49	208777	208826	gi|34398108|gb|AE015924.1|

GTGTCGGCCGATTGTTTTGTGTGTTTATGGTATGATCTCAATGACACAAA	50	1	6	66.63	61.90
U	66.63	0	49	236006	236055	gi|34398108|gb|AE015924.1|
>	61.90	0	49	1802713	1802760	gi|34398108|gb|AE015924.1|
R>	61.90	0	49	299118	299071	gi|34398108|gb|AE015924.1|
>	61.05	0	49	41727	41774	gi|34398108|gb|AE015924.1|
R>	59.17	0	49	2266685	2266638	gi|34398108|gb|AE015924.1|
R>	57.01	0	49	535377	535328	gi|34398108|gb|AE015924.1|
R>	54.36	0	49	1628167	1628120	gi|34398108|gb|AE015924.1|

TTTCGTTCTCGCGCGGGAATTTTTTCTTTCCCGAACCAAAACGAAAAA	48	1	6	68.22	64.82
U	68.22	0	47	152953	153000	gi|34398108|gb|AE015924.1|
>	64.82	0	47	352785	352832	gi|34398108|gb|AE015924.1|
>	57.55	0	47	2310169	2310216	gi|34398108|gb|AE015924.1|
>	56.22	0	47	2112596	2112643	gi|34398108|gb|AE015924.1|
>	55.54	0	47	197679	197726	gi|34398108|gb|AE015924.1|
R>	54.82	0	47	1375569	1375522	gi|34398108|gb|AE015924.1|
R>	53.78	1	47	177884	177838	gi|34398108|gb|AE015924.1|

AGGCACTTTATCCATTCATTTTACAGTGTGTCGGCCGATTGTTTTGTGTG	50	1	6	68.34	64.84
U	68.34	0	49	235979	236028	gi|34398108|gb|AE015924.1|
>	64.84	0	49	41699	41749	gi|34398108|gb|AE015924.1|
R>	63.64	0	49	535402	535353	gi|34398108|gb|AE015924.1|
R>	59.36	5	49	2266707	2266663	gi|34398108|gb|AE015924.1|
>	58.59	3	49	1802690	1802735	gi|34398108|gb|AE015924.1|
R>	58.59	3	49	299141	299096	gi|34398108|gb|AE015924.1|
>	54.89	24	37	40201	40214	gi|34398108|gb|AE015924.1|

CCTCTTCCCTCCACCTCCTTATTTTGCAAAGGTCTCCTTATGGGAATCCC	50	1	20	71.52	68.84
U	71.52	0	49	217738	217787	gi|34398108|gb|AE015924.1|
R>	68.84	0	37	2299598	2299561	gi|34398108|gb|AE015924.1|
>	68.58	0	38	1533620	1533658	gi|34398108|gb|AE015924.1|
R>	68.58	0	38	882040	882002	gi|34398108|gb|AE015924.1|
>	68.44	0	36	1050521	1050557	gi|34398108|gb|AE015924.1|
R>	67.25	0	35	1706165	1706130	gi|34398108|gb|AE015924.1|
R>	67.25	0	35	1304351	1304316	gi|34398108|gb|AE015924.1|
R>	67.25	0	35	1429768	1429733	gi|34398108|gb|AE015924.1|
R>	67.25	0	35	1093058	1093023	gi|34398108|gb|AE015924.1|
R>	67.25	0	35	1000387	1000352	gi|34398108|gb|AE015924.1|
R>	67.25	0	35	1275452	1275417	gi|34398108|gb|AE015924.1|
R>	63.21	0	35	2101157	2101122	gi|34398108|gb|AE015924.1|
R>	63.03	0	38	1481512	1481473	gi|34398108|gb|AE015924.1|
>	62.65	0	35	1946026	1946061	gi|34398108|gb|AE015924.1|
>	61.27	0	35	236772	236807	gi|34398108|gb|AE015924.1|
R>	60.77	0	35	2008965	2008930	gi|34398108|gb|AE015924.1|
>	60.70	0	41	2006743	2006783	gi|34398108|gb|AE015924.1|
>	60.62	0	42	503273	503316	gi|34398108|gb|AE015924.1|
>	60.28	0	42	816022	816064	gi|34398108|gb|AE015924.1|
>	59.90	0	35	1399638	1399673	gi|34398108|gb|AE015924.1|
R>	59.55	0	35	1341323	1341288	gi|34398108|gb|AE015924.1|

GGGGTCTTTCGTTCGGATTCGACAACGGCTGGGATGGTCGCAAGCTGACT	50	1	1	76.95	75.21
U	76.95	0	49	215605	215654	gi|34398108|gb|AE015924.1|
>	75.21	0	49	208800	208849	gi|34398108|gb|AE015924.1|

TCGTTTTTGCTCTTATGAGACCTTTGCACGGCGATTGGCGTATATTTTGT	50	1	20	68.42	66.80
U	68.42	0	49	216420	216469	gi|34398108|gb|AE015924.1|
R>	66.80	14	49	1707469	1707434	gi|34398108|gb|AE015924.1|
R>	66.80	14	49	1001687	1001652	gi|34398108|gb|AE015924.1|
R>	66.54	16	49	1005056	1005023	gi|34398108|gb|AE015924.1|
R>	66.53	16	49	607266	607233	gi|34398108|gb|AE015924.1|
R>	66.53	16	49	1276754	1276721	gi|34398108|gb|AE015924.1|
R>	65.10	11	49	1094365	1094327	gi|34398108|gb|AE015924.1|
>	64.10	5	49	501960	502004	gi|34398108|gb|AE015924.1|
R>	63.92	17	40	236641	236618	gi|34398108|gb|AE015924.1|
>	62.48	14	49	1945176	1945211	gi|34398108|gb|AE015924.1|
R>	62.13	9	49	2300901	2300863	gi|34398108|gb|AE015924.1|
R>	61.92	5	49	812254	812211	gi|34398108|gb|AE015924.1|
R>	61.34	12	49	1482813	1482777	gi|34398108|gb|AE015924.1|
R>	61.31	16	49	1432283	1432250	gi|34398108|gb|AE015924.1|
>	61.06	14	49	912904	912940	gi|34398108|gb|AE015924.1|
>	60.58	13	49	2005437	2005474	gi|34398108|gb|AE015924.1|
R>	60.39	13	49	2102459	2102422	gi|34398108|gb|AE015924.1|
R>	59.74	16	40	1775148	1775124	gi|34398108|gb|AE015924.1|
>	59.74	16	40	236607	236631	gi|34398108|gb|AE015924.1|
>	58.60	16	37	1875980	1876001	gi|34398108|gb|AE015924.1|
R>	58.09	6	49	875702	875659	gi|34398108|gb|AE015924.1|

AGAAGAGGTTTCATTCAGGGACGTCATGCCAGCGAATCGATATAGGAAAG	50	1	5	69.94	69.18
U	69.94	0	49	236087	236136	gi|34398108|gb|AE015924.1|
R>	69.18	0	49	535296	535247	gi|34398108|gb|AE015924.1|
R>	65.38	1	49	299040	298992	gi|34398108|gb|AE015924.1|
>	65.19	1	49	41805	41853	gi|34398108|gb|AE015924.1|
>	64.57	1	49	1802791	1802839	gi|34398108|gb|AE015924.1|
R>	64.29	0	49	2266606	2266557	gi|34398108|gb|AE015924.1|

CCATCGATGCATTCCTTCTTGGTGAAGATGCAGAACGGAGCCTCTTGTAC	50	1	1	71.43	68.39
U	71.43	0	49	215388	215437	gi|34398108|gb|AE015924.1|
>	68.39	0	49	208583	208632	gi|34398108|gb|AE015924.1|

ATCGATTGGCAACGTATTCGGGCACTGCTCTCTGTTTACTTGGCAGCGAT	50	1	1	72.82	69.49
U	72.82	0	49	236171	236220	gi|34398108|gb|AE015924.1|
R>	69.49	0	49	298956	298907	gi|34398108|gb|AE015924.1|

TCTGAGACCTTTCGGCAATAAGCAGGCACTTTATCCATTCATTTTACAGT	50	1	2	67.47	63.22
U	67.47	0	49	235956	236005	gi|34398108|gb|AE015924.1|
>	63.22	2	49	41678	41726	gi|34398108|gb|AE015924.1|
R>	63.10	2	41	2266741	2266702	gi|34398108|gb|AE015924.1|

GTGTTTATGGTATGATCTCAATGACACAAAACGATGGCACGACAAGGAAA	50	1	6	66.46	61.71
U	66.46	0	49	236026	236075	gi|34398108|gb|AE015924.1|
R>	61.71	0	49	299098	299051	gi|34398108|gb|AE015924.1|
>	61.71	0	49	1802733	1802780	gi|34398108|gb|AE015924.1|
R>	59.60	0	49	2266665	2266618	gi|34398108|gb|AE015924.1|
R>	59.07	0	49	535355	535308	gi|34398108|gb|AE015924.1|
>	58.62	0	49	41747	41794	gi|34398108|gb|AE015924.1|
R>	57.83	0	49	1628147	1628100	gi|34398108|gb|AE015924.1|

GGGAGATTCCGTGCGAGCTGTTAAACCGATAGATGAGACTGTCGCACGGC	50	1	8	74.05	74.26
U	74.05	0	49	236498	236547	gi|34398108|gb|AE015924.1|
R>	74.26	0	49	298560	298511	gi|34398108|gb|AE015924.1|
>	72.31	0	49	41961	42010	gi|34398108|gb|AE015924.1|
R>	72.02	0	49	1511319	1511270	gi|34398108|gb|AE015924.1|
R>	71.33	0	49	2266173	2266124	gi|34398108|gb|AE015924.1|
R>	71.05	0	49	105008	104959	gi|34398108|gb|AE015924.1|
R>	70.70	0	49	534909	534860	gi|34398108|gb|AE015924.1|
>	68.41	0	49	1803177	1803226	gi|34398108|gb|AE015924.1|
>	59.86	0	34	1637690	1637724	gi|34398108|gb|AE015924.1|

TACACCTGCTCACCGGTCTTTCCCTGAGATACAAAGAATGAACTTCCACG	50	1	5	69.70	65.52
U	69.70	0	49	236220	236269	gi|34398108|gb|AE015924.1|
R>	65.52	0	49	105309	105260	gi|34398108|gb|AE015924.1|
R>	60.59	0	49	298907	298858	gi|34398108|gb|AE015924.1|
R>	60.19	0	46	1511666	1511621	gi|34398108|gb|AE015924.1|
>	57.15	0	29	607370	607399	gi|34398108|gb|AE015924.1|
>	55.98	0	39	644120	644159	gi|34398108|gb|AE015924.1|

GGAGTGGGAGATTCCGTGCGAGCTGTTAAACCGATAGATGAGACTGTCGC	50	1	9	72.68	72.82
U	72.68	0	49	236493	236542	gi|34398108|gb|AE015924.1|
R>	72.82	0	49	298565	298516	gi|34398108|gb|AE015924.1|
R>	71.25	0	49	105013	104964	gi|34398108|gb|AE015924.1|
R>	70.87	0	49	534914	534865	gi|34398108|gb|AE015924.1|
R>	70.45	0	49	1511324	1511275	gi|34398108|gb|AE015924.1|
R>	69.79	0	47	2266178	2266131	gi|34398108|gb|AE015924.1|
>	68.80	0	49	41956	42005	gi|34398108|gb|AE015924.1|
>	68.70	0	49	1803172	1803221	gi|34398108|gb|AE015924.1|
>	63.75	0	39	1637685	1637724	gi|34398108|gb|AE015924.1|
>	59.11	0	39	854323	854362	gi|34398108|gb|AE015924.1|

TTTGGCGCGAGAAGTAAAAAAATCTCGAGCCAAAACGAAAAAAATCCTGC	50	1	10	67.25	62.42
U	67.25	0	49	217967	218016	gi|34398108|gb|AE015924.1|
R>	62.42	0	49	389100	389051	gi|34398108|gb|AE015924.1|
>	57.14	0	45	1375530	1375575	gi|34398108|gb|AE015924.1|
>	56.20	0	40	2129541	2129581	gi|34398108|gb|AE015924.1|
R>	54.47	0	41	2112635	2112594	gi|34398108|gb|AE015924.1|
R>	54.27	22	49	177857	177830	gi|34398108|gb|AE015924.1|
R>	53.68	0	43	2245411	2245368	gi|34398108|gb|AE015924.1|
R>	53.12	0	41	727591	727550	gi|34398108|gb|AE015924.1|
>	53.01	0	45	2039469	2039514	gi|34398108|gb|AE015924.1|
>	52.65	0	45	582381	582426	gi|34398108|gb|AE015924.1|
R>	52.59	0	31	462073	462042	gi|34398108|gb|AE015924.1|

TATGGTATGATCTCAATGACACAAAACGATGGCACGACAAGGAAAATCAT	50	1	6	66.34	61.49
U	66.34	0	49	236031	236080	gi|34398108|gb|AE015924.1|
>	61.49	0	49	1802738	1802785	gi|34398108|gb|AE015924.1|
R>	61.49	0	49	299093	299046	gi|34398108|gb|AE015924.1|
>	59.37	0	49	41752	41799	gi|34398108|gb|AE015924.1|
R>	59.34	0	49	2266660	2266613	gi|34398108|gb|AE015924.1|
R>	58.79	0	49	535350	535303	gi|34398108|gb|AE015924.1|
R>	57.53	0	49	1628142	1628095	gi|34398108|gb|AE015924.1|

CGATGGGGGTCTTTCTTTCGGATTCGACAACGGCTGGGATGGTCGCAAGC	50	1	1	75.93	75.04
U	75.93	0	49	208795	208844	gi|34398108|gb|AE015924.1|
>	75.04	0	49	215600	215649	gi|34398108|gb|AE015924.1|

AGCGATACACCTGCTCACCGGTCTTTCCCTGAGATACAAAGAATGAACTT	50	1	5	70.54	65.58
U	70.54	0	49	236215	236264	gi|34398108|gb|AE015924.1|
R>	65.58	0	48	1511671	1511623	gi|34398108|gb|AE015924.1|
R>	64.47	0	49	105314	105265	gi|34398108|gb|AE015924.1|
>	61.39	0	34	607365	607399	gi|34398108|gb|AE015924.1|
R>	59.15	0	49	298912	298863	gi|34398108|gb|AE015924.1|
>	58.87	0	44	644115	644159	gi|34398108|gb|AE015924.1|

GCCCGAATGTATTTTCGAACCAAGTCGATATGCTTATCGATTGGCAACGT	50	1	3	68.30	64.71
U	68.30	0	49	236136	236185	gi|34398108|gb|AE015924.1|
R>	64.71	4	49	298987	298942	gi|34398108|gb|AE015924.1|
>	53.35	0	35	41853	41889	gi|34398108|gb|AE015924.1|
R>	53.35	0	35	2266557	2266521	gi|34398108|gb|AE015924.1|

GTCGATATGCTTATCGATTGGCAACGTATTCGGGCACTGCTCTCTGTTTA	50	1	1	68.18	68.31
U	68.18	0	49	236159	236208	gi|34398108|gb|AE015924.1|
R>	68.31	0	47	298968	298921	gi|34398108|gb|AE015924.1|

TACAAGAGGATACTATGGTCCCCTATGAGAGGATACTATGGTCTCATATG	50	1	20	64.66	62.36
U	64.66	0	49	236289	236338	gi|34398108|gb|AE015924.1|
R>	62.36	4	45	1471734	1471693	gi|34398108|gb|AE015924.1|
>	61.80	1	45	854097	854141	gi|34398108|gb|AE015924.1|
R>	61.77	4	49	1471619	1471574	gi|34398108|gb|AE015924.1|
R>	61.77	4	49	535206	535161	gi|34398108|gb|AE015924.1|
R>	61.75	4	47	535114	535071	gi|34398108|gb|AE015924.1|
>	61.75	4	47	854215	854258	gi|34398108|gb|AE015924.1|
>	61.75	4	47	644285	644328	gi|34398108|gb|AE015924.1|
>	61.72	4	44	236385	236425	gi|34398108|gb|AE015924.1|
R>	61.66	4	49	535137	535092	gi|34398108|gb|AE015924.1|
R>	61.66	4	49	535160	535115	gi|34398108|gb|AE015924.1|
R>	61.66	4	49	1471642	1471597	gi|34398108|gb|AE015924.1|
>	61.26	1	49	854143	854191	gi|34398108|gb|AE015924.1|
>	60.83	4	49	644170	644215	gi|34398108|gb|AE015924.1|
>	60.74	0	49	680871	680920	gi|34398108|gb|AE015924.1|
>	60.32	0	47	644189	644236	gi|34398108|gb|AE015924.1|
>	60.26	0	49	644258	644307	gi|34398108|gb|AE015924.1|
>	60.20	0	47	680756	680803	gi|34398108|gb|AE015924.1|
R>	59.72	4	44	535022	534982	gi|34398108|gb|AE015924.1|
R>	59.62	4	49	1511432	1511387	gi|34398108|gb|AE015924.1|
R>	59.55	4	49	298788	298743	gi|34398108|gb|AE015924.1|

CGGCGAATATGCCGTCACTTGTGATGGATGTTCTTGGTAATGAGTCGGCC	50	1	2	72.70	72.27
U	72.70	0	49	215530	215579	gi|34398108|gb|AE015924.1|
>	72.27	0	49	208725	208774	gi|34398108|gb|AE015924.1|
R>	59.96	0	17	1400543	1400526	gi|34398108|gb|AE015924.1|

CTGAGATACAAAGAATGAACTTCCACGAGAGGATACTATGGTCTCATACA	50	1	20	64.73	62.86
U	64.73	0	49	236243	236292	gi|34398108|gb|AE015924.1|
R>	62.86	1	45	298883	298839	gi|34398108|gb|AE015924.1|
R>	62.61	0	48	105286	105238	gi|34398108|gb|AE015924.1|
>	55.46	24	48	1637482	1637506	gi|34398108|gb|AE015924.1|
>	55.46	24	48	680803	680827	gi|34398108|gb|AE015924.1|
R>	55.26	19	48	2266478	2266449	gi|34398108|gb|AE015924.1|
>	54.73	24	45	680642	680663	gi|34398108|gb|AE015924.1|
>	54.73	24	45	1191884	1191905	gi|34398108|gb|AE015924.1|
R>	54.73	24	45	2266450	2266429	gi|34398108|gb|AE015924.1|
>	54.29	24	47	1191930	1191953	gi|34398108|gb|AE015924.1|
R>	54.29	24	47	535071	535048	gi|34398108|gb|AE015924.1|
>	54.29	24	47	1637505	1637528	gi|34398108|gb|AE015924.1|
>	54.29	24	47	1191976	1191999	gi|34398108|gb|AE015924.1|
R>	54.22	19	47	2266363	2266335	gi|34398108|gb|AE015924.1|
R>	54.22	19	47	2266294	2266266	gi|34398108|gb|AE015924.1|
>	53.95	24	48	644236	644260	gi|34398108|gb|AE015924.1|
>	53.46	0	43	608291	608334	gi|34398108|gb|AE015924.1|
R>	53.34	24	44	105239	105219	gi|34398108|gb|AE015924.1|
>	52.62	24	47	680757	680780	gi|34398108|gb|AE015924.1|
>	52.62	24	47	680872	680895	gi|34398108|gb|AE015924.1|
>	52.62	24	47	680688	680711	gi|34398108|gb|AE015924.1|

CTTCTTTAATTTATGCAGAACGCCGGGGATAATTATGTCCTCATCCGTAG	50	1	15	66.70	63.85
U	66.70	0	49	236640	236689	gi|34398108|gb|AE015924.1|
R>	63.85	3	49	2009129	2009083	gi|34398108|gb|AE015924.1|
>	61.86	3	49	1399475	1399521	gi|34398108|gb|AE015924.1|
R>	57.82	3	49	1706328	1706282	gi|34398108|gb|AE015924.1|
>	57.82	3	49	217575	217621	gi|34398108|gb|AE015924.1|
R>	57.82	3	49	1304514	1304468	gi|34398108|gb|AE015924.1|
R>	57.82	3	49	2101320	2101274	gi|34398108|gb|AE015924.1|
>	57.82	3	49	1533457	1533503	gi|34398108|gb|AE015924.1|
>	57.82	3	49	914042	914088	gi|34398108|gb|AE015924.1|
>	57.82	3	49	2006580	2006626	gi|34398108|gb|AE015924.1|
R>	57.82	3	49	1257934	1257888	gi|34398108|gb|AE015924.1|
R>	57.82	3	49	1093221	1093175	gi|34398108|gb|AE015924.1|
R>	57.82	3	49	1275615	1275569	gi|34398108|gb|AE015924.1|
R>	57.82	3	49	1429931	1429885	gi|34398108|gb|AE015924.1|
R>	57.82	3	49	882203	882157	gi|34398108|gb|AE015924.1|
R>	57.82	3	49	811109	811063	gi|34398108|gb|AE015924.1|

TTATGAGACCTTTGCACGGCGATTGGCGTATATTTTGTTTGTTAATTCAT	50	1	20	65.20	66.49
U	65.20	0	49	216432	216481	gi|34398108|gb|AE015924.1|
R>	66.49	3	49	2300897	2300851	gi|34398108|gb|AE015924.1|
>	66.46	2	49	2274554	2274601	gi|34398108|gb|AE015924.1|
R>	66.28	2	49	812246	812199	gi|34398108|gb|AE015924.1|
R>	66.28	2	49	1707469	1707422	gi|34398108|gb|AE015924.1|
R>	66.28	2	49	1094362	1094315	gi|34398108|gb|AE015924.1|
R>	66.28	2	49	1001687	1001640	gi|34398108|gb|AE015924.1|
R>	66.18	4	49	1005056	1005011	gi|34398108|gb|AE015924.1|
>	66.05	4	49	1463772	1463817	gi|34398108|gb|AE015924.1|
R>	66.05	4	49	1276754	1276709	gi|34398108|gb|AE015924.1|
R>	66.05	4	49	607266	607221	gi|34398108|gb|AE015924.1|
>	65.04	0	49	1532314	1532363	gi|34398108|gb|AE015924.1|
R>	65.04	0	49	883346	883297	gi|34398108|gb|AE015924.1|
>	64.94	2	28	1775111	1775137	gi|34398108|gb|AE015924.1|
>	64.05	1	49	501968	502016	gi|34398108|gb|AE015924.1|
R>	63.92	5	28	236641	236618	gi|34398108|gb|AE015924.1|
>	63.24	2	49	1945176	1945223	gi|34398108|gb|AE015924.1|
R>	62.83	4	49	875692	875647	gi|34398108|gb|AE015924.1|
>	62.83	4	49	1398786	1398831	gi|34398108|gb|AE015924.1|
R>	62.64	4	49	1432283	1432238	gi|34398108|gb|AE015924.1|
>	61.98	2	49	912904	912952	gi|34398108|gb|AE015924.1|

TGAGACTGTCGCACGGCATTTTCCGGGAGATTTCATTGTCAATTGACTGA	50	1	11	70.01	70.20
U	70.01	0	49	236531	236580	gi|34398108|gb|AE015924.1|
R>	70.20	2	49	1511284	1511237	gi|34398108|gb|AE015924.1|
R>	69.63	0	48	298527	298479	gi|34398108|gb|AE015924.1|
>	68.41	0	48	41994	42042	gi|34398108|gb|AE015924.1|
R>	67.10	0	49	534876	534827	gi|34398108|gb|AE015924.1|
>	66.59	0	48	1803210	1803258	gi|34398108|gb|AE015924.1|
R>	65.74	0	48	2266140	2266092	gi|34398108|gb|AE015924.1|
R>	65.55	2	48	104973	104927	gi|34398108|gb|AE015924.1|
>	65.54	5	49	644423	644467	gi|34398108|gb|AE015924.1|
R>	64.13	0	49	670396	670347	gi|34398108|gb|AE015924.1|
>	55.75	0	22	148504	148526	gi|34398108|gb|AE015924.1|
>	55.74	3	16	647503	647516	gi|34398108|gb|AE015924.1|

AACGCCGGGGATAATTATGTCCTCATCCGTAGGATAAGGCATAACCACCC	50	1	20	72.26	72.40
U	72.26	0	49	236658	236707	gi|34398108|gb|AE015924.1|
R>	72.40	0	49	2009114	2009065	gi|34398108|gb|AE015924.1|
>	70.57	0	49	1399490	1399539	gi|34398108|gb|AE015924.1|
>	67.31	0	49	217590	217639	gi|34398108|gb|AE015924.1|
R>	67.31	0	49	1429916	1429867	gi|34398108|gb|AE015924.1|
R>	67.31	0	49	1304499	1304450	gi|34398108|gb|AE015924.1|
>	67.31	0	49	1533472	1533521	gi|34398108|gb|AE015924.1|
R>	67.31	0	49	2101305	2101256	gi|34398108|gb|AE015924.1|
>	67.31	0	49	914057	914106	gi|34398108|gb|AE015924.1|
R>	67.31	0	49	1093206	1093157	gi|34398108|gb|AE015924.1|
>	67.31	0	49	2006595	2006644	gi|34398108|gb|AE015924.1|
R>	67.31	0	49	1706313	1706264	gi|34398108|gb|AE015924.1|
R>	67.31	0	49	882188	882139	gi|34398108|gb|AE015924.1|
R>	67.31	0	49	1275600	1275551	gi|34398108|gb|AE015924.1|
R>	67.31	0	49	1257919	1257870	gi|34398108|gb|AE015924.1|
R>	67.31	0	49	811094	811045	gi|34398108|gb|AE015924.1|
>	59.80	0	49	1320722	1320771	gi|34398108|gb|AE015924.1|
>	59.80	0	49	503125	503174	gi|34398108|gb|AE015924.1|
R>	59.80	0	49	606112	606063	gi|34398108|gb|AE015924.1|
>	59.64	0	49	1464922	1464971	gi|34398108|gb|AE015924.1|
>	59.64	0	49	815874	815923	gi|34398108|gb|AE015924.1|

GGATACTATGGTCTCATACAAGAGGATACTATGGTCCCCTATGAGAGGAT	50	1	20	66.08	62.34
U	66.08	0	49	236273	236322	gi|34398108|gb|AE015924.1|
>	62.34	0	49	680740	680789	gi|34398108|gb|AE015924.1|
>	62.34	0	49	680855	680904	gi|34398108|gb|AE015924.1|
>	61.90	0	49	854126	854175	gi|34398108|gb|AE015924.1|
>	61.80	0	49	644173	644222	gi|34398108|gb|AE015924.1|
>	61.80	0	49	644242	644291	gi|34398108|gb|AE015924.1|
>	61.59	0	49	644219	644268	gi|34398108|gb|AE015924.1|
>	61.35	0	49	854195	854244	gi|34398108|gb|AE015924.1|
R>	61.35	0	49	535180	535131	gi|34398108|gb|AE015924.1|
R>	61.35	0	49	1511452	1511403	gi|34398108|gb|AE015924.1|
R>	61.24	0	49	1471639	1471590	gi|34398108|gb|AE015924.1|
R>	61.24	0	49	535157	535108	gi|34398108|gb|AE015924.1|
>	61.24	0	49	644265	644314	gi|34398108|gb|AE015924.1|
R>	61.24	0	49	535134	535085	gi|34398108|gb|AE015924.1|
>	60.73	0	49	680809	680858	gi|34398108|gb|AE015924.1|
>	60.70	0	49	680671	680720	gi|34398108|gb|AE015924.1|
R>	60.43	0	49	535042	534993	gi|34398108|gb|AE015924.1|
R>	60.42	2	49	1471660	1471613	gi|34398108|gb|AE015924.1|
R>	60.31	0	49	298808	298759	gi|34398108|gb|AE015924.1|
R>	59.86	2	49	1471752	1471705	gi|34398108|gb|AE015924.1|
R>	59.55	0	49	2266421	2266372	gi|34398108|gb|AE015924.1|

GGATACTATGGTCCCCTATGAGAGGATACTATGGTCTCATATGAGAGGAT	50	1	20	65.93	63.42
U	65.93	0	49	236296	236345	gi|34398108|gb|AE015924.1|
>	63.42	0	49	680878	680927	gi|34398108|gb|AE015924.1|
R>	63.06	0	49	1471616	1471567	gi|34398108|gb|AE015924.1|
>	63.06	0	49	854149	854198	gi|34398108|gb|AE015924.1|
R>	63.06	0	49	535203	535154	gi|34398108|gb|AE015924.1|
R>	62.98	0	49	535134	535085	gi|34398108|gb|AE015924.1|
R>	62.98	0	49	1471639	1471590	gi|34398108|gb|AE015924.1|
R>	62.98	0	49	535157	535108	gi|34398108|gb|AE015924.1|
>	62.98	0	49	644265	644314	gi|34398108|gb|AE015924.1|
>	62.76	0	49	854218	854267	gi|34398108|gb|AE015924.1|
>	62.76	0	49	644288	644337	gi|34398108|gb|AE015924.1|
>	62.76	0	49	680763	680812	gi|34398108|gb|AE015924.1|
R>	62.76	0	49	535111	535062	gi|34398108|gb|AE015924.1|
>	62.76	0	49	644196	644245	gi|34398108|gb|AE015924.1|
R>	62.36	0	49	1471731	1471682	gi|34398108|gb|AE015924.1|
>	62.36	0	49	854103	854152	gi|34398108|gb|AE015924.1|
>	62.31	0	49	236388	236437	gi|34398108|gb|AE015924.1|
>	62.27	0	49	644173	644222	gi|34398108|gb|AE015924.1|
>	62.27	0	49	644242	644291	gi|34398108|gb|AE015924.1|
>	61.51	0	49	680694	680743	gi|34398108|gb|AE015924.1|
R>	61.24	0	49	1511429	1511380	gi|34398108|gb|AE015924.1|

TGGTCTCATATGAGAGGATACTATGGTCTCACATGAGAGGATACTATAGT	50	1	20	64.42	63.42
U	64.42	0	49	236327	236376	gi|34398108|gb|AE015924.1|
R>	63.42	0	49	298685	298636	gi|34398108|gb|AE015924.1|
>	63.42	0	49	680909	680958	gi|34398108|gb|AE015924.1|
>	63.42	0	49	1637542	1637591	gi|34398108|gb|AE015924.1|
>	63.42	0	49	1802983	1803032	gi|34398108|gb|AE015924.1|
R>	63.42	0	49	105110	105061	gi|34398108|gb|AE015924.1|
R>	63.42	0	49	105156	105107	gi|34398108|gb|AE015924.1|
>	63.42	0	49	1802914	1802963	gi|34398108|gb|AE015924.1|
R>	63.42	0	49	298731	298682	gi|34398108|gb|AE015924.1|
R>	63.06	0	49	1471585	1471536	gi|34398108|gb|AE015924.1|
>	63.06	0	49	854180	854229	gi|34398108|gb|AE015924.1|
>	62.98	0	49	854157	854206	gi|34398108|gb|AE015924.1|
R>	62.98	0	49	535195	535146	gi|34398108|gb|AE015924.1|
R>	62.98	0	49	1471608	1471559	gi|34398108|gb|AE015924.1|
>	62.76	0	49	1191875	1191924	gi|34398108|gb|AE015924.1|
R>	62.52	0	49	1511467	1511418	gi|34398108|gb|AE015924.1|
>	62.52	0	49	1803075	1803124	gi|34398108|gb|AE015924.1|
R>	62.52	0	49	1511536	1511487	gi|34398108|gb|AE015924.1|
R>	62.30	0	49	2266344	2266295	gi|34398108|gb|AE015924.1|
R>	62.27	0	49	1471723	1471674	gi|34398108|gb|AE015924.1|
>	62.27	0	49	854111	854160	gi|34398108|gb|AE015924.1|

TTTCAGTGTCTGTACAGATATAAAGAGACCTTTGCACGCCAATTGCCGTG	50	1	3	68.65	66.66
U	68.65	0	49	236583	236632	gi|34398108|gb|AE015924.1|
R>	66.66	21	49	1775151	1775123	gi|34398108|gb|AE015924.1|
>	54.45	34	49	1005031	1005046	gi|34398108|gb|AE015924.1|
R>	54.45	34	49	2274581	2274566	gi|34398108|gb|AE015924.1|

GTCCTCATCCGTAGGATAAGGCATAACCACCCTTGAGGAGCTCGTGCAAG	50	1	20	72.91	73.05
U	72.91	0	49	236676	236725	gi|34398108|gb|AE015924.1|
R>	73.05	0	49	2009096	2009047	gi|34398108|gb|AE015924.1|
>	72.99	0	49	1399508	1399557	gi|34398108|gb|AE015924.1|
>	70.09	0	49	1533490	1533539	gi|34398108|gb|AE015924.1|
>	70.09	0	49	2006613	2006662	gi|34398108|gb|AE015924.1|
R>	70.09	0	49	1706295	1706246	gi|34398108|gb|AE015924.1|
R>	70.09	0	49	2101287	2101238	gi|34398108|gb|AE015924.1|
>	70.09	0	49	217608	217657	gi|34398108|gb|AE015924.1|
>	70.09	0	49	914075	914124	gi|34398108|gb|AE015924.1|
R>	70.09	0	49	1304481	1304432	gi|34398108|gb|AE015924.1|
R>	70.09	0	49	1275582	1275533	gi|34398108|gb|AE015924.1|
R>	70.09	0	49	1257901	1257852	gi|34398108|gb|AE015924.1|
R>	70.09	0	49	1429898	1429849	gi|34398108|gb|AE015924.1|
R>	70.09	0	49	882170	882121	gi|34398108|gb|AE015924.1|
R>	70.09	0	49	1093188	1093139	gi|34398108|gb|AE015924.1|
R>	70.09	0	49	811076	811027	gi|34398108|gb|AE015924.1|
>	62.99	0	49	503143	503192	gi|34398108|gb|AE015924.1|
R>	62.99	0	49	606094	606045	gi|34398108|gb|AE015924.1|
>	62.99	0	49	1320740	1320789	gi|34398108|gb|AE015924.1|
>	62.96	0	49	815892	815941	gi|34398108|gb|AE015924.1|
R>	62.89	0	49	1481642	1481593	gi|34398108|gb|AE015924.1|

CACCCTTGAGGAGCTCGTGCAAGTAGCTCCGCAAGGGGGATTTACAACTA	50	1	20	72.76	70.57
U	72.76	0	49	236703	236752	gi|34398108|gb|AE015924.1|
>	70.57	0	49	1945923	1945972	gi|34398108|gb|AE015924.1|
R>	70.33	2	49	2009067	2009020	gi|34398108|gb|AE015924.1|
>	68.21	2	49	815921	815969	gi|34398108|gb|AE015924.1|
>	68.21	2	49	503172	503220	gi|34398108|gb|AE015924.1|
R>	68.21	2	49	606065	606017	gi|34398108|gb|AE015924.1|
>	68.21	2	49	1320769	1320817	gi|34398108|gb|AE015924.1|
>	65.59	2	49	1399537	1399585	gi|34398108|gb|AE015924.1|
R>	65.59	2	49	2299699	2299651	gi|34398108|gb|AE015924.1|
>	65.59	2	49	2006642	2006690	gi|34398108|gb|AE015924.1|
>	65.59	2	49	914104	914152	gi|34398108|gb|AE015924.1|
>	65.59	2	49	217637	217685	gi|34398108|gb|AE015924.1|
R>	65.59	2	49	2101258	2101210	gi|34398108|gb|AE015924.1|
R>	65.59	2	49	1706266	1706218	gi|34398108|gb|AE015924.1|
>	65.59	2	49	63291	63339	gi|34398108|gb|AE015924.1|
>	65.59	2	49	2157518	2157566	gi|34398108|gb|AE015924.1|
R>	65.59	2	49	1429869	1429821	gi|34398108|gb|AE015924.1|
R>	65.59	2	49	1481613	1481565	gi|34398108|gb|AE015924.1|
>	65.59	2	49	1533519	1533567	gi|34398108|gb|AE015924.1|
R>	65.59	2	49	1304452	1304404	gi|34398108|gb|AE015924.1|
>	65.59	2	49	2275998	2276046	gi|34398108|gb|AE015924.1|

GGGGATAATTATGTCCTCATCCGTAGGATAAGGCATAACCACCCTTGAGG	50	1	20	68.83	68.83
U	68.83	0	49	236664	236713	gi|34398108|gb|AE015924.1|
>	68.83	0	49	1399496	1399545	gi|34398108|gb|AE015924.1|
R>	68.83	0	49	2009108	2009059	gi|34398108|gb|AE015924.1|
>	65.57	0	49	1533478	1533527	gi|34398108|gb|AE015924.1|
>	65.57	0	49	217596	217645	gi|34398108|gb|AE015924.1|
R>	65.57	0	49	2101299	2101250	gi|34398108|gb|AE015924.1|
>	65.57	0	49	2006601	2006650	gi|34398108|gb|AE015924.1|
R>	65.57	0	49	1257913	1257864	gi|34398108|gb|AE015924.1|
R>	65.57	0	49	1706307	1706258	gi|34398108|gb|AE015924.1|
R>	65.57	0	49	1304493	1304444	gi|34398108|gb|AE015924.1|
>	65.57	0	49	914063	914112	gi|34398108|gb|AE015924.1|
R>	65.57	0	49	1275594	1275545	gi|34398108|gb|AE015924.1|
R>	65.57	0	49	1429910	1429861	gi|34398108|gb|AE015924.1|
R>	65.57	0	49	882182	882133	gi|34398108|gb|AE015924.1|
R>	65.57	0	49	811088	811039	gi|34398108|gb|AE015924.1|
R>	65.57	0	49	1093200	1093151	gi|34398108|gb|AE015924.1|
>	58.46	0	49	1320728	1320777	gi|34398108|gb|AE015924.1|
>	58.46	0	49	2157477	2157526	gi|34398108|gb|AE015924.1|
>	58.46	0	49	503131	503180	gi|34398108|gb|AE015924.1|
R>	58.46	0	49	2299740	2299691	gi|34398108|gb|AE015924.1|
>	58.46	0	49	63250	63299	gi|34398108|gb|AE015924.1|

ATGAGAGGATACTATGGTCTCACATGAGAGGATACTATAGTCTCCTATGA	50	1	20	64.27	63.26
U	64.27	0	49	236336	236385	gi|34398108|gb|AE015924.1|
R>	63.26	0	49	535186	535137	gi|34398108|gb|AE015924.1|
R>	63.26	0	49	1511458	1511409	gi|34398108|gb|AE015924.1|
>	63.18	0	49	854189	854238	gi|34398108|gb|AE015924.1|
>	62.59	0	49	854120	854169	gi|34398108|gb|AE015924.1|
>	61.61	0	42	1803084	1803126	gi|34398108|gb|AE015924.1|
>	61.61	0	42	1802992	1803034	gi|34398108|gb|AE015924.1|
>	61.61	0	42	680918	680960	gi|34398108|gb|AE015924.1|
R>	61.61	0	42	105101	105059	gi|34398108|gb|AE015924.1|
R>	61.45	0	49	535048	534999	gi|34398108|gb|AE015924.1|
R>	61.02	0	49	298814	298765	gi|34398108|gb|AE015924.1|
>	60.85	0	49	680849	680898	gi|34398108|gb|AE015924.1|
>	60.77	0	49	680665	680714	gi|34398108|gb|AE015924.1|
>	60.77	0	49	680734	680783	gi|34398108|gb|AE015924.1|
R>	60.47	0	49	1471760	1471711	gi|34398108|gb|AE015924.1|
>	60.34	0	49	1802923	1802972	gi|34398108|gb|AE015924.1|
R>	60.34	0	49	105147	105098	gi|34398108|gb|AE015924.1|
R>	60.34	0	49	298676	298627	gi|34398108|gb|AE015924.1|
R>	60.34	0	49	298722	298673	gi|34398108|gb|AE015924.1|
R>	60.27	0	49	1471576	1471527	gi|34398108|gb|AE015924.1|
R>	60.24	0	42	2266335	2266293	gi|34398108|gb|AE015924.1|

AAAACGATGGCACGACAAGGAAAATCATCCGACGAGAAGAGGTTTCATTC	50	1	5	68.86	66.61
U	68.86	0	49	236053	236102	gi|34398108|gb|AE015924.1|
R>	66.61	0	49	535330	535281	gi|34398108|gb|AE015924.1|
R>	64.56	0	49	2266640	2266591	gi|34398108|gb|AE015924.1|
>	63.32	0	49	1802758	1802805	gi|34398108|gb|AE015924.1|
R>	63.32	0	49	299073	299026	gi|34398108|gb|AE015924.1|
>	61.06	0	49	41772	41819	gi|34398108|gb|AE015924.1|

AAGGGGGATTTACAACTACTTTCACTCCTTACTGCCACCTTTTCCCTCCA	50	1	20	69.24	65.30
U	69.24	0	49	236735	236784	gi|34398108|gb|AE015924.1|
R>	65.30	0	48	2009037	2008987	gi|34398108|gb|AE015924.1|
>	64.93	0	48	1945955	1946004	gi|34398108|gb|AE015924.1|
R>	60.47	0	47	1000458	1000409	gi|34398108|gb|AE015924.1|
>	60.47	0	47	2157548	2157597	gi|34398108|gb|AE015924.1|
>	57.26	0	47	1320799	1320848	gi|34398108|gb|AE015924.1|
>	57.26	0	47	503202	503251	gi|34398108|gb|AE015924.1|
R>	57.26	0	47	606035	605986	gi|34398108|gb|AE015924.1|
>	56.61	0	47	1464999	1465048	gi|34398108|gb|AE015924.1|
>	56.61	0	47	1533549	1533598	gi|34398108|gb|AE015924.1|
R>	56.61	0	47	2101228	2101179	gi|34398108|gb|AE015924.1|
>	56.61	0	47	2006672	2006721	gi|34398108|gb|AE015924.1|
>	56.61	0	47	217667	217716	gi|34398108|gb|AE015924.1|
>	56.61	0	47	2276028	2276077	gi|34398108|gb|AE015924.1|
R>	56.61	0	47	2299669	2299620	gi|34398108|gb|AE015924.1|
R>	56.61	0	47	1706236	1706187	gi|34398108|gb|AE015924.1|
>	56.61	0	47	63321	63370	gi|34398108|gb|AE015924.1|
>	56.61	0	47	815951	816000	gi|34398108|gb|AE015924.1|
>	56.61	0	47	1399567	1399616	gi|34398108|gb|AE015924.1|
>	56.61	0	47	914134	914183	gi|34398108|gb|AE015924.1|
R>	56.61	0	47	1481583	1481534	gi|34398108|gb|AE015924.1|

GACACAAAACGATGGCACGACAAGGAAAATCATCCGACGAGAAGAGGTTT	50	1	6	70.17	67.97
U	70.17	0	49	236048	236097	gi|34398108|gb|AE015924.1|
R>	67.97	0	49	535335	535286	gi|34398108|gb|AE015924.1|
R>	66.81	0	47	2266645	2266598	gi|34398108|gb|AE015924.1|
R>	65.50	0	49	299078	299031	gi|34398108|gb|AE015924.1|
>	65.50	0	49	1802753	1802800	gi|34398108|gb|AE015924.1|
>	63.35	0	47	41767	41812	gi|34398108|gb|AE015924.1|
R>	57.96	0	33	1628127	1628094	gi|34398108|gb|AE015924.1|

GACATCAAGCAAGGTATTGTCTTCCCGCCGGAAGTCGAGCAGACGGTGTA	50	1	1	73.44	72.39
U	73.44	0	49	215208	215257	gi|34398108|gb|AE015924.1|
>	72.39	0	49	208403	208452	gi|34398108|gb|AE015924.1|

GTGCAAGTAGCTCCGCAAGGGGGATTTACAACTACTTTCACTCCTTACTG	50	1	20	69.35	67.26
U	69.35	0	49	236719	236768	gi|34398108|gb|AE015924.1|
R>	67.26	0	49	2009053	2009004	gi|34398108|gb|AE015924.1|
>	66.29	0	47	1945939	1945986	gi|34398108|gb|AE015924.1|
>	65.35	0	49	1320783	1320833	gi|34398108|gb|AE015924.1|
>	65.35	0	49	815935	815985	gi|34398108|gb|AE015924.1|
R>	65.35	0	49	606051	606001	gi|34398108|gb|AE015924.1|
>	65.35	0	49	503186	503236	gi|34398108|gb|AE015924.1|
>	62.99	0	49	1050434	1050484	gi|34398108|gb|AE015924.1|
>	62.76	0	49	63305	63355	gi|34398108|gb|AE015924.1|
>	62.76	0	49	2006656	2006706	gi|34398108|gb|AE015924.1|
R>	62.76	0	49	2299685	2299635	gi|34398108|gb|AE015924.1|
>	62.76	0	49	1533533	1533583	gi|34398108|gb|AE015924.1|
>	62.76	0	49	1464983	1465033	gi|34398108|gb|AE015924.1|
>	62.76	0	49	217651	217701	gi|34398108|gb|AE015924.1|
>	62.76	0	49	1399551	1399601	gi|34398108|gb|AE015924.1|
R>	62.76	0	49	1706252	1706202	gi|34398108|gb|AE015924.1|
>	62.76	0	49	914118	914168	gi|34398108|gb|AE015924.1|
>	62.76	0	49	2157532	2157582	gi|34398108|gb|AE015924.1|
>	62.76	0	49	2276012	2276062	gi|34398108|gb|AE015924.1|
R>	62.76	0	49	1481599	1481549	gi|34398108|gb|AE015924.1|
R>	62.76	0	49	2101244	2101194	gi|34398108|gb|AE015924.1|

TGGTCTCACATGAGAGGATACTATAGTCTCCTATGAGAGGATACTATGGT	50	1	20	65.44	64.48
U	65.44	0	49	236350	236399	gi|34398108|gb|AE015924.1|
R>	64.48	0	49	1471746	1471697	gi|34398108|gb|AE015924.1|
>	64.48	0	49	854203	854252	gi|34398108|gb|AE015924.1|
R>	64.48	0	49	535172	535123	gi|34398108|gb|AE015924.1|
>	63.83	0	49	854134	854183	gi|34398108|gb|AE015924.1|
R>	63.03	0	49	2266413	2266364	gi|34398108|gb|AE015924.1|
R>	62.89	0	49	1471654	1471605	gi|34398108|gb|AE015924.1|
R>	62.89	0	49	1511444	1511395	gi|34398108|gb|AE015924.1|
>	62.15	0	49	680863	680912	gi|34398108|gb|AE015924.1|
>	62.15	0	49	680748	680797	gi|34398108|gb|AE015924.1|
>	62.02	4	49	854092	854137	gi|34398108|gb|AE015924.1|
R>	61.58	0	49	298708	298659	gi|34398108|gb|AE015924.1|
R>	61.58	0	49	105133	105084	gi|34398108|gb|AE015924.1|
>	61.58	0	49	1802937	1802986	gi|34398108|gb|AE015924.1|
R>	61.58	0	49	298662	298613	gi|34398108|gb|AE015924.1|
>	61.37	0	49	644227	644276	gi|34398108|gb|AE015924.1|
R>	61.00	0	49	1511513	1511464	gi|34398108|gb|AE015924.1|
>	60.84	0	49	680656	680705	gi|34398108|gb|AE015924.1|
>	60.84	0	49	1191898	1191947	gi|34398108|gb|AE015924.1|
>	60.84	0	49	680725	680774	gi|34398108|gb|AE015924.1|
R>	60.69	4	49	2266524	2266479	gi|34398108|gb|AE015924.1|

GTTTTTTTCTTTTCTGAGACCTTTCGGCAATAAGCAGGCACTTTATCCAT	50	1	2	66.20	65.05
U	66.20	0	49	235944	235993	gi|34398108|gb|AE015924.1|
R>	65.05	14	47	2266741	2266708	gi|34398108|gb|AE015924.1|
>	61.40	14	49	41678	41714	gi|34398108|gb|AE015924.1|

CAAAGAATGAACTTCCACGAGAGGATACTATGGTCTCATACAAGAGGATA	50	1	20	63.71	60.74
U	63.71	0	49	236251	236300	gi|34398108|gb|AE015924.1|
R>	60.74	0	49	105278	105229	gi|34398108|gb|AE015924.1|
R>	60.10	0	49	298876	298827	gi|34398108|gb|AE015924.1|
R>	57.35	11	49	2266294	2266256	gi|34398108|gb|AE015924.1|
>	56.95	16	49	1637482	1637515	gi|34398108|gb|AE015924.1|
>	56.95	16	49	680803	680836	gi|34398108|gb|AE015924.1|
R>	56.67	11	49	2266478	2266440	gi|34398108|gb|AE015924.1|
>	55.94	16	49	1637505	1637538	gi|34398108|gb|AE015924.1|
R>	55.94	16	49	535071	535038	gi|34398108|gb|AE015924.1|
>	55.94	16	49	1191930	1191963	gi|34398108|gb|AE015924.1|
>	55.94	16	49	1191976	1192009	gi|34398108|gb|AE015924.1|
>	55.84	16	49	644236	644269	gi|34398108|gb|AE015924.1|
R>	55.73	11	49	2266363	2266325	gi|34398108|gb|AE015924.1|
R>	55.52	16	49	2266450	2266417	gi|34398108|gb|AE015924.1|
>	54.93	16	49	680642	680675	gi|34398108|gb|AE015924.1|
>	54.93	16	49	1191884	1191917	gi|34398108|gb|AE015924.1|
>	54.70	16	49	680757	680790	gi|34398108|gb|AE015924.1|
>	54.70	16	49	680872	680905	gi|34398108|gb|AE015924.1|
>	54.09	18	49	680851	680882	gi|34398108|gb|AE015924.1|
>	54.09	18	49	1191955	1191986	gi|34398108|gb|AE015924.1|
>	54.09	18	49	1191863	1191894	gi|34398108|gb|AE015924.1|

CTGTACAGATATAAAGAGACCTTTGCACGCCAATTGCCGTGCAAAGGTCT	50	1	20	70.88	71.13
U	70.88	0	49	236592	236641	gi|34398108|gb|AE015924.1|
R>	71.13	12	49	1775151	1775114	gi|34398108|gb|AE015924.1|
R>	65.52	25	49	2274581	2274557	gi|34398108|gb|AE015924.1|
>	65.52	25	49	1005031	1005055	gi|34398108|gb|AE015924.1|
>	64.88	26	49	883318	883341	gi|34398108|gb|AE015924.1|
>	64.88	26	49	607242	607265	gi|34398108|gb|AE015924.1|
>	64.88	26	49	1482786	1482809	gi|34398108|gb|AE015924.1|
>	64.88	26	49	812220	812243	gi|34398108|gb|AE015924.1|
>	64.88	26	49	1001661	1001684	gi|34398108|gb|AE015924.1|
>	64.88	26	49	1276730	1276753	gi|34398108|gb|AE015924.1|
>	64.88	26	49	2300872	2300895	gi|34398108|gb|AE015924.1|
>	64.88	26	49	1094336	1094359	gi|34398108|gb|AE015924.1|
>	64.88	26	49	1259049	1259072	gi|34398108|gb|AE015924.1|
>	64.88	26	49	1707443	1707466	gi|34398108|gb|AE015924.1|
>	64.88	26	49	907076	907099	gi|34398108|gb|AE015924.1|
>	64.88	26	49	2102431	2102454	gi|34398108|gb|AE015924.1|
R>	64.88	26	49	1463796	1463773	gi|34398108|gb|AE015924.1|
R>	64.88	26	49	1532342	1532319	gi|34398108|gb|AE015924.1|
R>	64.88	26	49	2005465	2005442	gi|34398108|gb|AE015924.1|
R>	64.88	26	49	1319592	1319569	gi|34398108|gb|AE015924.1|
R>	64.88	26	49	912931	912908	gi|34398108|gb|AE015924.1|

ATGAGAGGATACTATAGTCTCCTATGAGAGGATACTATGGTCTCCTATGA	50	1	20	63.85	62.90
U	63.85	0	49	236359	236408	gi|34398108|gb|AE015924.1|
R>	62.90	0	49	535140	535091	gi|34398108|gb|AE015924.1|
R>	62.90	0	49	1471645	1471596	gi|34398108|gb|AE015924.1|
R>	62.82	0	49	535163	535114	gi|34398108|gb|AE015924.1|
>	62.21	0	49	644167	644216	gi|34398108|gb|AE015924.1|
>	62.14	2	49	644261	644308	gi|34398108|gb|AE015924.1|
R>	61.44	0	43	1471737	1471694	gi|34398108|gb|AE015924.1|
>	61.41	2	49	644238	644285	gi|34398108|gb|AE015924.1|
R>	61.14	0	49	1511435	1511386	gi|34398108|gb|AE015924.1|
R>	61.08	0	42	2266519	2266477	gi|34398108|gb|AE015924.1|
>	60.58	2	43	854099	854140	gi|34398108|gb|AE015924.1|
R>	60.12	0	49	298814	298765	gi|34398108|gb|AE015924.1|
R>	59.18	0	42	2266404	2266362	gi|34398108|gb|AE015924.1|
>	59.18	0	49	680849	680898	gi|34398108|gb|AE015924.1|
>	59.18	0	49	644282	644331	gi|34398108|gb|AE015924.1|
R>	59.18	0	49	535117	535068	gi|34398108|gb|AE015924.1|
>	59.10	0	49	854212	854261	gi|34398108|gb|AE015924.1|
>	59.10	0	49	680665	680714	gi|34398108|gb|AE015924.1|
>	59.10	0	49	680734	680783	gi|34398108|gb|AE015924.1|
>	59.05	2	49	680874	680921	gi|34398108|gb|AE015924.1|
R>	59.04	0	42	1511412	1511370	gi|34398108|gb|AE015924.1|

AGGATACTATAGTCTCCTATGAGAGGATACTATGGTCTCCTATGAGAGGA	50	1	20	65.99	65.02
U	65.99	0	49	236364	236413	gi|34398108|gb|AE015924.1|
R>	65.02	0	49	1471640	1471591	gi|34398108|gb|AE015924.1|
R>	65.02	0	49	535135	535086	gi|34398108|gb|AE015924.1|
R>	65.02	0	49	535158	535109	gi|34398108|gb|AE015924.1|
>	65.02	0	49	644264	644313	gi|34398108|gb|AE015924.1|
>	64.36	0	49	644172	644221	gi|34398108|gb|AE015924.1|
>	64.36	0	49	644241	644290	gi|34398108|gb|AE015924.1|
R>	63.42	0	49	1511430	1511381	gi|34398108|gb|AE015924.1|
R>	62.28	0	49	298809	298760	gi|34398108|gb|AE015924.1|
>	62.06	0	49	680877	680926	gi|34398108|gb|AE015924.1|
>	61.81	8	49	644157	644198	gi|34398108|gb|AE015924.1|
>	61.80	0	49	236295	236344	gi|34398108|gb|AE015924.1|
>	61.30	0	49	644195	644244	gi|34398108|gb|AE015924.1|
>	61.30	0	49	644287	644336	gi|34398108|gb|AE015924.1|
>	61.30	0	49	854217	854266	gi|34398108|gb|AE015924.1|
>	61.30	0	49	680854	680903	gi|34398108|gb|AE015924.1|
>	61.30	0	49	680762	680811	gi|34398108|gb|AE015924.1|
>	61.30	0	49	680739	680788	gi|34398108|gb|AE015924.1|
R>	61.30	0	49	535112	535063	gi|34398108|gb|AE015924.1|
R>	61.00	18	49	2266519	2266488	gi|34398108|gb|AE015924.1|
>	60.50	0	49	644218	644267	gi|34398108|gb|AE015924.1|

AATGAGACTGTTACACGGGATTTTTATTGAACTCTTTTGCTGCAGAGCTG	50	1	16	66.90	62.53
U	66.90	0	49	242472	242521	gi|34398108|gb|AE015924.1|
>	62.53	2	49	1771772	1771819	gi|34398108|gb|AE015924.1|
>	61.94	1	49	607398	607446	gi|34398108|gb|AE015924.1|
>	61.44	3	49	1419683	1419729	gi|34398108|gb|AE015924.1|
R>	60.82	2	47	694530	694485	gi|34398108|gb|AE015924.1|
R>	60.20	0	49	1265340	1265291	gi|34398108|gb|AE015924.1|
R>	60.19	3	47	658625	658581	gi|34398108|gb|AE015924.1|
R>	60.19	2	49	1785964	1785917	gi|34398108|gb|AE015924.1|
>	59.83	3	49	389530	389576	gi|34398108|gb|AE015924.1|
>	59.05	4	49	1237433	1237478	gi|34398108|gb|AE015924.1|
>	58.97	2	49	1036689	1036736	gi|34398108|gb|AE015924.1|
R>	58.63	2	49	1711798	1711751	gi|34398108|gb|AE015924.1|
R>	57.80	2	47	1392139	1392094	gi|34398108|gb|AE015924.1|
>	54.41	0	49	795440	795490	gi|34398108|gb|AE015924.1|
>	54.32	0	47	270229	270276	gi|34398108|gb|AE015924.1|
>	52.39	1	47	1371314	1371359	gi|34398108|gb|AE015924.1|
R>	52.30	17	49	1264776	1264744	gi|34398108|gb|AE015924.1|

AGGATACTATGGTCTCCTATGAGAGGATACTATGGTCTCGCATGAGAGGA	50	1	20	69.08	67.38
U	69.08	0	49	236387	236436	gi|34398108|gb|AE015924.1|
R>	67.38	0	48	535020	534972	gi|34398108|gb|AE015924.1|
>	67.23	0	49	854148	854197	gi|34398108|gb|AE015924.1|
R>	67.23	0	49	1471617	1471568	gi|34398108|gb|AE015924.1|
R>	67.23	0	49	535204	535155	gi|34398108|gb|AE015924.1|
>	66.65	0	49	854102	854151	gi|34398108|gb|AE015924.1|
R>	66.65	0	49	1471732	1471683	gi|34398108|gb|AE015924.1|
R>	66.39	0	49	535066	535017	gi|34398108|gb|AE015924.1|
>	65.96	0	49	680877	680926	gi|34398108|gb|AE015924.1|
>	65.91	0	49	680693	680742	gi|34398108|gb|AE015924.1|
>	65.89	0	49	236295	236344	gi|34398108|gb|AE015924.1|
R>	65.64	0	49	2266514	2266465	gi|34398108|gb|AE015924.1|
R>	65.46	0	49	298786	298737	gi|34398108|gb|AE015924.1|
R>	65.42	0	49	105257	105208	gi|34398108|gb|AE015924.1|
>	65.31	0	49	854217	854266	gi|34398108|gb|AE015924.1|
>	65.31	0	49	644287	644336	gi|34398108|gb|AE015924.1|
R>	65.31	0	49	535112	535063	gi|34398108|gb|AE015924.1|
>	65.31	0	49	644195	644244	gi|34398108|gb|AE015924.1|
>	65.31	0	49	680762	680811	gi|34398108|gb|AE015924.1|
>	64.51	0	49	1637372	1637421	gi|34398108|gb|AE015924.1|
>	64.42	0	49	1637533	1637582	gi|34398108|gb|AE015924.1|

GGATACTATGGTCTCGCATGAGAGGATACTATGGTCTATTGATGGAAGAT	50	1	20	66.08	64.50
U	66.08	0	49	236411	236460	gi|34398108|gb|AE015924.1|
R>	64.50	0	49	534996	534947	gi|34398108|gb|AE015924.1|
R>	64.22	0	49	105095	105046	gi|34398108|gb|AE015924.1|
>	64.22	0	49	680924	680973	gi|34398108|gb|AE015924.1|
>	64.22	0	49	1803090	1803139	gi|34398108|gb|AE015924.1|
R>	63.79	0	36	535042	535006	gi|34398108|gb|AE015924.1|
R>	63.79	0	36	105233	105197	gi|34398108|gb|AE015924.1|
R>	62.89	0	49	298647	298598	gi|34398108|gb|AE015924.1|
>	62.21	0	49	854241	854290	gi|34398108|gb|AE015924.1|
>	62.21	0	49	644311	644360	gi|34398108|gb|AE015924.1|
R>	61.18	0	36	1511452	1511416	gi|34398108|gb|AE015924.1|
>	61.18	0	36	854172	854208	gi|34398108|gb|AE015924.1|
>	61.18	0	36	1802998	1803034	gi|34398108|gb|AE015924.1|
>	61.18	0	36	854195	854231	gi|34398108|gb|AE015924.1|
R>	61.18	0	36	1511521	1511485	gi|34398108|gb|AE015924.1|
R>	61.18	0	36	535180	535144	gi|34398108|gb|AE015924.1|
R>	61.18	0	36	1471593	1471557	gi|34398108|gb|AE015924.1|
>	61.18	0	36	1637557	1637593	gi|34398108|gb|AE015924.1|
R>	61.16	0	49	2266260	2266211	gi|34398108|gb|AE015924.1|
>	60.45	0	49	1637603	1637652	gi|34398108|gb|AE015924.1|
>	60.28	0	36	1803067	1803103	gi|34398108|gb|AE015924.1|

ACTATGGTCTCCTATGAGAGGATACTATGGTCTCGCATGAGAGGATACTA	50	1	20	67.35	65.86
U	67.35	0	49	236392	236441	gi|34398108|gb|AE015924.1|
R>	65.86	0	49	535015	534966	gi|34398108|gb|AE015924.1|
R>	65.50	0	49	535199	535150	gi|34398108|gb|AE015924.1|
R>	65.50	0	49	1471612	1471563	gi|34398108|gb|AE015924.1|
>	65.50	0	49	854153	854202	gi|34398108|gb|AE015924.1|
>	64.89	0	49	854107	854156	gi|34398108|gb|AE015924.1|
R>	64.89	0	49	1471727	1471678	gi|34398108|gb|AE015924.1|
R>	64.67	0	49	535061	535012	gi|34398108|gb|AE015924.1|
>	64.18	0	49	680882	680931	gi|34398108|gb|AE015924.1|
>	64.12	0	49	680698	680747	gi|34398108|gb|AE015924.1|
>	64.04	0	49	236300	236349	gi|34398108|gb|AE015924.1|
R>	63.82	0	49	2266509	2266460	gi|34398108|gb|AE015924.1|
R>	63.82	0	49	2266394	2266345	gi|34398108|gb|AE015924.1|
R>	63.71	0	49	298781	298732	gi|34398108|gb|AE015924.1|
R>	63.61	0	49	105252	105203	gi|34398108|gb|AE015924.1|
>	63.52	0	49	644292	644341	gi|34398108|gb|AE015924.1|
>	63.52	0	49	644200	644249	gi|34398108|gb|AE015924.1|
>	63.52	0	49	680767	680816	gi|34398108|gb|AE015924.1|
R>	63.52	0	49	535107	535058	gi|34398108|gb|AE015924.1|
>	63.52	0	49	854222	854271	gi|34398108|gb|AE015924.1|
>	62.69	0	49	680905	680954	gi|34398108|gb|AE015924.1|

TCCCATCAATGCGCTAACTATCAGCTATTTGCAACTATTTTATAGGGCTT	50	1	12	65.66	64.20
U	65.66	0	49	242958	243007	gi|34398108|gb|AE015924.1|
>	64.20	0	49	1420036	1420085	gi|34398108|gb|AE015924.1|
R>	64.20	0	49	1264820	1264771	gi|34398108|gb|AE015924.1|
R>	64.20	0	49	658190	658141	gi|34398108|gb|AE015924.1|
R>	64.20	0	49	1711198	1711149	gi|34398108|gb|AE015924.1|
>	64.20	0	49	608041	608090	gi|34398108|gb|AE015924.1|
R>	64.16	0	49	1391949	1391900	gi|34398108|gb|AE015924.1|
>	64.16	0	49	1371916	1371965	gi|34398108|gb|AE015924.1|
R>	64.16	0	49	1785445	1785396	gi|34398108|gb|AE015924.1|
R>	64.16	0	49	693668	693619	gi|34398108|gb|AE015924.1|
>	63.42	0	49	270521	270570	gi|34398108|gb|AE015924.1|
>	62.13	0	49	1237949	1237998	gi|34398108|gb|AE015924.1|
>	62.13	0	49	1037143	1037192	gi|34398108|gb|AE015924.1|

ACACGGGATTTTTATTGAACTCTTTTGCTGCAGAGCTGATTCTTAGTGCC	50	1	15	68.17	63.92
U	68.17	0	49	242484	242533	gi|34398108|gb|AE015924.1|
>	63.92	1	49	1419693	1419741	gi|34398108|gb|AE015924.1|
>	63.92	1	49	607410	607458	gi|34398108|gb|AE015924.1|
>	63.85	2	49	389541	389588	gi|34398108|gb|AE015924.1|
R>	62.15	1	49	1785953	1785905	gi|34398108|gb|AE015924.1|
>	60.29	1	49	795454	795502	gi|34398108|gb|AE015924.1|
R>	59.67	4	47	1711784	1711741	gi|34398108|gb|AE015924.1|
>	59.49	1	47	1237442	1237488	gi|34398108|gb|AE015924.1|
R>	59.32	1	47	694519	694473	gi|34398108|gb|AE015924.1|
R>	59.29	1	47	658615	658569	gi|34398108|gb|AE015924.1|
R>	58.79	1	47	1265327	1265281	gi|34398108|gb|AE015924.1|
>	58.30	1	47	1036700	1036746	gi|34398108|gb|AE015924.1|
>	57.30	1	47	270242	270288	gi|34398108|gb|AE015924.1|
>	57.30	1	47	1371325	1371371	gi|34398108|gb|AE015924.1|
R>	56.41	1	47	1392128	1392082	gi|34398108|gb|AE015924.1|
>	54.83	5	46	1237993	1238034	gi|34398108|gb|AE015924.1|

CAATGCGCTAACTATCAGCTATTTGCAACTATTTTATAGGGCTTTCATTG	50	1	12	64.18	62.71
U	64.18	0	49	242964	243013	gi|34398108|gb|AE015924.1|
R>	62.71	0	49	1711192	1711143	gi|34398108|gb|AE015924.1|
R>	62.71	0	49	658184	658135	gi|34398108|gb|AE015924.1|
>	62.71	0	49	270527	270576	gi|34398108|gb|AE015924.1|
>	62.71	0	49	1420042	1420091	gi|34398108|gb|AE015924.1|
R>	62.60	0	49	693662	693613	gi|34398108|gb|AE015924.1|
R>	62.60	0	49	1785439	1785390	gi|34398108|gb|AE015924.1|
R>	62.60	0	49	1391943	1391894	gi|34398108|gb|AE015924.1|
>	62.60	0	49	1371922	1371971	gi|34398108|gb|AE015924.1|
>	62.23	0	48	608047	608095	gi|34398108|gb|AE015924.1|
R>	61.00	0	49	1264814	1264765	gi|34398108|gb|AE015924.1|
>	60.58	0	49	1237955	1238004	gi|34398108|gb|AE015924.1|
>	60.58	0	49	1037149	1037198	gi|34398108|gb|AE015924.1|

GTCAAATCAATGCTTGTGCCGATAGGTGAGAAACAAGAAATGATTGTCGG	50	1	4	66.77	64.25
U	66.77	0	49	242652	242701	gi|34398108|gb|AE015924.1|
>	64.25	0	49	1036837	1036886	gi|34398108|gb|AE015924.1|
R>	64.25	0	49	694384	694335	gi|34398108|gb|AE015924.1|
>	62.15	0	49	270379	270428	gi|34398108|gb|AE015924.1|
>	55.06	0	32	795621	795653	gi|34398108|gb|AE015924.1|

GATTCTTAAGTGTTTTTCAGATTACTTGAGGTTCGCAGAGATCGCATGAA	50	1	9	64.51	59.84
U	64.51	0	49	243034	243083	gi|34398108|gb|AE015924.1|
R>	59.84	28	49	874767	874746	gi|34398108|gb|AE015924.1|
R>	57.83	0	49	693592	693541	gi|34398108|gb|AE015924.1|
>	57.83	0	49	270597	270648	gi|34398108|gb|AE015924.1|
R>	57.83	0	49	1711122	1711071	gi|34398108|gb|AE015924.1|
>	57.83	0	49	1037219	1037270	gi|34398108|gb|AE015924.1|
R>	57.83	0	49	1785369	1785318	gi|34398108|gb|AE015924.1|
R>	57.83	0	49	1264744	1264693	gi|34398108|gb|AE015924.1|
R>	57.24	28	49	1050273	1050252	gi|34398108|gb|AE015924.1|
>	55.25	0	49	1371992	1372043	gi|34398108|gb|AE015924.1|

GTATTCCATCGATGCATTCCTTCTTGGTGAAGATGCAGAACGGAGCCTCT	50	1	1	70.63	67.54
U	70.63	0	49	215383	215432	gi|34398108|gb|AE015924.1|
>	67.54	0	49	208578	208627	gi|34398108|gb|AE015924.1|

TCGCATGAGAGGATACTATGGTCTATTGATGGAAGATGCCATCAGCTCTG	50	1	13	68.32	66.53
U	68.32	0	49	236424	236473	gi|34398108|gb|AE015924.1|
R>	66.53	0	49	105082	105033	gi|34398108|gb|AE015924.1|
R>	63.40	0	48	534983	534935	gi|34398108|gb|AE015924.1|
>	62.36	0	49	680937	680986	gi|34398108|gb|AE015924.1|
>	62.36	0	49	1803103	1803152	gi|34398108|gb|AE015924.1|
>	62.20	3	49	41890	41936	gi|34398108|gb|AE015924.1|
R>	61.77	4	49	1511389	1511344	gi|34398108|gb|AE015924.1|
>	61.52	6	49	854260	854303	gi|34398108|gb|AE015924.1|
>	61.30	6	49	1637622	1637665	gi|34398108|gb|AE015924.1|
R>	61.04	4	48	298630	298586	gi|34398108|gb|AE015924.1|
R>	60.79	0	49	2266247	2266198	gi|34398108|gb|AE015924.1|
>	60.50	6	48	644330	644372	gi|34398108|gb|AE015924.1|
R>	56.76	0	23	535029	535006	gi|34398108|gb|AE015924.1|
R>	56.76	0	23	105220	105197	gi|34398108|gb|AE015924.1|

TTGCCGCAGAGCTGATTCTTAAGTGTTTTTCAGATTACTTGAGGTTCGCA	50	1	12	67.86	66.03
U	67.86	0	49	243021	243070	gi|34398108|gb|AE015924.1|
R>	66.03	0	49	1264757	1264708	gi|34398108|gb|AE015924.1|
>	66.03	0	49	1371979	1372028	gi|34398108|gb|AE015924.1|
R>	66.03	0	49	1711135	1711086	gi|34398108|gb|AE015924.1|
>	66.03	0	49	1037206	1037255	gi|34398108|gb|AE015924.1|
R>	66.03	0	49	693605	693556	gi|34398108|gb|AE015924.1|
R>	66.03	0	49	1785382	1785333	gi|34398108|gb|AE015924.1|
>	63.48	0	49	270584	270633	gi|34398108|gb|AE015924.1|
R>	62.82	0	32	1391886	1391854	gi|34398108|gb|AE015924.1|
R>	62.82	0	32	658127	658095	gi|34398108|gb|AE015924.1|
>	62.82	0	32	608104	608136	gi|34398108|gb|AE015924.1|
>	62.82	0	32	1420099	1420131	gi|34398108|gb|AE015924.1|
>	53.28	0	19	795477	795496	gi|34398108|gb|AE015924.1|

ATGAGGAGGTGGAAGGGTTATTGTGCAAAGGTCTCTTTAATTAGATACGA	50	1	7	66.68	62.10
U	66.68	0	49	243131	243180	gi|34398108|gb|AE015924.1|
R>	62.10	0	34	693493	693459	gi|34398108|gb|AE015924.1|
R>	60.46	0	37	1391709	1391672	gi|34398108|gb|AE015924.1|
>	60.19	0	38	1455070	1455108	gi|34398108|gb|AE015924.1|
R>	58.53	0	33	643998	643965	gi|34398108|gb|AE015924.1|
>	57.79	0	34	1420275	1420308	gi|34398108|gb|AE015924.1|
>	52.76	2	34	1328367	1328399	gi|34398108|gb|AE015924.1|
R>	51.78	14	34	1785262	1785242	gi|34398108|gb|AE015924.1|

CCGATTAGCGGGTTACACACTAAGATCTTGGGAGTTATAGGTTATTCCGT	50	1	2	67.86	67.99
U	67.86	0	49	275721	275770	gi|34398108|gb|AE015924.1|
>	67.99	0	49	953393	953442	gi|34398108|gb|AE015924.1|
>	61.90	0	49	1377934	1377984	gi|34398108|gb|AE015924.1|

CGCGATTGTCAACTGATTCTGCTCCCATCAATGCGCTAACTATCAGCTAT	50	1	15	69.73	68.87
U	69.73	0	49	242936	242985	gi|34398108|gb|AE015924.1|
R>	68.87	0	47	1785467	1785420	gi|34398108|gb|AE015924.1|
>	68.87	0	47	1371894	1371941	gi|34398108|gb|AE015924.1|
R>	68.87	0	47	693690	693643	gi|34398108|gb|AE015924.1|
>	68.61	0	49	608019	608068	gi|34398108|gb|AE015924.1|
>	68.61	0	49	1420014	1420063	gi|34398108|gb|AE015924.1|
R>	68.61	0	49	1711220	1711171	gi|34398108|gb|AE015924.1|
R>	68.61	0	49	1264842	1264793	gi|34398108|gb|AE015924.1|
R>	68.61	0	49	658212	658163	gi|34398108|gb|AE015924.1|
>	66.24	0	49	270499	270548	gi|34398108|gb|AE015924.1|
>	66.21	0	47	1237927	1237974	gi|34398108|gb|AE015924.1|
>	66.21	0	47	1037121	1037168	gi|34398108|gb|AE015924.1|
R>	64.52	2	47	1391969	1391924	gi|34398108|gb|AE015924.1|
R>	55.13	0	25	694018	693992	gi|34398108|gb|AE015924.1|
>	55.13	0	25	1036957	1036983	gi|34398108|gb|AE015924.1|
R>	55.13	0	25	693731	693705	gi|34398108|gb|AE015924.1|

ATAACCACCCTTGAGGAGCTCGTGCAAGTAGCTCCGCAAGGGGGATTTAC	50	1	20	74.16	72.29
U	74.16	0	49	236698	236747	gi|34398108|gb|AE015924.1|
R>	72.29	0	49	2009074	2009025	gi|34398108|gb|AE015924.1|
>	72.13	0	49	1945918	1945967	gi|34398108|gb|AE015924.1|
>	70.59	9	43	1050422	1050456	gi|34398108|gb|AE015924.1|
>	70.37	0	49	815914	815964	gi|34398108|gb|AE015924.1|
>	70.08	0	49	1320762	1320812	gi|34398108|gb|AE015924.1|
>	70.08	0	49	503165	503215	gi|34398108|gb|AE015924.1|
R>	70.08	0	49	606072	606022	gi|34398108|gb|AE015924.1|
R>	67.80	4	49	905905	905859	gi|34398108|gb|AE015924.1|
>	67.58	0	49	63284	63334	gi|34398108|gb|AE015924.1|
>	67.58	0	49	2157511	2157561	gi|34398108|gb|AE015924.1|
R>	67.58	0	49	2299706	2299656	gi|34398108|gb|AE015924.1|
>	67.58	0	49	914097	914147	gi|34398108|gb|AE015924.1|
R>	67.58	0	49	1304459	1304409	gi|34398108|gb|AE015924.1|
>	67.58	0	49	1399530	1399580	gi|34398108|gb|AE015924.1|
R>	67.58	0	49	1481620	1481570	gi|34398108|gb|AE015924.1|
R>	67.58	0	49	2101265	2101215	gi|34398108|gb|AE015924.1|
>	67.58	0	49	217630	217680	gi|34398108|gb|AE015924.1|
>	67.58	0	49	2006635	2006685	gi|34398108|gb|AE015924.1|
R>	67.58	0	49	1429876	1429826	gi|34398108|gb|AE015924.1|
>	67.58	0	49	1533512	1533562	gi|34398108|gb|AE015924.1|

CTATTTGCAACTATTTTATAGGGCTTTCATTGAAGTCTTTTGCCGCAGAG	50	1	18	64.98	63.61
U	64.98	0	49	242982	243031	gi|34398108|gb|AE015924.1|
>	63.61	0	49	270545	270594	gi|34398108|gb|AE015924.1|
R>	63.53	0	49	658166	658117	gi|34398108|gb|AE015924.1|
R>	63.53	0	49	1711174	1711125	gi|34398108|gb|AE015924.1|
>	63.53	0	49	1420060	1420109	gi|34398108|gb|AE015924.1|
>	63.45	0	49	1371940	1371989	gi|34398108|gb|AE015924.1|
>	63.45	0	49	1037167	1037216	gi|34398108|gb|AE015924.1|
R>	63.45	0	49	1785421	1785372	gi|34398108|gb|AE015924.1|
R>	63.45	0	49	1391925	1391876	gi|34398108|gb|AE015924.1|
>	63.45	0	49	1237973	1238022	gi|34398108|gb|AE015924.1|
R>	63.45	0	49	693644	693595	gi|34398108|gb|AE015924.1|
R>	61.85	0	49	1264796	1264747	gi|34398108|gb|AE015924.1|
>	61.81	0	49	608065	608114	gi|34398108|gb|AE015924.1|
>	52.66	24	49	795462	795487	gi|34398108|gb|AE015924.1|
>	52.53	24	49	389548	389573	gi|34398108|gb|AE015924.1|
>	50.02	24	49	607418	607443	gi|34398108|gb|AE015924.1|
R>	50.02	24	49	694511	694486	gi|34398108|gb|AE015924.1|
>	50.02	24	49	1419701	1419726	gi|34398108|gb|AE015924.1|
R>	50.02	24	49	658607	658582	gi|34398108|gb|AE015924.1|

TCCTTTTTTCGTCAAATCAATGCTTGTGCCGATAGGTGAGAAACAAGAAA	50	1	15	65.97	62.63
U	65.97	0	49	242642	242691	gi|34398108|gb|AE015924.1|
R>	62.63	0	49	694394	694345	gi|34398108|gb|AE015924.1|
>	61.98	0	49	1036827	1036876	gi|34398108|gb|AE015924.1|
>	59.74	0	42	795611	795653	gi|34398108|gb|AE015924.1|
>	59.64	0	49	270369	270418	gi|34398108|gb|AE015924.1|
>	54.75	0	27	1420232	1420259	gi|34398108|gb|AE015924.1|
R>	53.93	0	27	1264688	1264661	gi|34398108|gb|AE015924.1|
>	53.93	0	27	1327873	1327900	gi|34398108|gb|AE015924.1|
>	53.93	0	27	1372048	1372075	gi|34398108|gb|AE015924.1|
R>	53.93	0	27	1785313	1785286	gi|34398108|gb|AE015924.1|
>	53.93	0	27	608215	608242	gi|34398108|gb|AE015924.1|
R>	53.93	0	27	693536	693509	gi|34398108|gb|AE015924.1|
R>	52.83	0	26	1391752	1391726	gi|34398108|gb|AE015924.1|
>	52.83	0	26	1771939	1771965	gi|34398108|gb|AE015924.1|
>	52.30	0	27	243088	243115	gi|34398108|gb|AE015924.1|
R>	51.30	0	27	657994	657967	gi|34398108|gb|AE015924.1|

TAGCGGGTTACACACTAAGATCTTGGGAGTTATAGGTTATTCCGTTCAGG	50	1	2	67.51	67.62
U	67.51	0	49	275726	275775	gi|34398108|gb|AE015924.1|
>	67.62	0	49	953398	953447	gi|34398108|gb|AE015924.1|
>	66.74	0	49	1377940	1377989	gi|34398108|gb|AE015924.1|

TTGTCAACTGATTCTGCTCCCATCAATGCGCTAACTATCAGCTATTTGCA	50	1	12	67.57	66.41
U	67.57	0	49	242941	242990	gi|34398108|gb|AE015924.1|
>	66.41	0	49	1371899	1371948	gi|34398108|gb|AE015924.1|
R>	66.41	0	49	1785462	1785413	gi|34398108|gb|AE015924.1|
R>	66.41	0	49	693685	693636	gi|34398108|gb|AE015924.1|
>	66.37	0	49	1420019	1420068	gi|34398108|gb|AE015924.1|
R>	66.37	0	49	1264837	1264788	gi|34398108|gb|AE015924.1|
>	66.37	0	49	608024	608073	gi|34398108|gb|AE015924.1|
R>	66.37	0	49	658207	658158	gi|34398108|gb|AE015924.1|
R>	66.37	0	49	1711215	1711166	gi|34398108|gb|AE015924.1|
>	65.66	0	49	270504	270553	gi|34398108|gb|AE015924.1|
R>	63.91	0	49	1391966	1391917	gi|34398108|gb|AE015924.1|
>	63.53	0	49	1237932	1237981	gi|34398108|gb|AE015924.1|
>	63.53	0	49	1037126	1037175	gi|34398108|gb|AE015924.1|

TCTGCTCCCGTCAATGCGCTAACTATCAGCTATTTGCAACTATTTTATAG	50	1	12	65.86	64.21
U	65.86	0	49	270516	270565	gi|34398108|gb|AE015924.1|
>	64.21	0	49	1420031	1420080	gi|34398108|gb|AE015924.1|
>	64.21	0	49	242953	243002	gi|34398108|gb|AE015924.1|
R>	64.21	0	49	658195	658146	gi|34398108|gb|AE015924.1|
R>	64.21	0	49	1264825	1264776	gi|34398108|gb|AE015924.1|
R>	64.21	0	49	1711203	1711154	gi|34398108|gb|AE015924.1|
>	64.21	0	49	608036	608085	gi|34398108|gb|AE015924.1|
R>	64.16	0	49	693673	693624	gi|34398108|gb|AE015924.1|
R>	64.16	0	49	1785450	1785401	gi|34398108|gb|AE015924.1|
>	64.16	0	49	1371911	1371960	gi|34398108|gb|AE015924.1|
R>	63.41	2	49	1391952	1391905	gi|34398108|gb|AE015924.1|
>	61.61	0	49	1237944	1237993	gi|34398108|gb|AE015924.1|
>	61.61	0	49	1037138	1037187	gi|34398108|gb|AE015924.1|

AAAAATGGCGCGAGAATTGTTTCGTTGTGGCGTGAGAATTTTTCATTTCC	50	1	12	68.26	64.02
U	68.26	0	49	250751	250800	gi|34398108|gb|AE015924.1|
>	64.02	0	49	2067962	2068011	gi|34398108|gb|AE015924.1|
R>	63.92	0	37	1697868	1697831	gi|34398108|gb|AE015924.1|
R>	63.37	5	37	265337	265305	gi|34398108|gb|AE015924.1|
>	63.11	0	42	2154677	2154719	gi|34398108|gb|AE015924.1|
R>	61.41	0	42	1624544	1624501	gi|34398108|gb|AE015924.1|
>	61.32	0	49	2081231	2081280	gi|34398108|gb|AE015924.1|
R>	59.70	0	42	2039528	2039485	gi|34398108|gb|AE015924.1|
R>	57.74	0	39	2124906	2124865	gi|34398108|gb|AE015924.1|
>	55.11	1	42	2342901	2342943	gi|34398108|gb|AE015924.1|
>	54.29	1	29	2124822	2124850	gi|34398108|gb|AE015924.1|
R>	53.73	0	44	1710659	1710615	gi|34398108|gb|AE015924.1|
R>	53.73	0	44	118681	118637	gi|34398108|gb|AE015924.1|

GCGTGTTTTCTGAAAAAATGGCGCGAGAATTGTTTCGTTGTGGCGTGAGA	50	1	11	70.29	66.96
U	70.29	0	49	250738	250787	gi|34398108|gb|AE015924.1|
R>	66.96	0	49	1624556	1624507	gi|34398108|gb|AE015924.1|
>	65.24	1	44	2342888	2342931	gi|34398108|gb|AE015924.1|
>	64.78	0	49	2067949	2067998	gi|34398108|gb|AE015924.1|
>	61.90	0	49	2081218	2081267	gi|34398108|gb|AE015924.1|
R>	61.46	5	49	2224517	2224473	gi|34398108|gb|AE015924.1|
>	60.31	1	46	1737298	1737343	gi|34398108|gb|AE015924.1|
R>	58.18	0	49	1697881	1697832	gi|34398108|gb|AE015924.1|
>	58.06	0	49	2154664	2154713	gi|34398108|gb|AE015924.1|
>	56.32	0	43	1766183	1766227	gi|34398108|gb|AE015924.1|
R>	55.91	9	49	2039531	2039491	gi|34398108|gb|AE015924.1|
R>	55.42	11	49	265346	265306	gi|34398108|gb|AE015924.1|

AGCACTCCTTTTTTCGTCAAATCAATGCTTGTGCCGATAGGTGAGAAACA	50	1	13	69.21	64.34
U	69.21	0	49	242637	242686	gi|34398108|gb|AE015924.1|
>	64.34	0	47	1036822	1036869	gi|34398108|gb|AE015924.1|
R>	63.49	5	47	694394	694352	gi|34398108|gb|AE015924.1|
>	62.11	0	47	795606	795653	gi|34398108|gb|AE015924.1|
>	62.10	0	47	270364	270411	gi|34398108|gb|AE015924.1|
R>	57.96	0	32	1785318	1785286	gi|34398108|gb|AE015924.1|
R>	57.96	0	32	1264693	1264661	gi|34398108|gb|AE015924.1|
R>	57.96	0	32	693541	693509	gi|34398108|gb|AE015924.1|
>	57.96	0	32	608210	608242	gi|34398108|gb|AE015924.1|
>	57.96	0	32	1372043	1372075	gi|34398108|gb|AE015924.1|
R>	57.65	0	32	627843	627811	gi|34398108|gb|AE015924.1|
R>	57.15	0	31	1391757	1391726	gi|34398108|gb|AE015924.1|
>	57.12	0	31	1771934	1771965	gi|34398108|gb|AE015924.1|
>	56.62	0	32	1327868	1327900	gi|34398108|gb|AE015924.1|

AGCAGATTCTTAGTGTCTTCGGGAAAGGTCAAACCTTCGGTATATGGACA	50	1	12	68.29	67.75
U	68.29	0	49	270274	270323	gi|34398108|gb|AE015924.1|
R>	67.75	0	49	1711755	1711706	gi|34398108|gb|AE015924.1|
R>	67.29	0	49	1392096	1392047	gi|34398108|gb|AE015924.1|
>	67.09	0	49	1371357	1371406	gi|34398108|gb|AE015924.1|
R>	67.09	0	49	694487	694438	gi|34398108|gb|AE015924.1|
>	66.75	0	49	1036732	1036781	gi|34398108|gb|AE015924.1|
>	66.50	0	46	1237474	1237520	gi|34398108|gb|AE015924.1|
R>	65.32	0	49	1265295	1265246	gi|34398108|gb|AE015924.1|
>	63.88	0	49	1419725	1419774	gi|34398108|gb|AE015924.1|
R>	63.88	0	49	1785921	1785872	gi|34398108|gb|AE015924.1|
>	63.88	0	49	242517	242566	gi|34398108|gb|AE015924.1|
>	63.88	0	49	607442	607491	gi|34398108|gb|AE015924.1|
>	58.78	0	46	389572	389618	gi|34398108|gb|AE015924.1|

CGCAATTGTCAGCTGATTCTGCTCCCGTCAATGCGCTAACTATCAGCTAT	50	1	12	70.99	68.87
U	70.99	0	49	270499	270548	gi|34398108|gb|AE015924.1|
>	68.87	0	47	1371894	1371941	gi|34398108|gb|AE015924.1|
R>	68.87	0	47	1785467	1785420	gi|34398108|gb|AE015924.1|
R>	68.87	0	47	693690	693643	gi|34398108|gb|AE015924.1|
>	68.62	0	49	608019	608068	gi|34398108|gb|AE015924.1|
R>	68.62	0	49	1264842	1264793	gi|34398108|gb|AE015924.1|
R>	68.62	0	49	1711220	1711171	gi|34398108|gb|AE015924.1|
R>	68.62	0	49	658212	658163	gi|34398108|gb|AE015924.1|
>	68.62	0	49	1420014	1420063	gi|34398108|gb|AE015924.1|
>	66.67	0	49	242936	242985	gi|34398108|gb|AE015924.1|
>	66.05	0	47	1237927	1237974	gi|34398108|gb|AE015924.1|
>	66.05	0	47	1037121	1037168	gi|34398108|gb|AE015924.1|
R>	65.37	4	47	1391967	1391924	gi|34398108|gb|AE015924.1|

AGGTGAGAAACAAGAAATGATTGTCGGCTGATTCTTGCTTCCTGCACGAT	50	1	20	70.30	68.24
U	70.30	0	49	242675	242724	gi|34398108|gb|AE015924.1|
>	68.24	0	49	270402	270451	gi|34398108|gb|AE015924.1|
>	68.24	0	49	1036860	1036909	gi|34398108|gb|AE015924.1|
R>	68.05	0	49	1785811	1785762	gi|34398108|gb|AE015924.1|
>	67.03	18	49	607775	607806	gi|34398108|gb|AE015924.1|
R>	67.03	18	49	1264880	1264849	gi|34398108|gb|AE015924.1|
>	67.03	18	49	607611	607642	gi|34398108|gb|AE015924.1|
>	67.03	18	49	607652	607683	gi|34398108|gb|AE015924.1|
R>	67.03	18	49	1711586	1711555	gi|34398108|gb|AE015924.1|
>	67.03	18	49	242857	242888	gi|34398108|gb|AE015924.1|
>	66.81	0	49	607552	607601	gi|34398108|gb|AE015924.1|
R>	66.81	0	49	1711645	1711596	gi|34398108|gb|AE015924.1|
R>	66.68	18	49	1711299	1711268	gi|34398108|gb|AE015924.1|
>	66.56	0	49	1419835	1419884	gi|34398108|gb|AE015924.1|
R>	66.25	0	49	658474	658425	gi|34398108|gb|AE015924.1|
R>	65.19	18	49	1265044	1265013	gi|34398108|gb|AE015924.1|
R>	65.19	18	49	694097	694066	gi|34398108|gb|AE015924.1|
>	64.45	0	49	1237584	1237633	gi|34398108|gb|AE015924.1|
R>	64.28	0	49	694361	694312	gi|34398108|gb|AE015924.1|
>	64.28	18	49	607693	607724	gi|34398108|gb|AE015924.1|
>	64.28	18	49	607816	607847	gi|34398108|gb|AE015924.1|

TATAGGGCTTTCATTGAAGTCTTTTGCCGCAGAGCTGATTCTTAAGTGTT	50	1	16	67.54	66.14
U	67.54	0	49	242998	243047	gi|34398108|gb|AE015924.1|
R>	66.14	0	49	1391909	1391860	gi|34398108|gb|AE015924.1|
R>	66.14	0	49	1711158	1711109	gi|34398108|gb|AE015924.1|
>	66.14	0	49	1420076	1420125	gi|34398108|gb|AE015924.1|
R>	66.14	0	49	693628	693579	gi|34398108|gb|AE015924.1|
>	66.14	0	49	1371956	1372005	gi|34398108|gb|AE015924.1|
>	66.14	0	49	1037183	1037232	gi|34398108|gb|AE015924.1|
R>	66.14	0	49	1785405	1785356	gi|34398108|gb|AE015924.1|
R>	66.14	0	49	658150	658101	gi|34398108|gb|AE015924.1|
R>	64.59	0	49	1264780	1264731	gi|34398108|gb|AE015924.1|
>	64.46	0	49	608081	608130	gi|34398108|gb|AE015924.1|
>	63.62	0	49	270561	270610	gi|34398108|gb|AE015924.1|
>	60.22	0	49	1237989	1238037	gi|34398108|gb|AE015924.1|
>	59.13	8	42	795462	795496	gi|34398108|gb|AE015924.1|
>	55.34	8	47	389548	389586	gi|34398108|gb|AE015924.1|
>	53.79	8	47	607418	607456	gi|34398108|gb|AE015924.1|
>	53.79	8	47	1419701	1419739	gi|34398108|gb|AE015924.1|

CACACTAAGATCTTGGGAGTTATAGGTTATTCCGTTCAGGCAATTGTATA	50	1	3	63.55	63.47
U	63.55	0	49	275736	275785	gi|34398108|gb|AE015924.1|
>	63.47	0	49	1377950	1377999	gi|34398108|gb|AE015924.1|
>	63.47	0	49	953408	953457	gi|34398108|gb|AE015924.1|
R>	53.28	2	49	1273942	1273895	gi|34398108|gb|AE015924.1|

CCTGCACGATGCAGGACGCGATTGTCAACTGATTCTGCTCCCATCAATGC	50	1	20	74.25	73.28
U	74.25	0	49	242920	242969	gi|34398108|gb|AE015924.1|
>	73.28	0	49	1419998	1420047	gi|34398108|gb|AE015924.1|
R>	73.28	0	49	1264858	1264809	gi|34398108|gb|AE015924.1|
>	73.28	0	49	1371878	1371927	gi|34398108|gb|AE015924.1|
R>	72.58	0	49	1711236	1711187	gi|34398108|gb|AE015924.1|
R>	72.58	0	49	693706	693657	gi|34398108|gb|AE015924.1|
>	71.88	0	47	1037105	1037152	gi|34398108|gb|AE015924.1|
>	71.88	0	47	1237911	1237958	gi|34398108|gb|AE015924.1|
>	71.25	0	49	270483	270532	gi|34398108|gb|AE015924.1|
R>	69.01	0	49	1785484	1785434	gi|34398108|gb|AE015924.1|
R>	69.01	0	49	658229	658179	gi|34398108|gb|AE015924.1|
>	69.01	0	49	608002	608052	gi|34398108|gb|AE015924.1|
>	68.95	0	41	1036941	1036983	gi|34398108|gb|AE015924.1|
R>	68.95	0	41	693747	693705	gi|34398108|gb|AE015924.1|
R>	68.95	0	41	694034	693992	gi|34398108|gb|AE015924.1|
R>	67.58	0	41	658393	658351	gi|34398108|gb|AE015924.1|
R>	67.58	0	41	1711441	1711399	gi|34398108|gb|AE015924.1|
>	67.12	0	41	242879	242921	gi|34398108|gb|AE015924.1|
>	67.12	0	41	242756	242798	gi|34398108|gb|AE015924.1|
R>	67.12	0	41	694280	694238	gi|34398108|gb|AE015924.1|
R>	67.12	0	41	1711523	1711481	gi|34398108|gb|AE015924.1|

AGTCTTTTGCCGCAGAGTTGATTCTTAAGTGTTTTTCAGATTACTTGAGG	50	1	12	65.98	65.28
U	65.98	0	49	270578	270627	gi|34398108|gb|AE015924.1|
>	65.28	0	49	1037200	1037249	gi|34398108|gb|AE015924.1|
R>	65.28	0	49	693611	693562	gi|34398108|gb|AE015924.1|
>	65.28	0	49	1371973	1372022	gi|34398108|gb|AE015924.1|
R>	65.28	0	49	1711141	1711092	gi|34398108|gb|AE015924.1|
>	65.28	0	49	243015	243064	gi|34398108|gb|AE015924.1|
R>	65.28	0	49	1785388	1785339	gi|34398108|gb|AE015924.1|
R>	65.28	0	49	1264763	1264714	gi|34398108|gb|AE015924.1|
R>	62.62	0	38	658133	658095	gi|34398108|gb|AE015924.1|
R>	62.62	0	38	1391892	1391854	gi|34398108|gb|AE015924.1|
>	62.62	0	38	608098	608136	gi|34398108|gb|AE015924.1|
>	62.62	0	38	1420093	1420131	gi|34398108|gb|AE015924.1|
>	51.43	3	21	148535	148553	gi|34398108|gb|AE015924.1|

TTGCAACTATTTTATAGGACTTTCATTGAAGTCTTTTGCCGCAGAGTTGA	50	1	16	65.09	64.37
U	65.09	0	49	270549	270598	gi|34398108|gb|AE015924.1|
R>	64.37	0	49	693640	693591	gi|34398108|gb|AE015924.1|
R>	64.37	0	49	1711170	1711121	gi|34398108|gb|AE015924.1|
>	64.37	0	49	1371944	1371993	gi|34398108|gb|AE015924.1|
R>	64.37	0	49	658162	658113	gi|34398108|gb|AE015924.1|
R>	64.37	0	49	1391921	1391872	gi|34398108|gb|AE015924.1|
>	64.37	0	49	1237977	1238026	gi|34398108|gb|AE015924.1|
>	64.37	0	49	1037171	1037220	gi|34398108|gb|AE015924.1|
>	64.37	0	49	1420064	1420113	gi|34398108|gb|AE015924.1|
R>	64.37	0	49	1785417	1785368	gi|34398108|gb|AE015924.1|
>	63.19	0	49	242986	243035	gi|34398108|gb|AE015924.1|
R>	62.74	0	49	1264792	1264743	gi|34398108|gb|AE015924.1|
>	62.67	0	49	608069	608118	gi|34398108|gb|AE015924.1|
>	55.33	16	49	795458	795491	gi|34398108|gb|AE015924.1|
>	51.87	4	49	389532	389577	gi|34398108|gb|AE015924.1|
R>	51.26	33	48	311604	311589	gi|34398108|gb|AE015924.1|
R>	50.98	16	45	694515	694486	gi|34398108|gb|AE015924.1|

GAAATGATTGTCGGCTGATTCTTGCTTCCTGCACGATGCAGGACGCGATT	50	1	20	72.73	73.68
U	72.73	0	49	242688	242737	gi|34398108|gb|AE015924.1|
R>	73.68	5	49	1711299	1711255	gi|34398108|gb|AE015924.1|
R>	73.60	5	49	1711586	1711542	gi|34398108|gb|AE015924.1|
>	73.60	5	49	607775	607819	gi|34398108|gb|AE015924.1|
>	73.60	5	49	607652	607696	gi|34398108|gb|AE015924.1|
>	73.60	5	49	607611	607655	gi|34398108|gb|AE015924.1|
>	73.60	5	49	242857	242901	gi|34398108|gb|AE015924.1|
R>	73.60	5	49	1264880	1264836	gi|34398108|gb|AE015924.1|
>	73.23	2	49	1036875	1036922	gi|34398108|gb|AE015924.1|
>	73.23	2	49	270417	270464	gi|34398108|gb|AE015924.1|
R>	72.54	5	49	1265044	1265000	gi|34398108|gb|AE015924.1|
R>	72.54	5	49	694097	694053	gi|34398108|gb|AE015924.1|
R>	72.31	0	49	1785798	1785749	gi|34398108|gb|AE015924.1|
>	71.84	5	49	1037083	1037127	gi|34398108|gb|AE015924.1|
>	71.84	5	49	242816	242860	gi|34398108|gb|AE015924.1|
>	71.84	5	49	1371815	1371859	gi|34398108|gb|AE015924.1|
>	71.84	5	49	607693	607737	gi|34398108|gb|AE015924.1|
>	71.84	5	49	1371528	1371572	gi|34398108|gb|AE015924.1|
>	71.84	5	49	607857	607901	gi|34398108|gb|AE015924.1|
>	71.84	5	49	607816	607860	gi|34398108|gb|AE015924.1|
>	71.84	5	49	1371610	1371654	gi|34398108|gb|AE015924.1|

AAATTTTTACTTCTCGCGCCACAACGAAAAAATTTTCGCGCCACGTCTTT	50	1	20	69.49	66.39
U	69.49	0	49	265295	265344	gi|34398108|gb|AE015924.1|
>	66.39	10	41	2039490	2039521	gi|34398108|gb|AE015924.1|
>	64.45	10	49	595393	595432	gi|34398108|gb|AE015924.1|
R>	64.23	10	41	2067999	2067968	gi|34398108|gb|AE015924.1|
R>	63.45	11	40	2245389	2245360	gi|34398108|gb|AE015924.1|
R>	63.37	10	42	250788	250756	gi|34398108|gb|AE015924.1|
R>	62.67	14	42	2342933	2342905	gi|34398108|gb|AE015924.1|
R>	62.40	0	49	1482881	1482832	gi|34398108|gb|AE015924.1|
R>	62.11	10	49	727570	727531	gi|34398108|gb|AE015924.1|
>	62.09	11	42	1710623	1710654	gi|34398108|gb|AE015924.1|
>	62.09	11	42	118645	118676	gi|34398108|gb|AE015924.1|
R>	60.31	3	49	217986	217940	gi|34398108|gb|AE015924.1|
>	59.96	0	49	2124857	2124906	gi|34398108|gb|AE015924.1|
R>	59.91	0	49	800735	800686	gi|34398108|gb|AE015924.1|
R>	59.76	10	41	2154714	2154683	gi|34398108|gb|AE015924.1|
>	59.59	14	48	1409213	1409247	gi|34398108|gb|AE015924.1|
>	59.17	14	48	2324666	2324700	gi|34398108|gb|AE015924.1|
R>	58.39	10	41	2081268	2081237	gi|34398108|gb|AE015924.1|
>	58.02	10	33	1843753	1843776	gi|34398108|gb|AE015924.1|
>	58.01	10	49	1624506	1624544	gi|34398108|gb|AE015924.1|
>	57.48	0	49	2004706	2004755	gi|34398108|gb|AE015924.1|

TATAGGACTTTCATTGAAGTCTTTTGCCGCAGAGTTGATTCTTAAGTGTT	50	1	15	65.05	64.32
U	65.05	0	49	270561	270610	gi|34398108|gb|AE015924.1|
>	64.32	0	49	1420076	1420125	gi|34398108|gb|AE015924.1|
R>	64.32	0	49	1391909	1391860	gi|34398108|gb|AE015924.1|
R>	64.32	0	49	1711158	1711109	gi|34398108|gb|AE015924.1|
R>	64.32	0	49	693628	693579	gi|34398108|gb|AE015924.1|
R>	64.32	0	49	1785405	1785356	gi|34398108|gb|AE015924.1|
>	64.32	0	49	1037183	1037232	gi|34398108|gb|AE015924.1|
R>	64.32	0	49	658150	658101	gi|34398108|gb|AE015924.1|
>	64.32	0	49	1371956	1372005	gi|34398108|gb|AE015924.1|
>	63.12	0	49	242998	243047	gi|34398108|gb|AE015924.1|
R>	62.67	0	49	1264780	1264731	gi|34398108|gb|AE015924.1|
>	62.60	0	49	608081	608130	gi|34398108|gb|AE015924.1|
>	58.99	0	49	1237989	1238037	gi|34398108|gb|AE015924.1|
>	56.79	4	42	795458	795496	gi|34398108|gb|AE015924.1|
>	52.57	4	47	389544	389586	gi|34398108|gb|AE015924.1|
R>	51.73	4	48	694515	694472	gi|34398108|gb|AE015924.1|

TGGTCTCGCATGAGAGGATACTATGGTCTATTGATGGAAGATGCCATCAG	50	1	20	68.08	66.28
U	68.08	0	49	236419	236468	gi|34398108|gb|AE015924.1|
R>	66.28	0	49	105087	105038	gi|34398108|gb|AE015924.1|
R>	63.07	0	47	534988	534941	gi|34398108|gb|AE015924.1|
>	62.94	0	47	680932	680979	gi|34398108|gb|AE015924.1|
>	62.94	0	47	1803098	1803145	gi|34398108|gb|AE015924.1|
R>	61.74	0	28	535034	535006	gi|34398108|gb|AE015924.1|
R>	61.74	0	28	105225	105197	gi|34398108|gb|AE015924.1|
>	61.66	0	43	854249	854292	gi|34398108|gb|AE015924.1|
R>	61.41	0	47	298639	298592	gi|34398108|gb|AE015924.1|
R>	61.34	0	47	2266252	2266205	gi|34398108|gb|AE015924.1|
>	60.61	0	47	644319	644366	gi|34398108|gb|AE015924.1|
>	60.61	0	47	1637611	1637658	gi|34398108|gb|AE015924.1|
>	59.73	8	47	41890	41929	gi|34398108|gb|AE015924.1|
>	58.26	0	28	854180	854208	gi|34398108|gb|AE015924.1|
>	58.26	0	28	1637427	1637455	gi|34398108|gb|AE015924.1|
R>	58.26	0	28	1471585	1471557	gi|34398108|gb|AE015924.1|
R>	58.26	0	28	1511513	1511485	gi|34398108|gb|AE015924.1|
>	58.26	0	28	854203	854231	gi|34398108|gb|AE015924.1|
>	58.26	0	28	1803006	1803034	gi|34398108|gb|AE015924.1|
R>	58.26	0	28	535172	535144	gi|34398108|gb|AE015924.1|
>	58.26	0	28	1637565	1637593	gi|34398108|gb|AE015924.1|

ATCAATGCTTGTGTCTGCCTTGATCGATATGAGGAGGTGGAAGGGTTATT	50	1	10	70.10	66.54
U	70.10	0	49	243103	243152	gi|34398108|gb|AE015924.1|
R>	66.54	0	49	693521	693472	gi|34398108|gb|AE015924.1|
R>	64.63	0	49	644026	643977	gi|34398108|gb|AE015924.1|
>	62.26	0	49	1420247	1420295	gi|34398108|gb|AE015924.1|
R>	61.70	0	49	1391737	1391688	gi|34398108|gb|AE015924.1|
R>	61.35	0	49	1264673	1264625	gi|34398108|gb|AE015924.1|
>	61.35	0	49	608230	608278	gi|34398108|gb|AE015924.1|
R>	61.35	0	49	657979	657931	gi|34398108|gb|AE015924.1|
>	61.15	0	49	1455042	1455091	gi|34398108|gb|AE015924.1|
R>	58.05	0	39	1711051	1711012	gi|34398108|gb|AE015924.1|
>	55.14	0	49	1037290	1037338	gi|34398108|gb|AE015924.1|

TTTCCTCGTCAAATCAATGCTTGTACCGATAGGCGAGAAATAAGGAATGA	50	1	5	66.26	65.44
U	66.26	0	49	270372	270421	gi|34398108|gb|AE015924.1|
R>	65.44	0	49	694391	694342	gi|34398108|gb|AE015924.1|
>	65.44	0	49	1036830	1036879	gi|34398108|gb|AE015924.1|
>	58.79	5	49	242650	242694	gi|34398108|gb|AE015924.1|
>	58.40	0	40	795614	795654	gi|34398108|gb|AE015924.1|
R>	51.66	28	49	658476	658455	gi|34398108|gb|AE015924.1|

GTTTCCATTAGAGAAGTACTCCTTTCCTCGTCAAATCAATGCTTGTACCG	50	1	17	66.19	65.36
U	66.19	0	49	270350	270399	gi|34398108|gb|AE015924.1|
>	65.36	0	49	1036808	1036857	gi|34398108|gb|AE015924.1|
R>	63.37	0	49	694413	694364	gi|34398108|gb|AE015924.1|
>	60.57	0	35	1371433	1371468	gi|34398108|gb|AE015924.1|
R>	60.57	0	35	1265221	1265186	gi|34398108|gb|AE015924.1|
>	60.57	0	35	607516	607551	gi|34398108|gb|AE015924.1|
>	60.57	0	35	1419799	1419834	gi|34398108|gb|AE015924.1|
R>	60.57	0	35	1392022	1391987	gi|34398108|gb|AE015924.1|
R>	60.57	0	35	1785847	1785812	gi|34398108|gb|AE015924.1|
R>	60.57	0	35	658510	658475	gi|34398108|gb|AE015924.1|
R>	60.01	0	35	1711681	1711646	gi|34398108|gb|AE015924.1|
>	59.76	0	35	1237548	1237583	gi|34398108|gb|AE015924.1|
>	58.16	12	49	242635	242672	gi|34398108|gb|AE015924.1|
>	55.46	12	46	1771932	1771966	gi|34398108|gb|AE015924.1|
>	55.03	12	45	1455020	1455053	gi|34398108|gb|AE015924.1|
>	53.93	12	45	795604	795637	gi|34398108|gb|AE015924.1|
>	52.91	12	49	105382	105419	gi|34398108|gb|AE015924.1|
>	52.06	11	45	1327866	1327899	gi|34398108|gb|AE015924.1|

AAAGGAGATTGTTGCATGGGAGTTTCATTGAGCTCTTTTGCTGCAGAGCA	50	1	14	70.12	68.61
U	70.12	0	49	270228	270277	gi|34398108|gb|AE015924.1|
>	68.61	9	49	1371320	1371360	gi|34398108|gb|AE015924.1|
>	67.95	5	48	1237433	1237476	gi|34398108|gb|AE015924.1|
R>	67.36	0	48	1265341	1265293	gi|34398108|gb|AE015924.1|
>	67.30	4	48	1036690	1036734	gi|34398108|gb|AE015924.1|
R>	66.44	0	49	658629	658580	gi|34398108|gb|AE015924.1|
R>	66.09	4	48	1711797	1711753	gi|34398108|gb|AE015924.1|
>	65.99	4	48	607400	607444	gi|34398108|gb|AE015924.1|
>	65.99	4	48	1419683	1419727	gi|34398108|gb|AE015924.1|
R>	65.01	4	48	1785963	1785919	gi|34398108|gb|AE015924.1|
R>	62.72	4	49	694529	694484	gi|34398108|gb|AE015924.1|
R>	62.01	4	49	1392138	1392093	gi|34398108|gb|AE015924.1|
>	60.40	4	48	1771773	1771817	gi|34398108|gb|AE015924.1|
>	59.45	4	48	795444	795488	gi|34398108|gb|AE015924.1|
>	59.03	1	48	242472	242519	gi|34398108|gb|AE015924.1|

CTTCGTCAAATCAATGCATTTATCTGTCTTGATCAATATGAGGGGGGAAG	50	1	6	65.90	63.32
U	65.90	0	49	270659	270708	gi|34398108|gb|AE015924.1|
>	63.32	0	46	1037281	1037327	gi|34398108|gb|AE015924.1|
>	55.91	0	45	1771945	1771990	gi|34398108|gb|AE015924.1|
R>	53.31	0	46	1711060	1711014	gi|34398108|gb|AE015924.1|
>	52.59	0	47	1511752	1511799	gi|34398108|gb|AE015924.1|
R>	51.21	0	46	1785307	1785260	gi|34398108|gb|AE015924.1|
>	50.93	0	49	1455033	1455084	gi|34398108|gb|AE015924.1|

TTGTCAGCTGATTCTTGCTTCCTGCACGATGCAGGACGCGATTGTCGGCT	50	1	20	75.10	75.24
U	75.10	0	49	242818	242867	gi|34398108|gb|AE015924.1|
R>	75.24	0	49	1711338	1711289	gi|34398108|gb|AE015924.1|
>	73.83	0	49	607613	607662	gi|34398108|gb|AE015924.1|
>	73.63	0	49	1419937	1419986	gi|34398108|gb|AE015924.1|
R>	73.63	0	49	658372	658323	gi|34398108|gb|AE015924.1|
R>	73.63	0	49	1711256	1711207	gi|34398108|gb|AE015924.1|
>	73.63	0	49	1419896	1419945	gi|34398108|gb|AE015924.1|
R>	73.63	0	49	1711379	1711330	gi|34398108|gb|AE015924.1|
R>	73.63	0	49	1711420	1711371	gi|34398108|gb|AE015924.1|
>	73.56	0	49	607818	607867	gi|34398108|gb|AE015924.1|
>	73.56	0	49	1419978	1420027	gi|34398108|gb|AE015924.1|
>	73.56	0	49	1037085	1037134	gi|34398108|gb|AE015924.1|
>	73.56	0	49	1371612	1371661	gi|34398108|gb|AE015924.1|
R>	73.56	0	49	693890	693841	gi|34398108|gb|AE015924.1|
R>	73.56	0	49	658331	658282	gi|34398108|gb|AE015924.1|
R>	73.56	0	49	1711461	1711412	gi|34398108|gb|AE015924.1|
R>	73.56	0	49	1265001	1264952	gi|34398108|gb|AE015924.1|
R>	73.56	0	49	658290	658241	gi|34398108|gb|AE015924.1|
>	73.47	0	49	607736	607785	gi|34398108|gb|AE015924.1|
R>	73.47	0	49	694136	694087	gi|34398108|gb|AE015924.1|
R>	73.05	0	49	1785750	1785701	gi|34398108|gb|AE015924.1|

AGAAACAAGAAATGATTGTCGGCTGATTCTTGCTTCCTGCACGATGCAGG	50	1	20	71.04	70.15
U	71.04	0	49	242680	242729	gi|34398108|gb|AE015924.1|
>	70.15	13	49	242857	242893	gi|34398108|gb|AE015924.1|
>	70.15	13	49	607775	607811	gi|34398108|gb|AE015924.1|
>	70.15	13	49	607611	607647	gi|34398108|gb|AE015924.1|
R>	70.15	13	49	1711586	1711550	gi|34398108|gb|AE015924.1|
>	70.15	13	49	607652	607688	gi|34398108|gb|AE015924.1|
R>	70.15	13	49	1264880	1264844	gi|34398108|gb|AE015924.1|
R>	70.02	13	49	1711299	1711263	gi|34398108|gb|AE015924.1|
>	69.68	0	49	270407	270456	gi|34398108|gb|AE015924.1|
>	69.68	0	49	1036865	1036914	gi|34398108|gb|AE015924.1|
R>	69.43	0	49	1785806	1785757	gi|34398108|gb|AE015924.1|
R>	68.71	13	49	1265044	1265008	gi|34398108|gb|AE015924.1|
R>	68.71	13	49	694097	694061	gi|34398108|gb|AE015924.1|
>	68.27	0	49	607557	607606	gi|34398108|gb|AE015924.1|
R>	68.27	0	49	1711640	1711591	gi|34398108|gb|AE015924.1|
>	68.10	0	49	1419840	1419889	gi|34398108|gb|AE015924.1|
>	67.91	13	49	242816	242852	gi|34398108|gb|AE015924.1|
>	67.91	13	49	1371651	1371687	gi|34398108|gb|AE015924.1|
>	67.91	13	49	607693	607729	gi|34398108|gb|AE015924.1|
>	67.91	13	49	1037083	1037119	gi|34398108|gb|AE015924.1|
>	67.91	13	49	1371815	1371851	gi|34398108|gb|AE015924.1|

GAGAAGTACTCCTTTCCTCGTCAAATCAATGCTTGTACCGATAGGCGAGA	50	1	15	68.62	67.86
U	68.62	0	49	270360	270409	gi|34398108|gb|AE015924.1|
>	67.86	0	49	1036818	1036867	gi|34398108|gb|AE015924.1|
R>	66.50	0	49	694403	694354	gi|34398108|gb|AE015924.1|
>	60.98	2	49	795604	795651	gi|34398108|gb|AE015924.1|
>	60.44	2	49	242635	242682	gi|34398108|gb|AE015924.1|
>	56.68	0	25	1237558	1237583	gi|34398108|gb|AE015924.1|
>	56.68	0	25	1419809	1419834	gi|34398108|gb|AE015924.1|
R>	56.68	0	25	1785837	1785812	gi|34398108|gb|AE015924.1|
>	56.68	0	25	607526	607551	gi|34398108|gb|AE015924.1|
R>	56.68	0	25	658500	658475	gi|34398108|gb|AE015924.1|
R>	56.68	0	25	1392012	1391987	gi|34398108|gb|AE015924.1|
>	56.68	0	25	1371443	1371468	gi|34398108|gb|AE015924.1|
R>	56.68	0	25	1265211	1265186	gi|34398108|gb|AE015924.1|
R>	55.66	0	25	1711671	1711646	gi|34398108|gb|AE015924.1|
>	55.46	2	36	1771932	1771966	gi|34398108|gb|AE015924.1|
>	55.03	2	35	1455020	1455053	gi|34398108|gb|AE015924.1|

GCTGATTCTGCTCCCGTCAATGCGCTAACTATCAGCTATTTGCAACTATT	50	1	12	68.88	67.41
U	68.88	0	49	270510	270559	gi|34398108|gb|AE015924.1|
R>	67.41	0	49	1785456	1785407	gi|34398108|gb|AE015924.1|
>	67.41	0	49	1371905	1371954	gi|34398108|gb|AE015924.1|
R>	67.41	0	49	693679	693630	gi|34398108|gb|AE015924.1|
R>	67.30	0	49	658201	658152	gi|34398108|gb|AE015924.1|
R>	67.30	0	49	1264831	1264782	gi|34398108|gb|AE015924.1|
>	67.30	0	49	608030	608079	gi|34398108|gb|AE015924.1|
R>	67.30	0	49	1711209	1711160	gi|34398108|gb|AE015924.1|
>	67.30	0	49	1420025	1420074	gi|34398108|gb|AE015924.1|
>	66.39	1	49	242948	242996	gi|34398108|gb|AE015924.1|
R>	65.01	0	49	1391960	1391911	gi|34398108|gb|AE015924.1|
>	64.68	0	49	1037132	1037181	gi|34398108|gb|AE015924.1|
>	64.68	0	49	1237938	1237987	gi|34398108|gb|AE015924.1|

TATTGAACTCTTTTGCTGCAGAGCTGATTCTTAGTGCCTTTGGGAAAGAT	50	1	15	67.54	67.95
U	67.54	0	49	242496	242545	gi|34398108|gb|AE015924.1|
>	67.95	1	49	607422	607470	gi|34398108|gb|AE015924.1|
>	67.95	1	49	1419705	1419753	gi|34398108|gb|AE015924.1|
R>	66.72	1	49	1785941	1785893	gi|34398108|gb|AE015924.1|
R>	62.85	1	49	658603	658555	gi|34398108|gb|AE015924.1|
R>	62.35	1	47	1711775	1711729	gi|34398108|gb|AE015924.1|
>	62.35	1	47	1237454	1237500	gi|34398108|gb|AE015924.1|
R>	62.35	1	47	1265315	1265269	gi|34398108|gb|AE015924.1|
>	62.07	1	47	795466	795512	gi|34398108|gb|AE015924.1|
R>	62.05	1	47	694507	694461	gi|34398108|gb|AE015924.1|
>	61.94	1	47	389552	389598	gi|34398108|gb|AE015924.1|
>	61.32	1	47	1036712	1036758	gi|34398108|gb|AE015924.1|
>	60.31	1	47	1371337	1371383	gi|34398108|gb|AE015924.1|
>	60.31	1	47	270254	270300	gi|34398108|gb|AE015924.1|
R>	59.29	1	47	1392116	1392070	gi|34398108|gb|AE015924.1|
>	55.04	1	34	1238001	1238034	gi|34398108|gb|AE015924.1|

AACAACCCCTGTTCGGCGTAAGAAAACGCCAATGTATTCGTTCCCCGATT	50	1	3	72.35	67.98
U	72.35	0	49	275677	275726	gi|34398108|gb|AE015924.1|
>	67.98	10	49	953359	953398	gi|34398108|gb|AE015924.1|
>	64.59	10	49	1377901	1377940	gi|34398108|gb|AE015924.1|
R>	63.01	10	49	1273993	1273954	gi|34398108|gb|AE015924.1|

ATTGAAGTCTTTTGCCGCAGAGTTGATTCTTAAGTGTTTTTCAGATTACT	50	1	14	64.49	63.83
U	64.49	0	49	270573	270622	gi|34398108|gb|AE015924.1|
R>	63.83	0	49	1264768	1264719	gi|34398108|gb|AE015924.1|
>	63.75	0	49	1037195	1037244	gi|34398108|gb|AE015924.1|
>	63.75	0	49	1371968	1372017	gi|34398108|gb|AE015924.1|
>	63.75	0	49	243010	243059	gi|34398108|gb|AE015924.1|
R>	63.75	0	49	693616	693567	gi|34398108|gb|AE015924.1|
R>	63.75	0	49	1711146	1711097	gi|34398108|gb|AE015924.1|
R>	63.75	0	49	1785393	1785344	gi|34398108|gb|AE015924.1|
>	62.71	0	43	1420088	1420131	gi|34398108|gb|AE015924.1|
R>	62.71	0	43	658138	658095	gi|34398108|gb|AE015924.1|
R>	62.71	0	43	1391897	1391854	gi|34398108|gb|AE015924.1|
>	60.70	0	43	608093	608136	gi|34398108|gb|AE015924.1|
>	54.19	0	30	795466	795496	gi|34398108|gb|AE015924.1|
>	52.23	0	45	1238001	1238046	gi|34398108|gb|AE015924.1|
>	49.74	0	35	389552	389586	gi|34398108|gb|AE015924.1|

GCACGATGCAGGACGCAATTGTCAGCTGATTCTGCTCCCGTCAATGCGCT	50	1	20	75.55	73.56
U	75.55	0	49	270486	270535	gi|34398108|gb|AE015924.1|
R>	73.56	0	49	693703	693654	gi|34398108|gb|AE015924.1|
R>	73.56	0	49	1711233	1711184	gi|34398108|gb|AE015924.1|
R>	73.56	0	49	1264855	1264806	gi|34398108|gb|AE015924.1|
>	73.56	0	49	1420001	1420050	gi|34398108|gb|AE015924.1|
>	73.56	0	49	1371881	1371930	gi|34398108|gb|AE015924.1|
>	71.78	0	49	242923	242972	gi|34398108|gb|AE015924.1|
>	71.21	0	49	1237914	1237963	gi|34398108|gb|AE015924.1|
>	71.21	0	49	1037108	1037157	gi|34398108|gb|AE015924.1|
R>	69.18	0	49	658226	658176	gi|34398108|gb|AE015924.1|
>	69.18	0	49	608005	608055	gi|34398108|gb|AE015924.1|
R>	69.18	0	49	1785481	1785431	gi|34398108|gb|AE015924.1|
R>	65.56	0	38	1711356	1711317	gi|34398108|gb|AE015924.1|
R>	65.56	0	38	693990	693951	gi|34398108|gb|AE015924.1|
R>	65.56	0	38	1711438	1711399	gi|34398108|gb|AE015924.1|
R>	65.56	0	38	1711274	1711235	gi|34398108|gb|AE015924.1|
>	65.56	0	38	1419919	1419958	gi|34398108|gb|AE015924.1|
>	65.56	0	38	1419878	1419917	gi|34398108|gb|AE015924.1|
R>	65.56	0	38	1711397	1711358	gi|34398108|gb|AE015924.1|
R>	65.56	0	38	658390	658351	gi|34398108|gb|AE015924.1|
R>	63.19	0	38	1711315	1711276	gi|34398108|gb|AE015924.1|

AGGTTATTCCGTTCAGGCAATTGTATAGGGGGCAATCCTGCTTCTGCCCG	50	1	3	73.44	73.84
U	73.44	0	49	275759	275808	gi|34398108|gb|AE015924.1|
>	73.84	0	49	953431	953480	gi|34398108|gb|AE015924.1|
>	70.02	0	46	1377973	1378019	gi|34398108|gb|AE015924.1|
R>	69.42	0	47	1273921	1273874	gi|34398108|gb|AE015924.1|

GCTTCCTGCACGATGCAGGACGCAATTGTCAGCTGATTCTGCTCCCGTCA	50	1	20	75.61	73.61
U	75.61	0	49	270479	270528	gi|34398108|gb|AE015924.1|
R>	73.61	0	49	1711240	1711191	gi|34398108|gb|AE015924.1|
R>	73.61	0	49	693710	693661	gi|34398108|gb|AE015924.1|
>	73.57	0	49	1371874	1371923	gi|34398108|gb|AE015924.1|
R>	73.57	0	49	1264862	1264813	gi|34398108|gb|AE015924.1|
>	73.57	0	49	1419994	1420043	gi|34398108|gb|AE015924.1|
>	72.99	0	49	1237907	1237956	gi|34398108|gb|AE015924.1|
>	72.99	0	49	1037101	1037150	gi|34398108|gb|AE015924.1|
>	71.75	0	49	242916	242965	gi|34398108|gb|AE015924.1|
R>	69.07	0	49	1785488	1785438	gi|34398108|gb|AE015924.1|
R>	69.07	0	49	658233	658183	gi|34398108|gb|AE015924.1|
>	69.07	0	49	607998	608048	gi|34398108|gb|AE015924.1|
R>	68.92	0	45	658397	658351	gi|34398108|gb|AE015924.1|
R>	68.92	0	45	1711445	1711399	gi|34398108|gb|AE015924.1|
R>	68.71	0	45	1711404	1711358	gi|34398108|gb|AE015924.1|
R>	68.71	0	45	693997	693951	gi|34398108|gb|AE015924.1|
>	68.71	0	45	1419912	1419958	gi|34398108|gb|AE015924.1|
R>	68.71	0	45	1711281	1711235	gi|34398108|gb|AE015924.1|
R>	68.71	0	45	1711363	1711317	gi|34398108|gb|AE015924.1|
>	68.71	0	45	1419871	1419917	gi|34398108|gb|AE015924.1|
>	67.15	0	45	607670	607716	gi|34398108|gb|AE015924.1|

CGTTCAGGCAATTGTATAGGGGGCAATCCTGCTTCTGCCCGGATCGAACC	50	1	4	74.61	74.60
U	74.61	0	49	275768	275817	gi|34398108|gb|AE015924.1|
>	74.60	0	49	953440	953489	gi|34398108|gb|AE015924.1|
R>	71.43	1	49	1273911	1273863	gi|34398108|gb|AE015924.1|
>	69.56	0	49	1377982	1378031	gi|34398108|gb|AE015924.1|
>	60.24	3	49	1751237	1751282	gi|34398108|gb|AE015924.1|

ATACCACAAGGCAGATGGCGGTACACCGTAGAGGATAACGGGCTATCCCG	50	1	7	74.98	72.49
U	74.98	0	49	275879	275928	gi|34398108|gb|AE015924.1|
>	72.49	0	48	953549	953597	gi|34398108|gb|AE015924.1|
R>	71.02	0	49	1273803	1273754	gi|34398108|gb|AE015924.1|
>	69.61	0	49	2045815	2045864	gi|34398108|gb|AE015924.1|
R>	69.52	0	49	1937203	1937154	gi|34398108|gb|AE015924.1|
>	66.04	0	49	1378091	1378141	gi|34398108|gb|AE015924.1|
>	63.70	0	49	1751342	1751392	gi|34398108|gb|AE015924.1|
>	62.65	0	49	1978491	1978540	gi|34398108|gb|AE015924.1|

CAGCTGATTCTTGCTTCCTGCACGATGCAGGACGCAATTGTCAGCTGATT	50	1	20	73.50	73.13
U	73.50	0	49	270467	270516	gi|34398108|gb|AE015924.1|
>	73.13	0	47	1037089	1037136	gi|34398108|gb|AE015924.1|
>	72.98	0	49	1419941	1419990	gi|34398108|gb|AE015924.1|
R>	72.98	0	49	1711375	1711326	gi|34398108|gb|AE015924.1|
>	72.98	0	49	1419900	1419949	gi|34398108|gb|AE015924.1|
R>	72.98	0	49	1711416	1711367	gi|34398108|gb|AE015924.1|
R>	72.98	0	49	1711252	1711203	gi|34398108|gb|AE015924.1|
R>	72.98	0	49	658368	658319	gi|34398108|gb|AE015924.1|
>	72.93	0	49	1419982	1420031	gi|34398108|gb|AE015924.1|
R>	72.93	0	49	1711457	1711408	gi|34398108|gb|AE015924.1|
R>	72.93	0	49	1264997	1264948	gi|34398108|gb|AE015924.1|
R>	72.93	0	49	658286	658237	gi|34398108|gb|AE015924.1|
R>	72.93	0	49	658327	658278	gi|34398108|gb|AE015924.1|
>	72.93	0	49	1371616	1371665	gi|34398108|gb|AE015924.1|
>	72.93	0	49	607822	607871	gi|34398108|gb|AE015924.1|
R>	72.93	0	49	693886	693837	gi|34398108|gb|AE015924.1|
>	71.95	2	49	607783	607830	gi|34398108|gb|AE015924.1|
R>	71.95	2	49	1264872	1264825	gi|34398108|gb|AE015924.1|
>	71.95	2	49	1036886	1036933	gi|34398108|gb|AE015924.1|
R>	71.95	2	49	1711578	1711531	gi|34398108|gb|AE015924.1|
>	71.95	2	49	607660	607707	gi|34398108|gb|AE015924.1|

CCGTACAGGAAGATGGGCTATACCACAAGGCAGATGGCGGTACACCGTAG	50	1	7	74.53	71.64
U	74.53	0	49	275860	275909	gi|34398108|gb|AE015924.1|
>	71.64	0	49	953530	953579	gi|34398108|gb|AE015924.1|
R>	70.31	0	49	1273822	1273773	gi|34398108|gb|AE015924.1|
>	69.38	0	49	2045796	2045845	gi|34398108|gb|AE015924.1|
R>	67.61	0	49	1937222	1937173	gi|34398108|gb|AE015924.1|
>	65.81	0	49	1751323	1751373	gi|34398108|gb|AE015924.1|
>	64.69	0	49	1378072	1378122	gi|34398108|gb|AE015924.1|
>	64.63	0	49	1978472	1978521	gi|34398108|gb|AE015924.1|

TGTACCGATAGGCGAGAAATAAGGAATGATTGTCGGCTGATTCTTGCTTC	50	1	20	68.21	67.44
U	68.21	0	49	270393	270442	gi|34398108|gb|AE015924.1|
>	67.44	0	49	1036851	1036900	gi|34398108|gb|AE015924.1|
R>	66.25	0	47	694370	694323	gi|34398108|gb|AE015924.1|
R>	63.43	7	49	658476	658434	gi|34398108|gb|AE015924.1|
R>	63.21	7	49	1785813	1785771	gi|34398108|gb|AE015924.1|
>	62.63	0	49	242666	242715	gi|34398108|gb|AE015924.1|
>	61.66	7	49	607550	607592	gi|34398108|gb|AE015924.1|
R>	61.66	7	49	1711647	1711605	gi|34398108|gb|AE015924.1|
>	61.28	7	47	1419833	1419873	gi|34398108|gb|AE015924.1|
>	60.97	7	49	1371467	1371509	gi|34398108|gb|AE015924.1|
>	58.70	7	47	1237582	1237622	gi|34398108|gb|AE015924.1|
R>	57.65	7	47	1265187	1265147	gi|34398108|gb|AE015924.1|
>	57.58	27	49	242857	242879	gi|34398108|gb|AE015924.1|
R>	57.58	27	49	1264880	1264858	gi|34398108|gb|AE015924.1|
>	57.58	27	49	607652	607674	gi|34398108|gb|AE015924.1|
>	57.58	27	49	607775	607797	gi|34398108|gb|AE015924.1|
R>	57.58	27	49	1711586	1711564	gi|34398108|gb|AE015924.1|
>	57.58	27	49	607980	608002	gi|34398108|gb|AE015924.1|
>	57.58	27	49	607611	607633	gi|34398108|gb|AE015924.1|
R>	56.36	27	47	1711299	1711279	gi|34398108|gb|AE015924.1|
R>	54.44	27	49	1265044	1265022	gi|34398108|gb|AE015924.1|

ACAAGGCAGATGGCGGTACACCGTAGAGGATAACGGGCTATCCCGTACAG	50	1	7	74.72	70.97
U	74.72	0	49	275884	275933	gi|34398108|gb|AE015924.1|
>	70.97	0	47	953554	953601	gi|34398108|gb|AE015924.1|
>	70.57	4	47	2045824	2045867	gi|34398108|gb|AE015924.1|
R>	70.11	0	47	1273798	1273751	gi|34398108|gb|AE015924.1|
R>	68.58	0	47	1937198	1937151	gi|34398108|gb|AE015924.1|
>	65.78	0	49	1378096	1378146	gi|34398108|gb|AE015924.1|
>	64.76	4	49	1978500	1978545	gi|34398108|gb|AE015924.1|
>	61.66	0	46	1751347	1751394	gi|34398108|gb|AE015924.1|

AAGCTCTCCTTTCTTCGTCAAATCAATGCATTTATCTGTCTTGATCAATA	50	1	10	64.24	62.04
U	64.24	0	49	270647	270696	gi|34398108|gb|AE015924.1|
>	62.04	0	49	1037269	1037318	gi|34398108|gb|AE015924.1|
R>	55.61	0	49	1785319	1785270	gi|34398108|gb|AE015924.1|
>	55.61	0	49	1372042	1372091	gi|34398108|gb|AE015924.1|
R>	55.01	0	44	1391758	1391714	gi|34398108|gb|AE015924.1|
>	54.52	0	49	1771933	1771982	gi|34398108|gb|AE015924.1|
>	53.80	0	49	608209	608258	gi|34398108|gb|AE015924.1|
R>	53.80	0	49	1264694	1264645	gi|34398108|gb|AE015924.1|
R>	53.80	0	49	693542	693493	gi|34398108|gb|AE015924.1|
>	49.83	0	49	1455021	1455070	gi|34398108|gb|AE015924.1|
R>	49.31	0	49	627844	627795	gi|34398108|gb|AE015924.1|

AGAGATCGCATGAAGCTCTCCTTTCTTCGTCAAATCAATGCATTTATCTG	50	1	9	67.03	66.13
U	67.03	0	49	270635	270684	gi|34398108|gb|AE015924.1|
>	66.13	0	49	1037257	1037306	gi|34398108|gb|AE015924.1|
R>	58.74	0	49	1391770	1391721	gi|34398108|gb|AE015924.1|
R>	58.69	0	49	693554	693505	gi|34398108|gb|AE015924.1|
R>	58.69	0	49	1264706	1264657	gi|34398108|gb|AE015924.1|
R>	58.69	0	49	1785331	1785282	gi|34398108|gb|AE015924.1|
>	58.69	0	49	608197	608246	gi|34398108|gb|AE015924.1|
>	56.02	0	49	1372030	1372079	gi|34398108|gb|AE015924.1|
R>	54.68	0	49	1711084	1711035	gi|34398108|gb|AE015924.1|
>	53.37	0	49	243070	243119	gi|34398108|gb|AE015924.1|

GCAGTCCGTACAGGAAGATGGGCTATACCACAAGGCAGATGGCGGTACAC	50	1	7	74.11	72.50
U	74.11	0	49	275855	275904	gi|34398108|gb|AE015924.1|
>	72.50	0	46	953525	953571	gi|34398108|gb|AE015924.1|
R>	71.18	0	47	1273827	1273780	gi|34398108|gb|AE015924.1|
>	69.69	1	49	2045792	2045840	gi|34398108|gb|AE015924.1|
>	67.41	0	47	1378067	1378115	gi|34398108|gb|AE015924.1|
>	66.53	0	47	1751318	1751366	gi|34398108|gb|AE015924.1|
R>	66.07	4	47	1937223	1937180	gi|34398108|gb|AE015924.1|
>	64.16	1	47	1978468	1978514	gi|34398108|gb|AE015924.1|

CTTTTTTGACCGAATGTTGCAGTCCGTACAGGAAGATGGGCTATACCACA	50	1	6	69.72	69.08
U	69.72	0	49	275837	275886	gi|34398108|gb|AE015924.1|
>	69.08	3	49	1378052	1378098	gi|34398108|gb|AE015924.1|
>	68.58	3	49	953510	953556	gi|34398108|gb|AE015924.1|
R>	67.67	3	49	1273842	1273796	gi|34398108|gb|AE015924.1|
>	66.13	3	49	1751303	1751349	gi|34398108|gb|AE015924.1|
>	65.98	0	47	1978449	1978496	gi|34398108|gb|AE015924.1|
R>	60.02	22	49	1937223	1937196	gi|34398108|gb|AE015924.1|

CAGAGTTGATTCTTAAGTGTTTTTCAGATTACTTGAGGTTTGCAGAGAGA	50	1	13	63.86	63.10
U	63.86	0	49	270590	270639	gi|34398108|gb|AE015924.1|
R>	63.10	0	49	693599	693550	gi|34398108|gb|AE015924.1|
R>	63.10	0	49	1711129	1711080	gi|34398108|gb|AE015924.1|
>	63.10	0	49	1037212	1037261	gi|34398108|gb|AE015924.1|
>	63.10	0	49	1371985	1372034	gi|34398108|gb|AE015924.1|
R>	63.10	0	49	1785376	1785327	gi|34398108|gb|AE015924.1|
R>	63.10	0	49	1264751	1264702	gi|34398108|gb|AE015924.1|
>	61.39	0	47	243027	243074	gi|34398108|gb|AE015924.1|
>	54.38	27	49	608179	608201	gi|34398108|gb|AE015924.1|
>	50.89	29	47	795578	795596	gi|34398108|gb|AE015924.1|
R>	50.52	0	26	658121	658095	gi|34398108|gb|AE015924.1|
R>	50.52	0	26	1391880	1391854	gi|34398108|gb|AE015924.1|
>	50.52	0	26	608110	608136	gi|34398108|gb|AE015924.1|
>	50.52	0	26	1420105	1420131	gi|34398108|gb|AE015924.1|

GTACAGCTCTTCGAGCTACGCTGTAGAGCTCGGCGAGGTACGCTCTACAG	50	1	15	73.89	72.91
U	73.89	0	49	275928	275977	gi|34398108|gb|AE015924.1|
>	72.91	1	49	953599	953647	gi|34398108|gb|AE015924.1|
R>	72.71	0	49	1273754	1273705	gi|34398108|gb|AE015924.1|
>	72.57	0	49	2045864	2045913	gi|34398108|gb|AE015924.1|
>	72.48	0	49	1978540	1978589	gi|34398108|gb|AE015924.1|
>	71.51	5	49	1751397	1751441	gi|34398108|gb|AE015924.1|
R>	70.91	0	49	1937154	1937105	gi|34398108|gb|AE015924.1|
R>	66.66	1	34	1978696	1978663	gi|34398108|gb|AE015924.1|
>	64.38	0	49	1378141	1378190	gi|34398108|gb|AE015924.1|
R>	61.50	1	31	1751526	1751496	gi|34398108|gb|AE015924.1|
R>	61.50	1	31	1378297	1378267	gi|34398108|gb|AE015924.1|
R>	61.04	1	28	2045932	2045905	gi|34398108|gb|AE015924.1|
>	60.25	10	47	293876	293913	gi|34398108|gb|AE015924.1|
>	59.56	1	30	1936998	1937027	gi|34398108|gb|AE015924.1|
>	59.56	1	30	1273598	1273627	gi|34398108|gb|AE015924.1|
>	59.40	10	42	1170723	1170755	gi|34398108|gb|AE015924.1|

CCAACAAGAGCTTGATCGATAAGGCGGTTCTCATGAGAATCGACACCATA	50	1	3	69.14	65.02
U	69.14	0	49	276287	276336	gi|34398108|gb|AE015924.1|
R>	65.02	0	49	1273352	1273303	gi|34398108|gb|AE015924.1|
>	58.72	0	49	2285190	2285239	gi|34398108|gb|AE015924.1|
>	56.69	0	49	1254184	1254233	gi|34398108|gb|AE015924.1|

GTTCCGCTCCGGGAGCCGTAGAGGTGGCCGAGCTGAGCCGTAGAGCGCAG	50	1	5	81.84	80.56
U	81.84	0	49	275999	276048	gi|34398108|gb|AE015924.1|
>	80.56	0	45	1378212	1378257	gi|34398108|gb|AE015924.1|
R>	80.56	0	45	1937083	1937038	gi|34398108|gb|AE015924.1|
R>	78.96	0	45	1273683	1273638	gi|34398108|gb|AE015924.1|
>	77.70	0	45	953669	953714	gi|34398108|gb|AE015924.1|
>	75.73	0	45	1978611	1978656	gi|34398108|gb|AE015924.1|

GTTATAGTCAATGCCCCAACAAGAGCTTGATCGATAAGGCGGTTCTCATG	50	1	3	68.79	66.69
U	68.79	0	49	276272	276321	gi|34398108|gb|AE015924.1|
R>	66.69	0	49	1273367	1273318	gi|34398108|gb|AE015924.1|
>	56.71	0	49	2285175	2285224	gi|34398108|gb|AE015924.1|
>	54.74	0	49	1254169	1254218	gi|34398108|gb|AE015924.1|

CAATCCTGCTTCTGCCCGGATCGAACCAACATTGAAATTCGGATTGCTTT	50	1	5	71.05	70.89
U	71.05	0	49	275791	275840	gi|34398108|gb|AE015924.1|
>	70.89	0	49	953463	953512	gi|34398108|gb|AE015924.1|
R>	68.42	0	49	1273889	1273840	gi|34398108|gb|AE015924.1|
>	67.00	2	49	1751258	1751305	gi|34398108|gb|AE015924.1|
>	66.89	4	49	1978407	1978452	gi|34398108|gb|AE015924.1|
>	65.65	0	49	1378005	1378054	gi|34398108|gb|AE015924.1|

GATGGCGGTACACCGTAGAGGATAACGGGCTATCCCGTACAGCTCTTCGA	50	1	8	73.43	70.36
U	73.43	0	49	275892	275941	gi|34398108|gb|AE015924.1|
>	70.36	0	49	1378105	1378154	gi|34398108|gb|AE015924.1|
>	68.92	0	49	2045828	2045877	gi|34398108|gb|AE015924.1|
R>	68.92	0	49	1273790	1273741	gi|34398108|gb|AE015924.1|
>	68.46	0	49	953562	953611	gi|34398108|gb|AE015924.1|
R>	67.57	0	49	1937190	1937141	gi|34398108|gb|AE015924.1|
>	66.53	0	49	1751356	1751405	gi|34398108|gb|AE015924.1|
>	66.24	1	49	1978505	1978553	gi|34398108|gb|AE015924.1|
R>	60.15	12	42	293937	293907	gi|34398108|gb|AE015924.1|

TTTGTCAGCGTATTTCATTTCTCGGTTGAGAGATTTCAGCTTCGAGAGGC	50	1	6	68.76	67.16
U	68.76	0	49	276172	276221	gi|34398108|gb|AE015924.1|
>	67.16	0	49	953886	953935	gi|34398108|gb|AE015924.1|
>	63.59	0	49	1751659	1751708	gi|34398108|gb|AE015924.1|
>	63.52	0	47	1978828	1978875	gi|34398108|gb|AE015924.1|
>	63.31	0	49	1378430	1378479	gi|34398108|gb|AE015924.1|
R>	61.78	0	49	1273466	1273417	gi|34398108|gb|AE015924.1|
>	59.64	0	49	2046064	2046113	gi|34398108|gb|AE015924.1|

CCCTTTCATTTTCTGATTCGGTTATAGTCAATGCCCCAACAAGAGCTTGA	50	1	5	68.22	64.43
U	68.22	0	49	276252	276301	gi|34398108|gb|AE015924.1|
R>	64.43	0	49	1273386	1273338	gi|34398108|gb|AE015924.1|
>	60.99	0	44	953966	954010	gi|34398108|gb|AE015924.1|
>	60.97	0	44	2046144	2046188	gi|34398108|gb|AE015924.1|
>	58.67	0	49	1637769	1637818	gi|34398108|gb|AE015924.1|
>	58.56	0	49	1254149	1254198	gi|34398108|gb|AE015924.1|

AAGAGCTTGATCGATAAGGCGGTTCTCATGAGAATCGACACCATATCGCT	50	1	3	70.42	66.53
U	70.42	0	49	276292	276341	gi|34398108|gb|AE015924.1|
R>	66.53	0	49	1273347	1273298	gi|34398108|gb|AE015924.1|
>	60.24	0	49	2285195	2285244	gi|34398108|gb|AE015924.1|
>	58.22	0	49	1254189	1254238	gi|34398108|gb|AE015924.1|

GGATTGCTTTTTTGACCGAATGTTGCAGTCCGTACAGGAAGATGGGCTAT	50	1	6	69.25	66.32
U	69.25	0	49	275831	275880	gi|34398108|gb|AE015924.1|
>	66.32	0	49	1978443	1978492	gi|34398108|gb|AE015924.1|
>	64.27	0	49	1378045	1378092	gi|34398108|gb|AE015924.1|
>	63.38	0	49	953503	953550	gi|34398108|gb|AE015924.1|
R>	62.59	0	49	1273849	1273802	gi|34398108|gb|AE015924.1|
>	61.44	0	49	1751296	1751343	gi|34398108|gb|AE015924.1|
R>	54.64	28	49	1937223	1937202	gi|34398108|gb|AE015924.1|

GGCCGAGCTGAGCCGTAGAGCGCAGCTCGGTACGCTCTACGGCGTAGCCC	50	1	7	81.54	77.99
U	81.54	0	49	276024	276073	gi|34398108|gb|AE015924.1|
>	77.99	9	49	953747	953787	gi|34398108|gb|AE015924.1|
R>	77.99	9	49	1273605	1273565	gi|34398108|gb|AE015924.1|
>	77.99	9	49	2045925	2045965	gi|34398108|gb|AE015924.1|
R>	77.99	9	49	1937005	1936965	gi|34398108|gb|AE015924.1|
>	77.99	9	49	1378290	1378330	gi|34398108|gb|AE015924.1|
>	77.99	9	49	1978689	1978729	gi|34398108|gb|AE015924.1|
>	77.99	9	49	1751519	1751559	gi|34398108|gb|AE015924.1|

GTAGAGGTGGCCGAGCTGAGCCGTAGAGCGCAGCTCGGTACGCTCTACGG	50	1	10	78.84	73.93
U	78.84	0	49	276016	276065	gi|34398108|gb|AE015924.1|
R>	73.93	17	49	1937005	1936973	gi|34398108|gb|AE015924.1|
>	73.93	17	49	953747	953779	gi|34398108|gb|AE015924.1|
>	73.93	17	49	1978689	1978721	gi|34398108|gb|AE015924.1|
R>	73.93	17	49	1273605	1273573	gi|34398108|gb|AE015924.1|
>	73.93	17	49	1751519	1751551	gi|34398108|gb|AE015924.1|
>	73.93	17	49	1378290	1378322	gi|34398108|gb|AE015924.1|
>	73.93	17	49	2045925	2045957	gi|34398108|gb|AE015924.1|
>	70.24	0	28	1378229	1378257	gi|34398108|gb|AE015924.1|
R>	70.24	0	28	1937066	1937038	gi|34398108|gb|AE015924.1|
>	66.94	0	28	1978628	1978656	gi|34398108|gb|AE015924.1|

TAACGGGCTATCCCGTACAGCTCTTCGAGCTACGCTGTAGAGCTCGGCGA	50	1	11	74.79	75.40
U	74.79	0	49	275914	275963	gi|34398108|gb|AE015924.1|
>	75.40	0	48	1378127	1378175	gi|34398108|gb|AE015924.1|
R>	73.93	2	49	1273766	1273719	gi|34398108|gb|AE015924.1|
>	73.93	2	49	2045852	2045899	gi|34398108|gb|AE015924.1|
>	73.66	2	49	1978528	1978575	gi|34398108|gb|AE015924.1|
>	71.92	0	49	953584	953633	gi|34398108|gb|AE015924.1|
R>	71.84	0	49	1937168	1937119	gi|34398108|gb|AE015924.1|
>	70.76	4	49	1751382	1751427	gi|34398108|gb|AE015924.1|
R>	66.66	15	48	1978696	1978663	gi|34398108|gb|AE015924.1|
R>	61.50	15	45	1751526	1751496	gi|34398108|gb|AE015924.1|
R>	61.50	15	45	1378297	1378267	gi|34398108|gb|AE015924.1|
R>	61.04	15	42	2045932	2045905	gi|34398108|gb|AE015924.1|

CGAAAGACGGAGAATTGCCGAGCCTAAAATCTCAAAAACTCGAACCACAA	50	1	1	68.15	66.46
U	68.15	0	49	284203	284252	gi|34398108|gb|AE015924.1|
R>	66.46	0	49	1796677	1796628	gi|34398108|gb|AE015924.1|

TGCAATATCCTGTTTGTCAGCGTATTTCATTTCTCGGTTGAGAGATTTCA	50	1	6	64.74	61.32
U	64.74	0	49	276160	276209	gi|34398108|gb|AE015924.1|
>	61.32	0	49	953874	953923	gi|34398108|gb|AE015924.1|
>	61.15	0	49	1978816	1978865	gi|34398108|gb|AE015924.1|
>	59.40	0	49	1751647	1751696	gi|34398108|gb|AE015924.1|
>	56.65	0	49	1378418	1378467	gi|34398108|gb|AE015924.1|
R>	55.21	0	49	1273478	1273429	gi|34398108|gb|AE015924.1|
>	52.21	0	49	2046052	2046101	gi|34398108|gb|AE015924.1|

CGGAGAATTGCCGAGCCTAAAATCTCAAAAACTCGAACCACAAGGAAAAT	50	1	1	67.98	66.26
U	67.98	0	49	284210	284259	gi|34398108|gb|AE015924.1|
R>	66.26	0	49	1796670	1796621	gi|34398108|gb|AE015924.1|

TCATTTCTCGGTTGAGAGATTTCAGCTTCGAGAGGCTTCGACATCCAATG	50	1	6	69.39	66.88
U	69.39	0	49	276186	276235	gi|34398108|gb|AE015924.1|
>	66.88	0	49	953900	953949	gi|34398108|gb|AE015924.1|
>	65.88	0	49	1978842	1978891	gi|34398108|gb|AE015924.1|
>	65.18	0	49	1751673	1751722	gi|34398108|gb|AE015924.1|
R>	64.99	0	49	1273452	1273403	gi|34398108|gb|AE015924.1|
>	62.15	0	49	1378444	1378493	gi|34398108|gb|AE015924.1|
>	61.72	0	49	2046078	2046127	gi|34398108|gb|AE015924.1|

GGCTATCCCGTACAGCTCTTCGAGCTACGCTGTAGAGCTCGGCGAGGTAC	50	1	11	75.30	75.93
U	75.30	0	49	275919	275968	gi|34398108|gb|AE015924.1|
>	75.93	0	47	1378132	1378179	gi|34398108|gb|AE015924.1|
R>	73.30	1	49	1273762	1273714	gi|34398108|gb|AE015924.1|
>	73.30	1	49	2045856	2045904	gi|34398108|gb|AE015924.1|
>	73.05	1	49	1978532	1978580	gi|34398108|gb|AE015924.1|
>	72.45	0	49	953589	953638	gi|34398108|gb|AE015924.1|
R>	72.37	0	49	1937163	1937114	gi|34398108|gb|AE015924.1|
>	71.07	0	49	1751383	1751432	gi|34398108|gb|AE015924.1|
R>	66.66	10	43	1978696	1978663	gi|34398108|gb|AE015924.1|
R>	61.50	10	40	1378297	1378267	gi|34398108|gb|AE015924.1|
R>	61.50	10	40	1751526	1751496	gi|34398108|gb|AE015924.1|
R>	61.04	10	37	2045932	2045905	gi|34398108|gb|AE015924.1|

ACATTGAAATTCGGATTGCTTTTTTGACCGAATGTTGCAGTCCGTACAGG	50	1	5	68.86	66.16
U	68.86	0	49	275819	275868	gi|34398108|gb|AE015924.1|
>	66.16	0	48	1978431	1978479	gi|34398108|gb|AE015924.1|
>	64.30	0	49	1378033	1378080	gi|34398108|gb|AE015924.1|
>	62.90	0	49	953491	953538	gi|34398108|gb|AE015924.1|
R>	62.78	0	49	1273861	1273814	gi|34398108|gb|AE015924.1|
>	60.95	0	49	1751284	1751331	gi|34398108|gb|AE015924.1|

AAATATGCAATATCCTGTTTGTCAGCGTATTTCATTTCTCGGTTGAGAGA	50	1	6	65.32	62.90
U	65.32	0	49	276155	276204	gi|34398108|gb|AE015924.1|
>	62.90	0	47	953869	953916	gi|34398108|gb|AE015924.1|
>	61.30	0	49	1978811	1978860	gi|34398108|gb|AE015924.1|
>	59.45	0	49	1751642	1751691	gi|34398108|gb|AE015924.1|
>	56.51	0	49	1378413	1378462	gi|34398108|gb|AE015924.1|
R>	55.68	0	49	1273483	1273434	gi|34398108|gb|AE015924.1|
>	52.11	0	48	2046047	2046095	gi|34398108|gb|AE015924.1|

TCGGTTGAGAGATTTCAGCTTCGAGAGGCTTCGACATCCAATGAGACGTC	50	1	6	70.64	68.24
U	70.64	0	49	276193	276242	gi|34398108|gb|AE015924.1|
>	68.24	0	49	953907	953956	gi|34398108|gb|AE015924.1|
>	68.16	0	49	1751680	1751729	gi|34398108|gb|AE015924.1|
>	67.31	0	49	1978849	1978898	gi|34398108|gb|AE015924.1|
>	67.19	0	49	2046085	2046134	gi|34398108|gb|AE015924.1|
>	64.78	0	49	1378451	1378500	gi|34398108|gb|AE015924.1|
R>	64.18	0	49	1273445	1273396	gi|34398108|gb|AE015924.1|

AACTTTTTCCCTTTCATTTTCTGATTCGGTTATAGTCAATGCCCCAACAA	50	1	6	65.38	61.51
U	65.38	0	49	276244	276293	gi|34398108|gb|AE015924.1|
R>	61.51	0	49	1273394	1273346	gi|34398108|gb|AE015924.1|
>	60.65	0	49	953958	954007	gi|34398108|gb|AE015924.1|
>	60.62	0	49	2046136	2046185	gi|34398108|gb|AE015924.1|
>	58.26	0	49	1254141	1254190	gi|34398108|gb|AE015924.1|
>	56.14	0	49	1751731	1751779	gi|34398108|gb|AE015924.1|
>	53.91	0	49	1637760	1637810	gi|34398108|gb|AE015924.1|

GACATCCAATGAGACGTCAAACTTTTTCCCTTTCATTTTCTGATTCGGTT	50	1	6	64.91	63.09
U	64.91	0	49	276225	276274	gi|34398108|gb|AE015924.1|
>	63.09	0	49	2046117	2046166	gi|34398108|gb|AE015924.1|
>	62.52	0	49	953939	953988	gi|34398108|gb|AE015924.1|
>	59.61	0	49	1751712	1751760	gi|34398108|gb|AE015924.1|
>	58.11	0	49	1978881	1978929	gi|34398108|gb|AE015924.1|
R>	57.30	0	49	1273413	1273365	gi|34398108|gb|AE015924.1|
>	54.56	12	49	1254134	1254171	gi|34398108|gb|AE015924.1|

CGAGAGGCTTCGACATCCAATGAGACGTCAAACTTTTTCCCTTTCATTTT	50	1	6	68.62	67.80
U	68.62	0	49	276214	276263	gi|34398108|gb|AE015924.1|
>	67.80	0	49	953928	953977	gi|34398108|gb|AE015924.1|
>	66.96	0	49	2046106	2046155	gi|34398108|gb|AE015924.1|
>	66.00	0	49	1751701	1751750	gi|34398108|gb|AE015924.1|
R>	65.74	0	49	1273424	1273375	gi|34398108|gb|AE015924.1|
>	64.64	0	32	1378472	1378504	gi|34398108|gb|AE015924.1|
>	63.38	0	49	1978870	1978919	gi|34398108|gb|AE015924.1|

GCTTCTGCCCGGATCGAACCAACATTGAAATTCGGATTGCTTTTTTGACC	50	1	5	69.68	65.90
U	69.68	0	49	275798	275847	gi|34398108|gb|AE015924.1|
>	65.90	0	49	1978410	1978459	gi|34398108|gb|AE015924.1|
>	64.82	0	49	953470	953517	gi|34398108|gb|AE015924.1|
>	64.37	0	43	1751263	1751306	gi|34398108|gb|AE015924.1|
R>	62.52	0	49	1273882	1273835	gi|34398108|gb|AE015924.1|
>	59.24	0	49	1378012	1378059	gi|34398108|gb|AE015924.1|

AAACTCGGATTCAGAACTCCGTTCGAGTGCTTCTTGCTAAAATTATAAAA	50	1	7	65.45	62.85
U	65.45	0	49	284531	284580	gi|34398108|gb|AE015924.1|
R>	62.85	0	47	35327	35280	gi|34398108|gb|AE015924.1|
R>	61.49	0	43	1794835	1794792	gi|34398108|gb|AE015924.1|
>	55.78	0	43	2260513	2260555	gi|34398108|gb|AE015924.1|
R>	55.52	0	43	1775076	1775034	gi|34398108|gb|AE015924.1|
R>	54.32	9	45	2271917	2271881	gi|34398108|gb|AE015924.1|
R>	54.18	7	43	941931	941895	gi|34398108|gb|AE015924.1|
R>	54.12	0	43	2274519	2274477	gi|34398108|gb|AE015924.1|

CGTCAAACTTTTTCCCTTTCATTTTCTGATTCGGTTATAGTCAATGCCCC	50	1	6	65.71	61.31
U	65.71	0	49	276239	276288	gi|34398108|gb|AE015924.1|
>	61.31	0	44	2046131	2046175	gi|34398108|gb|AE015924.1|
R>	60.74	2	49	1273397	1273351	gi|34398108|gb|AE015924.1|
>	59.75	0	44	953953	953997	gi|34398108|gb|AE015924.1|
>	55.46	0	44	1254136	1254180	gi|34398108|gb|AE015924.1|
>	54.75	0	44	1751726	1751769	gi|34398108|gb|AE015924.1|
>	52.27	0	43	1978895	1978937	gi|34398108|gb|AE015924.1|

CGATCCAGACCCAACTTCCCTATTTGCGCTTAGATCGAACTGGCATCTCT	50	1	1	72.49	69.90
U	72.49	0	49	295055	295104	gi|34398108|gb|AE015924.1|
R>	69.90	0	45	295644	295599	gi|34398108|gb|AE015924.1|

TCCTCTACGGACGTCAGTTCGATCTAAGCGGAAATAGGAAAGTTAGGGTT	50	1	5	69.05	65.95
U	69.05	0	49	293928	293977	gi|34398108|gb|AE015924.1|
R>	65.95	9	49	231983	231943	gi|34398108|gb|AE015924.1|
R>	65.72	10	49	853899	853860	gi|34398108|gb|AE015924.1|
>	65.72	10	49	2004987	2005026	gi|34398108|gb|AE015924.1|
>	65.72	10	49	1339808	1339847	gi|34398108|gb|AE015924.1|
R>	65.72	10	49	1095387	1095348	gi|34398108|gb|AE015924.1|

ACAAATTCATTGGTGTTTTCTTACGTCGAACTGACGTTCTACGGAATACC	50	1	12	66.51	63.26
U	66.51	0	49	294971	295020	gi|34398108|gb|AE015924.1|
R>	63.26	0	37	230949	230912	gi|34398108|gb|AE015924.1|
>	62.46	0	37	2007363	2007400	gi|34398108|gb|AE015924.1|
R>	60.49	4	37	1751198	1751165	gi|34398108|gb|AE015924.1|
>	57.72	0	37	1273963	1274000	gi|34398108|gb|AE015924.1|
R>	57.72	0	37	1377931	1377894	gi|34398108|gb|AE015924.1|
R>	57.72	0	37	953389	953352	gi|34398108|gb|AE015924.1|
R>	57.62	4	40	1978350	1978314	gi|34398108|gb|AE015924.1|
R>	56.95	13	37	1916798	1916774	gi|34398108|gb|AE015924.1|
R>	56.80	4	37	2285156	2285123	gi|34398108|gb|AE015924.1|
>	55.31	4	36	53844	53876	gi|34398108|gb|AE015924.1|
R>	53.16	7	40	800470	800438	gi|34398108|gb|AE015924.1|
>	51.56	22	37	1979016	1979031	gi|34398108|gb|AE015924.1|

TGCTACCTGTCGAGAAAGGCTTCGACAGCAGAGGCCGTGGTGCATACCGG	50	1	1	76.79	74.06
U	76.79	0	49	284376	284425	gi|34398108|gb|AE015924.1|
R>	74.06	0	49	1794989	1794940	gi|34398108|gb|AE015924.1|

GCGCGTAAAATTTTTACCTCCCGAACCAAAACGTAAAAAATCACACGCCA	50	1	6	67.43	64.52
U	67.43	0	49	295211	295260	gi|34398108|gb|AE015924.1|
R>	64.52	0	49	2142143	2142094	gi|34398108|gb|AE015924.1|
>	60.38	0	49	1003915	1003964	gi|34398108|gb|AE015924.1|
>	57.34	0	47	568828	568875	gi|34398108|gb|AE015924.1|
>	56.20	0	49	197689	197738	gi|34398108|gb|AE015924.1|
>	55.20	0	40	2004699	2004738	gi|34398108|gb|AE015924.1|
R>	53.24	0	40	1482888	1482849	gi|34398108|gb|AE015924.1|

GCCTCATGTAATTCTTTCATCGATATAACGACCAAACAGATCTCCATTAT	50	1	4	63.23	59.35
U	63.23	0	49	284449	284498	gi|34398108|gb|AE015924.1|
>	59.35	11	49	2260443	2260481	gi|34398108|gb|AE015924.1|
R>	58.30	11	49	2276173	2276135	gi|34398108|gb|AE015924.1|
R>	56.93	11	49	35396	35358	gi|34398108|gb|AE015924.1|
R>	54.34	0	49	1794917	1794869	gi|34398108|gb|AE015924.1|

CAATTCCTGCTACCTGTCGAGAAAGGCTTCGACAGCAGAGGCCGTGGTGC	50	1	1	75.81	72.94
U	75.81	0	49	284369	284418	gi|34398108|gb|AE015924.1|
R>	72.94	0	49	1794996	1794947	gi|34398108|gb|AE015924.1|

CCGCTCGGAAAGCAATTCCTGCTACCTGTCGAGAAAGGCTTCGACAGCAG	50	1	1	74.31	69.70
U	74.31	0	49	284357	284406	gi|34398108|gb|AE015924.1|
R>	69.70	2	49	1795006	1794959	gi|34398108|gb|AE015924.1|

CAAATAGGGGAGTTGGGTCTGGATCGAACTGACGTTATAGTTAAGGCAAT	50	1	1	67.81	65.17
U	67.81	0	49	295619	295668	gi|34398108|gb|AE015924.1|
R>	65.17	0	33	295080	295047	gi|34398108|gb|AE015924.1|

TTAATGTCAGTTCGATCTAAGCGCAAATAGGGGAGTTGGGTCTGGATCGA	50	1	1	69.77	69.56
U	69.77	0	49	295596	295645	gi|34398108|gb|AE015924.1|
R>	69.56	3	49	295100	295054	gi|34398108|gb|AE015924.1|

GATTGTGGTCTGTAAATCCAGAGAAAACGGCGCGAGAATTTTTTCGCTTT	50	1	3	68.43	65.87
U	68.43	0	49	295160	295209	gi|34398108|gb|AE015924.1|
>	65.87	0	47	2124799	2124846	gi|34398108|gb|AE015924.1|
>	64.00	0	49	1003864	1003913	gi|34398108|gb|AE015924.1|
>	54.07	22	47	2067961	2067987	gi|34398108|gb|AE015924.1|

GCGACAGTCTCATCTATCGGTTTAACAGCTCGCACGGAACCTCCCACTCC	50	1	9	73.90	72.95
U	73.90	0	49	298516	298565	gi|34398108|gb|AE015924.1|
>	72.95	0	49	534865	534914	gi|34398108|gb|AE015924.1|
>	72.87	0	49	1511275	1511324	gi|34398108|gb|AE015924.1|
R>	72.87	0	49	236542	236493	gi|34398108|gb|AE015924.1|
>	71.63	0	49	104964	105013	gi|34398108|gb|AE015924.1|
R>	71.32	0	49	42005	41956	gi|34398108|gb|AE015924.1|
>	70.73	2	49	2266131	2266178	gi|34398108|gb|AE015924.1|
R>	70.69	0	49	1803221	1803172	gi|34398108|gb|AE015924.1|
R>	68.34	10	49	1637724	1637685	gi|34398108|gb|AE015924.1|
R>	61.60	10	49	854362	854323	gi|34398108|gb|AE015924.1|

CTATACTCGTATTTAATGTCAGTTCGATCTAAGCGCAAATAGGGGAGTTG	50	1	7	64.38	62.18
U	64.38	0	49	295584	295633	gi|34398108|gb|AE015924.1|
R>	62.18	15	49	295100	295066	gi|34398108|gb|AE015924.1|
R>	55.07	17	48	231980	231949	gi|34398108|gb|AE015924.1|
>	55.07	17	48	293940	293971	gi|34398108|gb|AE015924.1|
R>	55.07	17	48	853897	853866	gi|34398108|gb|AE015924.1|
>	54.93	11	48	1339804	1339841	gi|34398108|gb|AE015924.1|
>	54.76	12	48	2004984	2005020	gi|34398108|gb|AE015924.1|
R>	54.57	13	48	1095389	1095354	gi|34398108|gb|AE015924.1|

GGGGAGTTGGGTCTGGATCGAACTGACGTTATAGTTAAGGCAATAAGGTT	50	1	1	69.36	65.13
U	69.36	0	49	295625	295674	gi|34398108|gb|AE015924.1|
R>	65.13	0	27	295074	295047	gi|34398108|gb|AE015924.1|

GTTTAACAGCTCGCACGGAACCTCCCACTCCCCGAACCTGCCATCCGGCA	50	1	10	78.36	78.37
U	78.36	0	49	298535	298584	gi|34398108|gb|AE015924.1|
>	78.37	0	49	534884	534933	gi|34398108|gb|AE015924.1|
>	76.73	0	49	2266148	2266197	gi|34398108|gb|AE015924.1|
R>	75.93	0	49	41986	41937	gi|34398108|gb|AE015924.1|
>	75.82	0	49	1511294	1511343	gi|34398108|gb|AE015924.1|
>	75.78	0	49	104983	105032	gi|34398108|gb|AE015924.1|
R>	75.78	0	49	236523	236474	gi|34398108|gb|AE015924.1|
R>	75.03	0	49	1803202	1803153	gi|34398108|gb|AE015924.1|
R>	74.04	0	49	1637715	1637666	gi|34398108|gb|AE015924.1|
R>	69.19	0	49	854353	854304	gi|34398108|gb|AE015924.1|
R>	68.74	0	49	644421	644374	gi|34398108|gb|AE015924.1|

ATGCCGTGCGACAGTCTCATCTATCGGTTTAACAGCTCGCACGGAACCTC	50	1	8	74.51	73.63
U	74.51	0	49	298509	298558	gi|34398108|gb|AE015924.1|
R>	73.63	0	49	42012	41963	gi|34398108|gb|AE015924.1|
>	73.57	0	49	1511268	1511317	gi|34398108|gb|AE015924.1|
R>	73.51	0	49	236549	236500	gi|34398108|gb|AE015924.1|
>	71.99	0	49	534858	534907	gi|34398108|gb|AE015924.1|
>	70.37	0	49	2266122	2266171	gi|34398108|gb|AE015924.1|
R>	69.65	0	49	1803228	1803179	gi|34398108|gb|AE015924.1|
>	69.36	0	49	104957	105006	gi|34398108|gb|AE015924.1|
R>	62.52	17	49	1637724	1637692	gi|34398108|gb|AE015924.1|

TGTGGTATAGTTAGTCGTCAGTTCGATCCAGACCCAACTTCCCTATTTGC	50	1	1	68.64	66.30
U	68.64	0	49	295032	295081	gi|34398108|gb|AE015924.1|
R>	66.30	15	49	295652	295618	gi|34398108|gb|AE015924.1|

TTCGATAAATTACGAACCGAAAAAGCTCGGATTGTGGTCTGTAAATCCAG	50	1	3	65.72	63.27
U	65.72	0	49	295131	295180	gi|34398108|gb|AE015924.1|
>	63.27	0	47	2124770	2124817	gi|34398108|gb|AE015924.1|
>	62.26	0	47	1003835	1003882	gi|34398108|gb|AE015924.1|
R>	51.41	11	36	1624583	1624558	gi|34398108|gb|AE015924.1|

CCGCAACCGCTCGGAAAGCAATTCCTGCTACCTGTCGAGAAAGGCTTCGA	50	1	1	74.94	70.29
U	74.94	0	49	284351	284400	gi|34398108|gb|AE015924.1|
R>	70.29	0	48	1795014	1794966	gi|34398108|gb|AE015924.1|

TAATAATGGACTATACTCGTATTTAATGTCAGTTCGATCTAAGCGCAAAT	50	1	7	60.82	56.21
U	60.82	0	49	295574	295623	gi|34398108|gb|AE015924.1|
R>	56.21	25	49	295100	295076	gi|34398108|gb|AE015924.1|
>	50.92	21	49	1339804	1339832	gi|34398108|gb|AE015924.1|
>	50.57	22	49	2004984	2005011	gi|34398108|gb|AE015924.1|
>	50.33	27	49	293940	293962	gi|34398108|gb|AE015924.1|
R>	50.33	27	49	231980	231958	gi|34398108|gb|AE015924.1|
R>	50.33	27	49	853897	853875	gi|34398108|gb|AE015924.1|
R>	50.19	23	49	1095389	1095363	gi|34398108|gb|AE015924.1|

AGGCAATTGTATAGGGGGCAATCCTGCTTCTGCCCGGATCGAACCAACAT	50	1	4	74.87	74.92
U	74.87	0	49	275773	275822	gi|34398108|gb|AE015924.1|
>	74.92	0	49	953445	953494	gi|34398108|gb|AE015924.1|
R>	72.31	0	49	1273907	1273858	gi|34398108|gb|AE015924.1|
>	69.75	0	49	1377987	1378036	gi|34398108|gb|AE015924.1|
>	62.48	1	49	1751240	1751287	gi|34398108|gb|AE015924.1|

GTAGCGATGTGTACTTTCTCGGACTTCCGAGTACAGATTCAGGCACTGTA	50	1	2	69.59	65.64
U	69.59	0	49	295320	295369	gi|34398108|gb|AE015924.1|
R>	65.64	5	49	2142029	2141985	gi|34398108|gb|AE015924.1|
>	55.98	0	49	1004026	1004075	gi|34398108|gb|AE015924.1|

GAATGGCTATAAAACAATGCGGATTCGATCTGAAGAAAATATGCAATATC	50	1	6	61.99	61.68
U	61.99	0	49	276119	276168	gi|34398108|gb|AE015924.1|
>	61.68	0	48	953833	953881	gi|34398108|gb|AE015924.1|
>	55.97	5	48	1751610	1751654	gi|34398108|gb|AE015924.1|
>	53.81	0	48	1378376	1378425	gi|34398108|gb|AE015924.1|
>	51.29	0	48	1978775	1978823	gi|34398108|gb|AE015924.1|
>	51.29	0	48	2046011	2046059	gi|34398108|gb|AE015924.1|
R>	47.53	0	48	1273519	1273471	gi|34398108|gb|AE015924.1|

CGAGAATTTTTTCGCTTTGGCGCGTAAAATTTTTACCTCCCGAACCAAA	49	1	12	67.72	64.63
U	67.72	0	48	295192	295240	gi|34398108|gb|AE015924.1|
>	64.63	0	48	1003896	1003944	gi|34398108|gb|AE015924.1|
R>	64.03	0	48	2142162	2142114	gi|34398108|gb|AE015924.1|
>	61.45	0	48	568809	568857	gi|34398108|gb|AE015924.1|
R>	56.09	0	48	1894707	1894659	gi|34398108|gb|AE015924.1|
>	55.22	0	48	2004680	2004728	gi|34398108|gb|AE015924.1|
>	54.69	0	48	2067972	2068020	gi|34398108|gb|AE015924.1|
R>	53.58	4	23	389111	389092	gi|34398108|gb|AE015924.1|
R>	53.47	0	48	1482907	1482859	gi|34398108|gb|AE015924.1|
R>	53.15	0	23	1375600	1375577	gi|34398108|gb|AE015924.1|
>	52.99	0	48	2342910	2342958	gi|34398108|gb|AE015924.1|
R>	52.98	1	48	2160771	2160724	gi|34398108|gb|AE015924.1|
>	52.95	0	23	1482844	1482867	gi|34398108|gb|AE015924.1|

GAAAAGATTGGTTTCTTATCCATCAGCAAGGACGTCCTTGCTGATGGATT	50	1	3	67.87	66.85
U	67.87	0	49	293808	293857	gi|34398108|gb|AE015924.1|
R>	66.85	17	48	293856	293825	gi|34398108|gb|AE015924.1|
>	63.67	17	49	1637897	1637929	gi|34398108|gb|AE015924.1|
R>	61.53	11	49	1637934	1637896	gi|34398108|gb|AE015924.1|

GCTATAAAACAATGCGGATTCGATCTGAAGAAAATATGCAATATCCTGTT	50	1	5	63.43	61.78
U	63.43	0	49	276124	276173	gi|34398108|gb|AE015924.1|
>	61.78	0	49	953838	953887	gi|34398108|gb|AE015924.1|
>	57.64	0	49	1751610	1751660	gi|34398108|gb|AE015924.1|
>	54.39	0	49	1378381	1378431	gi|34398108|gb|AE015924.1|
>	51.78	0	49	2046016	2046065	gi|34398108|gb|AE015924.1|
>	51.78	0	49	1978780	1978829	gi|34398108|gb|AE015924.1|

AAACAGTCAATTGACAATGAAATCTCCCGGAAAATGCCGTGCGACAGTCT	50	1	9	70.83	69.27
U	70.83	0	49	298476	298525	gi|34398108|gb|AE015924.1|
R>	69.27	0	49	42045	41996	gi|34398108|gb|AE015924.1|
R>	67.63	0	49	1803261	1803212	gi|34398108|gb|AE015924.1|
>	66.56	0	49	1511234	1511284	gi|34398108|gb|AE015924.1|
R>	66.48	0	49	236583	236533	gi|34398108|gb|AE015924.1|
>	65.83	0	49	2266089	2266138	gi|34398108|gb|AE015924.1|
>	65.29	0	49	104924	104973	gi|34398108|gb|AE015924.1|
>	63.04	0	49	534824	534874	gi|34398108|gb|AE015924.1|
R>	61.18	0	46	644470	644423	gi|34398108|gb|AE015924.1|
>	59.44	0	49	670344	670394	gi|34398108|gb|AE015924.1|

ACAATGCGGATTCGATCTGAAGAAAATATGCAATATCCTGTTTGTCAGCG	50	1	5	67.31	65.85
U	67.31	0	49	276132	276181	gi|34398108|gb|AE015924.1|
>	65.85	0	49	953846	953895	gi|34398108|gb|AE015924.1|
>	59.72	0	49	1751618	1751668	gi|34398108|gb|AE015924.1|
>	58.74	0	49	1378389	1378439	gi|34398108|gb|AE015924.1|
>	53.70	0	49	1978788	1978837	gi|34398108|gb|AE015924.1|
>	52.35	0	46	2046024	2046070	gi|34398108|gb|AE015924.1|

CGTAAAAAATCACACGCCACTCTTTCATGGCTGTAAAGCCGGCAATTTTT	50	1	2	68.72	64.08
U	68.72	0	49	295242	295291	gi|34398108|gb|AE015924.1|
>	64.08	0	49	1003946	1003995	gi|34398108|gb|AE015924.1|
R>	57.57	0	49	2142112	2142063	gi|34398108|gb|AE015924.1|

AAATCACACGCCACTCTTTCATGGCTGTAAAGCCGGCAATTTTTGGAGCC	50	1	2	72.65	68.81
U	72.65	0	49	295248	295297	gi|34398108|gb|AE015924.1|
>	68.81	0	49	1003952	1004001	gi|34398108|gb|AE015924.1|
R>	61.53	0	49	2142106	2142057	gi|34398108|gb|AE015924.1|

TAGTATCCTCTCATATGAGACCATAGTATCCTCTCATGTGAGACTATAGT	50	1	20	62.39	62.06
U	62.39	0	49	298709	298758	gi|34398108|gb|AE015924.1|
>	62.06	0	49	298663	298712	gi|34398108|gb|AE015924.1|
>	62.06	0	49	298617	298666	gi|34398108|gb|AE015924.1|
>	62.06	0	49	105088	105137	gi|34398108|gb|AE015924.1|
R>	62.06	0	49	1802982	1802933	gi|34398108|gb|AE015924.1|
>	62.06	0	49	1471517	1471566	gi|34398108|gb|AE015924.1|
R>	61.86	0	49	854225	854176	gi|34398108|gb|AE015924.1|
>	61.86	0	49	1471540	1471589	gi|34398108|gb|AE015924.1|
>	61.40	0	49	1511468	1511517	gi|34398108|gb|AE015924.1|
>	61.40	0	49	105157	105206	gi|34398108|gb|AE015924.1|
R>	61.13	0	49	1191943	1191894	gi|34398108|gb|AE015924.1|
R>	61.13	0	49	680701	680652	gi|34398108|gb|AE015924.1|
R>	61.13	0	49	680770	680721	gi|34398108|gb|AE015924.1|
>	60.64	0	49	105180	105229	gi|34398108|gb|AE015924.1|
R>	60.27	0	49	1637564	1637515	gi|34398108|gb|AE015924.1|
R>	60.27	0	49	1802936	1802887	gi|34398108|gb|AE015924.1|
R>	60.27	0	49	1803005	1802956	gi|34398108|gb|AE015924.1|
R>	60.27	0	49	1191874	1191825	gi|34398108|gb|AE015924.1|
R>	60.27	0	49	1192035	1191986	gi|34398108|gb|AE015924.1|
>	60.27	0	49	105134	105183	gi|34398108|gb|AE015924.1|
>	60.26	0	49	1471701	1471750	gi|34398108|gb|AE015924.1|

CGCACGGAACCTCCCACTCCCCGAACCTGCCATCCGGCAGAGAGCAGATA	50	1	10	79.63	79.73
U	79.63	0	49	298546	298595	gi|34398108|gb|AE015924.1|
R>	79.73	0	47	854342	854295	gi|34398108|gb|AE015924.1|
>	78.86	0	49	534895	534944	gi|34398108|gb|AE015924.1|
>	77.87	0	49	2266159	2266208	gi|34398108|gb|AE015924.1|
R>	76.79	0	48	236512	236464	gi|34398108|gb|AE015924.1|
>	76.79	0	48	104994	105042	gi|34398108|gb|AE015924.1|
>	76.77	0	49	1511305	1511354	gi|34398108|gb|AE015924.1|
R>	76.34	0	49	41975	41926	gi|34398108|gb|AE015924.1|
R>	75.64	2	49	1803189	1803142	gi|34398108|gb|AE015924.1|
R>	74.51	2	49	1637702	1637655	gi|34398108|gb|AE015924.1|
R>	70.25	3	49	644407	644363	gi|34398108|gb|AE015924.1|

CGGCGCGAGAATTTTTTCGCTTTGGCGCGTAAAATTTTTACCTCCCGAAC	50	1	11	70.91	66.39
U	70.91	0	49	295187	295236	gi|34398108|gb|AE015924.1|
>	66.39	0	47	1003891	1003938	gi|34398108|gb|AE015924.1|
>	64.62	1	49	568805	568853	gi|34398108|gb|AE015924.1|
R>	64.36	2	49	2142165	2142118	gi|34398108|gb|AE015924.1|
R>	61.00	2	28	1375603	1375577	gi|34398108|gb|AE015924.1|
R>	60.68	1	28	1806687	1806660	gi|34398108|gb|AE015924.1|
R>	60.33	0	49	1894712	1894663	gi|34398108|gb|AE015924.1|
>	59.35	0	49	2067967	2068016	gi|34398108|gb|AE015924.1|
>	57.95	1	45	1766203	1766247	gi|34398108|gb|AE015924.1|
>	57.00	0	49	2081236	2081285	gi|34398108|gb|AE015924.1|
>	56.58	1	28	1482840	1482867	gi|34398108|gb|AE015924.1|
>	56.28	1	49	2342906	2342954	gi|34398108|gb|AE015924.1|

CGACAGTTGTAACCCCAGCATAGGACTAACCGGTATGTGTGTAAACTTAT	50	1	2	68.10	65.27
U	68.10	0	49	306829	306878	gi|34398108|gb|AE015924.1|
>	65.27	0	49	1287437	1287486	gi|34398108|gb|AE015924.1|
R>	61.59	0	49	1881612	1881562	gi|34398108|gb|AE015924.1|

ATGAGACCATAGTATCCTCTCATGTGAGACTATAGTATCCTCTCATAGGA	50	1	20	64.27	63.78
U	64.27	0	49	298723	298772	gi|34398108|gb|AE015924.1|
>	63.78	1	49	1471555	1471603	gi|34398108|gb|AE015924.1|
R>	63.78	1	49	854210	854162	gi|34398108|gb|AE015924.1|
>	63.29	2	49	535143	535190	gi|34398108|gb|AE015924.1|
>	63.19	0	45	1471531	1471576	gi|34398108|gb|AE015924.1|
>	63.13	0	49	1471669	1471718	gi|34398108|gb|AE015924.1|
R>	62.50	0	49	1802968	1802919	gi|34398108|gb|AE015924.1|
>	62.50	0	49	298677	298726	gi|34398108|gb|AE015924.1|
>	62.50	0	49	298631	298680	gi|34398108|gb|AE015924.1|
>	62.50	0	49	105102	105151	gi|34398108|gb|AE015924.1|
>	62.46	0	45	105171	105216	gi|34398108|gb|AE015924.1|
R>	62.39	2	45	854232	854189	gi|34398108|gb|AE015924.1|
R>	62.34	2	49	854163	854116	gi|34398108|gb|AE015924.1|
R>	62.25	1	49	1637595	1637547	gi|34398108|gb|AE015924.1|
R>	62.14	0	49	680756	680707	gi|34398108|gb|AE015924.1|
R>	61.98	1	48	236357	236310	gi|34398108|gb|AE015924.1|
R>	61.96	1	49	680939	680891	gi|34398108|gb|AE015924.1|
R>	61.76	0	46	680687	680641	gi|34398108|gb|AE015924.1|
R>	61.52	0	49	1191929	1191880	gi|34398108|gb|AE015924.1|
R>	61.40	3	49	1803034	1802988	gi|34398108|gb|AE015924.1|
>	61.39	2	49	1511415	1511462	gi|34398108|gb|AE015924.1|

ACCATAGTATCCTCTCATGTGAGACTATAGTATCCTCTCATAGGAGACCA	50	1	20	66.51	66.28
U	66.51	0	49	298728	298777	gi|34398108|gb|AE015924.1|
>	66.28	0	49	1471559	1471608	gi|34398108|gb|AE015924.1|
R>	66.28	0	49	854206	854157	gi|34398108|gb|AE015924.1|
>	66.28	0	49	535146	535195	gi|34398108|gb|AE015924.1|
R>	65.66	0	49	236445	236396	gi|34398108|gb|AE015924.1|
>	65.53	0	49	1471674	1471723	gi|34398108|gb|AE015924.1|
R>	65.53	0	49	854160	854111	gi|34398108|gb|AE015924.1|
R>	64.84	0	49	680958	680909	gi|34398108|gb|AE015924.1|
R>	64.84	0	49	1803032	1802983	gi|34398108|gb|AE015924.1|
>	64.84	0	49	105107	105156	gi|34398108|gb|AE015924.1|
R>	64.84	0	49	1802963	1802914	gi|34398108|gb|AE015924.1|
>	64.84	0	49	298682	298731	gi|34398108|gb|AE015924.1|
R>	64.84	0	49	1637591	1637542	gi|34398108|gb|AE015924.1|
>	64.84	0	49	298636	298685	gi|34398108|gb|AE015924.1|
>	64.84	0	49	105061	105110	gi|34398108|gb|AE015924.1|
R>	64.56	0	49	680751	680702	gi|34398108|gb|AE015924.1|
R>	64.54	0	49	680935	680886	gi|34398108|gb|AE015924.1|
>	64.46	0	49	1511418	1511467	gi|34398108|gb|AE015924.1|
>	64.46	0	49	1511487	1511536	gi|34398108|gb|AE015924.1|
R>	64.46	0	49	1803124	1803075	gi|34398108|gb|AE015924.1|
>	64.16	0	49	535008	535057	gi|34398108|gb|AE015924.1|

ATACCAATCGACAGTTGTAACCCCAGCATAGGACTAACCGGTATGTGTGT	50	1	2	70.08	68.13
U	70.08	0	49	306821	306870	gi|34398108|gb|AE015924.1|
>	68.13	0	49	1287429	1287478	gi|34398108|gb|AE015924.1|
R>	62.64	0	49	1881620	1881570	gi|34398108|gb|AE015924.1|

TCTTCCATCAATAGACCATAGTATCCTCTCATATGAGACCATAGTATCCT	50	1	20	63.50	63.41
U	63.50	0	49	298599	298648	gi|34398108|gb|AE015924.1|
R>	63.41	0	49	1803138	1803089	gi|34398108|gb|AE015924.1|
>	63.41	0	49	105047	105096	gi|34398108|gb|AE015924.1|
R>	63.41	0	49	680972	680923	gi|34398108|gb|AE015924.1|
R>	62.93	0	49	236459	236410	gi|34398108|gb|AE015924.1|
R>	62.68	0	49	854289	854240	gi|34398108|gb|AE015924.1|
R>	62.68	0	49	644359	644310	gi|34398108|gb|AE015924.1|
R>	61.48	12	49	680937	680900	gi|34398108|gb|AE015924.1|
R>	61.48	12	49	1637409	1637372	gi|34398108|gb|AE015924.1|
R>	61.48	12	49	1802942	1802905	gi|34398108|gb|AE015924.1|
>	61.48	12	49	298703	298740	gi|34398108|gb|AE015924.1|
R>	61.48	12	49	1803011	1802974	gi|34398108|gb|AE015924.1|
>	61.48	12	49	298795	298832	gi|34398108|gb|AE015924.1|
R>	61.48	12	49	236355	236318	gi|34398108|gb|AE015924.1|
>	61.48	12	49	105128	105165	gi|34398108|gb|AE015924.1|
>	61.48	12	49	535029	535066	gi|34398108|gb|AE015924.1|
R>	61.48	12	49	1637570	1637533	gi|34398108|gb|AE015924.1|
>	61.48	12	49	298657	298694	gi|34398108|gb|AE015924.1|
>	61.48	12	49	105082	105119	gi|34398108|gb|AE015924.1|
R>	61.15	12	49	1637593	1637556	gi|34398108|gb|AE015924.1|
>	61.15	12	49	1511485	1511522	gi|34398108|gb|AE015924.1|

CGAGTTTTATTTTTTTCTCGAACCATCTTTTTTCGATCCGCAATTATGCT	50	1	1	64.58	64.60
U	64.58	0	49	284291	284340	gi|34398108|gb|AE015924.1|
R>	64.60	0	49	1796589	1796540	gi|34398108|gb|AE015924.1|

GAGACTATAGTATCCTCTCATAGGAGACCATAGTATCCTCTCATTTGAGA	50	1	20	62.78	62.05
U	62.78	0	49	298748	298797	gi|34398108|gb|AE015924.1|
>	62.05	0	43	535166	535209	gi|34398108|gb|AE015924.1|
>	61.64	1	43	2266477	2266519	gi|34398108|gb|AE015924.1|
R>	61.61	0	41	644233	644192	gi|34398108|gb|AE015924.1|
R>	61.51	0	41	644302	644261	gi|34398108|gb|AE015924.1|
>	61.30	0	49	1471694	1471743	gi|34398108|gb|AE015924.1|
R>	61.30	0	49	854255	854206	gi|34398108|gb|AE015924.1|
>	61.21	0	49	535120	535169	gi|34398108|gb|AE015924.1|
>	60.87	0	49	298794	298843	gi|34398108|gb|AE015924.1|
R>	60.78	0	48	854140	854092	gi|34398108|gb|AE015924.1|
>	60.68	0	49	1471602	1471651	gi|34398108|gb|AE015924.1|
R>	60.43	0	49	644325	644276	gi|34398108|gb|AE015924.1|
>	60.43	0	49	1471579	1471628	gi|34398108|gb|AE015924.1|
>	60.43	0	49	535074	535123	gi|34398108|gb|AE015924.1|
>	60.34	0	49	535097	535146	gi|34398108|gb|AE015924.1|
R>	60.28	0	43	236356	236313	gi|34398108|gb|AE015924.1|
R>	60.28	0	43	1802920	1802877	gi|34398108|gb|AE015924.1|
R>	60.25	0	49	854186	854137	gi|34398108|gb|AE015924.1|
R>	59.93	0	49	236425	236376	gi|34398108|gb|AE015924.1|
R>	59.71	0	49	680800	680751	gi|34398108|gb|AE015924.1|
R>	59.71	0	49	680915	680866	gi|34398108|gb|AE015924.1|

TTTTCTCGAACCATCTTTTTTCGATCCGCAATTATGCTTTTTCATGCTCC	50	1	1	65.76	62.39
U	65.76	0	49	284303	284352	gi|34398108|gb|AE015924.1|
R>	62.39	0	38	1796577	1796539	gi|34398108|gb|AE015924.1|

TGAGTAGGTGTATGGCTGCCAAGTGAATAGAGAGCAGTGCCCGAATACGT	50	1	3	71.87	69.16
U	71.87	0	49	298896	298945	gi|34398108|gb|AE015924.1|
R>	69.16	0	49	236231	236182	gi|34398108|gb|AE015924.1|
>	58.63	0	32	105298	105330	gi|34398108|gb|AE015924.1|
>	58.63	0	32	1511655	1511687	gi|34398108|gb|AE015924.1|

GGGGAAATACCAATCGACAGTTGTAACCCCAGCATAGGACTAACCGGTAT	50	1	2	70.46	69.69
U	70.46	0	49	306815	306864	gi|34398108|gb|AE015924.1|
>	69.69	0	49	1287423	1287472	gi|34398108|gb|AE015924.1|
R>	63.03	0	49	1881626	1881576	gi|34398108|gb|AE015924.1|

TAGCATCTTCCATCAATAGACCATAGTATCCTCTCATATGAGACCATAGT	50	1	20	63.17	63.67
U	63.17	0	49	298594	298643	gi|34398108|gb|AE015924.1|
>	63.67	2	49	105044	105091	gi|34398108|gb|AE015924.1|
R>	63.35	1	49	854293	854245	gi|34398108|gb|AE015924.1|
R>	63.18	2	49	236462	236415	gi|34398108|gb|AE015924.1|
R>	63.07	0	49	1803143	1803094	gi|34398108|gb|AE015924.1|
R>	63.07	0	49	680977	680928	gi|34398108|gb|AE015924.1|
R>	62.36	0	49	644364	644315	gi|34398108|gb|AE015924.1|
R>	61.67	0	47	1637656	1637609	gi|34398108|gb|AE015924.1|
>	60.75	0	47	1511353	1511400	gi|34398108|gb|AE015924.1|
>	60.55	0	47	2266207	2266254	gi|34398108|gb|AE015924.1|
>	60.53	0	49	534943	534992	gi|34398108|gb|AE015924.1|
R>	59.67	0	36	41927	41891	gi|34398108|gb|AE015924.1|
R>	58.82	17	49	1803011	1802979	gi|34398108|gb|AE015924.1|
>	58.82	17	49	105128	105160	gi|34398108|gb|AE015924.1|
>	58.82	17	49	298703	298735	gi|34398108|gb|AE015924.1|
R>	58.82	17	49	1802942	1802910	gi|34398108|gb|AE015924.1|
>	58.82	17	49	298795	298827	gi|34398108|gb|AE015924.1|
>	58.82	17	49	298657	298689	gi|34398108|gb|AE015924.1|
>	58.82	17	49	535029	535061	gi|34398108|gb|AE015924.1|
R>	58.82	17	49	1637570	1637538	gi|34398108|gb|AE015924.1|
R>	58.82	17	49	680937	680905	gi|34398108|gb|AE015924.1|

CAGCATAGGACTAACCGGTATGTGTGTAAACTTATATGAATCCCGCTCAC	50	1	2	66.95	62.71
U	66.95	0	49	306844	306893	gi|34398108|gb|AE015924.1|
>	62.71	0	49	1287452	1287501	gi|34398108|gb|AE015924.1|
R>	59.71	2	48	1881595	1881548	gi|34398108|gb|AE015924.1|

GGAACCTCCCACTCCCCGAACCTGCCATCCGGCAGAGAGCAGATAGCATC	50	1	11	77.31	76.40
U	77.31	0	49	298551	298600	gi|34398108|gb|AE015924.1|
>	76.40	0	49	534900	534949	gi|34398108|gb|AE015924.1|
R>	75.39	0	49	1803186	1803137	gi|34398108|gb|AE015924.1|
>	75.39	0	49	2266164	2266213	gi|34398108|gb|AE015924.1|
R>	75.32	0	49	854337	854288	gi|34398108|gb|AE015924.1|
R>	74.30	0	49	1637699	1637650	gi|34398108|gb|AE015924.1|
>	74.21	0	49	1511310	1511359	gi|34398108|gb|AE015924.1|
R>	73.79	0	49	41970	41921	gi|34398108|gb|AE015924.1|
R>	71.75	0	49	236507	236458	gi|34398108|gb|AE015924.1|
>	71.75	0	49	104999	105048	gi|34398108|gb|AE015924.1|
R>	70.45	0	49	644405	644358	gi|34398108|gb|AE015924.1|
R>	63.09	1	49	681020	680971	gi|34398108|gb|AE015924.1|

CCATAGTATCCTCTCATATGAGACCATAGTATCCTCTCATGTGAGATCAT	50	1	20	63.79	63.65
U	63.79	0	49	298798	298847	gi|34398108|gb|AE015924.1|
>	63.65	0	49	298660	298709	gi|34398108|gb|AE015924.1|
>	63.65	0	49	298614	298663	gi|34398108|gb|AE015924.1|
>	63.65	0	49	105085	105134	gi|34398108|gb|AE015924.1|
R>	63.65	0	49	1802985	1802936	gi|34398108|gb|AE015924.1|
>	63.55	0	45	298706	298751	gi|34398108|gb|AE015924.1|
R>	63.54	0	49	854228	854179	gi|34398108|gb|AE015924.1|
>	63.54	0	49	1471537	1471586	gi|34398108|gb|AE015924.1|
>	63.02	0	49	1511465	1511514	gi|34398108|gb|AE015924.1|
>	63.01	0	49	105154	105203	gi|34398108|gb|AE015924.1|
R>	62.80	0	49	1191946	1191897	gi|34398108|gb|AE015924.1|
R>	62.80	0	49	680773	680724	gi|34398108|gb|AE015924.1|
R>	62.80	0	49	680704	680655	gi|34398108|gb|AE015924.1|
>	62.50	2	49	1471516	1471563	gi|34398108|gb|AE015924.1|
>	62.33	0	49	105177	105226	gi|34398108|gb|AE015924.1|
R>	61.90	0	49	1802939	1802890	gi|34398108|gb|AE015924.1|
R>	61.90	0	49	1803008	1802959	gi|34398108|gb|AE015924.1|
>	61.90	0	49	105131	105180	gi|34398108|gb|AE015924.1|
R>	61.90	0	49	1637567	1637518	gi|34398108|gb|AE015924.1|
R>	61.90	0	49	1191877	1191828	gi|34398108|gb|AE015924.1|
>	61.88	0	49	1471698	1471747	gi|34398108|gb|AE015924.1|

TGGCTGCCAAGTGAATAGAGAGCAGTGCCCGAATACGTTGCCAATCGATA	50	1	1	71.91	69.68
U	71.91	0	49	298908	298957	gi|34398108|gb|AE015924.1|
R>	69.68	2	49	236217	236170	gi|34398108|gb|AE015924.1|

CGAGCAAAGGGCTAAATCTGCTTGTGTAAACCTAAGGGGAAATACCAATC	50	1	1	67.56	65.81
U	67.56	0	49	306780	306829	gi|34398108|gb|AE015924.1|
>	65.81	1	49	1287389	1287437	gi|34398108|gb|AE015924.1|

TCATAGGAGACCATAGTATCCTCTCATTTGAGACCATAGTATCCTCTCAT	50	1	20	64.17	63.78
U	64.17	0	49	298765	298814	gi|34398108|gb|AE015924.1|
R>	63.78	0	49	854238	854189	gi|34398108|gb|AE015924.1|
>	63.13	0	49	535137	535186	gi|34398108|gb|AE015924.1|
>	63.13	0	49	1511409	1511458	gi|34398108|gb|AE015924.1|
>	63.09	0	49	534999	535048	gi|34398108|gb|AE015924.1|
>	62.95	0	49	535114	535163	gi|34398108|gb|AE015924.1|
R>	62.33	0	49	680714	680665	gi|34398108|gb|AE015924.1|
R>	62.33	0	49	680783	680734	gi|34398108|gb|AE015924.1|
>	62.31	0	49	1471596	1471645	gi|34398108|gb|AE015924.1|
>	62.31	0	49	535091	535140	gi|34398108|gb|AE015924.1|
>	62.27	0	49	1471527	1471576	gi|34398108|gb|AE015924.1|
R>	62.23	0	49	854169	854120	gi|34398108|gb|AE015924.1|
>	62.21	0	49	105167	105216	gi|34398108|gb|AE015924.1|
R>	62.06	0	47	644308	644261	gi|34398108|gb|AE015924.1|
>	61.76	0	49	1511455	1511504	gi|34398108|gb|AE015924.1|
R>	61.71	0	49	1802995	1802946	gi|34398108|gb|AE015924.1|
>	61.71	0	49	105144	105193	gi|34398108|gb|AE015924.1|
R>	61.68	0	49	680898	680849	gi|34398108|gb|AE015924.1|
>	61.66	0	49	298788	298837	gi|34398108|gb|AE015924.1|
>	61.63	7	49	298611	298653	gi|34398108|gb|AE015924.1|
>	61.63	0	49	298627	298676	gi|34398108|gb|AE015924.1|

GACTAACCGGTATGTGTGTAAACTTATATGAATCCCGCTCACCCCAACTG	50	1	2	68.45	64.32
U	68.45	0	49	306852	306901	gi|34398108|gb|AE015924.1|
>	64.32	0	49	1287460	1287509	gi|34398108|gb|AE015924.1|
R>	60.84	0	49	1881589	1881539	gi|34398108|gb|AE015924.1|

TCTTTGTATCTCAAGGAAAGATCAATGAGTAGGTGTATGGCTGCCAAGTG	50	1	6	67.04	65.05
U	67.04	0	49	298871	298920	gi|34398108|gb|AE015924.1|
>	65.05	0	48	105273	105321	gi|34398108|gb|AE015924.1|
>	64.92	0	48	1511630	1511678	gi|34398108|gb|AE015924.1|
R>	62.97	0	48	644156	644108	gi|34398108|gb|AE015924.1|
R>	61.29	0	48	236256	236208	gi|34398108|gb|AE015924.1|
R>	58.04	7	48	607399	607356	gi|34398108|gb|AE015924.1|
R>	53.96	0	47	1873631	1873584	gi|34398108|gb|AE015924.1|

TAAATCTGCTTGTGTAAACCTAAGGGGAAATACCAATCGACAGTTGTAAC	50	1	3	64.33	63.28
U	64.33	0	49	306792	306841	gi|34398108|gb|AE015924.1|
>	63.28	0	49	1287400	1287449	gi|34398108|gb|AE015924.1|
R>	56.02	6	49	1881683	1881641	gi|34398108|gb|AE015924.1|
R>	55.66	21	49	1881628	1881600	gi|34398108|gb|AE015924.1|

AAGAATGAATCCCGAGCAAAGGGCTAAATCTGCTTGTGTAAACCTAAGGG	50	1	1	69.26	65.80
U	69.26	0	49	306768	306817	gi|34398108|gb|AE015924.1|
>	65.80	1	49	1287377	1287425	gi|34398108|gb|AE015924.1|

TTCCGTGCTTTCCTGTATCGATTCGCTGACATGACGTCCCTGAACGAAAC	50	1	5	71.07	70.64
U	71.07	0	49	298985	299034	gi|34398108|gb|AE015924.1|
R>	70.64	0	49	1802846	1802797	gi|34398108|gb|AE015924.1|
>	67.97	0	49	535240	535289	gi|34398108|gb|AE015924.1|
R>	67.36	0	49	41860	41811	gi|34398108|gb|AE015924.1|
>	64.54	0	49	2266550	2266599	gi|34398108|gb|AE015924.1|
R>	57.72	0	49	236142	236094	gi|34398108|gb|AE015924.1|

ATAGTATCCTCTCATGTGAGATCATAGTATCCTCTCGTGGAAGTTCATTC	50	1	20	64.86	61.40
U	64.86	0	49	298823	298872	gi|34398108|gb|AE015924.1|
R>	61.40	0	49	236304	236255	gi|34398108|gb|AE015924.1|
R>	61.04	0	37	1191921	1191884	gi|34398108|gb|AE015924.1|
R>	61.04	0	37	680679	680642	gi|34398108|gb|AE015924.1|
>	60.10	0	49	105225	105274	gi|34398108|gb|AE015924.1|
>	60.07	0	37	105202	105239	gi|34398108|gb|AE015924.1|
>	59.93	0	42	2266321	2266363	gi|34398108|gb|AE015924.1|
R>	58.89	0	35	236373	236338	gi|34398108|gb|AE015924.1|
R>	58.80	0	35	1803121	1803086	gi|34398108|gb|AE015924.1|
>	58.80	0	35	298639	298674	gi|34398108|gb|AE015924.1|
>	58.80	0	35	298685	298720	gi|34398108|gb|AE015924.1|
>	58.80	0	35	1511421	1511456	gi|34398108|gb|AE015924.1|
R>	58.80	0	35	680955	680920	gi|34398108|gb|AE015924.1|
>	58.80	0	35	105064	105099	gi|34398108|gb|AE015924.1|
R>	58.80	0	35	1802960	1802925	gi|34398108|gb|AE015924.1|
>	58.80	0	35	1511490	1511525	gi|34398108|gb|AE015924.1|
R>	58.80	0	35	1803029	1802994	gi|34398108|gb|AE015924.1|
>	58.80	0	35	105110	105145	gi|34398108|gb|AE015924.1|
R>	58.80	0	35	1637588	1637553	gi|34398108|gb|AE015924.1|
R>	58.50	0	37	1637542	1637505	gi|34398108|gb|AE015924.1|
R>	58.50	0	37	1191967	1191930	gi|34398108|gb|AE015924.1|

ATAAATGGATAAAGTGCCTGCTTATTGTGCAAAGGTCTCAAAAAGTCTAC	50	1	19	64.90	62.47
U	64.90	0	49	299135	299184	gi|34398108|gb|AE015924.1|
R>	62.47	10	39	1496137	1496108	gi|34398108|gb|AE015924.1|
R>	62.47	10	39	128093	128064	gi|34398108|gb|AE015924.1|
>	62.03	10	39	539168	539197	gi|34398108|gb|AE015924.1|
>	62.03	10	39	2335394	2335423	gi|34398108|gb|AE015924.1|
>	61.43	10	39	1254056	1254085	gi|34398108|gb|AE015924.1|
R>	61.26	10	39	942053	942024	gi|34398108|gb|AE015924.1|
>	60.79	10	36	1491063	1491089	gi|34398108|gb|AE015924.1|
R>	60.56	0	37	1802696	1802659	gi|34398108|gb|AE015924.1|
>	59.84	0	38	535384	535422	gi|34398108|gb|AE015924.1|
>	59.19	10	34	1328238	1328262	gi|34398108|gb|AE015924.1|
R>	58.26	10	39	1875629	1875600	gi|34398108|gb|AE015924.1|
R>	56.24	10	34	857990	857966	gi|34398108|gb|AE015924.1|
>	55.62	10	36	1444443	1444469	gi|34398108|gb|AE015924.1|
R>	53.29	16	44	1000374	1000346	gi|34398108|gb|AE015924.1|
R>	53.29	16	44	1275439	1275411	gi|34398108|gb|AE015924.1|
R>	51.23	16	40	1706152	1706128	gi|34398108|gb|AE015924.1|
R>	50.86	3	39	1637271	1637234	gi|34398108|gb|AE015924.1|
>	50.79	16	39	2006756	2006779	gi|34398108|gb|AE015924.1|
R>	50.79	16	39	1257758	1257735	gi|34398108|gb|AE015924.1|

TGGATAAAGTGCCTGCTTATTGTGCAAAGGTCTCAAAAAGTCTACCTTTG	50	1	16	66.08	62.47
U	66.08	0	49	299140	299189	gi|34398108|gb|AE015924.1|
R>	62.47	5	34	128093	128064	gi|34398108|gb|AE015924.1|
R>	62.47	5	34	1496137	1496108	gi|34398108|gb|AE015924.1|
>	62.03	5	34	2335394	2335423	gi|34398108|gb|AE015924.1|
>	62.03	5	34	539168	539197	gi|34398108|gb|AE015924.1|
>	61.43	5	34	1254056	1254085	gi|34398108|gb|AE015924.1|
R>	61.26	5	34	942053	942024	gi|34398108|gb|AE015924.1|
>	60.79	5	31	1491063	1491089	gi|34398108|gb|AE015924.1|
>	59.84	0	33	535389	535422	gi|34398108|gb|AE015924.1|
R>	59.54	0	32	1802691	1802659	gi|34398108|gb|AE015924.1|
>	59.19	5	29	1328238	1328262	gi|34398108|gb|AE015924.1|
R>	58.26	5	34	1875629	1875600	gi|34398108|gb|AE015924.1|
R>	56.24	5	29	857990	857966	gi|34398108|gb|AE015924.1|
>	55.62	5	31	1444443	1444469	gi|34398108|gb|AE015924.1|
R>	53.29	11	39	1000374	1000346	gi|34398108|gb|AE015924.1|
R>	53.29	11	39	1275439	1275411	gi|34398108|gb|AE015924.1|
R>	51.23	11	35	1706152	1706128	gi|34398108|gb|AE015924.1|

CATAGTATCCTCTCATTTGAGACCATAGTATCCTCTCATATGAGACCATA	50	1	20	62.53	61.44
U	62.53	0	49	298776	298825	gi|34398108|gb|AE015924.1|
>	61.44	0	49	105063	105112	gi|34398108|gb|AE015924.1|
>	61.44	0	49	298684	298733	gi|34398108|gb|AE015924.1|
>	61.44	0	49	298638	298687	gi|34398108|gb|AE015924.1|
R>	61.44	0	49	1802961	1802912	gi|34398108|gb|AE015924.1|
R>	61.44	0	49	1637589	1637540	gi|34398108|gb|AE015924.1|
R>	61.44	0	49	680956	680907	gi|34398108|gb|AE015924.1|
R>	61.44	0	49	1803030	1802981	gi|34398108|gb|AE015924.1|
>	61.44	0	49	105109	105158	gi|34398108|gb|AE015924.1|
>	61.38	0	49	535010	535059	gi|34398108|gb|AE015924.1|
>	61.19	0	49	1471538	1471587	gi|34398108|gb|AE015924.1|
R>	61.19	0	49	854227	854178	gi|34398108|gb|AE015924.1|
R>	61.07	1	49	236373	236325	gi|34398108|gb|AE015924.1|
>	61.00	0	49	1511466	1511515	gi|34398108|gb|AE015924.1|
R>	60.91	0	49	1802938	1802889	gi|34398108|gb|AE015924.1|
>	60.91	0	49	105132	105181	gi|34398108|gb|AE015924.1|
R>	60.91	0	49	1637566	1637517	gi|34398108|gb|AE015924.1|
R>	60.91	0	49	1191876	1191827	gi|34398108|gb|AE015924.1|
R>	60.91	0	49	1803007	1802958	gi|34398108|gb|AE015924.1|
>	60.75	0	49	1511489	1511538	gi|34398108|gb|AE015924.1|
R>	60.75	0	49	1803122	1803073	gi|34398108|gb|AE015924.1|

CAATAAAATGAATGGATAAATGGATAAAGTGCCTGCTTATTGTGCAAAGG	50	1	12	62.83	60.94
U	62.83	0	49	299120	299169	gi|34398108|gb|AE015924.1|
R>	60.94	0	49	1802711	1802662	gi|34398108|gb|AE015924.1|
>	59.71	25	49	1491063	1491087	gi|34398108|gb|AE015924.1|
R>	59.71	25	49	128093	128069	gi|34398108|gb|AE015924.1|
R>	59.71	25	49	1496137	1496113	gi|34398108|gb|AE015924.1|
>	59.52	25	49	1328238	1328262	gi|34398108|gb|AE015924.1|
>	58.92	25	49	539168	539192	gi|34398108|gb|AE015924.1|
>	58.92	25	49	2335394	2335418	gi|34398108|gb|AE015924.1|
>	58.43	25	49	1254056	1254080	gi|34398108|gb|AE015924.1|
R>	58.33	25	49	942053	942029	gi|34398108|gb|AE015924.1|
>	56.39	15	49	535384	535418	gi|34398108|gb|AE015924.1|
R>	54.19	25	48	1875629	1875606	gi|34398108|gb|AE015924.1|
>	48.63	0	49	535377	535418	gi|34398108|gb|AE015924.1|

CTTTCCTGTATCGATTCGCTGACATGACGTCCCTGAACGAAACCTCTTCG	50	1	5	70.91	70.48
U	70.91	0	49	298992	299041	gi|34398108|gb|AE015924.1|
R>	70.48	0	49	1802839	1802790	gi|34398108|gb|AE015924.1|
R>	68.79	0	49	41853	41804	gi|34398108|gb|AE015924.1|
>	66.62	0	48	535247	535295	gi|34398108|gb|AE015924.1|
R>	65.42	0	48	236136	236088	gi|34398108|gb|AE015924.1|
>	64.92	0	48	2266557	2266605	gi|34398108|gb|AE015924.1|

CCAAGAAGGTGGCGAAATTTCCGCATATGCGGAAATATATTTTCGTATAT	50	1	4	64.85	61.95
U	64.85	0	49	306602	306651	gi|34398108|gb|AE015924.1|
R>	61.95	0	49	914458	914409	gi|34398108|gb|AE015924.1|
R>	60.92	0	49	2259824	2259775	gi|34398108|gb|AE015924.1|
>	57.09	0	49	1287217	1287265	gi|34398108|gb|AE015924.1|
R>	53.03	16	35	306637	306618	gi|34398108|gb|AE015924.1|

TGAAGCCACAACAACTAATCACAATACAATTTTAATGCGTCACCCCTGCC	50	1	4	67.37	66.53
U	67.37	0	49	310091	310140	gi|34398108|gb|AE015924.1|
>	66.53	0	48	1432101	1432149	gi|34398108|gb|AE015924.1|
R>	65.46	0	47	2283338	2283291	gi|34398108|gb|AE015924.1|
R>	65.46	0	47	1831223	1831176	gi|34398108|gb|AE015924.1|
R>	65.46	0	47	927889	927842	gi|34398108|gb|AE015924.1|

CGGCAGAGAGCAGATAGCATCTTCCATCAATAGACCATAGTATCCTCTCA	50	1	11	68.31	68.33
U	68.31	0	49	298580	298629	gi|34398108|gb|AE015924.1|
>	68.33	0	49	534929	534978	gi|34398108|gb|AE015924.1|
R>	67.79	0	48	644378	644330	gi|34398108|gb|AE015924.1|
R>	66.32	0	49	680991	680942	gi|34398108|gb|AE015924.1|
R>	65.91	0	49	41941	41892	gi|34398108|gb|AE015924.1|
>	65.91	0	49	1511339	1511388	gi|34398108|gb|AE015924.1|
R>	65.91	0	49	1803157	1803108	gi|34398108|gb|AE015924.1|
R>	65.28	0	48	1637670	1637622	gi|34398108|gb|AE015924.1|
R>	64.94	0	48	854308	854260	gi|34398108|gb|AE015924.1|
>	64.31	0	49	2266193	2266242	gi|34398108|gb|AE015924.1|
>	63.01	0	49	105028	105077	gi|34398108|gb|AE015924.1|
R>	63.01	0	49	236478	236429	gi|34398108|gb|AE015924.1|

CTCTCGTGGAAGTTCATTCTTTGTATCTCAAGGAAAGATCAATGAGTAGG	50	1	4	64.81	63.13
U	64.81	0	49	298854	298903	gi|34398108|gb|AE015924.1|
>	63.13	0	49	105256	105305	gi|34398108|gb|AE015924.1|
R>	61.69	0	49	236273	236224	gi|34398108|gb|AE015924.1|
>	51.38	0	49	1511613	1511662	gi|34398108|gb|AE015924.1|
R>	49.94	24	49	607399	607374	gi|34398108|gb|AE015924.1|

GACTTGGTTCGAAAATACATTCCGTGCTTTCCTGTATCGATTCGCTGACA	50	1	5	68.12	64.92
U	68.12	0	49	298966	299015	gi|34398108|gb|AE015924.1|
R>	64.92	0	49	1802865	1802816	gi|34398108|gb|AE015924.1|
R>	63.83	0	49	41879	41830	gi|34398108|gb|AE015924.1|
>	63.63	0	49	535221	535270	gi|34398108|gb|AE015924.1|
>	61.00	0	49	2266531	2266580	gi|34398108|gb|AE015924.1|
R>	57.58	0	49	236161	236113	gi|34398108|gb|AE015924.1|

GGTTCGAAAATACATTCCGTGCTTTCCTGTATCGATTCGCTGACATGACG	50	1	5	68.99	65.93
U	68.99	0	49	298971	299020	gi|34398108|gb|AE015924.1|
R>	65.93	0	49	1802860	1802811	gi|34398108|gb|AE015924.1|
R>	64.89	0	49	41874	41825	gi|34398108|gb|AE015924.1|
>	64.72	0	49	535226	535275	gi|34398108|gb|AE015924.1|
>	62.16	0	49	2266536	2266585	gi|34398108|gb|AE015924.1|
R>	58.81	0	49	236156	236108	gi|34398108|gb|AE015924.1|

ATGTGAGATCATAGTATCCTCTCGTGGAAGTTCATTCTTTGTATCTCAAG	50	1	20	64.09	62.86
U	64.09	0	49	298836	298885	gi|34398108|gb|AE015924.1|
R>	62.86	3	47	236288	236244	gi|34398108|gb|AE015924.1|
>	61.98	5	47	105243	105285	gi|34398108|gb|AE015924.1|
>	54.37	0	24	2266426	2266450	gi|34398108|gb|AE015924.1|
R>	54.25	0	24	1191908	1191884	gi|34398108|gb|AE015924.1|
R>	54.25	0	24	680666	680642	gi|34398108|gb|AE015924.1|
>	53.82	3	29	2266452	2266478	gi|34398108|gb|AE015924.1|
>	52.98	0	29	2266334	2266363	gi|34398108|gb|AE015924.1|
>	52.98	0	29	2266265	2266294	gi|34398108|gb|AE015924.1|
>	52.40	0	24	105215	105239	gi|34398108|gb|AE015924.1|
R>	50.42	3	24	680824	680803	gi|34398108|gb|AE015924.1|
R>	50.42	3	24	1637503	1637482	gi|34398108|gb|AE015924.1|
R>	50.13	4	45	854117	854076	gi|34398108|gb|AE015924.1|
>	50.04	0	22	105123	105145	gi|34398108|gb|AE015924.1|
R>	50.04	0	22	1802947	1802925	gi|34398108|gb|AE015924.1|
>	50.04	0	22	105077	105099	gi|34398108|gb|AE015924.1|
R>	50.04	0	22	1637575	1637553	gi|34398108|gb|AE015924.1|
>	50.04	0	22	1511434	1511456	gi|34398108|gb|AE015924.1|
R>	50.04	0	22	1803108	1803086	gi|34398108|gb|AE015924.1|
R>	50.04	0	22	1803016	1802994	gi|34398108|gb|AE015924.1|
>	50.04	0	22	298652	298674	gi|34398108|gb|AE015924.1|

ACTGCAGGGCTGACGCATTAAAAACAGCTTTCTAAGTACTTTTATAGTCG	50	1	9	66.59	64.09
U	66.59	0	49	308928	308977	gi|34398108|gb|AE015924.1|
R>	64.09	4	49	1832382	1832337	gi|34398108|gb|AE015924.1|
R>	64.09	4	49	929048	929003	gi|34398108|gb|AE015924.1|
R>	64.09	4	49	2284497	2284452	gi|34398108|gb|AE015924.1|
>	64.09	4	49	1430942	1430987	gi|34398108|gb|AE015924.1|
R>	62.15	2	49	465811	465764	gi|34398108|gb|AE015924.1|
>	54.03	4	22	46443	46461	gi|34398108|gb|AE015924.1|
>	53.78	4	18	1794752	1794766	gi|34398108|gb|AE015924.1|
>	53.78	4	18	2274427	2274441	gi|34398108|gb|AE015924.1|
R>	52.39	5	22	1341019	1341002	gi|34398108|gb|AE015924.1|

GAATAGAGAGCAGTGCCCGAATACGTTGCCAATCGATAAGCATATCGACT	50	1	1	69.54	69.32
U	69.54	0	49	298920	298969	gi|34398108|gb|AE015924.1|
R>	69.32	1	49	236206	236158	gi|34398108|gb|AE015924.1|

GCGTTTTTATCGCACCAAGAAGGTGGCGAAATTTCCGCATATGCGGAAAT	50	1	5	70.24	65.98
U	70.24	0	49	306588	306637	gi|34398108|gb|AE015924.1|
R>	65.98	4	49	914468	914423	gi|34398108|gb|AE015924.1|
R>	65.15	4	49	2259834	2259789	gi|34398108|gb|AE015924.1|
R>	63.02	0	47	1881513	1881466	gi|34398108|gb|AE015924.1|
>	59.02	11	49	1287214	1287251	gi|34398108|gb|AE015924.1|
>	58.12	9	28	313701	313720	gi|34398108|gb|AE015924.1|

CGTTGCCAATCGATAAGCATATCGACTTGGTTCGAAAATACATTCCGTGC	50	1	5	67.91	64.21
U	67.91	0	49	298943	298992	gi|34398108|gb|AE015924.1|
R>	64.21	0	44	236184	236140	gi|34398108|gb|AE015924.1|
>	57.08	12	49	535210	535247	gi|34398108|gb|AE015924.1|
R>	57.08	12	49	1802876	1802839	gi|34398108|gb|AE015924.1|
>	55.88	13	49	2266521	2266557	gi|34398108|gb|AE015924.1|
R>	55.88	13	49	41889	41853	gi|34398108|gb|AE015924.1|

TATATGTGGTTAGGCTGTTTTCCCCTTCGTAATGACACTTTATAGAACAG	50	1	1	64.59	61.17
U	64.59	0	49	329031	329080	gi|34398108|gb|AE015924.1|
>	61.17	0	49	1857215	1857264	gi|34398108|gb|AE015924.1|

CACTCCCCGAACCTGCCATCCGGCAGAGAGCAGATAGCATCTTCCATCAA	50	1	11	75.02	74.84
U	75.02	0	49	298560	298609	gi|34398108|gb|AE015924.1|
R>	74.84	2	49	644396	644349	gi|34398108|gb|AE015924.1|
>	74.03	0	49	534909	534958	gi|34398108|gb|AE015924.1|
>	73.01	0	49	2266173	2266222	gi|34398108|gb|AE015924.1|
R>	73.01	0	49	1803177	1803128	gi|34398108|gb|AE015924.1|
R>	72.89	0	49	854328	854279	gi|34398108|gb|AE015924.1|
R>	72.69	2	49	41959	41912	gi|34398108|gb|AE015924.1|
R>	71.82	0	49	1637690	1637641	gi|34398108|gb|AE015924.1|
>	71.78	0	49	1511319	1511368	gi|34398108|gb|AE015924.1|
>	70.63	0	49	105008	105057	gi|34398108|gb|AE015924.1|
R>	70.63	0	49	236498	236449	gi|34398108|gb|AE015924.1|
R>	70.14	4	49	681007	680962	gi|34398108|gb|AE015924.1|

CCATTTATATGTGGTTAGGCTGTTTTCCCCTTCGTAATGACACTTTATAG	50	1	1	64.20	60.40
U	64.20	0	49	329026	329075	gi|34398108|gb|AE015924.1|
>	60.40	0	49	1857210	1857259	gi|34398108|gb|AE015924.1|

CGCATATGCGGAAATATATTTTCGTATATACTCCGATAAATTTTCTTATA	50	1	5	58.84	55.60
U	58.84	0	49	306623	306672	gi|34398108|gb|AE015924.1|
>	55.60	0	49	1287237	1287286	gi|34398108|gb|AE015924.1|
R>	47.25	0	14	306632	306618	gi|34398108|gb|AE015924.1|
>	47.25	0	14	2259794	2259808	gi|34398108|gb|AE015924.1|
>	47.25	0	14	914428	914442	gi|34398108|gb|AE015924.1|
R>	44.53	0	10	1764777	1764767	gi|34398108|gb|AE015924.1|

AGTTTGGTCTGACCGAACTATATACTTTGGTTGAACCAAACTATATACTT	50	1	4	63.50	60.25
U	63.50	0	49	316187	316236	gi|34398108|gb|AE015924.1|
>	60.25	0	49	766538	766587	gi|34398108|gb|AE015924.1|
>	56.64	2	49	496840	496887	gi|34398108|gb|AE015924.1|
R>	55.76	0	49	612623	612574	gi|34398108|gb|AE015924.1|
>	49.17	0	49	977341	977390	gi|34398108|gb|AE015924.1|

TTTCCAAACGCTAAACCGCCATTTTTACGAACTGACGTGTACTGAAAAAA	50	1	4	66.55	65.46
U	66.55	0	49	329243	329292	gi|34398108|gb|AE015924.1|
R>	65.46	0	45	800688	800643	gi|34398108|gb|AE015924.1|
>	60.47	0	45	2004753	2004797	gi|34398108|gb|AE015924.1|
R>	58.74	0	23	1482834	1482811	gi|34398108|gb|AE015924.1|
R>	53.93	18	45	1481477	1481450	gi|34398108|gb|AE015924.1|

ATGCGGAAATATATTTTCGTATATACTCCGATAAATTTTCTTATATACGG	50	1	1	58.99	55.72
U	58.99	0	49	306628	306677	gi|34398108|gb|AE015924.1|
>	55.72	0	49	1287242	1287291	gi|34398108|gb|AE015924.1|

GAATTTTTCCGTTGTGGCGCGTAAAATTTTTACTTTCCGAACCAAAAC	48	1	12	64.78	64.55
U	64.78	0	47	329173	329220	gi|34398108|gb|AE015924.1|
>	64.55	0	47	2004683	2004730	gi|34398108|gb|AE015924.1|
R>	63.54	0	47	1482904	1482857	gi|34398108|gb|AE015924.1|
>	60.65	0	47	2342913	2342960	gi|34398108|gb|AE015924.1|
R>	58.80	0	47	2142159	2142112	gi|34398108|gb|AE015924.1|
R>	55.83	3	47	2160765	2160722	gi|34398108|gb|AE015924.1|
>	54.60	0	47	197673	197720	gi|34398108|gb|AE015924.1|
R>	53.93	0	47	800758	800711	gi|34398108|gb|AE015924.1|
R>	52.34	1	20	265328	265309	gi|34398108|gb|AE015924.1|
R>	51.75	0	47	2039514	2039467	gi|34398108|gb|AE015924.1|
>	51.50	0	47	295195	295242	gi|34398108|gb|AE015924.1|
>	51.37	0	47	2067975	2068022	gi|34398108|gb|AE015924.1|
>	50.38	5	47	352785	352826	gi|34398108|gb|AE015924.1|

AATGGTCTGCGTTCGGCCACAGGCAATCTCCCGCGATAGATCCCTCGCTG	50	1	1	77.80	75.30
U	77.80	0	49	335438	335487	gi|34398108|gb|AE015924.1|
R>	75.30	0	49	1873770	1873721	gi|34398108|gb|AE015924.1|

AGCGAGAATTTTTCCGTTGTGGCGCGTAAAATTTTTACTTTCCGAACCAA	50	1	11	68.69	68.62
U	68.69	0	49	329168	329217	gi|34398108|gb|AE015924.1|
>	68.62	0	49	2004678	2004727	gi|34398108|gb|AE015924.1|
R>	67.82	0	49	1482909	1482860	gi|34398108|gb|AE015924.1|
R>	66.00	0	42	800763	800721	gi|34398108|gb|AE015924.1|
>	63.79	1	49	2342909	2342957	gi|34398108|gb|AE015924.1|
R>	61.06	1	25	1375601	1375577	gi|34398108|gb|AE015924.1|
R>	60.83	2	49	2142162	2142115	gi|34398108|gb|AE015924.1|
>	59.67	0	49	197668	197717	gi|34398108|gb|AE015924.1|
R>	56.93	1	25	265333	265309	gi|34398108|gb|AE015924.1|
R>	55.14	1	49	2039518	2039470	gi|34398108|gb|AE015924.1|
>	54.72	1	49	2067971	2068019	gi|34398108|gb|AE015924.1|
>	54.66	1	49	295191	295239	gi|34398108|gb|AE015924.1|

TCAACAATGGTCTGCGTTCGGCCACAGGCAATCTCCCGCGATAGATCCCT	50	1	1	75.81	71.54
U	75.81	0	49	335433	335482	gi|34398108|gb|AE015924.1|
R>	71.54	0	49	1873775	1873726	gi|34398108|gb|AE015924.1|

CGTGTTTTCTGAAATTCGCGAGCGAGAATTTTTCCGTTGTGGCGCGTAAA	50	1	7	71.06	66.98
U	71.06	0	49	329148	329197	gi|34398108|gb|AE015924.1|
R>	66.98	0	49	800783	800734	gi|34398108|gb|AE015924.1|
R>	66.98	0	49	1482929	1482880	gi|34398108|gb|AE015924.1|
>	66.98	0	49	2004658	2004707	gi|34398108|gb|AE015924.1|
R>	61.29	21	45	2039518	2039494	gi|34398108|gb|AE015924.1|
R>	57.60	21	45	2124895	2124871	gi|34398108|gb|AE015924.1|
R>	56.93	21	45	265333	265309	gi|34398108|gb|AE015924.1|
R>	56.10	21	43	1624534	1624512	gi|34398108|gb|AE015924.1|

TTTCGTATATACTCCGATAAATTTTCTTATATACGGAAATATATTTCCGT	50	1	4	57.80	53.18
U	57.80	0	49	306642	306691	gi|34398108|gb|AE015924.1|
>	53.18	0	47	1287256	1287303	gi|34398108|gb|AE015924.1|
>	46.66	0	46	1287278	1287324	gi|34398108|gb|AE015924.1|
R>	44.13	4	39	914392	914357	gi|34398108|gb|AE015924.1|
R>	43.09	4	43	2259758	2259719	gi|34398108|gb|AE015924.1|

GCGTGAAATGGCGATTTTGCATAAAAAATCACTCATTGCAAGCGGAAAAT	50	1	1	66.49	64.44
U	66.49	0	49	335658	335707	gi|34398108|gb|AE015924.1|
>	64.44	0	49	335866	335915	gi|34398108|gb|AE015924.1|

CTGCATGTCCTTTATGGAGATCAACAATGGTCTGCGTTCGGCCACAGGCA	50	1	1	73.57	68.91
U	73.57	0	49	335413	335462	gi|34398108|gb|AE015924.1|
R>	68.91	16	49	1873779	1873746	gi|34398108|gb|AE015924.1|

CTTTTTGCAGGCGTGAAATGGCGATTTTGCATAAAAAATCACTCATTGCA	50	1	1	66.91	64.58
U	66.91	0	49	335648	335697	gi|34398108|gb|AE015924.1|
>	64.58	2	49	335858	335905	gi|34398108|gb|AE015924.1|

AGCATAGAATCTCGCGAACAAAATTCATAGAATCCTATCTGCAATGTACA	50	1	2	64.50	62.87
U	64.50	0	49	335580	335629	gi|34398108|gb|AE015924.1|
>	62.87	0	49	335788	335837	gi|34398108|gb|AE015924.1|
>	55.75	0	24	335996	336020	gi|34398108|gb|AE015924.1|

CCTGCAGCATAGAATCTCGCGAACAAAATTCATAGAATCCTATCTGCAAT	50	1	2	66.73	65.12
U	66.73	0	49	335575	335624	gi|34398108|gb|AE015924.1|
>	65.12	0	49	335783	335832	gi|34398108|gb|AE015924.1|
>	61.89	0	29	335991	336020	gi|34398108|gb|AE015924.1|

AATGGCGATTTTGCATAAAAAATCACTCATTGCAAGCGGAAAATAGCGAT	50	1	1	67.08	65.02
U	67.08	0	49	335664	335713	gi|34398108|gb|AE015924.1|
>	65.02	0	49	335872	335921	gi|34398108|gb|AE015924.1|

TTGTGGCGCGTAAAATTTTTACTTTCCGAACCAAAACGAAAAAATTCC	48	1	14	64.97	64.75
U	64.97	0	47	329184	329231	gi|34398108|gb|AE015924.1|
>	64.75	0	47	2004694	2004741	gi|34398108|gb|AE015924.1|
R>	63.73	0	47	1482893	1482846	gi|34398108|gb|AE015924.1|
R>	62.43	1	46	2160757	2160712	gi|34398108|gb|AE015924.1|
>	60.68	0	46	2342924	2342970	gi|34398108|gb|AE015924.1|
>	56.20	5	46	352795	352836	gi|34398108|gb|AE015924.1|
R>	54.59	0	47	800747	800700	gi|34398108|gb|AE015924.1|
R>	54.16	0	45	2142148	2142102	gi|34398108|gb|AE015924.1|
>	53.81	1	47	2067987	2068033	gi|34398108|gb|AE015924.1|
R>	52.88	2	47	2028952	2028907	gi|34398108|gb|AE015924.1|
>	52.76	1	47	2081256	2081302	gi|34398108|gb|AE015924.1|
>	52.71	5	46	197689	197730	gi|34398108|gb|AE015924.1|
R>	51.60	0	41	2039503	2039462	gi|34398108|gb|AE015924.1|
>	51.30	0	44	295207	295251	gi|34398108|gb|AE015924.1|
R>	50.04	25	45	93859	93839	gi|34398108|gb|AE015924.1|

TTGCAGGCGTGAAATGACGATTTTGCATAAAAAATCACTCGTTGCAAGCG	50	1	1	68.65	66.09
U	68.65	0	49	335860	335909	gi|34398108|gb|AE015924.1|
>	66.09	0	49	335652	335701	gi|34398108|gb|AE015924.1|

ACTCGCCGCAAGCCTGCGGCTAAGAATTTTGTATGCAAAATTCCTTACTG	50	1	3	70.72	70.06
U	70.72	0	49	335937	335986	gi|34398108|gb|AE015924.1|
>	70.06	0	49	335729	335778	gi|34398108|gb|AE015924.1|
>	60.65	2	17	1599602	1599617	gi|34398108|gb|AE015924.1|
R>	56.39	2	14	1192772	1192760	gi|34398108|gb|AE015924.1|

CGCAAGCCTGCGGCTAAGAATTTTGTATGCAAAATTCCTTGCTGCAAGCC	50	1	2	71.46	69.85
U	71.46	0	49	335735	335784	gi|34398108|gb|AE015924.1|
>	69.85	0	49	335943	335992	gi|34398108|gb|AE015924.1|
>	60.17	0	49	335527	335576	gi|34398108|gb|AE015924.1|

TTCCGAACCAAAACGAAAAAATTCCCGAGCCACGTTTTTCCAAACGCTA	49	1	12	69.43	67.08
U	69.43	0	48	329207	329255	gi|34398108|gb|AE015924.1|
R>	67.08	7	48	1482863	1482822	gi|34398108|gb|AE015924.1|
R>	67.08	7	48	800717	800676	gi|34398108|gb|AE015924.1|
>	64.79	0	48	2004716	2004765	gi|34398108|gb|AE015924.1|
>	58.88	0	38	152980	153019	gi|34398108|gb|AE015924.1|
>	58.71	0	39	2068008	2068048	gi|34398108|gb|AE015924.1|
>	58.71	0	39	2081277	2081317	gi|34398108|gb|AE015924.1|
R>	58.19	0	37	2028932	2028894	gi|34398108|gb|AE015924.1|
R>	57.26	4	39	6999	6964	gi|34398108|gb|AE015924.1|
>	56.04	0	39	2310196	2310236	gi|34398108|gb|AE015924.1|
R>	55.61	0	38	2160736	2160697	gi|34398108|gb|AE015924.1|
>	54.81	7	47	2124875	2124915	gi|34398108|gb|AE015924.1|
>	54.52	0	38	2129562	2129601	gi|34398108|gb|AE015924.1|

AATGTACAATCTTGCGAACAAAATTGCTTTTTGCAGGCGTGAAATGGCGA	50	1	1	68.76	66.81
U	68.76	0	49	335622	335671	gi|34398108|gb|AE015924.1|
>	66.81	0	49	335830	335879	gi|34398108|gb|AE015924.1|

CCAGTTGGATCTACCCTCTATTCGAAGGGTACACACAACCATAGACGTAA	50	1	6	68.53	64.95
U	68.53	0	49	376019	376068	gi|34398108|gb|AE015924.1|
>	64.95	0	42	376217	376259	gi|34398108|gb|AE015924.1|
>	64.24	3	38	376352	376387	gi|34398108|gb|AE015924.1|
>	64.24	3	38	375956	375991	gi|34398108|gb|AE015924.1|
>	58.94	0	41	376284	376324	gi|34398108|gb|AE015924.1|
>	55.33	3	43	376154	376194	gi|34398108|gb|AE015924.1|
>	54.82	3	44	376418	376457	gi|34398108|gb|AE015924.1|

AGCATAGAATCTCGCGAACAAAATTCATAGAATCCTATCAGCAATGTACA	50	1	2	64.50	62.90
U	64.50	0	49	335788	335837	gi|34398108|gb|AE015924.1|
>	62.90	0	49	335580	335629	gi|34398108|gb|AE015924.1|
>	55.75	0	24	335996	336020	gi|34398108|gb|AE015924.1|

CCTGCAGCATAGAATCTCGCGAACAAAATTCATAGAATCCTATCAGCAAT	50	1	2	66.73	65.18
U	66.73	0	49	335783	335832	gi|34398108|gb|AE015924.1|
>	65.18	0	49	335575	335624	gi|34398108|gb|AE015924.1|
>	61.89	0	29	335991	336020	gi|34398108|gb|AE015924.1|

GCCTGCGGCTAAGAATTTTGTATGCAAAATTCCTTGCTGCAAGCCTGCAG	50	1	3	71.26	69.64
U	71.26	0	49	335740	335789	gi|34398108|gb|AE015924.1|
>	69.64	0	49	335948	335997	gi|34398108|gb|AE015924.1|
>	59.98	0	49	335532	335581	gi|34398108|gb|AE015924.1|
>	58.59	26	47	335516	335537	gi|34398108|gb|AE015924.1|

GCATAAAAAATCACTCATTGCAAGCGGAAAATAGCGATTTTGTTGGCAAA	50	1	1	64.58	63.90
U	64.58	0	49	335676	335725	gi|34398108|gb|AE015924.1|
>	63.90	0	49	335884	335933	gi|34398108|gb|AE015924.1|

ATCTCGCGAACAAAATTCATAGAATCCTATCAGCAATGTACAATCTTGCG	50	1	1	65.83	64.28
U	65.83	0	49	335796	335845	gi|34398108|gb|AE015924.1|
>	64.28	0	49	335588	335637	gi|34398108|gb|AE015924.1|

AATCACTCGTTGCAAGCGGAAAATAGCGATTTTGTTGGCAAACTTACTCG	50	1	1	68.87	67.30
U	68.87	0	49	335892	335941	gi|34398108|gb|AE015924.1|
>	67.30	0	49	335684	335733	gi|34398108|gb|AE015924.1|

GCAAGCCTGCGGCTAAGAATTTTGTATGCAAAATTCCTTACTGCAAGCCT	50	1	2	69.55	68.85
U	69.55	0	49	335944	335993	gi|34398108|gb|AE015924.1|
>	68.85	0	49	335736	335785	gi|34398108|gb|AE015924.1|
>	56.58	0	49	335528	335577	gi|34398108|gb|AE015924.1|

GTGAAATGACGATTTTGCATAAAAAATCACTCGTTGCAAGCGGAAAATAG	50	1	1	64.02	61.19
U	64.02	0	49	335868	335917	gi|34398108|gb|AE015924.1|
>	61.19	0	49	335660	335709	gi|34398108|gb|AE015924.1|

AATGTACAATCTTGCGAACAAAATTGCCTTTTGCAGGCGTGAAATGACGA	50	1	1	68.46	65.14
U	68.46	0	49	335830	335879	gi|34398108|gb|AE015924.1|
>	65.14	0	49	335622	335671	gi|34398108|gb|AE015924.1|

TTCATAGAATCCTATCAGCAATGTACAATCTTGCGAACAAAATTGCCTTT	50	1	1	63.82	59.65
U	63.82	0	49	335811	335860	gi|34398108|gb|AE015924.1|
>	59.65	0	49	335603	335652	gi|34398108|gb|AE015924.1|

ATCCTCTCATGTGAGATCATAGTATCCTCTCGTGGAAGTTCATTCTTTGT	50	1	20	65.86	62.61
U	65.86	0	49	298828	298877	gi|34398108|gb|AE015924.1|
R>	62.61	0	49	236299	236250	gi|34398108|gb|AE015924.1|
>	61.31	0	49	105230	105279	gi|34398108|gb|AE015924.1|
R>	61.12	0	32	680674	680642	gi|34398108|gb|AE015924.1|
R>	61.12	0	32	1191916	1191884	gi|34398108|gb|AE015924.1|
>	59.97	0	32	105207	105239	gi|34398108|gb|AE015924.1|
>	59.79	0	37	2266257	2266294	gi|34398108|gb|AE015924.1|
>	59.79	0	37	2266326	2266363	gi|34398108|gb|AE015924.1|
R>	58.49	0	30	1802955	1802925	gi|34398108|gb|AE015924.1|
>	58.49	0	30	298644	298674	gi|34398108|gb|AE015924.1|
>	58.49	0	30	298690	298720	gi|34398108|gb|AE015924.1|
R>	58.49	0	30	1803116	1803086	gi|34398108|gb|AE015924.1|
>	58.49	0	30	1511426	1511456	gi|34398108|gb|AE015924.1|
>	58.49	0	30	1511495	1511525	gi|34398108|gb|AE015924.1|
>	58.49	0	30	105115	105145	gi|34398108|gb|AE015924.1|
>	58.49	0	30	105069	105099	gi|34398108|gb|AE015924.1|
R>	58.49	0	30	236368	236338	gi|34398108|gb|AE015924.1|
R>	58.49	0	30	1803024	1802994	gi|34398108|gb|AE015924.1|
R>	58.49	0	30	1637583	1637553	gi|34398108|gb|AE015924.1|
R>	58.49	0	30	680950	680920	gi|34398108|gb|AE015924.1|
>	58.12	0	32	535039	535071	gi|34398108|gb|AE015924.1|

CAATCTTGCGAACAAAATTGCTTTTTGCAGGCGTGAAATGGCGATTTTGC	50	1	1	68.44	66.49
U	68.44	0	49	335628	335677	gi|34398108|gb|AE015924.1|
>	66.49	0	49	335836	335885	gi|34398108|gb|AE015924.1|

AGAATCCTATCTGCAATGTACAATCTTGCGAACAAAATTGCTTTTTGCAG	50	1	1	65.09	62.75
U	65.09	0	49	335608	335657	gi|34398108|gb|AE015924.1|
>	62.75	0	49	335816	335865	gi|34398108|gb|AE015924.1|

ACAATCTTGCGAACAAAATTGCCTTTTGCAGGCGTGAAATGACGATTTTG	50	1	1	68.20	64.89
U	68.20	0	49	335835	335884	gi|34398108|gb|AE015924.1|
>	64.89	0	49	335627	335676	gi|34398108|gb|AE015924.1|

GGATCTACCCTCTATTCGAAGGGTACACACAACATAAGACTATATCTTAT	50	1	7	63.20	63.98
U	63.20	0	49	376091	376140	gi|34398108|gb|AE015924.1|
>	63.98	0	33	376355	376388	gi|34398108|gb|AE015924.1|
>	63.76	0	34	376421	376455	gi|34398108|gb|AE015924.1|
>	63.33	0	32	375959	375991	gi|34398108|gb|AE015924.1|
>	57.88	0	34	376289	376324	gi|34398108|gb|AE015924.1|
>	57.33	0	36	376223	376260	gi|34398108|gb|AE015924.1|
>	53.35	0	37	376157	376194	gi|34398108|gb|AE015924.1|
>	50.13	0	41	376025	376067	gi|34398108|gb|AE015924.1|

TGCATAAAAAATCACTCGTTGCAAGCGGAAAATAGCGATTTTGTTGGCAA	50	1	1	67.21	65.62
U	67.21	0	49	335883	335932	gi|34398108|gb|AE015924.1|
>	65.62	0	49	335675	335724	gi|34398108|gb|AE015924.1|

TTTGTATGCAAAATTCCTTGCTGCAAGCCTGCAGCATAGAATCTCGCGAA	50	1	4	69.14	67.46
U	69.14	0	49	335756	335805	gi|34398108|gb|AE015924.1|
>	67.46	0	49	335964	336013	gi|34398108|gb|AE015924.1|
>	58.53	0	49	335548	335597	gi|34398108|gb|AE015924.1|
>	58.18	10	41	335516	335547	gi|34398108|gb|AE015924.1|
R>	55.26	10	32	481799	481777	gi|34398108|gb|AE015924.1|

TCATATGAGACCATAGTATCCTCTCATGTGAGATCATAGTATCCTCTCGT	50	1	20	64.69	63.09
U	64.69	0	49	298811	298860	gi|34398108|gb|AE015924.1|
R>	63.09	0	49	1191933	1191884	gi|34398108|gb|AE015924.1|
R>	63.09	0	49	680691	680642	gi|34398108|gb|AE015924.1|
>	62.63	0	49	105190	105239	gi|34398108|gb|AE015924.1|
>	62.59	0	47	1471527	1471574	gi|34398108|gb|AE015924.1|
>	62.59	0	47	105098	105145	gi|34398108|gb|AE015924.1|
>	62.59	0	47	298673	298720	gi|34398108|gb|AE015924.1|
R>	62.59	0	47	1802972	1802925	gi|34398108|gb|AE015924.1|
>	62.59	0	47	298627	298674	gi|34398108|gb|AE015924.1|
R>	62.39	0	47	854215	854168	gi|34398108|gb|AE015924.1|
R>	62.39	0	47	1637600	1637553	gi|34398108|gb|AE015924.1|
>	62.39	0	47	1471550	1471597	gi|34398108|gb|AE015924.1|
R>	62.19	0	49	1637554	1637505	gi|34398108|gb|AE015924.1|
R>	62.19	0	49	1192025	1191976	gi|34398108|gb|AE015924.1|
>	61.98	0	49	2266401	2266450	gi|34398108|gb|AE015924.1|
>	61.89	0	47	1511478	1511525	gi|34398108|gb|AE015924.1|
>	61.88	0	47	105167	105214	gi|34398108|gb|AE015924.1|
>	61.61	0	47	1471665	1471712	gi|34398108|gb|AE015924.1|
>	61.46	0	49	535022	535071	gi|34398108|gb|AE015924.1|
R>	61.21	0	49	1191979	1191930	gi|34398108|gb|AE015924.1|
R>	61.21	0	49	1637531	1637482	gi|34398108|gb|AE015924.1|

CAAATTCTGTTGGATCTACCCTCTATTCGAAGGGTACACACAACTCAAGG	50	1	7	67.00	64.73
U	67.00	0	49	376146	376195	gi|34398108|gb|AE015924.1|
>	64.73	8	44	375956	375992	gi|34398108|gb|AE015924.1|
>	64.73	8	44	376220	376256	gi|34398108|gb|AE015924.1|
>	64.24	8	43	376286	376321	gi|34398108|gb|AE015924.1|
>	60.10	5	43	376414	376453	gi|34398108|gb|AE015924.1|
>	60.10	5	43	376348	376387	gi|34398108|gb|AE015924.1|
>	56.51	5	48	376085	376128	gi|34398108|gb|AE015924.1|
>	55.33	8	48	376022	376062	gi|34398108|gb|AE015924.1|

ATGCAAAATTCCTTGCTGCAAGCCTGCAGCATAGAATCTCGCGAACAAAA	50	1	3	70.78	69.14
U	70.78	0	49	335761	335810	gi|34398108|gb|AE015924.1|
>	69.14	0	49	335969	336018	gi|34398108|gb|AE015924.1|
>	60.18	0	49	335553	335602	gi|34398108|gb|AE015924.1|
>	58.18	5	36	335516	335547	gi|34398108|gb|AE015924.1|

AAGCCTATACTGTTTTGTAGCTCCACAAAGCGATTATAAGAGACAAGATG	50	1	7	65.47	62.45
U	65.47	0	49	336348	336397	gi|34398108|gb|AE015924.1|
R>	62.45	0	49	853270	853221	gi|34398108|gb|AE015924.1|
>	62.45	0	49	2006959	2007008	gi|34398108|gb|AE015924.1|
R>	62.45	0	49	1094758	1094709	gi|34398108|gb|AE015924.1|
>	61.07	9	49	1340446	1340486	gi|34398108|gb|AE015924.1|
R>	61.07	9	49	231344	231304	gi|34398108|gb|AE015924.1|
>	61.07	9	49	294576	294616	gi|34398108|gb|AE015924.1|
>	51.69	18	44	1595314	1595340	gi|34398108|gb|AE015924.1|

TAAGACTATATCTTATATAACCAAATTCTGTTGGATCTACCCTCTATTCG	50	1	7	59.54	56.56
U	59.54	0	49	376125	376174	gi|34398108|gb|AE015924.1|
>	56.56	26	49	376085	376108	gi|34398108|gb|AE015924.1|
>	53.25	29	49	375956	375976	gi|34398108|gb|AE015924.1|
>	53.25	29	49	376220	376240	gi|34398108|gb|AE015924.1|
>	53.25	29	49	376022	376042	gi|34398108|gb|AE015924.1|
>	53.25	29	49	376286	376306	gi|34398108|gb|AE015924.1|
>	48.04	26	49	376414	376438	gi|34398108|gb|AE015924.1|
>	48.04	26	49	376348	376372	gi|34398108|gb|AE015924.1|

GGATCTACCCTCTATTCGAAGGGTACACACAACTTCTTGTCGAAGTAAAA	50	1	7	65.46	63.87
U	65.46	0	49	375959	376008	gi|34398108|gb|AE015924.1|
>	63.87	0	33	376157	376190	gi|34398108|gb|AE015924.1|
>	63.87	0	33	376223	376256	gi|34398108|gb|AE015924.1|
>	63.33	0	32	376289	376321	gi|34398108|gb|AE015924.1|
>	63.33	0	32	376355	376387	gi|34398108|gb|AE015924.1|
>	63.33	0	32	376091	376123	gi|34398108|gb|AE015924.1|
>	63.33	0	32	376025	376057	gi|34398108|gb|AE015924.1|
>	63.33	0	32	376421	376453	gi|34398108|gb|AE015924.1|

TTTTGTATGCAAAATTCCTTACTGCAAGCCTGCAGCATAGAATCTCGCGA	50	1	2	67.97	67.21
U	67.97	0	49	335963	336012	gi|34398108|gb|AE015924.1|
>	67.21	0	49	335755	335804	gi|34398108|gb|AE015924.1|
>	56.32	0	49	335547	335596	gi|34398108|gb|AE015924.1|

GCTATTTGCTTGAAGCCTATACTGTTTTGTAGCTCCACAAAGCGATTATA	50	1	6	65.00	60.06
U	65.00	0	49	336336	336385	gi|34398108|gb|AE015924.1|
R>	60.06	0	49	1094770	1094721	gi|34398108|gb|AE015924.1|
>	60.06	0	49	2006947	2006996	gi|34398108|gb|AE015924.1|
R>	60.06	0	49	853282	853233	gi|34398108|gb|AE015924.1|
>	59.52	0	49	294555	294604	gi|34398108|gb|AE015924.1|
R>	59.52	0	49	231365	231316	gi|34398108|gb|AE015924.1|
>	54.60	21	49	1340446	1340474	gi|34398108|gb|AE015924.1|

GGGTCCCACCCGAGACTCCTCAGGGATCCCATAGGAGACTCCCCGGGGGT	50	1	1	81.72	76.79
U	81.72	0	49	401140	401189	gi|34398108|gb|AE015924.1|
>	76.79	0	49	1868707	1868756	gi|34398108|gb|AE015924.1|

GTTCTTGACCTTACCTCCAGTTGGATCTACCCTCTATTCGAAGGGTACAC	50	1	6	68.77	65.40
U	68.77	0	49	376201	376250	gi|34398108|gb|AE015924.1|
>	65.40	9	49	376012	376052	gi|34398108|gb|AE015924.1|
>	62.00	19	49	376154	376184	gi|34398108|gb|AE015924.1|
>	62.00	19	49	376418	376448	gi|34398108|gb|AE015924.1|
>	62.00	19	49	376088	376118	gi|34398108|gb|AE015924.1|
>	62.00	19	49	375956	375986	gi|34398108|gb|AE015924.1|
>	62.00	19	49	376352	376382	gi|34398108|gb|AE015924.1|

CAAGCCTGCAGCATAGAATCTCGCGAACAAAATTTCTTATTGCAAGCCTG	50	1	2	68.79	64.57
U	68.79	0	49	335987	336036	gi|34398108|gb|AE015924.1|
>	64.57	0	33	335779	335812	gi|34398108|gb|AE015924.1|
>	64.57	0	33	335571	335604	gi|34398108|gb|AE015924.1|

AATTCCTTACTGCAAGCCTGCAGCATAGAATCTCGCGAACAAAATTTCTT	50	1	2	67.92	67.27
U	67.92	0	49	335975	336024	gi|34398108|gb|AE015924.1|
>	67.27	0	45	335767	335812	gi|34398108|gb|AE015924.1|
>	59.71	0	45	335558	335604	gi|34398108|gb|AE015924.1|

GGATCTACCCTCTATTCGAAGGGTACACACAACTATAAAGGTTTGTTCAA	50	1	7	64.91	63.87
U	64.91	0	49	376223	376272	gi|34398108|gb|AE015924.1|
>	63.87	0	33	375959	375992	gi|34398108|gb|AE015924.1|
>	63.87	0	33	376157	376190	gi|34398108|gb|AE015924.1|
>	63.33	0	32	376355	376387	gi|34398108|gb|AE015924.1|
>	62.07	0	36	376025	376061	gi|34398108|gb|AE015924.1|
>	61.32	0	35	376289	376324	gi|34398108|gb|AE015924.1|
>	57.69	0	35	376421	376455	gi|34398108|gb|AE015924.1|
>	57.33	0	37	376091	376127	gi|34398108|gb|AE015924.1|

CTATATCTTATATAACCAAATTCTGTTGGATCTACCCTCTATTCGAAGGG	50	1	7	61.79	61.98
U	61.79	0	49	376130	376179	gi|34398108|gb|AE015924.1|
>	61.98	21	49	376085	376113	gi|34398108|gb|AE015924.1|
>	59.85	24	49	376022	376047	gi|34398108|gb|AE015924.1|
>	59.85	24	49	375956	375981	gi|34398108|gb|AE015924.1|
>	59.85	24	49	376220	376245	gi|34398108|gb|AE015924.1|
>	59.85	24	49	376286	376311	gi|34398108|gb|AE015924.1|
>	54.83	21	49	376414	376443	gi|34398108|gb|AE015924.1|
>	54.83	21	49	376348	376377	gi|34398108|gb|AE015924.1|

CAAAACTATTTCGTTCTCGCGCGTAAATTTTTTCCTTCCCGCACCAAAAC	50	1	5	67.44	63.66
U	67.44	0	49	352777	352826	gi|34398108|gb|AE015924.1|
>	63.66	8	49	197679	197720	gi|34398108|gb|AE015924.1|
>	61.07	8	49	152953	152994	gi|34398108|gb|AE015924.1|
>	54.25	8	49	2342919	2342960	gi|34398108|gb|AE015924.1|
R>	53.85	5	49	2160766	2160722	gi|34398108|gb|AE015924.1|
>	52.85	33	45	1485484	1485496	gi|34398108|gb|AE015924.1|

CTTGTTGGATCTACCCTCTATTCGAAGGGTACACACAACATGATTCTTGA	50	1	7	67.34	65.17
U	67.34	0	49	376415	376464	gi|34398108|gb|AE015924.1|
>	65.17	2	40	376087	376125	gi|34398108|gb|AE015924.1|
>	64.83	2	38	376153	376189	gi|34398108|gb|AE015924.1|
>	64.24	3	38	375956	375991	gi|34398108|gb|AE015924.1|
>	59.67	3	41	376286	376325	gi|34398108|gb|AE015924.1|
>	58.90	3	40	376220	376258	gi|34398108|gb|AE015924.1|
>	57.48	0	44	376349	376395	gi|34398108|gb|AE015924.1|
>	54.82	3	42	376022	376063	gi|34398108|gb|AE015924.1|

GTCGATCGGGTATATAAAAGCGAACCCCGAAAGTCCGTCGACGGACTTTC	50	1	1	71.00	67.27
U	71.00	0	49	377172	377221	gi|34398108|gb|AE015924.1|
R>	67.27	21	49	377228	377200	gi|34398108|gb|AE015924.1|

TCCCTCGCAGGTGCTTATTTGGAATGATTCCAAACTCGTCTTCGTTGTTG	50	1	17	69.40	65.30
U	69.40	0	49	377064	377113	gi|34398108|gb|AE015924.1|
>	65.30	7	49	1965096	1965138	gi|34398108|gb|AE015924.1|
>	64.00	7	49	1231226	1231268	gi|34398108|gb|AE015924.1|
R>	61.93	7	49	1114188	1114146	gi|34398108|gb|AE015924.1|
>	60.97	8	49	1026635	1026676	gi|34398108|gb|AE015924.1|
R>	58.92	11	49	1319385	1319347	gi|34398108|gb|AE015924.1|
R>	58.26	12	49	970040	970003	gi|34398108|gb|AE015924.1|
>	58.15	8	49	112056	112098	gi|34398108|gb|AE015924.1|
>	57.76	9	49	440818	440859	gi|34398108|gb|AE015924.1|
R>	57.19	12	49	27168	27131	gi|34398108|gb|AE015924.1|
R>	56.90	9	49	1299384	1299344	gi|34398108|gb|AE015924.1|
R>	56.51	13	49	1248679	1248643	gi|34398108|gb|AE015924.1|
R>	56.37	7	49	1195755	1195713	gi|34398108|gb|AE015924.1|
>	56.13	7	49	1210713	1210755	gi|34398108|gb|AE015924.1|
R>	55.53	10	49	1457173	1457134	gi|34398108|gb|AE015924.1|
>	55.04	12	49	1688474	1688511	gi|34398108|gb|AE015924.1|
>	54.78	15	49	1130354	1130388	gi|34398108|gb|AE015924.1|
>	54.44	7	49	1987469	1987511	gi|34398108|gb|AE015924.1|

TATAGTATCCTCTCATAGGAGACCATAGTATCCTCTCATTTGAGACCATA	50	1	20	62.41	62.14
U	62.41	0	49	298753	298802	gi|34398108|gb|AE015924.1|
R>	62.14	1	49	854249	854201	gi|34398108|gb|AE015924.1|
>	62.14	1	49	535126	535174	gi|34398108|gb|AE015924.1|
>	62.14	1	49	1471700	1471748	gi|34398108|gb|AE015924.1|
>	62.08	1	49	534988	535036	gi|34398108|gb|AE015924.1|
>	61.58	1	49	1471608	1471656	gi|34398108|gb|AE015924.1|
R>	61.27	1	49	644319	644271	gi|34398108|gb|AE015924.1|
>	61.27	1	49	535103	535151	gi|34398108|gb|AE015924.1|
>	61.27	1	49	1471585	1471633	gi|34398108|gb|AE015924.1|
>	61.27	1	49	535080	535128	gi|34398108|gb|AE015924.1|
R>	61.14	1	49	854180	854132	gi|34398108|gb|AE015924.1|
R>	61.06	1	48	644204	644157	gi|34398108|gb|AE015924.1|
>	60.63	1	38	2266482	2266519	gi|34398108|gb|AE015924.1|
>	60.63	1	38	535172	535209	gi|34398108|gb|AE015924.1|
R>	60.58	1	49	680909	680861	gi|34398108|gb|AE015924.1|
R>	60.58	1	49	680794	680746	gi|34398108|gb|AE015924.1|
>	60.54	1	49	298662	298710	gi|34398108|gb|AE015924.1|
>	60.54	1	49	105087	105135	gi|34398108|gb|AE015924.1|
>	60.54	1	49	298616	298664	gi|34398108|gb|AE015924.1|
R>	60.54	1	49	1802983	1802935	gi|34398108|gb|AE015924.1|
>	60.46	1	49	105156	105204	gi|34398108|gb|AE015924.1|

ACCCCGAAAGTCCGTCGACGGACTTTCGGGGTTCATATTGTCTTTTGTCA	50	1	2	72.59	74.28
U	72.59	0	49	377195	377244	gi|34398108|gb|AE015924.1|
R>	74.28	0	33	377226	377193	gi|34398108|gb|AE015924.1|
>	58.43	1	32	1763794	1763825	gi|34398108|gb|AE015924.1|

GGAGCGCGAGGGGCAGTTACCAGAGTGGCCAAATGGGGCTGACTGTAACT	50	1	1	77.70	72.77
U	77.70	0	49	420518	420567	gi|34398108|gb|AE015924.1|
>	72.77	10	49	582555	582594	gi|34398108|gb|AE015924.1|

CGCATATATTATAATGTACTCTGCCGGTACAGGGGATAGCCTGTACCGGC	50	1	2	70.05	65.70
U	70.05	0	49	400944	400993	gi|34398108|gb|AE015924.1|
R>	65.70	13	49	401002	400966	gi|34398108|gb|AE015924.1|
>	57.66	20	34	755087	755101	gi|34398108|gb|AE015924.1|

AAGAAGCACCCGCCGAGTTCTACGAAGAACTCCGACGGGTGCAGTATGTA	50	1	3	75.03	76.50
U	75.03	0	49	404231	404280	gi|34398108|gb|AE015924.1|
>	76.50	0	44	663570	663614	gi|34398108|gb|AE015924.1|
R>	76.50	0	44	1652647	1652603	gi|34398108|gb|AE015924.1|
R>	73.39	0	41	440594	440553	gi|34398108|gb|AE015924.1|

ACTCATTGCAAGCGGAAAATAGCGATTTTGTTGGCAAACTTACTCGCCGC	50	1	1	70.84	70.42
U	70.84	0	49	335688	335737	gi|34398108|gb|AE015924.1|
>	70.42	0	49	335896	335945	gi|34398108|gb|AE015924.1|

AATGATTCCAAACTCGTCTTCGTTGTTGAAAACTTTTTTCGCACCTGTTT	50	1	20	66.90	62.32
U	66.90	0	49	377086	377135	gi|34398108|gb|AE015924.1|
R>	62.32	0	41	1248670	1248629	gi|34398108|gb|AE015924.1|
>	60.27	0	40	1026649	1026689	gi|34398108|gb|AE015924.1|
>	59.44	0	41	1231241	1231282	gi|34398108|gb|AE015924.1|
>	59.23	0	41	112071	112112	gi|34398108|gb|AE015924.1|
>	59.13	0	38	440832	440870	gi|34398108|gb|AE015924.1|
R>	57.99	0	36	27158	27122	gi|34398108|gb|AE015924.1|
>	57.30	0	40	1965111	1965150	gi|34398108|gb|AE015924.1|
R>	57.23	0	49	1319374	1319325	gi|34398108|gb|AE015924.1|
>	57.12	0	49	1688484	1688533	gi|34398108|gb|AE015924.1|
R>	56.99	0	41	403995	403954	gi|34398108|gb|AE015924.1|
R>	56.81	0	44	825335	825291	gi|34398108|gb|AE015924.1|
R>	56.63	0	38	1114173	1114135	gi|34398108|gb|AE015924.1|
R>	54.93	0	49	1299371	1299322	gi|34398108|gb|AE015924.1|
>	54.86	0	49	1130361	1130410	gi|34398108|gb|AE015924.1|
>	54.24	0	41	1436500	1436541	gi|34398108|gb|AE015924.1|
R>	54.06	0	49	970030	969980	gi|34398108|gb|AE015924.1|
R>	52.96	0	38	1195740	1195702	gi|34398108|gb|AE015924.1|
>	52.90	0	41	1987484	1987525	gi|34398108|gb|AE015924.1|
>	52.59	0	38	1210728	1210766	gi|34398108|gb|AE015924.1|
>	52.58	0	36	2272054	2272090	gi|34398108|gb|AE015924.1|

TCGAAATTCCACTTAAAACAAGCCGTACAACGATCTGTATATAAAGTGTT	50	1	1	63.20	60.90
U	63.20	0	49	404062	404111	gi|34398108|gb|AE015924.1|
R>	60.90	0	49	1652819	1652770	gi|34398108|gb|AE015924.1|

AACTGCCATAGATCGAAATTCCACTTAAAACAAGCCGTACAACGATCTGT	50	1	1	67.43	66.01
U	67.43	0	49	404050	404099	gi|34398108|gb|AE015924.1|
R>	66.01	0	49	1652831	1652782	gi|34398108|gb|AE015924.1|

TCCTGTATCGCACCCGCCGAAGTTCTACGGAGAACTCGGCGGGTGCTTCT	50	1	6	77.73	74.85
U	77.73	0	49	440544	440593	gi|34398108|gb|AE015924.1|
>	74.85	9	49	1652606	1652646	gi|34398108|gb|AE015924.1|
R>	74.85	9	49	663611	663571	gi|34398108|gb|AE015924.1|
R>	73.49	9	49	404272	404232	gi|34398108|gb|AE015924.1|
R>	64.70	9	45	440589	440553	gi|34398108|gb|AE015924.1|
>	64.15	9	45	663575	663611	gi|34398108|gb|AE015924.1|
R>	64.15	9	45	1652642	1652606	gi|34398108|gb|AE015924.1|

GGCATAGCCGGTAGTTTATGGATGTGTGGCATACTAATATAATACTCTCT	50	1	1	65.57	61.41
U	65.57	0	49	404438	404487	gi|34398108|gb|AE015924.1|
R>	61.41	0	49	1652437	1652388	gi|34398108|gb|AE015924.1|

ATTCCACTTAAAACAAGCCGTACAACGATCTGTATATAAAGTGTTTTCAA	50	1	1	63.11	60.80
U	63.11	0	49	404067	404116	gi|34398108|gb|AE015924.1|
R>	60.80	0	49	1652814	1652765	gi|34398108|gb|AE015924.1|

CAGGTGATGGGGCATAGCCGGTAGTTTATGGATGTGTGGCATACTAATAT	50	1	1	69.47	65.71
U	69.47	0	49	404428	404477	gi|34398108|gb|AE015924.1|
R>	65.71	0	49	1652447	1652398	gi|34398108|gb|AE015924.1|

GATGTCAGGTGATGGGGCATAGCCGGTAGTTTATGGATGTGTGGCATACT	50	1	1	71.28	68.73
U	71.28	0	49	404423	404472	gi|34398108|gb|AE015924.1|
R>	68.73	0	47	1652452	1652405	gi|34398108|gb|AE015924.1|

GTTTTGGTTCGAGATTTTTTTACTTCTCGCGCCAAAGCGAAAAAGTTTAC	50	1	20	64.85	60.44
U	64.85	0	49	389065	389114	gi|34398108|gb|AE015924.1|
R>	60.44	0	49	218002	217953	gi|34398108|gb|AE015924.1|
>	57.04	23	46	1894680	1894703	gi|34398108|gb|AE015924.1|
R>	55.86	27	42	568832	568817	gi|34398108|gb|AE015924.1|
R>	55.44	20	43	2129556	2129533	gi|34398108|gb|AE015924.1|
R>	55.33	23	46	2067999	2067976	gi|34398108|gb|AE015924.1|
>	54.93	27	44	2160749	2160766	gi|34398108|gb|AE015924.1|
R>	54.06	16	46	1482878	1482848	gi|34398108|gb|AE015924.1|
>	53.58	24	46	2233817	2233839	gi|34398108|gb|AE015924.1|
R>	53.58	27	46	295215	295196	gi|34398108|gb|AE015924.1|
R>	53.58	27	46	1003919	1003900	gi|34398108|gb|AE015924.1|
R>	52.19	9	46	2028946	2028909	gi|34398108|gb|AE015924.1|
>	51.97	0	49	2112600	2112649	gi|34398108|gb|AE015924.1|
R>	51.92	0	35	649723	649688	gi|34398108|gb|AE015924.1|
>	50.74	9	46	2067994	2068031	gi|34398108|gb|AE015924.1|
>	50.74	9	46	2081263	2081300	gi|34398108|gb|AE015924.1|
>	50.68	26	37	1313441	1313452	gi|34398108|gb|AE015924.1|
>	50.19	17	46	2124861	2124890	gi|34398108|gb|AE015924.1|
R>	50.04	0	49	1375565	1375516	gi|34398108|gb|AE015924.1|
>	50.00	0	49	727556	727605	gi|34398108|gb|AE015924.1|
R>	49.99	16	46	800732	800702	gi|34398108|gb|AE015924.1|

ATAATCATACGCCAAAAAAGTTTTCAACAACGAAGATGAGTTTGGAATGA	50	1	20	63.75	62.47
U	63.75	0	49	403944	403993	gi|34398108|gb|AE015924.1|
R>	62.47	9	49	1130403	1130363	gi|34398108|gb|AE015924.1|
R>	61.36	2	49	1652935	1652888	gi|34398108|gb|AE015924.1|
>	60.67	2	44	663283	663325	gi|34398108|gb|AE015924.1|
>	59.97	10	49	1319333	1319372	gi|34398108|gb|AE015924.1|
>	59.91	10	49	825294	825333	gi|34398108|gb|AE015924.1|
R>	59.85	11	49	440872	440834	gi|34398108|gb|AE015924.1|
>	59.64	9	49	1248628	1248668	gi|34398108|gb|AE015924.1|
>	57.47	2	47	1299322	1299367	gi|34398108|gb|AE015924.1|
R>	57.30	13	47	1026687	1026653	gi|34398108|gb|AE015924.1|
>	57.30	6	49	1114126	1114171	gi|34398108|gb|AE015924.1|
R>	57.17	10	49	1436541	1436502	gi|34398108|gb|AE015924.1|
R>	56.81	6	49	1231288	1231243	gi|34398108|gb|AE015924.1|
R>	56.71	10	47	377127	377090	gi|34398108|gb|AE015924.1|
R>	55.86	6	49	1055644	1055599	gi|34398108|gb|AE015924.1|
R>	55.25	6	49	1210775	1210730	gi|34398108|gb|AE015924.1|
>	53.74	2	49	1828707	1828753	gi|34398108|gb|AE015924.1|
R>	53.61	10	47	1688525	1688488	gi|34398108|gb|AE015924.1|
>	53.29	18	49	1496343	1496374	gi|34398108|gb|AE015924.1|
>	52.06	6	49	969982	970028	gi|34398108|gb|AE015924.1|
>	51.97	6	47	1195693	1195736	gi|34398108|gb|AE015924.1|

TCAACAACGAAGATGAGTTTGGAATGATTCCAAATAAGCATCTGTAGAGA	50	1	20	63.96	62.91
U	63.96	0	49	403967	404016	gi|34398108|gb|AE015924.1|
>	62.91	0	43	1114145	1114188	gi|34398108|gb|AE015924.1|
R>	62.17	0	43	1231269	1231226	gi|34398108|gb|AE015924.1|
R>	61.47	0	41	440860	440819	gi|34398108|gb|AE015924.1|
R>	60.61	0	43	1965139	1965096	gi|34398108|gb|AE015924.1|
R>	60.61	0	43	377114	377071	gi|34398108|gb|AE015924.1|
>	60.46	0	49	663304	663353	gi|34398108|gb|AE015924.1|
R>	60.12	0	49	1652914	1652865	gi|34398108|gb|AE015924.1|
>	59.85	0	39	1319346	1319385	gi|34398108|gb|AE015924.1|
R>	58.70	0	41	112099	112058	gi|34398108|gb|AE015924.1|
R>	58.15	0	35	1130389	1130354	gi|34398108|gb|AE015924.1|
R>	58.13	0	37	1026677	1026640	gi|34398108|gb|AE015924.1|
R>	57.55	0	43	1210756	1210713	gi|34398108|gb|AE015924.1|
>	57.14	0	38	970002	970040	gi|34398108|gb|AE015924.1|
>	55.63	0	43	1496348	1496391	gi|34398108|gb|AE015924.1|
>	55.39	0	37	1248642	1248679	gi|34398108|gb|AE015924.1|
R>	54.41	0	41	2185325	2185284	gi|34398108|gb|AE015924.1|
>	54.33	0	37	1398105	1398142	gi|34398108|gb|AE015924.1|
>	54.22	0	39	1299343	1299382	gi|34398108|gb|AE015924.1|
>	53.83	0	37	825307	825344	gi|34398108|gb|AE015924.1|
R>	53.22	0	49	1055625	1055575	gi|34398108|gb|AE015924.1|

TAACTCAGCTGGCTTACGCCTTCGGTGGTTCGAATCCATCACTGCCCACC	50	1	1	75.65	74.97
U	75.65	0	49	420563	420612	gi|34398108|gb|AE015924.1|
>	74.97	0	48	582590	582638	gi|34398108|gb|AE015924.1|

GCAAACGGCTCGCTCCTTGTTCACATACAAGACCCGACTGTTTTGGAGTA	50	1	1	72.00	70.51
U	72.00	0	49	448191	448240	gi|34398108|gb|AE015924.1|
>	70.51	0	49	448986	449035	gi|34398108|gb|AE015924.1|

CCTATTCGGGCTTGATGTCAGGTGATGGGGCATAGCCGGTAGTTTATGGA	50	1	1	72.92	70.90
U	72.92	0	49	404410	404459	gi|34398108|gb|AE015924.1|
R>	70.90	0	49	1652465	1652416	gi|34398108|gb|AE015924.1|

AGGTAAAAGTGCAGGGAAAAGGAACTGCCATAGATCGAAATTCCACTTAA	50	1	2	67.66	65.79
U	67.66	0	49	404028	404077	gi|34398108|gb|AE015924.1|
R>	65.79	0	49	1652853	1652804	gi|34398108|gb|AE015924.1|
>	61.10	0	49	663365	663414	gi|34398108|gb|AE015924.1|

AGGAGAAAAGCGAGGTAAAAGTGCAGGGAAAAGGAACTGCCATAGATCGA	50	1	2	70.94	67.60
U	70.94	0	49	404016	404065	gi|34398108|gb|AE015924.1|
R>	67.60	0	49	1652865	1652816	gi|34398108|gb|AE015924.1|
>	60.01	2	49	663355	663402	gi|34398108|gb|AE015924.1|

ATATATATAGATCGTAAGTGATTTGTATATAAATCGCAGGCTCAAAAAAG	50	1	13	59.43	56.01
U	59.43	0	49	404160	404209	gi|34398108|gb|AE015924.1|
R>	56.01	2	47	440663	440618	gi|34398108|gb|AE015924.1|
R>	55.20	2	49	1652717	1652669	gi|34398108|gb|AE015924.1|
>	54.47	2	49	663501	663548	gi|34398108|gb|AE015924.1|
>	51.26	1	49	1299539	1299587	gi|34398108|gb|AE015924.1|
R>	49.93	2	47	1987314	1987269	gi|34398108|gb|AE015924.1|
>	48.57	2	47	1114385	1114431	gi|34398108|gb|AE015924.1|
R>	48.26	1	47	1026481	1026435	gi|34398108|gb|AE015924.1|
R>	46.76	1	47	1436332	1436286	gi|34398108|gb|AE015924.1|
R>	46.56	1	49	1231095	1231048	gi|34398108|gb|AE015924.1|
R>	46.47	3	49	1130191	1130146	gi|34398108|gb|AE015924.1|
R>	45.87	0	47	1987314	1987269	gi|34398108|gb|AE015924.1|
>	45.77	32	43	1897014	1897025	gi|34398108|gb|AE015924.1|
R>	45.45	0	47	1688341	1688292	gi|34398108|gb|AE015924.1|

TTTTCCGATGCTGATATAAAAGAAGCACCCGCCGAGTTCTACGAAGAACT	50	1	4	68.80	68.48
U	68.80	0	49	404212	404261	gi|34398108|gb|AE015924.1|
R>	68.48	0	49	1652666	1652617	gi|34398108|gb|AE015924.1|
R>	66.18	0	49	440613	440564	gi|34398108|gb|AE015924.1|
>	56.54	24	49	440553	440579	gi|34398108|gb|AE015924.1|
>	56.25	0	49	663551	663600	gi|34398108|gb|AE015924.1|

CTGCACGATTCCTCTCTGCAATCTCGGACCGGATCGAGGACTATCGTTGT	50	1	1	73.93	69.60
U	73.93	0	49	404339	404388	gi|34398108|gb|AE015924.1|
R>	69.60	0	48	1652539	1652491	gi|34398108|gb|AE015924.1|

ATCGGTCTATGTCAAGATGCTATCCTTTTGCATGTGATTCGATGTAGCTG	50	1	2	67.81	65.91
U	67.81	0	49	404292	404341	gi|34398108|gb|AE015924.1|
R>	65.91	3	49	1652583	1652537	gi|34398108|gb|AE015924.1|
>	63.05	3	47	663634	663678	gi|34398108|gb|AE015924.1|

TACAACGATCTGTATATAAAGTGTTTTCAATTTGTATACAAATCGTTTCC	50	1	4	59.30	55.24
U	59.30	0	49	404087	404136	gi|34398108|gb|AE015924.1|
R>	55.24	0	47	1652794	1652747	gi|34398108|gb|AE015924.1|
>	46.21	2	47	663426	663471	gi|34398108|gb|AE015924.1|
R>	45.99	4	47	1987387	1987344	gi|34398108|gb|AE015924.1|
>	45.74	2	47	1195834	1195879	gi|34398108|gb|AE015924.1|

CGGAATTTTTTCGTTTTGGTTCGAGATTTTTTTACTTCTCGCGCCAAAGC	50	1	6	66.45	62.73
U	66.45	0	49	389053	389102	gi|34398108|gb|AE015924.1|
R>	62.73	1	47	218013	217967	gi|34398108|gb|AE015924.1|
R>	56.19	7	49	2129581	2129539	gi|34398108|gb|AE015924.1|
R>	55.54	1	49	2068033	2067985	gi|34398108|gb|AE015924.1|
R>	54.72	0	47	1616070	1616023	gi|34398108|gb|AE015924.1|
R>	53.61	3	47	649732	649688	gi|34398108|gb|AE015924.1|
>	52.22	3	47	1806624	1806668	gi|34398108|gb|AE015924.1|

CGTAAGTGATTTGTATATAAATCGCAGGCTCAAAAAAGCCTTTTCCGATG	50	1	7	65.39	61.68
U	65.39	0	49	404172	404221	gi|34398108|gb|AE015924.1|
R>	61.68	0	47	440653	440606	gi|34398108|gb|AE015924.1|
R>	61.62	0	49	1652707	1652657	gi|34398108|gb|AE015924.1|
>	58.38	0	44	663511	663555	gi|34398108|gb|AE015924.1|
>	55.49	0	44	1299550	1299594	gi|34398108|gb|AE015924.1|
R>	54.64	0	44	1987304	1987260	gi|34398108|gb|AE015924.1|
R>	52.57	3	44	1436318	1436277	gi|34398108|gb|AE015924.1|
R>	50.79	0	39	1688327	1688288	gi|34398108|gb|AE015924.1|

AAGCCTTTTCCGATGCTGATATAAAAGAAGCACCCGCCGAGTTCTACGAA	50	1	3	70.45	70.95
U	70.45	0	49	404207	404256	gi|34398108|gb|AE015924.1|
R>	70.95	0	47	1652671	1652624	gi|34398108|gb|AE015924.1|
R>	64.42	0	47	440619	440571	gi|34398108|gb|AE015924.1|
>	58.97	0	47	663546	663593	gi|34398108|gb|AE015924.1|

TTCGAGCCTGCGATTTATATACGAATCACTTACGATCTATATATTTATTG	50	1	8	60.79	55.96
U	60.79	0	49	440620	440669	gi|34398108|gb|AE015924.1|
R>	55.96	0	43	404205	404162	gi|34398108|gb|AE015924.1|
R>	52.92	0	49	663544	663495	gi|34398108|gb|AE015924.1|
>	52.13	0	47	1652673	1652721	gi|34398108|gb|AE015924.1|
R>	47.99	1	11	2178458	2178448	gi|34398108|gb|AE015924.1|
>	47.86	5	49	1987276	1987320	gi|34398108|gb|AE015924.1|
>	47.30	0	43	1231052	1231094	gi|34398108|gb|AE015924.1|
R>	47.08	0	43	1299582	1299540	gi|34398108|gb|AE015924.1|
R>	46.93	0	49	1114428	1114379	gi|34398108|gb|AE015924.1|

GCATCTGTAGAGAGGAGAAAAGCGAGGTAAAAGTGCAGGGAAAAGGAACT	50	1	2	69.63	64.87
U	69.63	0	49	404004	404053	gi|34398108|gb|AE015924.1|
R>	64.87	2	49	1652875	1652828	gi|34398108|gb|AE015924.1|
>	62.68	0	49	663341	663390	gi|34398108|gb|AE015924.1|

GATGAGTTTGGAATGATTCCAAATAAGCATCTGTAGAGAGGAGAAAAGCG	50	1	6	65.24	60.31
U	65.24	0	49	403978	404027	gi|34398108|gb|AE015924.1|
R>	60.31	0	48	1652903	1652855	gi|34398108|gb|AE015924.1|
R>	56.19	0	32	1231258	1231226	gi|34398108|gb|AE015924.1|
R>	55.28	0	30	440849	440819	gi|34398108|gb|AE015924.1|
>	55.17	0	48	663315	663363	gi|34398108|gb|AE015924.1|
>	52.47	0	28	1319357	1319385	gi|34398108|gb|AE015924.1|
R>	50.53	0	30	112088	112058	gi|34398108|gb|AE015924.1|

GGCTACAATATCTATGCAAACGGCTCGCTCCTTGTTCACATACAAGACCC	50	1	1	69.25	67.36
U	69.25	0	49	448176	448225	gi|34398108|gb|AE015924.1|
>	67.36	0	49	448971	449020	gi|34398108|gb|AE015924.1|

GCTATCCTTTTGCATGTGATTCGATGTAGCTGCACGATTCCTCTCTGCAA	50	1	2	69.78	68.11
U	69.78	0	49	404310	404359	gi|34398108|gb|AE015924.1|
R>	68.11	0	49	1652568	1652519	gi|34398108|gb|AE015924.1|
>	55.19	0	49	663649	663698	gi|34398108|gb|AE015924.1|

GGAAGTGGAATATTGTGTCACTGCCGTTTATAACGACAATATCGAGTCCC	50	1	1	67.30	65.69
U	67.30	0	49	448277	448326	gi|34398108|gb|AE015924.1|
>	65.69	0	49	449072	449121	gi|34398108|gb|AE015924.1|

GAATCATTCCAAACTCGTCTTCGTTGTTGAAAACTTTTTTGGTGCAAGTT	50	1	20	65.49	63.11
U	65.49	0	49	440831	440880	gi|34398108|gb|AE015924.1|
>	63.11	0	45	1652885	1652930	gi|34398108|gb|AE015924.1|
R>	62.71	0	45	663333	663288	gi|34398108|gb|AE015924.1|
>	61.95	0	41	1231240	1231281	gi|34398108|gb|AE015924.1|
>	61.10	0	44	1130360	1130404	gi|34398108|gb|AE015924.1|
R>	60.50	0	42	1114174	1114132	gi|34398108|gb|AE015924.1|
R>	60.23	0	39	1248671	1248632	gi|34398108|gb|AE015924.1|
>	60.09	0	42	1965110	1965152	gi|34398108|gb|AE015924.1|
R>	59.90	0	41	403996	403955	gi|34398108|gb|AE015924.1|
R>	59.79	0	41	1319375	1319334	gi|34398108|gb|AE015924.1|
R>	59.77	0	45	1828756	1828711	gi|34398108|gb|AE015924.1|
R>	59.43	0	41	825336	825295	gi|34398108|gb|AE015924.1|
>	59.24	0	44	1210727	1210771	gi|34398108|gb|AE015924.1|
>	58.66	0	39	377085	377124	gi|34398108|gb|AE015924.1|
>	58.59	0	41	112070	112111	gi|34398108|gb|AE015924.1|
R>	57.52	0	49	1299372	1299323	gi|34398108|gb|AE015924.1|
R>	57.50	0	48	970031	969984	gi|34398108|gb|AE015924.1|
R>	57.07	0	41	970031	969989	gi|34398108|gb|AE015924.1|
>	57.01	0	43	1026648	1026691	gi|34398108|gb|AE015924.1|
R>	56.96	0	42	27159	27117	gi|34398108|gb|AE015924.1|
R>	56.00	0	44	1195741	1195697	gi|34398108|gb|AE015924.1|

CTGTATTTCGGCTCTGCAATGCAGATTGTCCGGCGTGCAAACTTGCAAAA	50	1	1	72.56	69.87
U	72.56	0	49	409099	409148	gi|34398108|gb|AE015924.1|
>	69.87	0	34	1305667	1305701	gi|34398108|gb|AE015924.1|

TCACGAGACGATCAGGTGGAAGTGGAATATTGTGTCACTGCCGTTTATAA	50	1	2	67.71	65.87
U	67.71	0	49	448260	448309	gi|34398108|gb|AE015924.1|
>	65.87	0	49	449055	449104	gi|34398108|gb|AE015924.1|
>	52.73	3	46	447465	447508	gi|34398108|gb|AE015924.1|

TCTCCCTTTTGGATGCTTATTTGGAATCATTCCAAACTCGTCTTCGTTGT	50	1	17	67.07	63.04
U	67.07	0	49	440808	440857	gi|34398108|gb|AE015924.1|
R>	63.04	10	49	663346	663307	gi|34398108|gb|AE015924.1|
R>	61.06	11	49	404008	403970	gi|34398108|gb|AE015924.1|
R>	60.66	13	49	1319385	1319349	gi|34398108|gb|AE015924.1|
R>	60.04	14	49	970040	970005	gi|34398108|gb|AE015924.1|
>	59.59	11	49	1652873	1652911	gi|34398108|gb|AE015924.1|
>	59.34	10	49	1231228	1231266	gi|34398108|gb|AE015924.1|
R>	58.30	15	49	1248679	1248645	gi|34398108|gb|AE015924.1|
R>	57.83	13	49	1828766	1828730	gi|34398108|gb|AE015924.1|
>	57.64	1	49	112047	112096	gi|34398108|gb|AE015924.1|
>	57.41	10	49	377073	377111	gi|34398108|gb|AE015924.1|
>	56.83	17	49	1130354	1130386	gi|34398108|gb|AE015924.1|
>	55.36	13	49	1436489	1436525	gi|34398108|gb|AE015924.1|
R>	54.52	0	49	1114197	1114148	gi|34398108|gb|AE015924.1|
R>	54.45	4	49	1779333	1779288	gi|34398108|gb|AE015924.1|
>	53.94	1	49	1965088	1965136	gi|34398108|gb|AE015924.1|
R>	53.86	7	49	1299388	1299346	gi|34398108|gb|AE015924.1|
R>	53.05	3	49	825357	825310	gi|34398108|gb|AE015924.1|

CGGGAAATCTGTATTTCGGCTCTGCAATGCAGATTGTCCGGCGTGCAAAC	50	1	1	73.02	70.08
U	73.02	0	49	409091	409140	gi|34398108|gb|AE015924.1|
>	70.08	0	42	1305659	1305701	gi|34398108|gb|AE015924.1|

TTCTACGGAGAACTCGGCGGGTGCTTCTTTTATATCGGCTTCGGAAAAGG	50	1	4	71.93	68.05
U	71.93	0	49	440566	440615	gi|34398108|gb|AE015924.1|
>	68.05	0	49	1652619	1652668	gi|34398108|gb|AE015924.1|
R>	67.08	0	49	404259	404210	gi|34398108|gb|AE015924.1|
R>	65.69	0	49	663598	663549	gi|34398108|gb|AE015924.1|
>	60.68	10	49	1436244	1436283	gi|34398108|gb|AE015924.1|

AGCTTGCCGGCTACAATATCTATGCAAACGGCTCGCTCCTTGTTCACATA	50	1	1	70.74	67.11
U	70.74	0	49	448168	448217	gi|34398108|gb|AE015924.1|
>	67.11	0	49	448963	449012	gi|34398108|gb|AE015924.1|

CGAATCACTTACGATCTATATATTTATTGAAAACGATTTATATATAAAAC	50	1	20	54.35	49.37
U	54.35	0	49	440641	440690	gi|34398108|gb|AE015924.1|
R>	49.37	2	49	663521	663474	gi|34398108|gb|AE015924.1|
>	48.04	2	48	1652697	1652743	gi|34398108|gb|AE015924.1|
R>	48.03	10	47	1114353	1114316	gi|34398108|gb|AE015924.1|
R>	47.89	7	47	825519	825479	gi|34398108|gb|AE015924.1|
R>	46.63	2	49	1319563	1319516	gi|34398108|gb|AE015924.1|
R>	46.37	6	49	1248855	1248812	gi|34398108|gb|AE015924.1|
R>	45.70	2	47	1114406	1114360	gi|34398108|gb|AE015924.1|
R>	45.60	2	49	404182	404137	gi|34398108|gb|AE015924.1|
>	45.56	2	47	1987294	1987339	gi|34398108|gb|AE015924.1|
>	45.19	2	47	1130172	1130217	gi|34398108|gb|AE015924.1|
>	44.81	2	47	1055407	1055452	gi|34398108|gb|AE015924.1|
>	44.15	2	49	111926	111973	gi|34398108|gb|AE015924.1|
R>	43.38	2	47	970219	970174	gi|34398108|gb|AE015924.1|
>	43.04	10	47	1436363	1436400	gi|34398108|gb|AE015924.1|
R>	42.27	2	47	1398322	1398277	gi|34398108|gb|AE015924.1|
>	42.15	10	47	2185160	2185197	gi|34398108|gb|AE015924.1|
>	41.98	10	47	1231104	1231141	gi|34398108|gb|AE015924.1|
>	41.97	2	47	1688317	1688362	gi|34398108|gb|AE015924.1|
>	41.79	7	47	376880	376920	gi|34398108|gb|AE015924.1|
>	41.29	2	49	1964922	1964969	gi|34398108|gb|AE015924.1|

CCCGACTGTTTTGGAGTATATCGATGAGACTTATTCTTCACGAGACGATC	50	1	1	66.38	66.20
U	66.38	0	49	448223	448272	gi|34398108|gb|AE015924.1|
>	66.20	0	49	449018	449067	gi|34398108|gb|AE015924.1|

TAACGACAATATCGAGTCCCAATCGGTTTGCGATAAGCTGATTTATGATT	50	1	1	65.32	65.75
U	65.32	0	49	448307	448356	gi|34398108|gb|AE015924.1|
>	65.75	0	40	449102	449142	gi|34398108|gb|AE015924.1|

CCGGCTACAACATCTATGCAAATGGCTCGCTCCTTGTTCACATACAAGAC	50	1	1	69.86	68.57
U	69.86	0	49	448969	449018	gi|34398108|gb|AE015924.1|
>	68.57	0	49	448174	448223	gi|34398108|gb|AE015924.1|

GGTCAGGTGGAAATGGAATATTGTGTCACTGCCGTTTATAACGACAATAT	50	1	1	66.12	64.93
U	66.12	0	49	449064	449113	gi|34398108|gb|AE015924.1|
>	64.93	2	49	448271	448318	gi|34398108|gb|AE015924.1|

TCTTCACGAGACGGTCAGGTGGAAATGGAATATTGTGTCACTGCCGTTTA	50	1	1	70.20	68.82
U	70.20	0	49	449052	449101	gi|34398108|gb|AE015924.1|
>	68.82	0	49	448257	448306	gi|34398108|gb|AE015924.1|

CGAGTCCCAATCGGTTTGCGATAAGCTGATTTATGATTCTCAATCGGACA	50	1	1	68.97	66.09
U	68.97	0	49	448319	448368	gi|34398108|gb|AE015924.1|
>	66.09	0	28	449114	449142	gi|34398108|gb|AE015924.1|

ATCTATATATTTATTGAAAACGATTTATATATAAAACGAAAACCATTTAT	50	1	20	53.46	48.96
U	53.46	0	49	440654	440703	gi|34398108|gb|AE015924.1|
R>	48.96	0	49	663510	663461	gi|34398108|gb|AE015924.1|
R>	46.68	0	49	1114394	1114345	gi|34398108|gb|AE015924.1|
R>	46.68	0	49	1114350	1114301	gi|34398108|gb|AE015924.1|
R>	46.45	0	49	1319552	1319503	gi|34398108|gb|AE015924.1|
R>	45.51	0	49	825513	825464	gi|34398108|gb|AE015924.1|
R>	44.86	0	49	1248848	1248799	gi|34398108|gb|AE015924.1|
>	44.06	0	49	1130183	1130232	gi|34398108|gb|AE015924.1|
>	43.91	0	41	1073554	1073595	gi|34398108|gb|AE015924.1|
>	42.89	0	42	1026471	1026513	gi|34398108|gb|AE015924.1|
>	42.71	0	47	1652708	1652755	gi|34398108|gb|AE015924.1|
>	42.44	0	49	1055418	1055467	gi|34398108|gb|AE015924.1|
>	42.22	0	49	1987305	1987354	gi|34398108|gb|AE015924.1|
>	41.89	0	41	111937	111978	gi|34398108|gb|AE015924.1|
R>	40.64	0	49	970208	970159	gi|34398108|gb|AE015924.1|
>	40.38	0	44	2185163	2185207	gi|34398108|gb|AE015924.1|
R>	40.36	0	49	1496554	1496505	gi|34398108|gb|AE015924.1|
>	40.34	0	49	376886	376935	gi|34398108|gb|AE015924.1|
>	40.20	0	37	1436366	1436403	gi|34398108|gb|AE015924.1|
R>	40.15	0	47	404171	404126	gi|34398108|gb|AE015924.1|
>	39.21	1	41	1688331	1688369	gi|34398108|gb|AE015924.1|

TAACGGCTACGAACCCGATAAGACTGATGATAAAAAACCATTGCAGCTTA	50	1	1	65.25	66.18
U	65.25	0	49	448919	448968	gi|34398108|gb|AE015924.1|
>	66.18	0	48	448124	448172	gi|34398108|gb|AE015924.1|

GTCCATTTCCATTCAACTGTTCCAAGAGCCACGCGACAGATCTTTTTGGT	50	1	1	70.36	67.68
U	70.36	0	49	409020	409069	gi|34398108|gb|AE015924.1|
>	67.68	15	49	1304264	1304298	gi|34398108|gb|AE015924.1|

GCTTACCGGCTACAACATCTATGCAAATGGCTCGCTCCTTGTTCACATAC	50	1	1	69.93	67.39
U	69.93	0	49	448964	449013	gi|34398108|gb|AE015924.1|
>	67.39	0	49	448169	448218	gi|34398108|gb|AE015924.1|

TATCGAGTCCCAATCGGTTTGCGATAAGCTGAACTATACTATCACATCCT	50	1	1	66.88	63.80
U	66.88	0	49	449111	449160	gi|34398108|gb|AE015924.1|
>	63.80	0	31	448316	448347	gi|34398108|gb|AE015924.1|

AGCTCTCGGAGGCCAGCTTGAGGTAGGTGCTCTGCTTGTCTTAAGTGCCA	50	1	10	76.61	75.06
U	76.61	0	49	465039	465088	gi|34398108|gb|AE015924.1|
R>	75.06	0	49	1002799	1002750	gi|34398108|gb|AE015924.1|
R>	75.06	0	49	1505733	1505684	gi|34398108|gb|AE015924.1|
>	73.66	0	49	1725560	1725609	gi|34398108|gb|AE015924.1|
R>	73.66	0	49	1795644	1795595	gi|34398108|gb|AE015924.1|
>	73.66	0	49	2234746	2234795	gi|34398108|gb|AE015924.1|
R>	73.66	0	49	648771	648722	gi|34398108|gb|AE015924.1|
>	73.66	0	49	2155888	2155937	gi|34398108|gb|AE015924.1|
>	73.66	0	49	501404	501453	gi|34398108|gb|AE015924.1|
>	73.66	0	49	7964	8013	gi|34398108|gb|AE015924.1|
R>	73.66	0	49	48664	48615	gi|34398108|gb|AE015924.1|

AGACTTATTCTTCACGAGACGGTCAGGTGGAAATGGAATATTGTGTCACT	50	1	1	68.66	67.13
U	68.66	0	49	449044	449093	gi|34398108|gb|AE015924.1|
>	67.13	0	49	448249	448298	gi|34398108|gb|AE015924.1|

CACCATGAGCTCTCGGAGGCCAGCTTGAGGTAGGTGCTCTGCTTGTCTTA	50	1	10	74.98	73.40
U	74.98	0	49	465032	465081	gi|34398108|gb|AE015924.1|
R>	73.40	0	49	1505740	1505691	gi|34398108|gb|AE015924.1|
R>	73.40	0	49	1002806	1002757	gi|34398108|gb|AE015924.1|
>	71.96	0	49	1725553	1725602	gi|34398108|gb|AE015924.1|
R>	71.96	0	49	1795651	1795602	gi|34398108|gb|AE015924.1|
>	71.96	0	49	2155881	2155930	gi|34398108|gb|AE015924.1|
R>	71.96	0	49	48671	48622	gi|34398108|gb|AE015924.1|
>	71.96	0	49	501397	501446	gi|34398108|gb|AE015924.1|
>	71.96	0	49	2234739	2234788	gi|34398108|gb|AE015924.1|
>	71.96	0	49	7957	8006	gi|34398108|gb|AE015924.1|
R>	71.96	0	49	648778	648729	gi|34398108|gb|AE015924.1|

ATATCGATGAGACTTATTCTTCACGAGACGATCAGGTGGAAGTGGAATAT	50	1	1	66.48	64.53
U	66.48	0	49	448240	448289	gi|34398108|gb|AE015924.1|
>	64.53	0	49	449035	449084	gi|34398108|gb|AE015924.1|

GGAGTATATCGATGAGACTTATTCTTCACGAGACGATCAGGTGGAAGTGG	50	1	1	67.61	65.76
U	67.61	0	49	448235	448284	gi|34398108|gb|AE015924.1|
>	65.76	0	49	449030	449079	gi|34398108|gb|AE015924.1|

ACCCGATAAGACTGATGATAAAAAACCATTGCAGCTTACCGGCTACAACA	50	1	1	68.88	66.84
U	68.88	0	49	448931	448980	gi|34398108|gb|AE015924.1|
>	66.84	0	47	448136	448183	gi|34398108|gb|AE015924.1|

GCATGTGATTCGATGTAGCTGCACGATTCCTCTCTGCAATCTCGGACCGG	50	1	1	73.20	70.43
U	73.20	0	49	404321	404370	gi|34398108|gb|AE015924.1|
R>	70.43	0	49	1652557	1652508	gi|34398108|gb|AE015924.1|

ATAAGACTGATGATAAAAAACCATTGCAGCTTACCGGCTACAACATCTAT	50	1	2	65.67	62.36
U	65.67	0	49	448936	448985	gi|34398108|gb|AE015924.1|
>	62.36	0	49	448141	448190	gi|34398108|gb|AE015924.1|
>	55.64	23	49	447366	447392	gi|34398108|gb|AE015924.1|

ATGATAAAAAACCATTGCAGCTTACCGGCTACAACATCTATGCAAATGGC	50	1	2	67.85	64.29
U	67.85	0	49	448945	448994	gi|34398108|gb|AE015924.1|
>	64.29	0	49	448150	448199	gi|34398108|gb|AE015924.1|
>	57.80	14	48	447366	447400	gi|34398108|gb|AE015924.1|

TTTGGAGTATATCGATGAGACTTATTCTTCACGAGACGGTCAGGTGGAAA	50	1	1	67.16	65.91
U	67.16	0	49	449027	449076	gi|34398108|gb|AE015924.1|
>	65.91	0	48	448232	448280	gi|34398108|gb|AE015924.1|

TTATAACGACAATATCGAGTCCCAATCGGTTTGCGATAAGCTGAACTATA	50	1	1	64.09	65.59
U	64.09	0	49	449099	449148	gi|34398108|gb|AE015924.1|
>	65.59	0	43	448304	448347	gi|34398108|gb|AE015924.1|

AAAGGCCACCTGCCACCACAGCGGACGGGATTATACGGCTTGGTATACCG	50	1	1	77.37	74.68
U	77.37	0	49	477610	477659	gi|34398108|gb|AE015924.1|
>	74.68	0	49	478503	478552	gi|34398108|gb|AE015924.1|

AGTATATCGATGAGACTTATTCTTCACGAGACGGTCAGGTGGAAATGGAA	50	1	1	67.80	66.19
U	67.80	0	49	449032	449081	gi|34398108|gb|AE015924.1|
>	66.19	0	49	448237	448286	gi|34398108|gb|AE015924.1|

TCTCTTCTTGACGTGTACTGAAAAAAGTTGACAGTTGGGCGGGATAGTTC	50	1	20	68.35	67.24
U	68.35	0	49	464136	464185	gi|34398108|gb|AE015924.1|
R>	67.24	8	49	49559	49518	gi|34398108|gb|AE015924.1|
>	67.24	8	49	1724665	1724706	gi|34398108|gb|AE015924.1|
R>	67.24	8	49	1003694	1003653	gi|34398108|gb|AE015924.1|
R>	67.24	6	49	1796541	1796498	gi|34398108|gb|AE015924.1|
>	67.04	7	49	2154746	2154788	gi|34398108|gb|AE015924.1|
R>	67.04	7	49	1506629	1506587	gi|34398108|gb|AE015924.1|
>	67.04	6	44	48045	48083	gi|34398108|gb|AE015924.1|
>	67.03	8	44	1795027	1795063	gi|34398108|gb|AE015924.1|
R>	66.80	7	44	2235364	2235327	gi|34398108|gb|AE015924.1|
R>	66.80	7	44	465657	465620	gi|34398108|gb|AE015924.1|
R>	65.35	4	44	1726181	1726141	gi|34398108|gb|AE015924.1|
R>	64.73	4	44	8585	8545	gi|34398108|gb|AE015924.1|
>	63.88	8	49	2233851	2233892	gi|34398108|gb|AE015924.1|
>	63.88	8	49	7069	7110	gi|34398108|gb|AE015924.1|
>	62.50	4	49	500506	500550	gi|34398108|gb|AE015924.1|
R>	61.28	8	44	503363	503328	gi|34398108|gb|AE015924.1|
R>	61.23	8	49	649665	649625	gi|34398108|gb|AE015924.1|
>	60.48	6	44	1505115	1505152	gi|34398108|gb|AE015924.1|
>	60.07	8	44	1002183	1002218	gi|34398108|gb|AE015924.1|
>	60.04	7	44	648154	648190	gi|34398108|gb|AE015924.1|

CTCGCTTGAGACGACTCTTGAGGACACGATTCTCTTTACGTAGCTGCTCT	50	1	10	71.07	69.81
U	71.07	0	49	465333	465382	gi|34398108|gb|AE015924.1|
>	69.81	0	49	1725854	1725903	gi|34398108|gb|AE015924.1|
R>	69.81	0	49	48370	48321	gi|34398108|gb|AE015924.1|
>	69.81	0	49	2156182	2156231	gi|34398108|gb|AE015924.1|
R>	69.81	0	49	1002505	1002456	gi|34398108|gb|AE015924.1|
>	69.81	0	49	2235040	2235089	gi|34398108|gb|AE015924.1|
>	69.81	0	49	8258	8307	gi|34398108|gb|AE015924.1|
R>	69.81	0	49	1505439	1505390	gi|34398108|gb|AE015924.1|
R>	69.81	0	49	1795350	1795301	gi|34398108|gb|AE015924.1|
R>	69.81	0	49	648477	648428	gi|34398108|gb|AE015924.1|
>	68.80	0	48	501698	501746	gi|34398108|gb|AE015924.1|

CCGAAGTATTGCTGACAAAGCACCATGAGCTCTCGGAGGCCAGCTTGAGG	50	1	10	74.84	73.30
U	74.84	0	49	465012	465061	gi|34398108|gb|AE015924.1|
R>	73.30	0	49	1505760	1505711	gi|34398108|gb|AE015924.1|
R>	73.30	0	49	1002826	1002777	gi|34398108|gb|AE015924.1|
>	71.89	0	49	7937	7986	gi|34398108|gb|AE015924.1|
>	71.89	0	49	2234719	2234768	gi|34398108|gb|AE015924.1|
>	71.89	0	49	501377	501426	gi|34398108|gb|AE015924.1|
R>	71.89	0	49	48691	48642	gi|34398108|gb|AE015924.1|
>	71.89	0	49	2155861	2155910	gi|34398108|gb|AE015924.1|
R>	71.89	0	49	1795671	1795622	gi|34398108|gb|AE015924.1|
>	71.89	0	49	1725533	1725582	gi|34398108|gb|AE015924.1|
R>	71.89	0	49	648798	648749	gi|34398108|gb|AE015924.1|

TACACTTGCCGAAAGGCCACCTGCCACCACAGCGGACGGGATTATACGGC	50	1	1	77.21	75.14
U	77.21	0	49	477599	477648	gi|34398108|gb|AE015924.1|
>	75.14	0	49	478492	478541	gi|34398108|gb|AE015924.1|

ACTTGGGGCCGAAGTATTGCTGACAAAGCACCATGAGCTCTCGGAGGCCA	50	1	10	76.48	75.22
U	76.48	0	49	465004	465053	gi|34398108|gb|AE015924.1|
R>	75.22	0	48	1795679	1795631	gi|34398108|gb|AE015924.1|
>	75.22	0	48	501369	501417	gi|34398108|gb|AE015924.1|
R>	75.22	0	48	48699	48651	gi|34398108|gb|AE015924.1|
>	75.22	0	48	7929	7977	gi|34398108|gb|AE015924.1|
>	75.22	0	48	2155853	2155901	gi|34398108|gb|AE015924.1|
R>	75.22	0	48	648806	648758	gi|34398108|gb|AE015924.1|
>	75.22	0	48	2234711	2234759	gi|34398108|gb|AE015924.1|
>	75.22	0	48	1725525	1725573	gi|34398108|gb|AE015924.1|
R>	74.95	0	49	1002834	1002785	gi|34398108|gb|AE015924.1|
R>	74.95	0	49	1505768	1505719	gi|34398108|gb|AE015924.1|

CCACCTGCCACCACAGCGGACGGGATTATACGGCTTGGTATACCGAGGAT	50	1	1	75.85	73.10
U	75.85	0	49	477615	477664	gi|34398108|gb|AE015924.1|
>	73.10	0	49	478508	478557	gi|34398108|gb|AE015924.1|

CTCTCGGATGGGCCGTACATTTTTCGGGGATTGCCCGGCCTGATTGTGGC	50	1	1	77.25	75.27
U	77.25	0	49	477671	477720	gi|34398108|gb|AE015924.1|
>	75.27	0	49	478564	478613	gi|34398108|gb|AE015924.1|

GCCGAAAGGCCACCTGCCACCACAGCGGACGGGATTATACTGCTTGGTAT	50	1	1	77.10	74.87
U	77.10	0	49	478499	478548	gi|34398108|gb|AE015924.1|
>	74.87	0	49	477606	477655	gi|34398108|gb|AE015924.1|

CTGGCTCTGATAAACGGTGAACTACTTGGCTTCGGAGTTTTTTCGTATCC	50	1	11	69.01	68.38
U	69.01	0	49	465220	465269	gi|34398108|gb|AE015924.1|
>	68.38	0	48	2156069	2156117	gi|34398108|gb|AE015924.1|
>	68.38	0	48	8145	8193	gi|34398108|gb|AE015924.1|
R>	68.38	0	48	1002618	1002570	gi|34398108|gb|AE015924.1|
R>	68.38	0	48	1505552	1505504	gi|34398108|gb|AE015924.1|
>	68.38	0	48	2234927	2234975	gi|34398108|gb|AE015924.1|
>	67.92	2	49	501587	501634	gi|34398108|gb|AE015924.1|
R>	67.24	2	48	648588	648542	gi|34398108|gb|AE015924.1|
R>	67.24	2	48	48481	48435	gi|34398108|gb|AE015924.1|
>	67.24	2	48	1725743	1725789	gi|34398108|gb|AE015924.1|
R>	67.24	2	48	1795461	1795415	gi|34398108|gb|AE015924.1|
R>	55.95	13	36	306585	306562	gi|34398108|gb|AE015924.1|

GCAAATGGCTCGCTCCTTGTTCACATACAAGACCCGACTGTTTTGGAGTA	50	1	1	70.94	70.49
U	70.94	0	49	448986	449035	gi|34398108|gb|AE015924.1|
>	70.49	0	49	448191	448240	gi|34398108|gb|AE015924.1|

GATCTGTAGTATTCTCTTCTTGACGTGTACTGAAAAAAGTTGACAGTTGG	50	1	20	63.77	60.20
U	63.77	0	49	464124	464173	gi|34398108|gb|AE015924.1|
>	60.20	18	49	1505115	1505146	gi|34398108|gb|AE015924.1|
R>	59.95	18	49	1796541	1796510	gi|34398108|gb|AE015924.1|
>	59.95	18	49	48045	48076	gi|34398108|gb|AE015924.1|
>	59.70	20	49	1002183	1002212	gi|34398108|gb|AE015924.1|
R>	59.70	20	49	649665	649636	gi|34398108|gb|AE015924.1|
>	59.67	19	49	648154	648184	gi|34398108|gb|AE015924.1|
>	59.42	20	49	1795027	1795056	gi|34398108|gb|AE015924.1|
>	59.42	20	49	7069	7098	gi|34398108|gb|AE015924.1|
>	59.42	20	49	1724665	1724694	gi|34398108|gb|AE015924.1|
R>	59.42	20	49	49559	49530	gi|34398108|gb|AE015924.1|
R>	59.42	20	49	1003694	1003665	gi|34398108|gb|AE015924.1|
>	59.42	20	49	2233851	2233880	gi|34398108|gb|AE015924.1|
R>	59.40	19	49	465657	465627	gi|34398108|gb|AE015924.1|
>	59.40	19	49	2154746	2154776	gi|34398108|gb|AE015924.1|
R>	59.40	19	49	1506629	1506599	gi|34398108|gb|AE015924.1|
R>	59.40	19	49	2235364	2235334	gi|34398108|gb|AE015924.1|
R>	57.74	16	49	1726181	1726148	gi|34398108|gb|AE015924.1|
R>	57.11	16	49	8585	8552	gi|34398108|gb|AE015924.1|
R>	56.88	20	49	503363	503334	gi|34398108|gb|AE015924.1|
>	56.55	17	49	306450	306482	gi|34398108|gb|AE015924.1|

GTATCCGGATGCCGTAGGTTTCTTCTGCCAACTCTACAAGTAGCTTGTAG	50	1	10	68.73	67.74
U	68.73	0	49	465264	465313	gi|34398108|gb|AE015924.1|
>	67.74	0	49	501629	501678	gi|34398108|gb|AE015924.1|
R>	64.67	0	49	1795419	1795370	gi|34398108|gb|AE015924.1|
R>	64.67	0	49	1002574	1002525	gi|34398108|gb|AE015924.1|
R>	64.67	0	49	1505508	1505459	gi|34398108|gb|AE015924.1|
>	64.67	0	49	2234971	2235020	gi|34398108|gb|AE015924.1|
R>	64.67	0	49	648546	648497	gi|34398108|gb|AE015924.1|
R>	64.67	0	49	48439	48390	gi|34398108|gb|AE015924.1|
>	64.67	0	49	1725785	1725834	gi|34398108|gb|AE015924.1|
>	64.67	0	49	2156113	2156162	gi|34398108|gb|AE015924.1|
>	64.67	0	49	8189	8238	gi|34398108|gb|AE015924.1|

GAGACTTATTCTTCACGAGACGATCAGGTGGAAGTGGAATATTGTGTCAC	50	1	1	67.07	65.20
U	67.07	0	49	448248	448297	gi|34398108|gb|AE015924.1|
>	65.20	0	49	449043	449092	gi|34398108|gb|AE015924.1|

CCGCCCAACTGTCAACTTTTTTCAGTACACGTCAACTTTCTTCTGATTTG	50	1	20	67.19	66.19
U	67.19	0	49	465623	465672	gi|34398108|gb|AE015924.1|
>	66.19	0	36	1506595	1506631	gi|34398108|gb|AE015924.1|
>	65.75	0	35	8548	8583	gi|34398108|gb|AE015924.1|
>	65.54	0	33	1003661	1003694	gi|34398108|gb|AE015924.1|
>	65.34	0	34	1796506	1796540	gi|34398108|gb|AE015924.1|
>	65.34	0	34	1726144	1726178	gi|34398108|gb|AE015924.1|
>	65.34	0	34	2156472	2156506	gi|34398108|gb|AE015924.1|
R>	65.34	0	34	464177	464143	gi|34398108|gb|AE015924.1|
R>	65.34	0	34	500542	500508	gi|34398108|gb|AE015924.1|
>	65.34	0	34	2235330	2235364	gi|34398108|gb|AE015924.1|
R>	64.16	0	38	1795060	1795022	gi|34398108|gb|AE015924.1|
R>	62.81	0	33	7102	7069	gi|34398108|gb|AE015924.1|
R>	62.81	0	33	2233884	2233851	gi|34398108|gb|AE015924.1|
R>	60.99	0	39	48080	48040	gi|34398108|gb|AE015924.1|
R>	60.57	0	36	1724698	1724663	gi|34398108|gb|AE015924.1|
R>	60.43	0	38	2154780	2154741	gi|34398108|gb|AE015924.1|
R>	57.78	3	33	306483	306453	gi|34398108|gb|AE015924.1|
>	57.29	0	33	649633	649665	gi|34398108|gb|AE015924.1|
R>	57.29	0	33	1002215	1002183	gi|34398108|gb|AE015924.1|
>	56.89	3	29	1287502	1287528	gi|34398108|gb|AE015924.1|
R>	56.89	3	29	1881546	1881520	gi|34398108|gb|AE015924.1|

GCCACCTGCCACCACAGCGGACGGGATTATACTGCTTGGTATGCCGAGGA	50	1	1	77.62	74.60
U	77.62	0	49	478507	478556	gi|34398108|gb|AE015924.1|
>	74.60	0	49	477614	477663	gi|34398108|gb|AE015924.1|

CCACAGCGGACGGGATTATACGGCTTGGTATACCGAGGATATTGCCCTCT	50	1	1	73.57	70.68
U	73.57	0	49	477625	477674	gi|34398108|gb|AE015924.1|
>	70.68	0	49	478518	478567	gi|34398108|gb|AE015924.1|

GGTATGAGTATGAATGTCCGTCGCCGTCTTTCGATTGGCAGATCGGGGAA	50	1	1	71.65	68.12
U	71.65	0	49	477528	477577	gi|34398108|gb|AE015924.1|
>	68.12	2	49	478423	478470	gi|34398108|gb|AE015924.1|

CTTGGTATACCGAGGATATTGCCCTCTCGGATGGGCCGTACATTTTTCGG	50	1	1	71.91	71.25
U	71.91	0	49	477648	477697	gi|34398108|gb|AE015924.1|
>	71.25	0	49	478541	478590	gi|34398108|gb|AE015924.1|

CTCTTGAGGACACGATTCTCTTTACGTAGCTGCTCTAACTCTTCTTTTTC	50	1	10	65.37	64.02
U	65.37	0	49	465347	465396	gi|34398108|gb|AE015924.1|
R>	64.02	0	49	1795336	1795287	gi|34398108|gb|AE015924.1|
R>	63.83	0	49	48356	48307	gi|34398108|gb|AE015924.1|
>	63.83	0	49	2156196	2156245	gi|34398108|gb|AE015924.1|
>	63.83	0	49	2235054	2235103	gi|34398108|gb|AE015924.1|
>	63.83	0	49	8272	8321	gi|34398108|gb|AE015924.1|
>	62.84	0	49	501712	501761	gi|34398108|gb|AE015924.1|
>	62.28	0	49	1725868	1725917	gi|34398108|gb|AE015924.1|
R>	62.28	0	49	648463	648414	gi|34398108|gb|AE015924.1|
R>	62.28	0	49	1002491	1002442	gi|34398108|gb|AE015924.1|
R>	62.28	0	49	1505425	1505376	gi|34398108|gb|AE015924.1|

CTCTTTACGTAGCTGCTCTAACTCTTCTTTTTCGTTCAGGGGTAGCTCAC	50	1	9	68.77	68.06
U	68.77	0	49	465364	465413	gi|34398108|gb|AE015924.1|
>	68.06	1	49	2156214	2156262	gi|34398108|gb|AE015924.1|
R>	68.06	1	49	48338	48290	gi|34398108|gb|AE015924.1|
>	68.06	1	49	8290	8338	gi|34398108|gb|AE015924.1|
>	68.06	1	49	2235072	2235120	gi|34398108|gb|AE015924.1|
>	66.75	1	49	1725886	1725934	gi|34398108|gb|AE015924.1|
R>	66.75	1	49	1505407	1505359	gi|34398108|gb|AE015924.1|
R>	66.75	1	49	648445	648397	gi|34398108|gb|AE015924.1|
R>	66.75	1	49	1002473	1002425	gi|34398108|gb|AE015924.1|
R>	66.41	1	49	1795318	1795270	gi|34398108|gb|AE015924.1|

GGGATTATACGGCTTGGTATACCGAGGATATTGCCCTCTCGGATGGGCCG	50	1	1	73.52	70.64
U	73.52	0	49	477636	477685	gi|34398108|gb|AE015924.1|
>	70.64	0	49	478529	478578	gi|34398108|gb|AE015924.1|

ATCCTCCTCATGCCTAGCTAAATCGTTGAGATGACGTTTATAAAAGGCCT	50	1	10	68.21	67.65
U	68.21	0	49	501484	501533	gi|34398108|gb|AE015924.1|
>	67.65	0	49	465119	465168	gi|34398108|gb|AE015924.1|
R>	67.65	0	49	1002719	1002670	gi|34398108|gb|AE015924.1|
>	67.65	0	49	8044	8093	gi|34398108|gb|AE015924.1|
>	67.65	0	49	2155968	2156017	gi|34398108|gb|AE015924.1|
R>	67.65	0	49	48584	48535	gi|34398108|gb|AE015924.1|
>	67.65	0	49	2234826	2234875	gi|34398108|gb|AE015924.1|
R>	67.65	0	49	1505653	1505604	gi|34398108|gb|AE015924.1|
>	57.16	0	49	1725640	1725689	gi|34398108|gb|AE015924.1|
R>	57.16	0	49	648691	648642	gi|34398108|gb|AE015924.1|
R>	57.16	0	49	1795564	1795515	gi|34398108|gb|AE015924.1|

CAGACTCCGGTGTAATGACTTGCATAGGCGTTTTCGCCCCTAGAGCTTGA	50	1	10	73.39	71.25
U	73.39	0	49	500724	500773	gi|34398108|gb|AE015924.1|
>	71.25	0	49	2234066	2234115	gi|34398108|gb|AE015924.1|
>	71.25	0	49	7284	7333	gi|34398108|gb|AE015924.1|
>	69.74	1	49	2155209	2155257	gi|34398108|gb|AE015924.1|
R>	69.29	1	49	649450	649402	gi|34398108|gb|AE015924.1|
R>	69.29	1	49	1506412	1506364	gi|34398108|gb|AE015924.1|
R>	69.29	1	49	1796323	1796275	gi|34398108|gb|AE015924.1|
R>	69.29	1	49	49343	49295	gi|34398108|gb|AE015924.1|
>	69.29	1	49	464360	464408	gi|34398108|gb|AE015924.1|
R>	69.29	1	49	1003478	1003430	gi|34398108|gb|AE015924.1|
>	66.67	1	49	1724881	1724929	gi|34398108|gb|AE015924.1|

AGGACATCCTCCTCATGCCTAGCTAAATCGTTGAGATGACGTTTATAAAA	50	1	10	66.07	65.41
U	66.07	0	49	501479	501528	gi|34398108|gb|AE015924.1|
>	65.41	0	49	2155963	2156012	gi|34398108|gb|AE015924.1|
>	65.41	0	49	465114	465163	gi|34398108|gb|AE015924.1|
>	65.41	0	49	2234821	2234870	gi|34398108|gb|AE015924.1|
R>	65.41	0	49	48589	48540	gi|34398108|gb|AE015924.1|
R>	65.41	0	49	1002724	1002675	gi|34398108|gb|AE015924.1|
>	65.41	0	49	8039	8088	gi|34398108|gb|AE015924.1|
R>	65.41	0	49	1505658	1505609	gi|34398108|gb|AE015924.1|
>	55.10	0	49	1725635	1725684	gi|34398108|gb|AE015924.1|
R>	55.10	0	49	1795569	1795520	gi|34398108|gb|AE015924.1|
R>	55.10	0	49	648696	648647	gi|34398108|gb|AE015924.1|

CCCTCCTCGTTAGTAACGGATTTTCAGACTCCGGTGTAATGACTTGCATA	50	1	10	68.92	66.69
U	68.92	0	49	500700	500749	gi|34398108|gb|AE015924.1|
>	66.69	0	49	2155184	2155233	gi|34398108|gb|AE015924.1|
>	63.58	11	49	7271	7309	gi|34398108|gb|AE015924.1|
>	63.58	11	49	2234053	2234091	gi|34398108|gb|AE015924.1|
>	63.52	0	49	1724856	1724905	gi|34398108|gb|AE015924.1|
R>	63.52	0	49	1506437	1506388	gi|34398108|gb|AE015924.1|
R>	63.52	0	49	49368	49319	gi|34398108|gb|AE015924.1|
R>	63.52	0	49	1003503	1003454	gi|34398108|gb|AE015924.1|
R>	63.52	0	49	649475	649426	gi|34398108|gb|AE015924.1|
R>	55.12	11	49	1796337	1796299	gi|34398108|gb|AE015924.1|
>	55.12	11	49	464346	464384	gi|34398108|gb|AE015924.1|

GACTAAACTATATACTTTGGTCGAACCAAACTATATACTTTGATAAAGCC	50	1	5	59.74	59.78
U	59.74	0	49	496848	496897	gi|34398108|gb|AE015924.1|
>	59.78	1	49	977352	977400	gi|34398108|gb|AE015924.1|
>	52.08	5	41	316202	316238	gi|34398108|gb|AE015924.1|
>	49.54	5	49	766553	766597	gi|34398108|gb|AE015924.1|
>	47.18	1	41	766526	766566	gi|34398108|gb|AE015924.1|
R>	46.16	0	41	612613	612572	gi|34398108|gb|AE015924.1|

TCTGGCCCATGCTCCCTCCTCGTTAGTAACGGATTTTCAGACTCCGGTGT	50	1	8	73.47	71.79
U	73.47	0	49	500687	500736	gi|34398108|gb|AE015924.1|
>	71.79	0	46	2155171	2155217	gi|34398108|gb|AE015924.1|
R>	68.73	0	46	49381	49335	gi|34398108|gb|AE015924.1|
>	68.73	0	46	1724843	1724889	gi|34398108|gb|AE015924.1|
R>	68.73	0	46	649488	649442	gi|34398108|gb|AE015924.1|
R>	68.73	0	46	1506450	1506404	gi|34398108|gb|AE015924.1|
R>	68.73	0	46	1003516	1003470	gi|34398108|gb|AE015924.1|
>	60.41	0	49	2234029	2234078	gi|34398108|gb|AE015924.1|
>	60.41	0	49	7247	7296	gi|34398108|gb|AE015924.1|

GCCTAGCTAAATCGTTGAGATGACGTTTATAAAAGGCCTGACGGCTGAAG	50	1	11	68.73	67.22
U	68.73	0	49	501495	501544	gi|34398108|gb|AE015924.1|
>	67.22	0	49	465130	465179	gi|34398108|gb|AE015924.1|
>	67.22	0	49	2234837	2234886	gi|34398108|gb|AE015924.1|
>	67.22	0	49	2155979	2156028	gi|34398108|gb|AE015924.1|
R>	67.22	0	49	1505642	1505593	gi|34398108|gb|AE015924.1|
R>	67.22	0	49	1002708	1002659	gi|34398108|gb|AE015924.1|
>	67.22	0	49	8055	8104	gi|34398108|gb|AE015924.1|
R>	67.22	0	49	48573	48524	gi|34398108|gb|AE015924.1|
>	65.09	5	49	1725656	1725700	gi|34398108|gb|AE015924.1|
R>	65.09	5	49	1795548	1795504	gi|34398108|gb|AE015924.1|
R>	65.09	5	49	648675	648631	gi|34398108|gb|AE015924.1|
>	53.73	31	44	313236	313249	gi|34398108|gb|AE015924.1|

ATGGGCCGTACATTTTTCGGGGATTGCCCGGCCTGATCGTCGCTATCGGT	50	1	1	78.84	73.85
U	78.84	0	49	478571	478620	gi|34398108|gb|AE015924.1|
>	73.85	0	47	477678	477725	gi|34398108|gb|AE015924.1|

TACTAGTAGATTTTGACGTGTACTGAAAAAAGTTGACAGTTGGGCGGGAT	50	1	20	65.83	67.67
U	65.83	0	49	500496	500545	gi|34398108|gb|AE015924.1|
>	67.67	13	49	1795027	1795063	gi|34398108|gb|AE015924.1|
>	67.43	12	49	48046	48083	gi|34398108|gb|AE015924.1|
R>	67.43	12	49	465657	465620	gi|34398108|gb|AE015924.1|
R>	67.43	12	49	2235364	2235327	gi|34398108|gb|AE015924.1|
R>	66.98	10	49	1726180	1726141	gi|34398108|gb|AE015924.1|
R>	66.75	13	49	49559	49523	gi|34398108|gb|AE015924.1|
>	66.75	13	49	1724665	1724701	gi|34398108|gb|AE015924.1|
R>	66.75	13	49	1003694	1003658	gi|34398108|gb|AE015924.1|
R>	66.54	12	49	1796540	1796503	gi|34398108|gb|AE015924.1|
R>	66.54	12	49	1506629	1506592	gi|34398108|gb|AE015924.1|
>	66.34	11	49	2154745	2154783	gi|34398108|gb|AE015924.1|
>	62.90	13	49	7069	7105	gi|34398108|gb|AE015924.1|
>	62.90	13	49	2233851	2233887	gi|34398108|gb|AE015924.1|
R>	62.84	7	49	8588	8545	gi|34398108|gb|AE015924.1|
R>	62.02	4	49	2156513	2156469	gi|34398108|gb|AE015924.1|
R>	61.91	13	49	503363	503328	gi|34398108|gb|AE015924.1|
>	61.50	10	49	464140	464180	gi|34398108|gb|AE015924.1|
>	60.69	13	49	1002183	1002218	gi|34398108|gb|AE015924.1|
>	60.64	12	49	648154	648190	gi|34398108|gb|AE015924.1|
>	60.64	12	49	1505116	1505152	gi|34398108|gb|AE015924.1|

CCCATGCTCCCTCCTCGTTAGTAACGGATTTTCAGACTCCGGTGTAATGA	50	1	8	70.29	68.14
U	70.29	0	49	500692	500741	gi|34398108|gb|AE015924.1|
>	68.14	0	49	2155176	2155225	gi|34398108|gb|AE015924.1|
>	64.99	0	49	1724848	1724897	gi|34398108|gb|AE015924.1|
R>	64.99	0	49	649483	649434	gi|34398108|gb|AE015924.1|
R>	64.99	0	49	49376	49327	gi|34398108|gb|AE015924.1|
R>	64.99	0	49	1506445	1506396	gi|34398108|gb|AE015924.1|
R>	64.99	0	49	1003511	1003462	gi|34398108|gb|AE015924.1|
>	59.70	19	49	2234053	2234083	gi|34398108|gb|AE015924.1|
>	59.70	19	49	7271	7301	gi|34398108|gb|AE015924.1|

GTTTTTTCGTATCCGGATGCCGTAGGTTTCTTCTGCCAACTCTACAAGTA	50	1	10	67.53	66.53
U	67.53	0	49	465256	465305	gi|34398108|gb|AE015924.1|
>	66.53	0	49	501621	501670	gi|34398108|gb|AE015924.1|
>	63.45	0	49	8181	8230	gi|34398108|gb|AE015924.1|
R>	63.45	0	49	48447	48398	gi|34398108|gb|AE015924.1|
>	63.45	0	49	2156105	2156154	gi|34398108|gb|AE015924.1|
R>	63.45	0	49	1505516	1505467	gi|34398108|gb|AE015924.1|
>	63.45	0	49	2234963	2235012	gi|34398108|gb|AE015924.1|
R>	63.45	0	49	1795427	1795378	gi|34398108|gb|AE015924.1|
>	63.45	0	49	1725777	1725826	gi|34398108|gb|AE015924.1|
R>	63.45	0	49	1002582	1002533	gi|34398108|gb|AE015924.1|
R>	63.45	0	49	648554	648505	gi|34398108|gb|AE015924.1|

CGATTCTCTTTACGTAGCTGCTCTAACTCTTCTTTTTCGTTCAGGGGTAG	50	1	10	66.75	65.28
U	66.75	0	49	465359	465408	gi|34398108|gb|AE015924.1|
>	65.28	0	49	2235066	2235115	gi|34398108|gb|AE015924.1|
R>	65.28	0	49	48344	48295	gi|34398108|gb|AE015924.1|
>	65.28	0	49	2156208	2156257	gi|34398108|gb|AE015924.1|
>	65.28	0	49	8284	8333	gi|34398108|gb|AE015924.1|
>	63.80	0	49	1725880	1725929	gi|34398108|gb|AE015924.1|
R>	63.80	0	49	1505413	1505364	gi|34398108|gb|AE015924.1|
R>	63.80	0	49	648451	648402	gi|34398108|gb|AE015924.1|
R>	63.80	0	49	1002479	1002430	gi|34398108|gb|AE015924.1|
R>	63.53	0	49	1795324	1795275	gi|34398108|gb|AE015924.1|
>	58.89	0	45	501724	501769	gi|34398108|gb|AE015924.1|

CTGCCACCACAGCGGACGGGATTATACTGCTTGGTATGCCGAGGATATTG	50	1	1	73.14	69.95
U	73.14	0	49	478512	478561	gi|34398108|gb|AE015924.1|
>	69.95	0	49	477619	477668	gi|34398108|gb|AE015924.1|

TGCCGAGGATATTGCCCTCTCGGATGGGCCGTACATTTTTCGGGGATTGC	50	1	1	74.86	74.35
U	74.86	0	49	478548	478597	gi|34398108|gb|AE015924.1|
>	74.35	2	49	477657	477704	gi|34398108|gb|AE015924.1|

CAAGGAGATCATGGAATACACTTGCCGAAAGGCCACCTGCCACCACAGCG	50	1	1	74.74	69.78
U	74.74	0	49	478476	478525	gi|34398108|gb|AE015924.1|
>	69.78	1	49	477585	477632	gi|34398108|gb|AE015924.1|

TCGGAGTTTTTTCGTATCCGGATGCCGTAGGTTTCTTCTGCCAACTCTAC	50	1	10	70.33	69.37
U	70.33	0	49	465251	465300	gi|34398108|gb|AE015924.1|
>	69.37	0	49	501616	501665	gi|34398108|gb|AE015924.1|
>	66.41	0	49	8176	8225	gi|34398108|gb|AE015924.1|
>	66.41	0	49	2234958	2235007	gi|34398108|gb|AE015924.1|
R>	66.41	0	49	1002587	1002538	gi|34398108|gb|AE015924.1|
>	66.41	0	49	1725772	1725821	gi|34398108|gb|AE015924.1|
R>	66.41	0	49	1505521	1505472	gi|34398108|gb|AE015924.1|
>	66.41	0	49	2156100	2156149	gi|34398108|gb|AE015924.1|
R>	66.41	0	49	1795432	1795383	gi|34398108|gb|AE015924.1|
R>	66.41	0	49	648559	648510	gi|34398108|gb|AE015924.1|
R>	66.41	0	49	48452	48403	gi|34398108|gb|AE015924.1|

GGATGATACTACTGCATAGGACATCCTCCTCATGCCTAGCTAAATCGTTG	50	1	10	67.97	67.38
U	67.97	0	49	501462	501511	gi|34398108|gb|AE015924.1|
>	67.38	0	49	465097	465146	gi|34398108|gb|AE015924.1|
>	67.38	0	49	2234804	2234853	gi|34398108|gb|AE015924.1|
>	67.38	0	49	2155946	2155995	gi|34398108|gb|AE015924.1|
R>	67.38	0	49	48606	48557	gi|34398108|gb|AE015924.1|
R>	67.38	0	49	1505675	1505626	gi|34398108|gb|AE015924.1|
>	67.38	0	49	8022	8071	gi|34398108|gb|AE015924.1|
R>	67.38	0	49	1002741	1002692	gi|34398108|gb|AE015924.1|
R>	57.19	0	49	1795586	1795537	gi|34398108|gb|AE015924.1|
>	57.19	0	49	1725618	1725667	gi|34398108|gb|AE015924.1|
R>	57.19	0	49	648713	648664	gi|34398108|gb|AE015924.1|

AACCAAACTATATACTTTGATAAAGCCAAACTATATACTTTGGTTTTGCC	50	1	3	61.27	59.65
U	61.27	0	49	496871	496920	gi|34398108|gb|AE015924.1|
>	59.65	0	49	977374	977423	gi|34398108|gb|AE015924.1|
>	52.43	0	49	766571	766620	gi|34398108|gb|AE015924.1|
>	49.03	0	49	316220	316269	gi|34398108|gb|AE015924.1|

GTGCATTTATAATCTTATGCGTATTTCCATCGGGCCGGTCGTTTTCGTTT	50	1	6	68.14	63.49
U	68.14	0	49	497280	497329	gi|34398108|gb|AE015924.1|
R>	63.49	14	49	1524114	1524079	gi|34398108|gb|AE015924.1|
R>	61.24	24	40	1232704	1232688	gi|34398108|gb|AE015924.1|
R>	56.84	25	37	1292873	1292861	gi|34398108|gb|AE015924.1|
>	54.70	14	49	888282	888318	gi|34398108|gb|AE015924.1|
>	54.61	29	41	521946	521958	gi|34398108|gb|AE015924.1|
R>	53.71	29	49	1503757	1503737	gi|34398108|gb|AE015924.1|

TTCTTCTGCCAACTCAACAAGTAGCTTGTAGGCTTGATGCCCTAGTTCTT	50	1	10	69.51	68.76
U	69.51	0	49	501648	501697	gi|34398108|gb|AE015924.1|
>	68.76	0	49	8208	8257	gi|34398108|gb|AE015924.1|
>	68.76	0	49	465283	465332	gi|34398108|gb|AE015924.1|
>	68.76	0	49	1725804	1725853	gi|34398108|gb|AE015924.1|
>	68.76	0	49	2234990	2235039	gi|34398108|gb|AE015924.1|
R>	68.76	0	49	1002555	1002506	gi|34398108|gb|AE015924.1|
R>	68.76	0	49	648527	648478	gi|34398108|gb|AE015924.1|
R>	68.76	0	49	1505489	1505440	gi|34398108|gb|AE015924.1|
R>	68.76	0	49	1795400	1795351	gi|34398108|gb|AE015924.1|
>	68.76	0	49	2156132	2156181	gi|34398108|gb|AE015924.1|
R>	68.76	0	49	48420	48371	gi|34398108|gb|AE015924.1|

ACATTTTTCGGGGATTGCCCGGCCTGATCGTCGCTATCGGTTCGGATGAC	50	1	1	75.49	71.01
U	75.49	0	49	478580	478629	gi|34398108|gb|AE015924.1|
>	71.01	0	48	477687	477735	gi|34398108|gb|AE015924.1|

CTGGGGGGATTGGGACGCTTTCATGGGGACCGGATGAACTTTATCTTCGA	50	1	10	74.10	70.92
U	74.10	0	49	501780	501829	gi|34398108|gb|AE015924.1|
>	70.92	0	49	465415	465464	gi|34398108|gb|AE015924.1|
>	70.92	0	49	2156264	2156313	gi|34398108|gb|AE015924.1|
>	70.92	0	49	8340	8389	gi|34398108|gb|AE015924.1|
R>	70.92	0	49	1795268	1795219	gi|34398108|gb|AE015924.1|
>	70.92	0	49	2235122	2235171	gi|34398108|gb|AE015924.1|
R>	68.03	0	49	1002423	1002374	gi|34398108|gb|AE015924.1|
R>	68.03	0	49	48288	48239	gi|34398108|gb|AE015924.1|
>	68.03	0	49	1725936	1725985	gi|34398108|gb|AE015924.1|
R>	68.03	0	49	648395	648346	gi|34398108|gb|AE015924.1|
R>	68.03	0	49	1505357	1505308	gi|34398108|gb|AE015924.1|

ATTCATAGAATCCGACCTGCAAACATGAATTTCGGCAACAAAATCGCTTC	50	1	1	67.65	62.71
U	67.65	0	49	481644	481693	gi|34398108|gb|AE015924.1|
>	62.71	16	49	481701	481734	gi|34398108|gb|AE015924.1|

CGGACGGGATTATACTGCTTGGTATGCCGAGGATATTGCCCTCTCGGATG	50	1	1	72.82	69.56
U	72.82	0	49	478524	478573	gi|34398108|gb|AE015924.1|
>	69.56	0	49	477631	477680	gi|34398108|gb|AE015924.1|

CTTCTCGCTTGAGACGACTCTTGAGGACACGATTCTCTTTACGTAGTTGC	50	1	10	69.80	69.19
U	69.80	0	49	501695	501744	gi|34398108|gb|AE015924.1|
>	69.19	0	49	465330	465379	gi|34398108|gb|AE015924.1|
>	67.78	0	49	8255	8304	gi|34398108|gb|AE015924.1|
R>	67.78	0	49	1505442	1505393	gi|34398108|gb|AE015924.1|
>	67.78	0	49	1725851	1725900	gi|34398108|gb|AE015924.1|
R>	67.78	0	49	1795353	1795304	gi|34398108|gb|AE015924.1|
>	67.78	0	49	2156179	2156228	gi|34398108|gb|AE015924.1|
R>	67.78	0	49	48373	48324	gi|34398108|gb|AE015924.1|
R>	67.78	0	49	1002508	1002459	gi|34398108|gb|AE015924.1|
>	67.78	0	49	2235037	2235086	gi|34398108|gb|AE015924.1|
R>	67.78	0	49	648480	648431	gi|34398108|gb|AE015924.1|

GGATTTTCAGACTCCGGTGTAATGACTTGCATAGGCGTTTTCGCCCCTAG	50	1	10	70.72	68.50
U	70.72	0	49	500717	500766	gi|34398108|gb|AE015924.1|
>	68.50	0	49	2234059	2234108	gi|34398108|gb|AE015924.1|
>	68.50	0	49	7277	7326	gi|34398108|gb|AE015924.1|
>	66.08	0	49	2155201	2155250	gi|34398108|gb|AE015924.1|
R>	65.60	0	49	649458	649409	gi|34398108|gb|AE015924.1|
>	65.60	0	49	464352	464401	gi|34398108|gb|AE015924.1|
R>	65.60	0	49	1003486	1003437	gi|34398108|gb|AE015924.1|
R>	65.60	0	49	1506420	1506371	gi|34398108|gb|AE015924.1|
R>	65.60	0	49	49351	49302	gi|34398108|gb|AE015924.1|
R>	65.60	0	49	1796331	1796282	gi|34398108|gb|AE015924.1|
>	62.74	0	49	1724873	1724922	gi|34398108|gb|AE015924.1|

CAACAATATTGGATGATACTACTGCATAGGACATCCTCCTCATGCCTAGC	50	1	10	67.01	66.37
U	67.01	0	49	501452	501501	gi|34398108|gb|AE015924.1|
R>	66.37	0	49	48616	48567	gi|34398108|gb|AE015924.1|
>	66.37	0	49	2234794	2234843	gi|34398108|gb|AE015924.1|
>	66.37	0	49	8012	8061	gi|34398108|gb|AE015924.1|
>	66.37	0	49	2155936	2155985	gi|34398108|gb|AE015924.1|
>	66.37	0	49	465087	465136	gi|34398108|gb|AE015924.1|
R>	66.37	0	49	1505685	1505636	gi|34398108|gb|AE015924.1|
R>	66.37	0	49	1002751	1002702	gi|34398108|gb|AE015924.1|
>	63.53	0	43	1725608	1725651	gi|34398108|gb|AE015924.1|
R>	63.53	0	43	1795596	1795553	gi|34398108|gb|AE015924.1|
R>	63.53	0	43	648723	648680	gi|34398108|gb|AE015924.1|

GCTTGAGACGACTCTTGAGGACACGATTCTCTTTACGTAGTTGCTCCAAC	50	1	10	69.02	66.05
U	69.02	0	49	501701	501750	gi|34398108|gb|AE015924.1|
>	66.05	0	49	465336	465385	gi|34398108|gb|AE015924.1|
>	64.38	0	49	2156185	2156234	gi|34398108|gb|AE015924.1|
R>	64.38	0	49	48367	48318	gi|34398108|gb|AE015924.1|
>	64.38	0	49	8261	8310	gi|34398108|gb|AE015924.1|
R>	64.38	0	49	1795347	1795298	gi|34398108|gb|AE015924.1|
>	64.38	0	49	2235043	2235092	gi|34398108|gb|AE015924.1|
R>	63.87	0	48	1002502	1002454	gi|34398108|gb|AE015924.1|
>	63.87	0	48	1725857	1725905	gi|34398108|gb|AE015924.1|
R>	63.87	0	48	648474	648426	gi|34398108|gb|AE015924.1|
R>	63.87	0	48	1505436	1505388	gi|34398108|gb|AE015924.1|

GATGCCGTAGGTTTCTTCTGCCAACTCAACAAGTAGCTTGTAGGCTTGAT	50	1	10	69.98	69.25
U	69.98	0	49	501636	501685	gi|34398108|gb|AE015924.1|
>	69.25	0	49	465271	465320	gi|34398108|gb|AE015924.1|
R>	69.22	1	49	1795411	1795363	gi|34398108|gb|AE015924.1|
>	69.22	1	49	2156121	2156169	gi|34398108|gb|AE015924.1|
>	69.22	1	49	2234979	2235027	gi|34398108|gb|AE015924.1|
R>	69.22	1	49	648538	648490	gi|34398108|gb|AE015924.1|
>	69.22	1	49	8197	8245	gi|34398108|gb|AE015924.1|
R>	69.22	1	49	1505500	1505452	gi|34398108|gb|AE015924.1|
R>	69.22	1	49	48431	48383	gi|34398108|gb|AE015924.1|
>	69.22	1	49	1725793	1725841	gi|34398108|gb|AE015924.1|
R>	69.22	1	49	1002566	1002518	gi|34398108|gb|AE015924.1|

TGACGTTTATAAAAGGCCTGACGGCTGAAGCCAAGCAGTTCGCAGAGCCG	50	1	10	73.92	70.26
U	73.92	0	49	501515	501564	gi|34398108|gb|AE015924.1|
R>	70.26	0	49	1505622	1505573	gi|34398108|gb|AE015924.1|
>	70.26	0	49	465150	465199	gi|34398108|gb|AE015924.1|
>	70.26	0	49	1725671	1725720	gi|34398108|gb|AE015924.1|
R>	70.26	0	49	1002688	1002639	gi|34398108|gb|AE015924.1|
>	70.26	0	49	8075	8124	gi|34398108|gb|AE015924.1|
R>	70.26	0	49	1795533	1795484	gi|34398108|gb|AE015924.1|
R>	70.26	0	49	48553	48504	gi|34398108|gb|AE015924.1|
R>	70.26	0	49	648660	648611	gi|34398108|gb|AE015924.1|
>	70.26	0	49	2155999	2156048	gi|34398108|gb|AE015924.1|
>	70.26	0	49	2234857	2234906	gi|34398108|gb|AE015924.1|

GTTGCTTAAATGTTTGCCCATAAGAGACCTTTGCACGGCGATTGGCGTAT	50	1	20	69.97	68.04
U	69.97	0	49	501948	501997	gi|34398108|gb|AE015924.1|
R>	68.04	21	47	1005058	1005032	gi|34398108|gb|AE015924.1|
>	66.75	22	49	1319567	1319594	gi|34398108|gb|AE015924.1|
>	66.75	22	49	1463771	1463798	gi|34398108|gb|AE015924.1|
R>	66.46	21	49	1276756	1276728	gi|34398108|gb|AE015924.1|
>	66.21	23	49	1532318	1532344	gi|34398108|gb|AE015924.1|
R>	66.21	23	49	907100	907074	gi|34398108|gb|AE015924.1|
R>	66.21	23	49	1707467	1707441	gi|34398108|gb|AE015924.1|
>	66.21	23	49	912907	912933	gi|34398108|gb|AE015924.1|
R>	66.21	23	49	2300896	2300870	gi|34398108|gb|AE015924.1|
>	66.21	23	49	2005441	2005467	gi|34398108|gb|AE015924.1|
R>	66.21	23	49	607266	607240	gi|34398108|gb|AE015924.1|
R>	66.21	23	49	883342	883316	gi|34398108|gb|AE015924.1|
R>	65.97	17	49	1482816	1482784	gi|34398108|gb|AE015924.1|
>	62.89	12	49	216425	216462	gi|34398108|gb|AE015924.1|
R>	62.53	21	47	1432285	1432259	gi|34398108|gb|AE015924.1|
>	61.86	23	47	1398786	1398810	gi|34398108|gb|AE015924.1|
>	61.33	23	45	814724	814746	gi|34398108|gb|AE015924.1|
R>	60.58	21	47	1775150	1775124	gi|34398108|gb|AE015924.1|
R>	59.70	15	49	1259082	1259047	gi|34398108|gb|AE015924.1|
>	59.57	19	47	2274551	2274580	gi|34398108|gb|AE015924.1|

GGCTACGCTCCGGCTCTGATAAACGGTGAACTACTTGGCTTCGGAGTTTT	50	1	10	73.25	68.31
U	73.25	0	49	501576	501625	gi|34398108|gb|AE015924.1|
R>	68.31	2	49	648597	648550	gi|34398108|gb|AE015924.1|
R>	68.31	2	49	48490	48443	gi|34398108|gb|AE015924.1|
>	68.31	2	49	1725734	1725781	gi|34398108|gb|AE015924.1|
R>	68.31	2	49	1795470	1795423	gi|34398108|gb|AE015924.1|
>	65.29	2	49	465213	465260	gi|34398108|gb|AE015924.1|
>	65.29	2	49	2156062	2156109	gi|34398108|gb|AE015924.1|
>	65.29	2	49	8138	8185	gi|34398108|gb|AE015924.1|
R>	65.29	2	49	1505559	1505512	gi|34398108|gb|AE015924.1|
>	65.29	2	49	2234920	2234967	gi|34398108|gb|AE015924.1|
R>	65.29	2	49	1002625	1002578	gi|34398108|gb|AE015924.1|

AGCATGTCTGATAGACTGCTGAATAATGAAGGGGTATGATGGGGCTTTTT	50	1	1	67.90	63.69
U	67.90	0	49	504780	504829	gi|34398108|gb|AE015924.1|
>	63.69	2	49	1128681	1128728	gi|34398108|gb|AE015924.1|

AGACTGCTGAATAATGAAGGGGTATGATGGGGCTTTTTAATCATGAAAAT	50	1	1	65.56	63.04
U	65.56	0	49	504792	504841	gi|34398108|gb|AE015924.1|
>	63.04	0	49	1128691	1128740	gi|34398108|gb|AE015924.1|

TACTGCTTGGTATGCCGAGGATATTGCCCTCTCGGATGGGCCGTACATTT	50	1	1	73.32	70.07
U	73.32	0	49	478536	478585	gi|34398108|gb|AE015924.1|
>	70.07	0	49	477643	477692	gi|34398108|gb|AE015924.1|

AAGGCCTGACGGCTGAAGCCAAGCAGTTCGCAGAGCCGAGCAATAGGATG	50	1	10	77.36	73.93
U	77.36	0	49	501527	501576	gi|34398108|gb|AE015924.1|
>	73.93	0	48	8087	8135	gi|34398108|gb|AE015924.1|
R>	73.93	0	48	1795521	1795473	gi|34398108|gb|AE015924.1|
>	73.93	0	48	1725683	1725731	gi|34398108|gb|AE015924.1|
R>	73.93	0	48	1505610	1505562	gi|34398108|gb|AE015924.1|
R>	73.93	0	48	48541	48493	gi|34398108|gb|AE015924.1|
>	73.93	0	48	2156011	2156059	gi|34398108|gb|AE015924.1|
R>	73.93	0	48	648648	648600	gi|34398108|gb|AE015924.1|
R>	73.93	0	48	1002676	1002628	gi|34398108|gb|AE015924.1|
>	73.93	0	48	465162	465210	gi|34398108|gb|AE015924.1|
>	73.93	0	48	2234869	2234917	gi|34398108|gb|AE015924.1|

TTTGCCCATAAGAGACCTTTGCACGGCGATTGGCGTATATTTTGTTTGTT	50	1	20	68.95	66.29
U	68.95	0	49	501960	502009	gi|34398108|gb|AE015924.1|
>	66.29	10	49	1319567	1319606	gi|34398108|gb|AE015924.1|
>	66.29	10	49	1463771	1463810	gi|34398108|gb|AE015924.1|
R>	66.20	9	49	1005058	1005018	gi|34398108|gb|AE015924.1|
R>	66.11	9	49	1276756	1276716	gi|34398108|gb|AE015924.1|
>	65.89	11	49	1532318	1532356	gi|34398108|gb|AE015924.1|
R>	65.89	11	49	607266	607228	gi|34398108|gb|AE015924.1|
R>	65.89	11	49	1707467	1707429	gi|34398108|gb|AE015924.1|
>	65.89	11	49	2005441	2005479	gi|34398108|gb|AE015924.1|
R>	65.89	11	49	883342	883304	gi|34398108|gb|AE015924.1|
>	65.89	11	49	912907	912945	gi|34398108|gb|AE015924.1|
R>	65.89	11	49	907100	907062	gi|34398108|gb|AE015924.1|
R>	65.89	11	49	2300896	2300858	gi|34398108|gb|AE015924.1|
R>	65.86	5	49	1482816	1482772	gi|34398108|gb|AE015924.1|
>	63.79	0	49	216425	216474	gi|34398108|gb|AE015924.1|
R>	62.19	9	49	1432285	1432245	gi|34398108|gb|AE015924.1|
>	62.00	11	49	1398786	1398824	gi|34398108|gb|AE015924.1|
R>	61.32	3	49	1259082	1259035	gi|34398108|gb|AE015924.1|
R>	61.01	8	49	2102459	2102417	gi|34398108|gb|AE015924.1|
R>	60.61	7	49	1001690	1001647	gi|34398108|gb|AE015924.1|
R>	60.58	9	35	1775150	1775124	gi|34398108|gb|AE015924.1|

CATCCCGCCCACTGTCAACTTTTTTCAGTACACGTCATTTTTCTGAAACT	50	1	20	67.71	64.36
U	67.71	0	49	503327	503376	gi|34398108|gb|AE015924.1|
R>	64.36	0	36	648191	648155	gi|34398108|gb|AE015924.1|
R>	64.36	0	36	1002219	1002183	gi|34398108|gb|AE015924.1|
>	63.70	1	36	649630	649665	gi|34398108|gb|AE015924.1|
R>	62.36	0	47	1505153	1505106	gi|34398108|gb|AE015924.1|
>	62.00	0	36	1726140	1726177	gi|34398108|gb|AE015924.1|
>	62.00	0	36	8544	8581	gi|34398108|gb|AE015924.1|
R>	62.00	0	36	48084	48047	gi|34398108|gb|AE015924.1|
>	62.00	0	36	2156468	2156505	gi|34398108|gb|AE015924.1|
R>	61.28	1	36	2154783	2154747	gi|34398108|gb|AE015924.1|
>	61.28	1	36	1796503	1796539	gi|34398108|gb|AE015924.1|
R>	61.28	1	36	1724701	1724665	gi|34398108|gb|AE015924.1|
>	61.28	1	36	1506592	1506628	gi|34398108|gb|AE015924.1|
>	61.28	1	36	1003658	1003694	gi|34398108|gb|AE015924.1|
R>	61.28	1	36	464180	464144	gi|34398108|gb|AE015924.1|
R>	61.28	1	36	500545	500509	gi|34398108|gb|AE015924.1|
R>	58.52	1	36	2233887	2233851	gi|34398108|gb|AE015924.1|
R>	58.52	1	36	7105	7069	gi|34398108|gb|AE015924.1|
>	54.90	1	41	49523	49565	gi|34398108|gb|AE015924.1|
>	54.69	0	13	2254857	2254870	gi|34398108|gb|AE015924.1|
>	54.61	0	45	465619	465668	gi|34398108|gb|AE015924.1|

TCCTAATCTTTTGCCAAAATAGCTTTTAGGACACTAATGTGACAATCCCT	50	1	9	64.47	59.52
U	64.47	0	49	527615	527664	gi|34398108|gb|AE015924.1|
R>	59.52	0	39	199133	199094	gi|34398108|gb|AE015924.1|
>	58.87	0	38	259824	259862	gi|34398108|gb|AE015924.1|
>	58.87	0	38	1743086	1743124	gi|34398108|gb|AE015924.1|
R>	56.33	0	38	1758435	1758397	gi|34398108|gb|AE015924.1|
R>	56.33	0	38	60963	60925	gi|34398108|gb|AE015924.1|
>	52.42	0	41	2302300	2302340	gi|34398108|gb|AE015924.1|
R>	52.03	0	45	1338418	1338372	gi|34398108|gb|AE015924.1|
R>	51.93	0	44	22087	22042	gi|34398108|gb|AE015924.1|
R>	51.51	0	47	1029652	1029603	gi|34398108|gb|AE015924.1|

TTCCCTCCATCTCCTTATTTTGCAAAGGTCTCCATAATGGATACTGGTTG	50	1	20	66.60	63.08
U	66.60	0	49	503277	503326	gi|34398108|gb|AE015924.1|
R>	63.08	0	34	1481508	1481474	gi|34398108|gb|AE015924.1|
R>	62.54	0	32	882036	882004	gi|34398108|gb|AE015924.1|
>	62.54	0	32	1533624	1533656	gi|34398108|gb|AE015924.1|
R>	62.54	0	32	2299594	2299562	gi|34398108|gb|AE015924.1|
R>	61.39	0	31	605960	605929	gi|34398108|gb|AE015924.1|
>	61.39	0	31	1320874	1320905	gi|34398108|gb|AE015924.1|
R>	60.97	0	31	1706161	1706130	gi|34398108|gb|AE015924.1|
R>	60.97	0	31	1275448	1275417	gi|34398108|gb|AE015924.1|
>	57.92	0	39	217742	217780	gi|34398108|gb|AE015924.1|
R>	57.59	4	33	810938	810909	gi|34398108|gb|AE015924.1|
>	56.62	0	46	1050525	1050571	gi|34398108|gb|AE015924.1|
>	56.56	4	32	1465078	1465106	gi|34398108|gb|AE015924.1|
>	56.56	4	32	816030	816058	gi|34398108|gb|AE015924.1|
>	56.34	0	35	236776	236811	gi|34398108|gb|AE015924.1|
R>	55.61	3	31	790797	790769	gi|34398108|gb|AE015924.1|
R>	55.06	0	37	1093054	1093018	gi|34398108|gb|AE015924.1|
R>	55.03	0	36	1429764	1429729	gi|34398108|gb|AE015924.1|
>	54.78	0	31	858296	858327	gi|34398108|gb|AE015924.1|
>	54.52	4	31	63400	63427	gi|34398108|gb|AE015924.1|
R>	53.36	0	40	1000383	1000344	gi|34398108|gb|AE015924.1|

TTTGAAAATGTTACCTTTGTTCCAAATAGTCGTCCGCTTCGGGGCGGCTC	50	1	5	70.69	68.03
U	70.69	0	49	512364	512413	gi|34398108|gb|AE015924.1|
R>	68.03	32	47	1809724	1809709	gi|34398108|gb|AE015924.1|
>	57.58	36	48	1042091	1042103	gi|34398108|gb|AE015924.1|
>	57.19	33	46	1214704	1214717	gi|34398108|gb|AE015924.1|
R>	55.94	35	46	2263425	2263414	gi|34398108|gb|AE015924.1|
R>	55.94	35	46	1760082	1760071	gi|34398108|gb|AE015924.1|

TTTTCGTATCCGGATGCCGTAGGTTTCTTCTGCCAACTCAACAAGTAGCT	50	1	10	70.73	70.03
U	70.73	0	49	501624	501673	gi|34398108|gb|AE015924.1|
>	70.03	0	49	465259	465308	gi|34398108|gb|AE015924.1|
>	65.82	0	49	2234966	2235015	gi|34398108|gb|AE015924.1|
R>	65.82	0	49	1795424	1795375	gi|34398108|gb|AE015924.1|
R>	65.82	0	49	1002579	1002530	gi|34398108|gb|AE015924.1|
>	65.82	0	49	2156108	2156157	gi|34398108|gb|AE015924.1|
R>	65.82	0	49	48444	48395	gi|34398108|gb|AE015924.1|
R>	65.82	0	49	648551	648502	gi|34398108|gb|AE015924.1|
R>	65.82	0	49	1505513	1505464	gi|34398108|gb|AE015924.1|
>	65.82	0	49	1725780	1725829	gi|34398108|gb|AE015924.1|
>	65.82	0	49	8184	8233	gi|34398108|gb|AE015924.1|

ATGATGGGGCTTTTTAATCATGAAAATCTGCAAGTTTCTTGCCATAAAGA	50	1	2	64.73	62.33
U	64.73	0	49	504815	504864	gi|34398108|gb|AE015924.1|
>	62.33	0	49	1128714	1128763	gi|34398108|gb|AE015924.1|
>	52.24	11	47	1195999	1196035	gi|34398108|gb|AE015924.1|

GGGGCTTTTTAATCATGAAAATCTGCAAGTTTCTTGCCATAAAGATAAGA	50	1	2	63.39	60.96
U	63.39	0	49	504820	504869	gi|34398108|gb|AE015924.1|
>	60.96	0	49	1128719	1128768	gi|34398108|gb|AE015924.1|
>	51.67	6	49	1195999	1196042	gi|34398108|gb|AE015924.1|

CTGAAAAATGAGTTCTATCCCCTTTTCTCCAATGCGATGGCGAAAATGCA	50	1	1	66.90	64.34
U	66.90	0	49	504467	504516	gi|34398108|gb|AE015924.1|
>	64.34	0	43	1128610	1128653	gi|34398108|gb|AE015924.1|

AGAACTCCTCTTCCCTCCATCTCCTTATTTTGCAAAGGTCTCCATAATGG	50	1	20	68.71	68.56
U	68.71	0	49	503267	503316	gi|34398108|gb|AE015924.1|
R>	68.56	0	44	1481518	1481474	gi|34398108|gb|AE015924.1|
R>	68.37	0	42	2299604	2299562	gi|34398108|gb|AE015924.1|
R>	68.37	0	42	882046	882004	gi|34398108|gb|AE015924.1|
>	68.37	0	42	1533614	1533656	gi|34398108|gb|AE015924.1|
>	67.31	0	41	1320864	1320905	gi|34398108|gb|AE015924.1|
R>	67.31	0	41	605970	605929	gi|34398108|gb|AE015924.1|
R>	67.28	0	41	1275458	1275417	gi|34398108|gb|AE015924.1|
R>	67.28	0	41	1000393	1000352	gi|34398108|gb|AE015924.1|
R>	67.28	0	41	1706171	1706130	gi|34398108|gb|AE015924.1|
>	65.49	0	41	1946020	1946061	gi|34398108|gb|AE015924.1|
>	64.21	0	49	217732	217780	gi|34398108|gb|AE015924.1|
>	63.91	0	48	1050515	1050562	gi|34398108|gb|AE015924.1|
R>	63.71	0	41	2101163	2101122	gi|34398108|gb|AE015924.1|
R>	63.29	0	43	810952	810909	gi|34398108|gb|AE015924.1|
R>	63.14	0	49	1304357	1304309	gi|34398108|gb|AE015924.1|
>	62.62	0	42	1465064	1465106	gi|34398108|gb|AE015924.1|
>	62.62	0	42	816016	816058	gi|34398108|gb|AE015924.1|
R>	61.96	0	46	1429774	1429729	gi|34398108|gb|AE015924.1|
R>	61.84	0	47	1093064	1093018	gi|34398108|gb|AE015924.1|
R>	61.51	0	45	905807	905762	gi|34398108|gb|AE015924.1|

GGAGTTTTTTCGTATCCGGATGCCGTAGGTTTCTTCTGCCAACTCAACAA	50	1	10	68.85	68.08
U	68.85	0	49	501618	501667	gi|34398108|gb|AE015924.1|
>	68.08	0	49	465253	465302	gi|34398108|gb|AE015924.1|
>	63.80	0	49	8178	8227	gi|34398108|gb|AE015924.1|
R>	63.80	0	49	48450	48401	gi|34398108|gb|AE015924.1|
>	63.80	0	49	2156102	2156151	gi|34398108|gb|AE015924.1|
>	63.80	0	49	2234960	2235009	gi|34398108|gb|AE015924.1|
>	63.80	0	49	1725774	1725823	gi|34398108|gb|AE015924.1|
R>	63.80	0	49	1505519	1505470	gi|34398108|gb|AE015924.1|
R>	63.80	0	49	1795430	1795381	gi|34398108|gb|AE015924.1|
R>	63.80	0	49	648557	648508	gi|34398108|gb|AE015924.1|
R>	63.80	0	49	1002585	1002536	gi|34398108|gb|AE015924.1|

AATCTGCAAGTTTCTTGCCATAAAGATAAGAAAACTTGCAGATTCATCAT	50	1	2	63.30	59.19
U	63.30	0	49	504839	504888	gi|34398108|gb|AE015924.1|
>	59.19	0	48	1128738	1128786	gi|34398108|gb|AE015924.1|
>	55.91	0	48	1196012	1196060	gi|34398108|gb|AE015924.1|

TTTTGCTCACCTATAGAGCGTATCGCACAAGTCATGGAGGAGCTTTAGAG	50	1	4	68.89	68.08
U	68.89	0	49	534748	534797	gi|34398108|gb|AE015924.1|
>	68.08	0	41	104852	104893	gi|34398108|gb|AE015924.1|
>	65.87	6	43	298409	298446	gi|34398108|gb|AE015924.1|
>	61.93	0	49	1511157	1511207	gi|34398108|gb|AE015924.1|
R>	61.82	0	48	1923449	1923401	gi|34398108|gb|AE015924.1|

CTCATCTATCGGTTTTACAGCTCGCACGGAACCTCCCACTCCCCGAATCT	50	1	10	74.58	74.18
U	74.58	0	49	534873	534922	gi|34398108|gb|AE015924.1|
>	74.18	0	49	2266137	2266186	gi|34398108|gb|AE015924.1|
>	74.18	0	49	298524	298573	gi|34398108|gb|AE015924.1|
R>	73.31	2	49	854362	854315	gi|34398108|gb|AE015924.1|
R>	73.28	0	49	41997	41948	gi|34398108|gb|AE015924.1|
R>	73.05	0	49	236534	236485	gi|34398108|gb|AE015924.1|
R>	72.33	0	49	1803213	1803164	gi|34398108|gb|AE015924.1|
R>	71.74	2	49	1637724	1637677	gi|34398108|gb|AE015924.1|
>	71.69	0	49	104972	105021	gi|34398108|gb|AE015924.1|
>	68.20	0	48	1511283	1511330	gi|34398108|gb|AE015924.1|
R>	59.76	10	49	644422	644385	gi|34398108|gb|AE015924.1|

TATCGCACAAGTCATGGAGGAGCTTTAGAGGTATTCATATCTATAACGAC	50	1	4	65.18	63.38
U	65.18	0	49	534768	534817	gi|34398108|gb|AE015924.1|
R>	63.38	0	49	644526	644477	gi|34398108|gb|AE015924.1|
>	59.11	2	49	104874	104917	gi|34398108|gb|AE015924.1|
>	58.96	0	49	1511177	1511227	gi|34398108|gb|AE015924.1|
>	58.28	2	49	298425	298469	gi|34398108|gb|AE015924.1|

GAGTTCAACGCCAACTTCAATCATTCGCCGGCCGGCACCGGTGCCGGCAG	50	1	3	79.98	75.17
U	79.98	0	49	519936	519985	gi|34398108|gb|AE015924.1|
R>	75.17	30	47	519983	519966	gi|34398108|gb|AE015924.1|
>	68.08	29	45	2198528	2198544	gi|34398108|gb|AE015924.1|
>	65.07	28	49	1009768	1009789	gi|34398108|gb|AE015924.1|

AGCTTCGTTTATATATCCGAAACCTTTGAATAAAGAATTGGATTATGGCT	50	1	3	63.34	61.23
U	63.34	0	49	527831	527880	gi|34398108|gb|AE015924.1|
>	61.23	0	49	710183	710232	gi|34398108|gb|AE015924.1|
>	59.12	0	49	774879	774928	gi|34398108|gb|AE015924.1|
>	55.53	0	39	2052228	2052267	gi|34398108|gb|AE015924.1|

GGTTTTACAGCTCGCACGGAACCTCCCACTCCCCGAATCTGCCATCCGGC	50	1	10	77.63	77.38
U	77.63	0	49	534883	534932	gi|34398108|gb|AE015924.1|
>	77.38	0	49	298534	298583	gi|34398108|gb|AE015924.1|
>	75.84	0	47	2266147	2266194	gi|34398108|gb|AE015924.1|
R>	75.83	0	47	854354	854307	gi|34398108|gb|AE015924.1|
R>	74.90	0	47	41987	41940	gi|34398108|gb|AE015924.1|
>	74.72	0	47	104982	105029	gi|34398108|gb|AE015924.1|
R>	74.72	0	47	236524	236477	gi|34398108|gb|AE015924.1|
R>	74.25	0	47	1637716	1637669	gi|34398108|gb|AE015924.1|
R>	73.95	0	47	1803203	1803156	gi|34398108|gb|AE015924.1|
R>	68.09	0	49	644422	644375	gi|34398108|gb|AE015924.1|
>	67.60	0	47	1511293	1511340	gi|34398108|gb|AE015924.1|

TCGTCGCCGTTCGATTGTTTTCTTTCCGGCCGGGGAAAGTTTCCCCGACA	50	1	1	75.32	74.36
U	75.32	0	49	527696	527745	gi|34398108|gb|AE015924.1|
>	74.36	0	49	710048	710097	gi|34398108|gb|AE015924.1|

GTTTTCTTTCCGGCCGGGGAAAGTTTCCCCGACAGCCGACAAAAATAA	48	1	3	72.26	71.16
U	72.26	0	47	527712	527759	gi|34398108|gb|AE015924.1|
>	71.16	0	47	710064	710111	gi|34398108|gb|AE015924.1|
>	57.96	4	20	470417	470433	gi|34398108|gb|AE015924.1|
R>	57.34	9	19	1504379	1504369	gi|34398108|gb|AE015924.1|

TCCTGCAAGCTGCAAACATGAATTTCGGCAACAAAATCGCTTCCTGCAAG	50	1	1	71.12	66.90
U	71.12	0	49	481692	481741	gi|34398108|gb|AE015924.1|
>	66.90	9	49	481660	481700	gi|34398108|gb|AE015924.1|

CGTTTATATATCCGAAACCTTTGAATAAAGAATTGGATTATGGCTTTTCA	50	1	3	61.20	59.59
U	61.20	0	49	527836	527885	gi|34398108|gb|AE015924.1|
>	59.59	1	49	710189	710237	gi|34398108|gb|AE015924.1|
>	56.91	0	49	774884	774933	gi|34398108|gb|AE015924.1|
>	55.30	1	49	2052234	2052282	gi|34398108|gb|AE015924.1|

TATCTATAACGACACTGAAAAATCAGTCAATTGACAATGAAATCTCCCGG	50	1	7	63.11	61.19
U	63.11	0	49	534805	534854	gi|34398108|gb|AE015924.1|
>	61.19	0	49	1511215	1511264	gi|34398108|gb|AE015924.1|
R>	60.01	0	46	644489	644443	gi|34398108|gb|AE015924.1|
>	57.03	0	49	298457	298505	gi|34398108|gb|AE015924.1|
>	56.03	0	49	104905	104953	gi|34398108|gb|AE015924.1|
R>	53.63	0	49	236602	236553	gi|34398108|gb|AE015924.1|
R>	50.60	0	49	42066	42016	gi|34398108|gb|AE015924.1|
>	50.15	2	49	2266070	2266118	gi|34398108|gb|AE015924.1|

GGAAAATCTCTATCCAAAGGTTTCGGATATGTATCCAAAGCCTTTGAATA	50	1	3	62.28	60.20
U	62.28	0	49	527771	527820	gi|34398108|gb|AE015924.1|
>	60.20	0	45	710123	710168	gi|34398108|gb|AE015924.1|
>	51.83	0	49	774819	774868	gi|34398108|gb|AE015924.1|
R>	50.45	16	43	774883	774856	gi|34398108|gb|AE015924.1|

GCCGTTCGATTGTTTTCTTTCCGGCCGGGGAAAGTTTCCCCGACAGCCGA	50	1	1	75.56	74.60
U	75.56	0	49	527701	527750	gi|34398108|gb|AE015924.1|
>	74.60	0	49	710053	710102	gi|34398108|gb|AE015924.1|

ATCTCTATCCAAAGGTTTCGGATATGTATCCAAAGCCTTTGAATACATAT	50	1	4	63.89	59.12
U	63.89	0	49	527776	527825	gi|34398108|gb|AE015924.1|
>	59.12	2	49	710130	710177	gi|34398108|gb|AE015924.1|
>	53.62	0	49	774824	774873	gi|34398108|gb|AE015924.1|
R>	50.45	11	38	774883	774856	gi|34398108|gb|AE015924.1|
R>	49.41	11	49	527835	527797	gi|34398108|gb|AE015924.1|

ATCGTTTTTGCTCACCTATAGAGCGTATCGCACAAGTCATGGAGGAGCTT	50	1	5	70.79	69.42
U	70.79	0	49	534743	534792	gi|34398108|gb|AE015924.1|
>	69.42	0	46	104847	104893	gi|34398108|gb|AE015924.1|
>	65.87	11	48	298409	298446	gi|34398108|gb|AE015924.1|
>	63.82	0	49	1511152	1511202	gi|34398108|gb|AE015924.1|
R>	61.79	0	49	1923454	1923405	gi|34398108|gb|AE015924.1|
>	60.62	0	48	298402	298446	gi|34398108|gb|AE015924.1|

CAAAAATAATTTTTCCGGCCGGAAAATCTCTATCCAAAGGTTTCGGATAT	50	1	20	64.58	61.74
U	64.58	0	49	527751	527800	gi|34398108|gb|AE015924.1|
>	61.74	0	49	710103	710152	gi|34398108|gb|AE015924.1|
>	60.53	0	49	774799	774848	gi|34398108|gb|AE015924.1|
>	58.72	0	49	2052148	2052197	gi|34398108|gb|AE015924.1|
R>	52.78	10	25	710128	710113	gi|34398108|gb|AE015924.1|
R>	52.78	10	25	527776	527761	gi|34398108|gb|AE015924.1|
R>	50.64	11	22	2083349	2083338	gi|34398108|gb|AE015924.1|
>	50.64	13	24	2083338	2083349	gi|34398108|gb|AE015924.1|
R>	50.64	12	23	1419289	1419278	gi|34398108|gb|AE015924.1|
>	50.64	12	23	1419278	1419289	gi|34398108|gb|AE015924.1|
R>	49.97	9	21	1673520	1673508	gi|34398108|gb|AE015924.1|
>	49.90	12	28	63865	63881	gi|34398108|gb|AE015924.1|
>	49.85	12	22	1142226	1142236	gi|34398108|gb|AE015924.1|
>	49.85	13	23	171347	171357	gi|34398108|gb|AE015924.1|
R>	49.85	12	22	1477458	1477448	gi|34398108|gb|AE015924.1|
>	49.85	12	22	1623451	1623461	gi|34398108|gb|AE015924.1|
>	49.85	12	22	776048	776058	gi|34398108|gb|AE015924.1|
>	49.85	13	23	1477448	1477458	gi|34398108|gb|AE015924.1|
>	49.85	12	22	1423535	1423545	gi|34398108|gb|AE015924.1|
>	49.85	13	23	2150509	2150519	gi|34398108|gb|AE015924.1|
>	49.85	12	22	2056016	2056026	gi|34398108|gb|AE015924.1|

ACTGAAAAATCAGTCAATTGACAATGAAATCTCCCGGAAAATGCCATGCG	50	1	9	67.41	66.84
U	67.41	0	49	534818	534867	gi|34398108|gb|AE015924.1|
>	66.84	0	49	1511228	1511277	gi|34398108|gb|AE015924.1|
R>	66.84	0	49	236589	236540	gi|34398108|gb|AE015924.1|
R>	63.43	0	49	1803267	1803219	gi|34398108|gb|AE015924.1|
R>	63.15	0	49	644476	644427	gi|34398108|gb|AE015924.1|
R>	62.61	0	49	42051	42003	gi|34398108|gb|AE015924.1|
>	60.85	0	49	298470	298518	gi|34398108|gb|AE015924.1|
>	59.38	0	47	2266083	2266129	gi|34398108|gb|AE015924.1|
>	57.88	0	49	104918	104966	gi|34398108|gb|AE015924.1|
>	53.86	0	49	670339	670387	gi|34398108|gb|AE015924.1|

CGGAAAATGCCATGCGACAATCTCATCTATCGGTTTTACAGCTCGCACGG	50	1	9	71.37	70.96
U	71.37	0	49	534852	534901	gi|34398108|gb|AE015924.1|
R>	70.96	0	49	42018	41969	gi|34398108|gb|AE015924.1|
>	69.96	0	49	298503	298552	gi|34398108|gb|AE015924.1|
R>	69.96	0	49	236555	236506	gi|34398108|gb|AE015924.1|
>	68.95	0	49	1511262	1511311	gi|34398108|gb|AE015924.1|
R>	68.92	0	49	1803234	1803185	gi|34398108|gb|AE015924.1|
>	67.31	0	49	2266116	2266165	gi|34398108|gb|AE015924.1|
>	65.85	1	49	104952	105000	gi|34398108|gb|AE015924.1|
R>	60.85	23	49	854362	854336	gi|34398108|gb|AE015924.1|
R>	57.89	23	49	1637724	1637698	gi|34398108|gb|AE015924.1|

TAAACTGAAAATGATTCATAATAAGGAGCCCTTTGCAAAAAGAGAAGGTC	50	1	4	62.46	59.62
U	62.46	0	49	534672	534721	gi|34398108|gb|AE015924.1|
>	59.62	25	49	1511106	1511130	gi|34398108|gb|AE015924.1|
>	56.85	15	48	104791	104824	gi|34398108|gb|AE015924.1|
R>	54.26	25	49	2254785	2254761	gi|34398108|gb|AE015924.1|
R>	51.05	21	49	800957	800929	gi|34398108|gb|AE015924.1|

CAATGAAATCTCCCGGAAAATGCCATGCGACAATCTCATCTATCGGTTTT	50	1	8	67.28	67.68
U	67.28	0	49	534839	534888	gi|34398108|gb|AE015924.1|
R>	67.68	0	48	1803247	1803199	gi|34398108|gb|AE015924.1|
R>	66.70	0	48	236568	236520	gi|34398108|gb|AE015924.1|
>	66.70	0	48	298490	298538	gi|34398108|gb|AE015924.1|
R>	66.69	0	49	42031	41982	gi|34398108|gb|AE015924.1|
>	64.99	0	48	1511249	1511297	gi|34398108|gb|AE015924.1|
>	63.35	0	48	2266103	2266151	gi|34398108|gb|AE015924.1|
>	59.61	0	48	104938	104986	gi|34398108|gb|AE015924.1|
R>	56.99	0	31	644455	644424	gi|34398108|gb|AE015924.1|

AGTTTCCCCGACAGCCGACAAAAATAATTTTTCCGGCCGGAAAATCTCTA	50	1	3	70.38	69.36
U	70.38	0	49	527733	527782	gi|34398108|gb|AE015924.1|
>	69.36	0	49	710085	710134	gi|34398108|gb|AE015924.1|
>	65.10	0	49	774781	774830	gi|34398108|gb|AE015924.1|
>	63.86	2	48	2052132	2052178	gi|34398108|gb|AE015924.1|

AAGCCTTTGAATACATATCCGAAAGCTTCGTTTATATATCCGAAACCTTT	50	1	2	64.41	63.95
U	64.41	0	49	527808	527857	gi|34398108|gb|AE015924.1|
>	63.95	0	49	774856	774905	gi|34398108|gb|AE015924.1|
>	58.02	0	49	710160	710209	gi|34398108|gb|AE015924.1|

GCCGACAAAAATAATTTTTCCGGCCGGAAAATCTCTATCCAAAGGTTTCG	50	1	5	67.15	64.56
U	67.15	0	49	527746	527795	gi|34398108|gb|AE015924.1|
>	64.56	0	49	710098	710147	gi|34398108|gb|AE015924.1|
>	61.24	1	49	2052144	2052192	gi|34398108|gb|AE015924.1|
>	60.40	4	49	774798	774843	gi|34398108|gb|AE015924.1|
R>	52.78	15	30	710128	710113	gi|34398108|gb|AE015924.1|
R>	52.78	15	30	527776	527761	gi|34398108|gb|AE015924.1|

GCTTTTCAACTTTTCCGTACTGCAGAAAAAACTTTTTCCGGCCGGGACGA	50	1	7	70.55	66.33
U	70.55	0	49	527878	527927	gi|34398108|gb|AE015924.1|
>	66.33	0	49	710230	710280	gi|34398108|gb|AE015924.1|
>	63.33	0	49	2052275	2052325	gi|34398108|gb|AE015924.1|
>	58.44	0	49	774926	774976	gi|34398108|gb|AE015924.1|
R>	58.04	36	49	991191	991178	gi|34398108|gb|AE015924.1|
R>	56.96	36	47	2210544	2210533	gi|34398108|gb|AE015924.1|
>	55.92	38	49	364017	364028	gi|34398108|gb|AE015924.1|
>	55.71	32	46	774764	774778	gi|34398108|gb|AE015924.1|

GTCTCCATAATGGATACTGGTTGCATCCCGCCCACTGTCAACTTTTTTCA	50	1	13	69.29	65.75
U	69.29	0	49	503304	503353	gi|34398108|gb|AE015924.1|
R>	65.75	4	49	1505172	1505127	gi|34398108|gb|AE015924.1|
R>	65.75	4	49	648210	648165	gi|34398108|gb|AE015924.1|
R>	65.75	4	49	1002238	1002193	gi|34398108|gb|AE015924.1|
>	63.77	4	49	2156449	2156495	gi|34398108|gb|AE015924.1|
>	63.77	4	49	1726121	1726167	gi|34398108|gb|AE015924.1|
R>	63.77	4	49	48103	48057	gi|34398108|gb|AE015924.1|
>	63.77	4	49	465600	465646	gi|34398108|gb|AE015924.1|
>	63.77	4	49	2235307	2235353	gi|34398108|gb|AE015924.1|
>	63.77	4	49	8525	8571	gi|34398108|gb|AE015924.1|
R>	63.77	4	49	1795083	1795037	gi|34398108|gb|AE015924.1|
>	55.78	24	49	649630	649655	gi|34398108|gb|AE015924.1|
>	55.72	21	33	898074	898086	gi|34398108|gb|AE015924.1|
>	54.86	23	36	2254857	2254870	gi|34398108|gb|AE015924.1|

TACAGCTCGCACGGAACCTCCCACTCCCCGAATCTGCCATCCGGCAGAGA	50	1	10	78.60	79.63
U	78.60	0	49	534888	534937	gi|34398108|gb|AE015924.1|
>	79.63	1	49	298540	298588	gi|34398108|gb|AE015924.1|
>	77.74	1	49	2266153	2266201	gi|34398108|gb|AE015924.1|
R>	77.07	0	49	854349	854300	gi|34398108|gb|AE015924.1|
R>	76.72	1	49	236518	236470	gi|34398108|gb|AE015924.1|
>	76.72	1	49	104988	105036	gi|34398108|gb|AE015924.1|
R>	75.85	1	49	1803197	1803149	gi|34398108|gb|AE015924.1|
R>	75.60	1	49	1637710	1637662	gi|34398108|gb|AE015924.1|
R>	75.44	0	49	41982	41933	gi|34398108|gb|AE015924.1|
>	68.71	1	49	1511299	1511347	gi|34398108|gb|AE015924.1|
R>	68.55	0	49	644417	644370	gi|34398108|gb|AE015924.1|

AAATCTCCCGGAAAATGCCATGCGACAATCTCATCTATCGGTTTTACAGC	50	1	8	69.57	69.08
U	69.57	0	49	534844	534893	gi|34398108|gb|AE015924.1|
R>	69.08	0	49	42026	41977	gi|34398108|gb|AE015924.1|
R>	68.82	0	49	1803242	1803193	gi|34398108|gb|AE015924.1|
R>	67.93	0	49	236563	236514	gi|34398108|gb|AE015924.1|
>	67.93	0	49	298495	298544	gi|34398108|gb|AE015924.1|
>	66.77	0	49	1511254	1511303	gi|34398108|gb|AE015924.1|
>	65.17	0	49	2266108	2266157	gi|34398108|gb|AE015924.1|
>	60.71	0	49	104943	104992	gi|34398108|gb|AE015924.1|
R>	55.20	0	26	644450	644424	gi|34398108|gb|AE015924.1|

TGTATCCAAAGCCTTTGAATACATATCCGAAAGCTTCGTTTATATATCCG	50	1	2	63.00	60.52
U	63.00	0	49	527800	527849	gi|34398108|gb|AE015924.1|
>	60.52	8	49	774856	774897	gi|34398108|gb|AE015924.1|
>	56.50	0	49	710152	710201	gi|34398108|gb|AE015924.1|

GATTCATAATAAGGAGCCCTTTGCAAAAAGAGAAGGTCATCAAGAAGTAT	50	1	3	64.21	63.47
U	64.21	0	49	534684	534733	gi|34398108|gb|AE015924.1|
>	63.47	13	49	1511106	1511142	gi|34398108|gb|AE015924.1|
>	59.42	3	49	104791	104837	gi|34398108|gb|AE015924.1|
R>	53.61	17	49	1923485	1923453	gi|34398108|gb|AE015924.1|

CATGGGGACCGGATGAACTTTATCTTCGAGTCCAAATTTACGAAGCCATT	50	1	10	69.51	65.70
U	69.51	0	49	501801	501850	gi|34398108|gb|AE015924.1|
>	65.70	0	47	465436	465483	gi|34398108|gb|AE015924.1|
R>	65.70	0	47	1795247	1795200	gi|34398108|gb|AE015924.1|
>	65.70	0	47	8361	8408	gi|34398108|gb|AE015924.1|
>	65.70	0	47	2156285	2156332	gi|34398108|gb|AE015924.1|
>	65.70	0	47	2235143	2235190	gi|34398108|gb|AE015924.1|
R>	64.90	0	47	1002402	1002355	gi|34398108|gb|AE015924.1|
R>	64.90	0	47	1505336	1505289	gi|34398108|gb|AE015924.1|
>	62.44	0	47	1725957	1726004	gi|34398108|gb|AE015924.1|
R>	62.44	0	47	648374	648327	gi|34398108|gb|AE015924.1|
R>	62.44	0	47	48267	48220	gi|34398108|gb|AE015924.1|

AGATAGCATCTTCCATCAATAGACCATAGTACCCTCTCATGCGAGATCAT	50	1	15	66.74	63.39
U	66.74	0	49	534940	534989	gi|34398108|gb|AE015924.1|
R>	63.39	1	49	236466	236418	gi|34398108|gb|AE015924.1|
R>	61.99	0	49	680980	680931	gi|34398108|gb|AE015924.1|
R>	61.99	0	49	1803146	1803097	gi|34398108|gb|AE015924.1|
R>	61.45	0	40	41930	41890	gi|34398108|gb|AE015924.1|
>	61.17	0	49	298591	298640	gi|34398108|gb|AE015924.1|
>	59.98	0	49	2266204	2266253	gi|34398108|gb|AE015924.1|
R>	59.97	0	49	1637659	1637610	gi|34398108|gb|AE015924.1|
R>	59.97	0	49	644367	644318	gi|34398108|gb|AE015924.1|
>	59.77	1	49	105040	105088	gi|34398108|gb|AE015924.1|
R>	59.36	0	49	854297	854248	gi|34398108|gb|AE015924.1|
>	58.46	20	49	105197	105226	gi|34398108|gb|AE015924.1|
>	54.29	20	49	1511439	1511468	gi|34398108|gb|AE015924.1|
R>	54.29	20	49	1803103	1803074	gi|34398108|gb|AE015924.1|
>	54.29	20	49	1511508	1511537	gi|34398108|gb|AE015924.1|
>	53.96	0	49	1511350	1511399	gi|34398108|gb|AE015924.1|

AGACCATAGTACCCTCTCATGCGAGATCATAGTATCCTCTCATAGGAGAC	50	1	20	67.83	66.38
U	67.83	0	49	534960	535009	gi|34398108|gb|AE015924.1|
R>	66.38	0	49	236447	236398	gi|34398108|gb|AE015924.1|
>	65.32	0	49	535006	535055	gi|34398108|gb|AE015924.1|
>	63.97	0	47	1511577	1511624	gi|34398108|gb|AE015924.1|
R>	63.56	0	49	854208	854159	gi|34398108|gb|AE015924.1|
>	63.56	0	49	535144	535193	gi|34398108|gb|AE015924.1|
>	63.56	0	49	1471557	1471606	gi|34398108|gb|AE015924.1|
>	63.03	0	49	105197	105246	gi|34398108|gb|AE015924.1|
>	62.76	0	49	1511439	1511488	gi|34398108|gb|AE015924.1|
>	62.76	0	49	1511508	1511557	gi|34398108|gb|AE015924.1|
>	62.76	0	49	1511554	1511603	gi|34398108|gb|AE015924.1|
>	62.76	0	49	1511531	1511580	gi|34398108|gb|AE015924.1|
R>	62.74	0	49	680937	680888	gi|34398108|gb|AE015924.1|
>	62.47	0	49	1471672	1471721	gi|34398108|gb|AE015924.1|
R>	62.47	0	49	854162	854113	gi|34398108|gb|AE015924.1|
R>	62.07	0	42	1803103	1803061	gi|34398108|gb|AE015924.1|
>	61.82	0	49	298680	298729	gi|34398108|gb|AE015924.1|
R>	61.82	0	49	1802965	1802916	gi|34398108|gb|AE015924.1|
>	61.82	0	49	298634	298683	gi|34398108|gb|AE015924.1|
R>	61.82	0	49	1637593	1637544	gi|34398108|gb|AE015924.1|
>	61.82	0	49	105105	105154	gi|34398108|gb|AE015924.1|

AAGAAGTATCTTTTCGGTATCGTTTTTGCTCACCTATAGAGCGTATCGCA	50	1	4	65.55	65.57
U	65.55	0	49	534725	534774	gi|34398108|gb|AE015924.1|
>	65.57	0	49	104829	104878	gi|34398108|gb|AE015924.1|
>	62.73	0	49	1511134	1511183	gi|34398108|gb|AE015924.1|
>	57.40	0	49	298384	298429	gi|34398108|gb|AE015924.1|
R>	54.48	16	47	1923456	1923425	gi|34398108|gb|AE015924.1|

GCGAGATCATAGTATCCTCTCATAGGAGACCATAGTATCCTCTCATGCGA	50	1	20	67.17	64.88
U	67.17	0	49	534980	535029	gi|34398108|gb|AE015924.1|
R>	64.88	0	45	236427	236382	gi|34398108|gb|AE015924.1|
>	63.55	2	49	105150	105197	gi|34398108|gb|AE015924.1|
>	62.88	0	43	535026	535069	gi|34398108|gb|AE015924.1|
R>	62.83	0	49	1637412	1637363	gi|34398108|gb|AE015924.1|
>	62.55	3	46	2266477	2266520	gi|34398108|gb|AE015924.1|
>	62.43	2	45	535074	535117	gi|34398108|gb|AE015924.1|
>	62.43	2	45	535097	535140	gi|34398108|gb|AE015924.1|
R>	62.43	2	45	644325	644282	gi|34398108|gb|AE015924.1|
>	62.43	2	45	1471602	1471645	gi|34398108|gb|AE015924.1|
>	62.43	2	45	535166	535209	gi|34398108|gb|AE015924.1|
>	62.43	2	45	1471579	1471622	gi|34398108|gb|AE015924.1|
>	62.20	1	49	1511552	1511600	gi|34398108|gb|AE015924.1|
>	62.20	1	49	1511529	1511577	gi|34398108|gb|AE015924.1|
R>	61.98	2	43	680915	680874	gi|34398108|gb|AE015924.1|
R>	61.98	2	43	680800	680759	gi|34398108|gb|AE015924.1|
R>	61.98	2	43	644302	644261	gi|34398108|gb|AE015924.1|
R>	61.98	2	43	644233	644192	gi|34398108|gb|AE015924.1|
>	61.84	2	49	1471694	1471741	gi|34398108|gb|AE015924.1|
R>	61.84	2	49	854255	854208	gi|34398108|gb|AE015924.1|
>	61.84	2	49	535120	535167	gi|34398108|gb|AE015924.1|

TCATGCGAGACCATAGTATCCTCTCATATGAGACCATAGTATCCTCTCGT	50	1	20	66.48	66.05
U	66.48	0	49	535022	535071	gi|34398108|gb|AE015924.1|
>	66.05	0	49	105190	105239	gi|34398108|gb|AE015924.1|
R>	65.34	0	47	1637416	1637369	gi|34398108|gb|AE015924.1|
>	64.78	0	49	105213	105262	gi|34398108|gb|AE015924.1|
R>	63.96	6	49	1191973	1191930	gi|34398108|gb|AE015924.1|
R>	63.84	6	49	680685	680642	gi|34398108|gb|AE015924.1|
R>	63.84	6	49	1191927	1191884	gi|34398108|gb|AE015924.1|
R>	63.60	0	47	236431	236384	gi|34398108|gb|AE015924.1|
>	63.27	0	47	1511478	1511525	gi|34398108|gb|AE015924.1|
>	63.14	2	49	2266426	2266473	gi|34398108|gb|AE015924.1|
R>	62.93	0	49	1192025	1191976	gi|34398108|gb|AE015924.1|
R>	62.93	0	49	1637554	1637505	gi|34398108|gb|AE015924.1|
>	62.75	0	47	1511570	1511617	gi|34398108|gb|AE015924.1|
>	62.75	0	47	1511547	1511594	gi|34398108|gb|AE015924.1|
>	62.75	0	47	1511455	1511502	gi|34398108|gb|AE015924.1|
>	62.75	0	47	1511524	1511571	gi|34398108|gb|AE015924.1|
R>	62.72	7	49	680845	680803	gi|34398108|gb|AE015924.1|
R>	62.49	0	49	854192	854143	gi|34398108|gb|AE015924.1|
R>	62.47	6	47	1191881	1191840	gi|34398108|gb|AE015924.1|
>	62.44	0	49	2266240	2266289	gi|34398108|gb|AE015924.1|
>	62.27	0	47	298696	298743	gi|34398108|gb|AE015924.1|

TCAGCCACTAACGTACATCTAAAGCTCATGATTGCTACATTCAATTTTCA	50	1	6	64.57	63.51
U	64.57	0	49	538690	538739	gi|34398108|gb|AE015924.1|
>	63.51	0	37	2334917	2334954	gi|34398108|gb|AE015924.1|
>	63.02	0	49	873496	873545	gi|34398108|gb|AE015924.1|
R>	62.85	0	38	1126741	1126703	gi|34398108|gb|AE015924.1|
>	62.70	0	49	1496042	1496091	gi|34398108|gb|AE015924.1|
R>	60.78	0	49	942580	942531	gi|34398108|gb|AE015924.1|
>	57.89	0	37	1443789	1443825	gi|34398108|gb|AE015924.1|

GTCATCAAGAAGTATCTTTTCGGTATCGTTTTTGCTCACCTATAGAGCGT	50	1	4	65.39	64.55
U	65.39	0	49	534719	534768	gi|34398108|gb|AE015924.1|
>	64.55	0	49	104823	104872	gi|34398108|gb|AE015924.1|
>	62.58	0	49	1511128	1511177	gi|34398108|gb|AE015924.1|
>	56.71	3	49	298381	298423	gi|34398108|gb|AE015924.1|
R>	53.83	22	49	1923456	1923429	gi|34398108|gb|AE015924.1|

ATCATAGTATCCTCTCATAGGAGACCATAGTATCCTCTCATGCGAGACCA	50	1	20	68.03	65.76
U	68.03	0	49	534985	535034	gi|34398108|gb|AE015924.1|
>	65.76	2	49	105155	105202	gi|34398108|gb|AE015924.1|
R>	64.15	2	49	854250	854203	gi|34398108|gb|AE015924.1|
>	64.15	2	49	535125	535172	gi|34398108|gb|AE015924.1|
>	64.15	2	49	1471699	1471746	gi|34398108|gb|AE015924.1|
>	63.41	2	49	1511535	1511582	gi|34398108|gb|AE015924.1|
>	63.41	2	49	1511512	1511559	gi|34398108|gb|AE015924.1|
>	63.41	2	49	1511558	1511605	gi|34398108|gb|AE015924.1|
>	63.41	2	49	1511443	1511490	gi|34398108|gb|AE015924.1|
>	63.40	2	49	1471607	1471654	gi|34398108|gb|AE015924.1|
R>	63.22	2	49	854181	854134	gi|34398108|gb|AE015924.1|
>	63.13	3	49	298754	298800	gi|34398108|gb|AE015924.1|
R>	62.95	21	49	236447	236419	gi|34398108|gb|AE015924.1|
R>	62.74	2	49	1637405	1637358	gi|34398108|gb|AE015924.1|
>	62.57	2	49	298661	298708	gi|34398108|gb|AE015924.1|
>	62.57	2	49	298615	298662	gi|34398108|gb|AE015924.1|
>	62.57	2	49	105086	105133	gi|34398108|gb|AE015924.1|
R>	62.57	2	49	1802984	1802937	gi|34398108|gb|AE015924.1|
R>	62.40	2	49	680795	680748	gi|34398108|gb|AE015924.1|
R>	62.40	2	49	680910	680863	gi|34398108|gb|AE015924.1|
>	62.23	2	49	1511466	1511513	gi|34398108|gb|AE015924.1|

TCAAACGCGATCGCCCTGACAGGCTGCCCCCGGGGCCGATGCATTAAATT	50	1	7	79.75	79.43
U	79.75	0	49	538800	538849	gi|34398108|gb|AE015924.1|
>	79.43	0	49	1480660	1480709	gi|34398108|gb|AE015924.1|
R>	77.14	2	49	1126630	1126583	gi|34398108|gb|AE015924.1|
>	76.00	0	49	2335026	2335075	gi|34398108|gb|AE015924.1|
R>	75.56	0	49	128527	128478	gi|34398108|gb|AE015924.1|
R>	72.33	0	38	858281	858244	gi|34398108|gb|AE015924.1|
R>	71.27	0	48	1496333	1496286	gi|34398108|gb|AE015924.1|
>	70.34	0	49	1443897	1443944	gi|34398108|gb|AE015924.1|

ACCATAGTATCCTCTCATGCGAGACCATAGTATCCTCTCATATGAGACCA	50	1	20	68.22	67.86
U	68.22	0	49	535008	535057	gi|34398108|gb|AE015924.1|
>	67.86	0	49	105176	105225	gi|34398108|gb|AE015924.1|
R>	66.58	0	49	236445	236396	gi|34398108|gb|AE015924.1|
>	66.46	0	49	1511464	1511513	gi|34398108|gb|AE015924.1|
>	65.89	0	49	105199	105248	gi|34398108|gb|AE015924.1|
>	65.82	0	49	1511510	1511559	gi|34398108|gb|AE015924.1|
>	65.82	0	49	1511441	1511490	gi|34398108|gb|AE015924.1|
>	65.82	0	49	1511556	1511605	gi|34398108|gb|AE015924.1|
>	65.82	0	49	1511533	1511582	gi|34398108|gb|AE015924.1|
>	65.34	0	49	298682	298731	gi|34398108|gb|AE015924.1|
R>	65.34	0	49	1802963	1802914	gi|34398108|gb|AE015924.1|
>	65.34	0	49	105061	105110	gi|34398108|gb|AE015924.1|
>	65.34	0	49	105107	105156	gi|34398108|gb|AE015924.1|
R>	65.34	0	49	1803032	1802983	gi|34398108|gb|AE015924.1|
R>	65.34	0	49	1637591	1637542	gi|34398108|gb|AE015924.1|
>	65.34	0	49	298636	298685	gi|34398108|gb|AE015924.1|
R>	65.34	0	49	680958	680909	gi|34398108|gb|AE015924.1|
>	65.31	0	49	1471536	1471585	gi|34398108|gb|AE015924.1|
R>	65.31	0	49	854229	854180	gi|34398108|gb|AE015924.1|
>	64.91	0	49	534962	535011	gi|34398108|gb|AE015924.1|
>	64.77	0	49	298774	298823	gi|34398108|gb|AE015924.1|

ACATAGGCAGGACAATCGCATTTCAGCCACTAACGTACATCTAAAGCTCA	50	1	6	69.80	65.56
U	69.80	0	49	538668	538717	gi|34398108|gb|AE015924.1|
>	65.56	7	49	1496027	1496069	gi|34398108|gb|AE015924.1|
>	65.56	7	49	2334902	2334944	gi|34398108|gb|AE015924.1|
>	65.56	7	49	873481	873523	gi|34398108|gb|AE015924.1|
R>	64.44	7	49	1126756	1126714	gi|34398108|gb|AE015924.1|
>	64.12	15	49	1443782	1443816	gi|34398108|gb|AE015924.1|
R>	63.76	13	49	942589	942553	gi|34398108|gb|AE015924.1|

CGTGCTTTCCCGTATCGATTCGCTGGCATGACGTCCCTGAATGAAACCTC	50	1	5	73.42	71.74
U	73.42	0	49	535243	535292	gi|34398108|gb|AE015924.1|
R>	71.74	0	49	1802843	1802794	gi|34398108|gb|AE015924.1|
R>	69.54	0	49	236140	236091	gi|34398108|gb|AE015924.1|
>	69.00	0	49	298988	299037	gi|34398108|gb|AE015924.1|
R>	67.25	0	49	41857	41808	gi|34398108|gb|AE015924.1|
>	64.31	0	49	2266553	2266602	gi|34398108|gb|AE015924.1|

TTTCCCGTATCGATTCGCTGGCATGACGTCCCTGAATGAAACCTCTTCTC	50	1	5	70.84	67.55
U	70.84	0	49	535248	535297	gi|34398108|gb|AE015924.1|
R>	67.55	0	49	236135	236086	gi|34398108|gb|AE015924.1|
R>	64.79	0	49	1802838	1802788	gi|34398108|gb|AE015924.1|
>	63.18	0	49	2266558	2266607	gi|34398108|gb|AE015924.1|
>	61.73	0	49	298993	299043	gi|34398108|gb|AE015924.1|
R>	61.36	0	49	41852	41802	gi|34398108|gb|AE015924.1|

AGGAGACCATAGTATCCTCTCATGTGAGACCATAGTATCCTCTCATAGGA	50	1	20	66.74	66.24
U	66.74	0	49	535141	535190	gi|34398108|gb|AE015924.1|
R>	66.24	0	45	854234	854189	gi|34398108|gb|AE015924.1|
R>	66.06	0	49	854165	854116	gi|34398108|gb|AE015924.1|
R>	65.12	2	49	854209	854162	gi|34398108|gb|AE015924.1|
>	65.12	2	49	1471556	1471603	gi|34398108|gb|AE015924.1|
>	65.02	0	49	1511413	1511462	gi|34398108|gb|AE015924.1|
>	64.75	0	49	535003	535052	gi|34398108|gb|AE015924.1|
>	64.43	2	45	1471533	1471576	gi|34398108|gb|AE015924.1|
>	64.31	2	49	1471671	1471718	gi|34398108|gb|AE015924.1|
R>	64.29	0	49	644258	644209	gi|34398108|gb|AE015924.1|
R>	64.25	3	49	236447	236401	gi|34398108|gb|AE015924.1|
>	63.96	0	49	298769	298818	gi|34398108|gb|AE015924.1|
>	63.72	2	45	105173	105216	gi|34398108|gb|AE015924.1|
>	63.65	2	49	105104	105151	gi|34398108|gb|AE015924.1|
R>	63.65	2	49	1802966	1802919	gi|34398108|gb|AE015924.1|
>	63.65	2	49	298633	298680	gi|34398108|gb|AE015924.1|
R>	63.65	2	49	1637594	1637547	gi|34398108|gb|AE015924.1|
>	63.65	2	49	298679	298726	gi|34398108|gb|AE015924.1|
R>	63.48	0	45	680710	680665	gi|34398108|gb|AE015924.1|
R>	63.48	0	45	680779	680734	gi|34398108|gb|AE015924.1|
R>	63.42	2	48	236356	236310	gi|34398108|gb|AE015924.1|

ACTTGGGTCAAAAATACATTCCGTGCTTTCCCGTATCGATTCGCTGGCAT	50	1	5	72.01	70.74
U	72.01	0	49	535222	535271	gi|34398108|gb|AE015924.1|
R>	70.74	0	49	1802864	1802815	gi|34398108|gb|AE015924.1|
R>	66.31	0	49	41878	41829	gi|34398108|gb|AE015924.1|
>	65.93	0	49	298967	299016	gi|34398108|gb|AE015924.1|
>	63.45	0	49	2266532	2266581	gi|34398108|gb|AE015924.1|
R>	57.81	0	49	236160	236112	gi|34398108|gb|AE015924.1|

AAAATTTTCAAACGCGATCGCCCTGACAGGCTGCCCCCGGGGCCGATGCA	50	1	7	80.34	80.04
U	80.34	0	49	538793	538842	gi|34398108|gb|AE015924.1|
>	80.04	0	49	1480653	1480702	gi|34398108|gb|AE015924.1|
R>	77.06	0	49	1126639	1126590	gi|34398108|gb|AE015924.1|
>	76.69	0	49	2335019	2335068	gi|34398108|gb|AE015924.1|
R>	76.39	0	49	128534	128485	gi|34398108|gb|AE015924.1|
R>	72.20	0	49	1496340	1496292	gi|34398108|gb|AE015924.1|
>	71.39	0	49	1443890	1443937	gi|34398108|gb|AE015924.1|
R>	70.80	0	45	858288	858244	gi|34398108|gb|AE015924.1|

CAAAGGGTCACTCATTAAAGGGGAGTAGATTTCCACTTGTGGAAATCCGG	50	1	8	69.36	67.96
U	69.36	0	49	539074	539123	gi|34398108|gb|AE015924.1|
>	67.96	0	49	2335300	2335349	gi|34398108|gb|AE015924.1|
>	64.05	0	49	1328144	1328193	gi|34398108|gb|AE015924.1|
>	63.25	0	49	1490968	1491017	gi|34398108|gb|AE015924.1|
R>	61.52	0	44	942213	942169	gi|34398108|gb|AE015924.1|
R>	58.64	0	49	858084	858035	gi|34398108|gb|AE015924.1|
>	56.82	29	49	1444378	1444398	gi|34398108|gb|AE015924.1|
R>	56.82	29	49	128158	128138	gi|34398108|gb|AE015924.1|
R>	56.82	29	49	1875694	1875674	gi|34398108|gb|AE015924.1|

GTACATCTAAAGCTCATGATTGCTACATTCAATTTTCAAAACAAGTGCGA	50	1	8	62.89	59.41
U	62.89	0	49	538702	538751	gi|34398108|gb|AE015924.1|
>	59.41	0	49	873508	873557	gi|34398108|gb|AE015924.1|
>	54.66	7	49	1480569	1480611	gi|34398108|gb|AE015924.1|
>	54.19	0	49	1496054	1496102	gi|34398108|gb|AE015924.1|
>	53.19	0	49	2334929	2334977	gi|34398108|gb|AE015924.1|
R>	52.87	0	49	1126729	1126681	gi|34398108|gb|AE015924.1|
R>	52.49	12	49	128612	128576	gi|34398108|gb|AE015924.1|
R>	51.45	0	49	942568	942520	gi|34398108|gb|AE015924.1|
>	50.71	0	41	2153423	2153464	gi|34398108|gb|AE015924.1|

GTGTCATTGATCATACCATAAACACACAAAACAATCGGCCGGTACACAAT	50	1	6	66.40	65.34
U	66.40	0	49	535331	535380	gi|34398108|gb|AE015924.1|
R>	65.34	0	49	1802757	1802708	gi|34398108|gb|AE015924.1|
>	65.34	0	49	299074	299123	gi|34398108|gb|AE015924.1|
R>	60.15	0	47	41771	41726	gi|34398108|gb|AE015924.1|
>	58.99	0	48	1628123	1628171	gi|34398108|gb|AE015924.1|
R>	56.91	0	47	236052	236005	gi|34398108|gb|AE015924.1|
>	55.28	0	47	2266641	2266686	gi|34398108|gb|AE015924.1|

CTGCCCCCGGGGCCGATGCATTAAATTGGTTTTGCGGCTTCATTCGAGCA	50	1	9	76.68	73.84
U	76.68	0	49	538823	538872	gi|34398108|gb|AE015924.1|
>	73.84	0	48	1480683	1480731	gi|34398108|gb|AE015924.1|
R>	73.68	1	48	1126608	1126561	gi|34398108|gb|AE015924.1|
R>	71.68	0	48	128504	128456	gi|34398108|gb|AE015924.1|
>	71.42	0	48	2335049	2335097	gi|34398108|gb|AE015924.1|
R>	69.71	0	48	1496310	1496263	gi|34398108|gb|AE015924.1|
>	69.21	9	49	1443927	1443967	gi|34398108|gb|AE015924.1|
>	65.99	0	48	1490830	1490876	gi|34398108|gb|AE015924.1|
>	65.07	8	48	1327902	1327941	gi|34398108|gb|AE015924.1|
R>	64.48	1	14	1329473	1329460	gi|34398108|gb|AE015924.1|

GGAACCTCCCACTCCCCGAATCTGCCATCCGGCAGAGAGCAGATAGCATC	50	1	10	76.09	76.35
U	76.09	0	49	534900	534949	gi|34398108|gb|AE015924.1|
>	76.35	0	49	298551	298600	gi|34398108|gb|AE015924.1|
R>	74.30	0	49	1803186	1803137	gi|34398108|gb|AE015924.1|
>	74.30	0	49	2266164	2266213	gi|34398108|gb|AE015924.1|
R>	74.18	0	49	854337	854288	gi|34398108|gb|AE015924.1|
R>	74.11	0	49	1637699	1637650	gi|34398108|gb|AE015924.1|
R>	72.60	0	49	41970	41921	gi|34398108|gb|AE015924.1|
>	70.30	0	49	104999	105048	gi|34398108|gb|AE015924.1|
R>	70.30	0	49	236507	236458	gi|34398108|gb|AE015924.1|
R>	69.17	0	49	644405	644358	gi|34398108|gb|AE015924.1|
>	65.63	0	49	1511310	1511359	gi|34398108|gb|AE015924.1|

ATTGATCATACCATAAACACACAAAACAATCGGCCGGTACACAATAAAAT	50	1	7	64.70	63.54
U	64.70	0	49	535336	535385	gi|34398108|gb|AE015924.1|
>	63.54	0	49	299079	299128	gi|34398108|gb|AE015924.1|
R>	63.54	0	49	1802752	1802703	gi|34398108|gb|AE015924.1|
R>	61.64	3	49	236042	235996	gi|34398108|gb|AE015924.1|
R>	60.71	0	49	41766	41717	gi|34398108|gb|AE015924.1|
>	51.02	18	36	328074	328092	gi|34398108|gb|AE015924.1|
>	51.01	26	39	1731511	1731524	gi|34398108|gb|AE015924.1|
>	50.88	22	36	2033864	2033878	gi|34398108|gb|AE015924.1|

GGTCAAAAATACATTCCGTGCTTTCCCGTATCGATTCGCTGGCATGACGT	50	1	4	71.41	70.15
U	71.41	0	49	535227	535276	gi|34398108|gb|AE015924.1|
R>	70.15	0	49	1802859	1802810	gi|34398108|gb|AE015924.1|
R>	65.80	0	49	41873	41824	gi|34398108|gb|AE015924.1|
>	63.02	0	49	2266537	2266586	gi|34398108|gb|AE015924.1|
>	61.70	0	49	298971	299021	gi|34398108|gb|AE015924.1|

CTCGTATGGACGCAATGTGAATCAGACGGCACAGCGTGGCGCACAAGGTG	50	1	9	76.26	75.80
U	76.26	0	49	538955	539004	gi|34398108|gb|AE015924.1|
>	75.80	0	49	1480817	1480866	gi|34398108|gb|AE015924.1|
R>	74.27	0	49	1126477	1126428	gi|34398108|gb|AE015924.1|
>	74.27	0	49	2335181	2335230	gi|34398108|gb|AE015924.1|
>	73.65	0	49	1444050	1444099	gi|34398108|gb|AE015924.1|
R>	72.54	0	49	128372	128323	gi|34398108|gb|AE015924.1|
R>	72.09	0	49	942332	942283	gi|34398108|gb|AE015924.1|
>	71.99	0	49	1328025	1328074	gi|34398108|gb|AE015924.1|
R>	70.86	0	49	858203	858154	gi|34398108|gb|AE015924.1|
R>	65.97	0	49	1875905	1875859	gi|34398108|gb|AE015924.1|

AGGAGACCATAGTATCCTCTCATAGGAGACCATAGTATCCTCTCATGTGA	50	1	20	66.74	65.61
U	66.74	0	49	535118	535167	gi|34398108|gb|AE015924.1|
R>	65.61	0	43	644304	644261	gi|34398108|gb|AE015924.1|
>	65.12	2	49	1471694	1471741	gi|34398108|gb|AE015924.1|
R>	65.12	2	49	854255	854208	gi|34398108|gb|AE015924.1|
>	65.10	0	49	1471600	1471649	gi|34398108|gb|AE015924.1|
R>	65.06	0	45	644212	644167	gi|34398108|gb|AE015924.1|
>	65.03	0	49	1511390	1511439	gi|34398108|gb|AE015924.1|
>	64.67	3	47	2266477	2266521	gi|34398108|gb|AE015924.1|
R>	64.59	0	49	680779	680730	gi|34398108|gb|AE015924.1|
R>	64.59	0	49	680710	680661	gi|34398108|gb|AE015924.1|
R>	64.32	0	49	236404	236355	gi|34398108|gb|AE015924.1|
R>	64.31	2	49	854140	854093	gi|34398108|gb|AE015924.1|
R>	64.31	2	49	854186	854139	gi|34398108|gb|AE015924.1|
>	64.04	2	45	535074	535117	gi|34398108|gb|AE015924.1|
>	64.04	2	45	1471579	1471622	gi|34398108|gb|AE015924.1|
R>	64.04	2	45	644325	644282	gi|34398108|gb|AE015924.1|
>	64.04	2	45	535166	535209	gi|34398108|gb|AE015924.1|
R>	64.04	2	45	236425	236382	gi|34398108|gb|AE015924.1|
R>	63.69	2	43	644233	644192	gi|34398108|gb|AE015924.1|
>	63.65	2	49	298656	298703	gi|34398108|gb|AE015924.1|
R>	63.65	2	49	1802989	1802942	gi|34398108|gb|AE015924.1|

ATGATTGCTACATTCAATTTTCAAAACAAGTGCGAATCCATATGTCAGAG	50	1	6	63.65	61.23
U	63.65	0	49	538717	538766	gi|34398108|gb|AE015924.1|
>	61.23	2	49	1480579	1480626	gi|34398108|gb|AE015924.1|
R>	57.78	0	49	128609	128561	gi|34398108|gb|AE015924.1|
R>	55.12	0	47	91596	91549	gi|34398108|gb|AE015924.1|
>	53.90	0	49	873523	873573	gi|34398108|gb|AE015924.1|
>	53.42	0	49	2334944	2334992	gi|34398108|gb|AE015924.1|
R>	52.63	0	49	1126714	1126666	gi|34398108|gb|AE015924.1|

ACGCAATGTGAATCAGACGGCACAGCGTGGCGCACAAGGTGCATACACGG	50	1	9	77.88	76.97
U	77.88	0	49	538964	539013	gi|34398108|gb|AE015924.1|
>	76.97	0	48	1480826	1480874	gi|34398108|gb|AE015924.1|
>	76.16	0	49	1444059	1444108	gi|34398108|gb|AE015924.1|
>	75.93	0	49	2335190	2335239	gi|34398108|gb|AE015924.1|
R>	75.93	0	49	1126468	1126419	gi|34398108|gb|AE015924.1|
R>	74.22	0	49	128363	128314	gi|34398108|gb|AE015924.1|
R>	73.75	0	49	942323	942274	gi|34398108|gb|AE015924.1|
>	73.26	2	49	1328036	1328083	gi|34398108|gb|AE015924.1|
R>	72.56	0	49	858194	858145	gi|34398108|gb|AE015924.1|
R>	66.01	0	49	1875896	1875850	gi|34398108|gb|AE015924.1|

GGAGCCCTTTGCAAAAAGAGAAGGTCATCAAGAAGTATCTTTTCGGTATC	50	1	3	66.24	65.47
U	66.24	0	49	534696	534745	gi|34398108|gb|AE015924.1|
>	65.47	1	49	1511106	1511154	gi|34398108|gb|AE015924.1|
>	63.90	1	49	104801	104849	gi|34398108|gb|AE015924.1|
R>	54.99	5	42	1923485	1923448	gi|34398108|gb|AE015924.1|

ATTCAATTTTCAAAACAAGTGCGAATCCATATGTCAGAGATTCAAATCAT	50	1	6	61.91	60.11
U	61.91	0	49	538728	538777	gi|34398108|gb|AE015924.1|
>	60.11	0	49	1480588	1480637	gi|34398108|gb|AE015924.1|
R>	56.00	0	49	128598	128550	gi|34398108|gb|AE015924.1|
>	53.79	6	49	2334961	2335003	gi|34398108|gb|AE015924.1|
R>	51.69	5	49	1126698	1126655	gi|34398108|gb|AE015924.1|
R>	49.44	0	49	91585	91536	gi|34398108|gb|AE015924.1|
>	47.44	6	49	1443832	1443874	gi|34398108|gb|AE015924.1|

CCGGCAGAGAGCAGATAGCATCTTCCATCAATAGACCATAGTACCCTCTC	50	1	11	70.48	69.24
U	70.48	0	49	534928	534977	gi|34398108|gb|AE015924.1|
>	69.24	0	49	298579	298628	gi|34398108|gb|AE015924.1|
R>	69.06	0	49	644379	644330	gi|34398108|gb|AE015924.1|
R>	67.13	0	49	680992	680943	gi|34398108|gb|AE015924.1|
R>	66.71	0	49	1803158	1803109	gi|34398108|gb|AE015924.1|
>	66.71	0	49	1511338	1511387	gi|34398108|gb|AE015924.1|
R>	66.71	0	49	41942	41893	gi|34398108|gb|AE015924.1|
R>	66.51	0	49	1637671	1637622	gi|34398108|gb|AE015924.1|
R>	66.18	0	49	854309	854260	gi|34398108|gb|AE015924.1|
>	65.03	0	49	2266192	2266241	gi|34398108|gb|AE015924.1|
>	63.61	0	49	105027	105076	gi|34398108|gb|AE015924.1|
R>	63.61	0	49	236479	236430	gi|34398108|gb|AE015924.1|

TGTGAGACCATAGTATCCTCTCATAGGAGACCATAGTATCCTCTCATATA	50	1	20	63.73	65.70
U	63.73	0	49	535163	535212	gi|34398108|gb|AE015924.1|
>	65.70	0	46	1471691	1471737	gi|34398108|gb|AE015924.1|
[truncated: 98,945,907 more chars]
