# Supplementary material for: Thermodynamically optimal whole-genome tiling microarray design and validation
Source: BMC Res Notes. 2016 Jun 13;9:305. doi: 10.1186/s13104-016-2113-4 (PMC4906886; doi:10.1186/s13104-016-2113-4)
Supplement: Supplementary file 1 — 10.1186/s13104-016-2113-4 Picky analysis results for a previously designed tiling microarray. The tiling microarray created by Yu, et al. [21] was designed using a pipeline [22] that depends on BLAST for sequence-level probe specificity screening. This compressed ZIP archive contains the summary (W83.report) and detail analysis (W83.picky) produced by Picky for this microarray. [file 13104_2016_2113_MOESM1_ESM.zip › W83.report]

Loading and analyzing oligo file W83_probes.seq...
  ==> Use the better nonlinear salt effect equation
  ==> Use 48 CPU/Core(s) for slower computation

Picky parameter settings used for this examination:
maximum_oligo_size = 50
minimum_oligo_size = 20
maximum_match_len = 18
minimum_match_len = 8
minimum_similarity = 66
minimum_temp_separation = 5
DNA_concentration = 1
Salt_concentration = 50
forward_strand_only = 1

Job started on Fri 17 Apr 2015 03:10:41 PM CDT
Step 1 of 5: Constructing the suffix array...
2 target sequences.
2 total sequences.
4686954 total DNA bases and sequence markers.
2343476 is the longest target sequence length.
2343476 is the shortest target sequence length.
Step 2 of 5: Computing invert and LCP arrays...
6404 is the longest common overlap region length among sequences.
49.81 is the average common overlap region length among sequences.
Step 3 of 5: Reading input probe sequences...
409807 input probe sequences identified.
20899815 total DNA bases and probe end markers read.
Step 4 of 5: Examining probes on target sequences...
8 probes have no identifiable targets in the gene sets.
21773 probes violate target/nontarget temperature separation limit.
Step 5 of 5: Analyzing probe characteristics...
50 is the longest oligo probe length.
46 is the shortest oligo probe length.
369811 unique probes targeting 2 sequences
18215 shared probes targeting 0 additional sequences.
30 maximum number of sequences sharing the same oligo probe.
6.09 average number of sequences sharing the same oligo probe.
85.07 C is the maximum estimated probe-nontarget temperature.
48.75 C is the minimum estimated probe-target temperature.
-36.32 C is the closest estimated temperature separation.
50.09 C is the medium estimated probe-nontarget temperature.
71.03 C is the medium estimated probe-target temperature.
20.93 C is the temperature separation between the mediums.
388026 total useful oligo probes found to target 2 sequences.
Job completed on Fri 17 Apr 2015 03:14:23 PM CDT
Total time elapsed 00h:03m:42s.
