# Supplementary material for: Thermodynamically optimal whole-genome tiling microarray design and validation
Source: BMC Res Notes. 2016 Jun 13;9:305. doi: 10.1186/s13104-016-2113-4 (PMC4906886; doi:10.1186/s13104-016-2113-4)
Supplement: Supplementary file 2 — 10.1186/s13104-016-2113-4 Assembled genome sequences for E. coli MG1655 and Agrobacterium tumefaciens C58. Two FASTA files containing the assembled genomic sequences are provided in this compressed ZIP archive. [file 13104_2016_2113_MOESM2_ESM.zip]

Archive with 2 entries (2 files):
- c58_ngs.fasta
- MG1655_ngs.fasta
