# Supplementary material for: Thermodynamically optimal whole-genome tiling microarray design and validation
Source: BMC Res Notes. 2016 Jun 13;9:305. doi: 10.1186/s13104-016-2113-4 (PMC4906886; doi:10.1186/s13104-016-2113-4)
Supplement: Supplementary file 2 — 10.1186/s13104-016-2113-4 Assembled genome sequences for E. coli MG1655 and Agrobacterium tumefaciens C58. Two FASTA files containing the assembled genomic sequences are provided in this compressed ZIP archive. [file 13104_2016_2113_MOESM2_ESM.zip › c58_ngs.fasta]

>Agrobacterium tumefaciens str. C58 circular chromosome
AAGACCGAAATTTACGCACCTGTGGACAATCTGGGGAGAATTTTGAACAGTTCCGTCTTATTCCAGTAAT
TCACAGGCGTCTCGAAGACGAGAGACGCCACTTGCGGATTGTGGAAAAACACCACCTTATTCACCCCGCG
GCTCGGCCCGTCGGACAATTCAGAGATTTGTCCCGGTTTATCAACAGGGGGAGAAAAACAGCGTGGAGAA
CAAAAAAAGCTTCTTCCATCTGCACCTGATTTCGGACTCGACGGGAGAGACTCTGATGTCGGCCGGCCGC
GCCGTCTCGGCGCAGTTTCATACATCCATGCCGGTGGAACATGTCTATCCGATGATCCGCAACCAGAAGC
AGCTCGCGCAGGTCATCGATCTCATCGACAAGGAGCCCGGCATTGTTCTTTATACAATCGTTGATCAGCA
GCTGGCGGAATTCCTGGATCTGCGCTGCCATGCGATTGGCGTGCCCTGCGTCAACGTTCTCGAACCGATC
ATCGGCATTTTCCAGACCTATCTCGGCGCGCCGTCCAGGCGGCGGGTGGGTGCGCAACACGCGCTGAATG
CCGATTATTTCGCGCGGATCGAAGCACTCAATTTCGCCATGGACCATGATGACGGGCAGATGCCGGAGAC
CTATGACGATGCGGATGTCGTCATCATCGGCATCAGCCGCACGTCGAAAACACCAACCAGCATCTATCTT
GCTAACAGGGGCATAAAGACTGCCAATATCCCGGTCGTTCCCAATGTGCCTTTGCCCGAAAGCCTATATG
CCGCGACCCGGCCGTTGATCGTCGGTCTCGTCGCGACATCGGATCGCATATCGCAGGTTCGTGAGAACAG
GGATCTGGGTACAACCGGCGGATTTGACGGTGGCCGTTACACGGATCGCGCCACCATCATGGAAGAGCTG
AAATATGCGCGTGCGCTCTGCGCCCGCAACAATTGGCCGCTGATCGACGTCACACGCCGTTCCATCGAGG
AAACGGCCGCGGCGATCCTTGCCCTGCGCCCGAGGACGCGATAATCCGAATCGCATCATCAGGAGCAGAC
AGTCGATGAAACAAGAGTTGATCCTCGCCTCATCCAGCGCATCCCGGCAGATGCTGATGCGCAATGCGGG
GCTGACATTTTCGGCAATACCCGCGGATATTGATGAGCGTGCGCTTGATGAGCAACTGGAACGGGACGGC
GCCAGCCCCGAAGAGGTTGCGCTGGAACTTGCGCGGGCGAAGGCTCTTGCAGTCAGTGCGCTCCATCCAG
AAGCACTGGTTCTTGGCTGCGACCAGACCATGGCGCTCGGCACACGCGTTTATCACAAGCCAAAAAACAT
GGCGGAAGCCGCGACGCATCTGCTGTCGTTGTCCGGCAAGGTCCACCGCCTGAACAGCGCGGCTGTTCTC
GTTCACAACGGAAAGGTGGTGTGGCAGACCGTTTCCAGTGCAGAGCTTGCCGTTCGAACCTTGAGCGCTG
AGTTTGTGTCCCGCCACCTGCAGCGGGTGGGAGAAAAGGCGCTCAGCAGCGTCGGCGCTTACCAGCTTGA
GAGGGAAGGAATCCAGCTATTCACCTCCATAGAGGGGGATTATTTCACGATCCTCGGTTTGCCGCTTCTG
CCTCTTTTATCGAAACTACGCGACATGGATGTCATCGATGGCTGATTCACGTGAAACATTAACTATAAAT
GCCTTCGTTGTCGGTTACCCGATCAAACATTCCCGGTCGCCGATCATCCATTCCTATTGGCTGAAAAAAT
TCGGTATCGCCGGTTCCTATACGGCAGTTGAGGTCTCCCCAGACGATTTCCCGAAGTTCATTGCAACGCT
GAAGGAAGGCAAGCCGGGTGCAGCGGTGGGCGGTAACGCCACCATTCCGCACAAGGAAGCGGCTTACCGG
TTGGCCGATCATCCCGATGCCTTGGCGGAAGAACTCGGCGCCGCCAACACCATCTGGATGGAGGAGGGTA
AACTCCACGCGACCAACACGGATGGTTACGGTTTCGTCTCGAACCTGGACGAGCGGCATCCGGGCTGGGA
TAAGACCCAGCGCGCGGTGGTGTTCGGCGCCGGCGGTGCAAGCCGGGCCGTCATTCAGTCGCTGCGTGAT
CGGGATGTTGCGGAAATTCACGTCGTGAACCGTACGGTCGAGCGCGCTCGCGAACTGGCCGACCGCTTTG
GCCCACGGGTCTTTTCCCATCCCCAGGCAGCGCTTCAGGAGGTCATGCACGGCGCGGGGTTGTTCGTGAA
TACGACATCGCTCGGAATGAATGGAACCGAAGCGCCGCATCTTGATTTTTCGCATCTCGCGGCCAATGCG
GTGGTGACCGATATCGTCTACGTGCCGTTGAAAACGCCGATCCTCAACATGGCGCAAGAGCAGGGCATCG
CAACCGTCGATGGGCTCGGCATGTTGCTTCATCAGGCAAAACCTGGTTTCAGGCGATGGTTCGGCAGGAT
TCCGGAGGTGGATGAAACCCTTCGTTCCCTGATCATCGCGGATATGGAGAAACATTGATGATCGTCATCG
GTCTCACCGGTTCGATTGGAATGGGAAAAACCACGACGGCGAAGCTCTTCGCCGAAGAGGGTGTTCCGGT
TCTCGATTCCGATGAGGTCGTGCACGGGCTTTATCGTGCGGAAGCCGTTCCACTGATCGACGCCGCCTTT
CCCGGCACGACGATTTCCGGCATGGTCGACCGGCAGAAACTTGGAGACGTGCTGCGAAAGAATCCGGCTA
ATTTTAACAGGTTGGAAGAGATCGTTCATCCGCTGGTGCGCAACAGACAGGAGGCCTTTCTGGCAAAGGC
AAGGATAGACGATCGGGCTTTTGCTCTGCTCGACATACCCTTGCTGTTTGAAACGGGGGCGGAAGGACGG
GTCGATAAAGTCGTGGTGGTGAGTTGCGCGCCGGAAATCCAGCGCGAGCGCGTTTTATCCCGGCCCGGCA
TGACGGAGGAGAAATTCGAAATGATTCTTGCCCGGCAGATGCCGGATGCGGAAAAGCGCCAGCGCGCCGA
TTTTGTCGTCGATTCGGGAAATGGTGTCGAAGCGGCACGGGATCAGGTAAAAGAAATTCTGCAGAAACTA
GGCGCTTGAGTCGCGCCGCGGAGAGATGAATGCGTGAGATCATTTTCGATACGGAAACCACGGGCCTCGA
ATCGAAGCTGGACCGCGTGATTGAAATCGGCGGTATCGAACTGATCAATCATTTTCCCACTGGCCGCACG
CTGCATCTTTATATCAGCCCGGAGGATCGCAAGGTCCACCCGGATGCGCTTGCCGTTCACGGCATTACCG
ATGAGTTTCTGAAGGACAAACCGAAATTCGCAGAAGTCATCGACCAGATCCGTGAATTCTTCGATGGCGC
ACGCTGGGTGGCGCATAATGCGACCTTCGATATGGGCTTCATCAATGCGGAATTCGCGCGTCTGGGCATT
GAGCCGGTTTCCGCCGAGCTGGTGACCGACACGCTCTCACTTGCCCGTCGCAAGAACCCGATGGGGCCGA
ATTCGCTGGATGCGCTTTGCCGGCGTTACGGCATCGACAATTCCCACCGCACCAAACACGGCGCGCTTCT
CGACTCCGAACTTCTGGCCGAAGTCTATATCGAAATGATCGGCGGTCGCCAGACAGCGCTCGGTTTCGGT
TCCGCCGCCCGGCAGGAAACGATCATCATCGAAGAAGACGTGCCGCTTGCGCCATTGCAACGGCCAAGCG
CTCTGCCCTCGAGGCTGGATGCGGACACGATCGCAGCGCATGGCAAACTCGTTCTCGGCATGGGCGACAA
GGCGATCTGGAACCGCTACCAGAACTAAAGCCCGCCCATACTTTGAAATGGAAAATCGGCTAAATAAAAA
CCCGGGTGAAGAACCCGGGTTTTGTTTTGTCTGCAATGAAAAGCGGTGCGTGCCGTTTAGTTCGGGACAG
CCTGAACCTGGGCCTTGGCCTGTTCTTCGGCAACGCGCTGCGCAAACATCTGCGAGAAATCAATCGGGTC
GATCATCAGCGGCGGGAAACCGCCATTGCGGGTGACATCGGCAATGATCTGGCGGGCGAAGGGGAAGAGC
AGGCGCGGGCACTCGATGAAGAGGACCGGCAGCATGTGTTCCTGCGGGAAGCCGGCAATGCGGAACACGC
CGCCATAAACCAGCTCGGCCGCGAACAAGATCTTGTCGCCATCCTTGGCTTCCGCATTCAGCGTCAGAAC
AACGTCGAAATCCGAACCGGAGATCGGGTTTGCGTTGACATTGACGTTGATGTTGATCGCCGGCGCATTC
TCACGACCCTGCAGAGAACGAGGAGCACCCGGATTTTCGAAAGAGAGATCCTTGATGTACTGGGCAAGAA
TATTGAGAGAAGGGCTAACTGCGCCCTGTGCGCCATTTTCAGCGGTCATTACGGTTCCTCGCGGCGTGAA
TTCGTGGAAGGCGGTCTATCATTTCGACCCGGGGCTTACAACCCTTCCTGATCGCGTCATCGCCATCCAT
TCCACGCGCTAGTCAGGGTTTGGGAAGGTCGCGATCATCAGGCCTGTTCGACCAGGGAGAGTCCTTCGAG
CCCTCGCGGTGAAACTCCTCTTCGTCCAGATCCACCACCTTCGAATTGCCCGCAGGCCCGGGGCCATTGC
GAAATCCGGAATAGTCACCTTGCTGGGGGCCGGACTGCCTGAATGAGCCAGAAACGACGACGCGCGGGCC
GAAGGCTTTCCAGAAAAACCGGCGAATGGCCGGCGACAGAAGCAGAAGGCCGAGAATGTCGGTGATGAAA
CCGGGAATGATGAGCAGGATGCCTGCGACGACGCGCATGGCCCCGTTAACGAGCTCATCCGCCGGCTGCG
CGCCAGTGCGGCCCGCAGCCTGAAGATTTCGCACCATGCCGACGCCGCCGAGGCGCAGTATGAGTAACCC
CAGGAATGACGTGAACAGGATGAGCGCCAATGTCAGCCATAGACCGATCGCCTTGCCGACGATGATGAAG
CCGGCAATTTCGAGAATGGGCATCATCAGGATGACGATGGGGAGAAAGGAAAAACGCATCTTCTAGCCTT
GCGTGTGCATCTCTGGCAGATTGCCGGTTCCCGGGACACCAATGATTGAATCTGCACATTTGAATGATGA
TAAGATGCAGACTATATGATGGTGAGGTTTTTGATTTTAAATGGCGGTTTTGGTAAAACATGGGCTTTAG
CGACTTTATCACATTGTTTTTTCTCGTTGCAGCGGTGCTGATCTTCTTTCAGCTGCGCAGTGTCCTTGGC
CGCCGCACCGGCAATGAAAAGCCGCCATTCGACCCCTATAGCCCCCGTGATGTGGCAAAGGGGCCTGTCG
CTGACGATAACAAGGTCGTGACCTTGCCGAAACGCGGCGAGGCGGAAGAAGACAACCGCTTTGCCGAGGC
AGACGCGCTTGCCCCTGCTGACACCCCACTCAATGCATCGCTGCGCGATGTGATGACCAAGGACCCGTCC
TTCAGGCCCAAGGAATTCCTGAACGGTGCTCGCATGGCTTACGAAATGATCGTCATGGGTTTTGCGGATG
GCGACCGCAAGACACTGAAGAACCTTCTGTCGAAGGAGGTGTTTGACGGTTTCGAGGCGGCGATCTCCGA
ACGGGAAAGCCGTGGCGAAGTGGTGAAATCCACATTCGTTGGCATCGAGAAGGCCGACATCACCCAGGCG
GGCGTTCGCGATTCCGAAGTGCAGGTGACGCTGAGGATTGTCAGCCAGCTGATTTCGGCGACCTATGACA
AGGACGGCAAGCTGGTGGATGGCGACCCGGAAGCGGTTGCGGAGGTGGATGACATCTGGACCTTCTCGCG
CGACATCCGCTCGCGCGATCCGAACTGGAAGCTGATCGCCACCGAATCCGAGCAATGAATACGCCCTTTT
CGATCGACGAGGTTTCTTTCCGCGATCTGCCCGGATGGGGGCAGGATGACCCCCGCAAGCTTTTTCCGGC
GATGGCAACGATCCTGTCGCATCTTCGTAATGCGAAACCCTACAGGACCGGTGCGCTCGGGATAACGGCA
GCGGAGCTGGTTTCGCTTCTGGAGCTCGCCGAAAGAGGCCAAGTGAACAGCCCCGAACAGGCGCGCCAGT
TTTTCGAAACCAATTCTGTGCCTTTCAGGATTTCTCCGGCTCAGGGCAAAAGCGGTTTCGTGACCGCTTT
TTATGAGCCCGAACTGGAGGTCTCCGCCACGCCGGATGATGTGTGGCGTTATCCGATCTACCGCCGGCCG
CCGGAGCTGGTGGATATTGACAACGATAACCGGCCGGATGGTTTCGATCCGTCCTATGCTTTCGGCAAGG
CGGATGAAGAGGGCATTTCCTATTTTCCCGATCGCCGCGCCATCGATGAAGGGTGTCTGCGGGGCAGGGG
TCTTGAGATTGCCTGGGCAAGATCGAAGGTCGATCTATTCTTCGTCCATGTGCAGGGTGCAGCGCGTCTG
GTGTTTCCGGATGGCGCGATAAAGCGCATCACCTACGCGGCCAAGGCCGGGCATGTCTTTTCGCCGATCG
GCCGGCTGCTTCTCGACCGCGGTGAGCTCGATCCGAAAACAATCTCGATGCAGACGATCCGCCAATGGCT
CGCCGACCATCCGGATGAGGTGGACGGGGTGCTGTGGCACAACCGCTCCTACATTTTTTTCCGGGAGGCG
GATGTCGCCGGTCTGGACATGGGGCCGATCGCCGCCGCCAAGGTGCCGCTGGTTGCGGGCCGTGCGCTTG
CGGTCGACAGGCTGATCCACACCTTCGGCCTGCCGTTCTTCATCCATGCGCCGACGCTGACCCATCTCGA
CGATGGAAAGCCGTTCGCCCGGCTGATGCTGGCGCTGGATACCGGCTCGGCCATTGTCGGCCCGGCGCGC
GGCGATATTTTCACCGGCTCGGGTTTCGAAGCGGGAGAGCTTGCCGGCACGGTGCGCAACGAAGCCGATT
TTTATATACTGCTGCCGCGGATTGCTGCGGAAAGGTATCGGCGATGAAAGGCAGTCGCAAGCTCGGCAAG
GAAGAACGCATTCTGTGGGGAAGGGTCGCAAAAACCACGCGGCCAATTTCCGGCAGGCTGGAAGATTTGC
TGGCTTTCGACGACGTAGAAGAACATCCGCTGGAACCCAGCGTTCCGCAAACTGGTAAAAGCGCATTTCC
GCGCATGATTGTGGAGACGGCGGAAGCACTGCCTGCGTCACCGGATAAAAAGCCGAAGACCCATCAGCCG
ATGGAAAAGCCGGTCAAGCGCAAGCTCACCCGTGGCCGGTTGCCGCTGGAAGGGCGGATCGATCTGCACG
GCATGTTCCAGAGCGAAGCCCATGCGGTGCTCCTGGATTTCCTGCTGCGGGCGCATGAACGAGGCCTTCG
CCATGTGCTGGTCATCACGGGCAAGGGGCGTTCCATCGGTAGCGATGGTGCGCTGAAAAGGGCAGTGCCA
ATGTGGTTCGCCAAACCGGAATATCGCTACCTGATTTCGTCCTATGAGGATGCGTCGGCCAATCATGGTG
GTGACGGTGCGCTTTATGTGCGGCTTTCGCGGCGGCGCGGTGAAAAATCATGACGCCTTTTGCGGAGGCC
GTGCGGCAGCTTCGTGAACGCAAGGGCGTGACGCAGAAGGAAATGGCCGCGGCAATCGGTGTGTCACCGG
CCTATCTTTCGGCGCTGGAGCATGGCAAGCGGGGCAAACCGAGCTTCGATCTGCTGCAGCGCATTGCCGG
TTATTTCAACATCATCTGGGATGAGGCGGAGGAATTGTTCTTTCTGGCCGGTTCGTCAGACCCGAAGGTG
GTGATCGATACGGTGGGCCTGCCGCCGCAATATACGGCTTTCGCCAACCGTCTCGCACGGGATATTCGCA
AGCTGCCGCCGAGTGTGGTAGAGGAACTGTCAGCCGTGCTGCAAAAAAGCCGTTCTTGCGATTGAAACCC
CTCTATCCCCTGCTTTATTCAGCATCCTGAAGCATGCGGCCTTTGGGATTGGGTGTAGAATTTCTATAGT
CGCATGTCGGATTTGAGTGATTCGCTGGCTTCAGGCCTTCTCACTGAAACGCCTGGCCCGAGAAAACTTT
GGAAAGAGTACTTATGACCGAAACATCGTCAAGCGAAGTCGGCGCGAACGCGGAATATGGAGCCGATTCG
ATCAAGGTCCTCAAGGGCCTTGATGCCGTGCGCAAACGGCCCGGCATGTATATCGGCGATACCGATGACG
GTTCCGGCCTGCATCACATGGTCTACGAAGTCGTCGACAACGCCATCGATGAGGCGCTCGCCGGCCATGC
CGATCTGGTAACAGTGACGCTGAATGCCGACGGTTCCGTGACGGTGACCGATAACGGACGCGGCATTCCG
ACCGACATCCATTCCTCCGAAGGCGTTTCCGCCGCCGAAGTCATCATGACCCAGCTTCATGCGGGCGGCA
AATTCGACCAGAACTCCTATAAGGTTTCCGGTGGTCTGCACGGCGTTGGTGTTTCGGTGGTGAACGCTCT
TTCCGTCTGGCTGAAGCTCAGAATCCGCCGCAATGGCAAACTGCACGAAATCGGCTTCACCCACGGCGTT
GCCGATGCGCCGCTGTCGGTCATCGGCGAATATGAAGGCCGGTCCGGCACGGAAGTCACCTTCCTGGCCA
GCCCGCAAACCTTCACCATGACGGATTATGATTACGGCACGCTGGAGCATCGCCTGCGTGAACTCGCGTT
CCTGAATTCCGGCGTCCGTATCCTGCTCACCGACAAACGCCACTCGGACGTCAAGCAGCAGGAATTGCTG
TATGACGGCGGCCTCGAAGCCTTCGTCCGTTATCTCGACCGCGCCAAGAAGCCGCTGGTGGACAAACCCA
TCGCCATTCACAGCGAGAAGGACGGTATCACCGTCGAAGTCGCGCTGTGGTGGAACGACAGCTACCACGA
GAATGTGCTCTGCTTCACCAACAACATTCCCCAGCGCGATGGCGGCACCCATATGGCCGGTTTCCGCGCG
GCGCTTACCCGTCAGGTCACCTCCTATGCCGATACATCCGGCATCATGAAAAGAGAAAAGGTGAGCCTGC
AGGGTGAGGACTGCCGTGAAGGCCTGACGGCCATTCTTTCGGTCAAGGTTCCCGATCCCAAGTTTTCCTC
GCAGACGAAGGACAAGCTCGTTTCGTCGGAAGTGCGACCGGTCGTGGAAAGCCTCGTTAACGAAGCGCTC
TCCACCTGGCTCGAAGAGCACCCTTCCGAAGCGAAGATACTCATCGGCAAGGTTGTGGAAGCGGCCGTCG
CCCGTGAAGCCGCCCGCAAGGCTCGCGAATTGACGCGCCGCAAAGGCGCGCTCGATATCGCTTCTCTGCC
CGGCAAGCTTGCCGATTGCTCGGAGCGCGATCCGGCCAAATCCGAACTCTTTCTCGTCGAGGGCGACTCC
GCCGGTGGTTCCGCCAAGCAAGGCCGCTCGCGTGAAACGCAGGCCATCCTGCCGCTTCGCGGGAAGATTC
TCAACGTGGAGCGCGCCCGTTTCGATAAGATGTTGTCCAGCCAGGAAATCGGCACGCTGATTACCGCGCT
CGGCACATCGATCGGCAAGGACGAGTTCAATGCCGACAAGCTGCGTTACCACAAGATCATCATCATGACG
GATGCTGACGTCGACGGCGCCCACATCCGTACCCTACTATTGACCTTCTTCTTCCGCCAGATGCCGGAAC
TGATCGAGCGCGGCCATCTCTATATCGCCCAGCCGCCACTTTATAAGGTGACGCGCGGTAAATCCGTGCA
GTACCTGAAGGATGAGAAGGCGCTGGAAGAATACCTGATCTCCATGGGTATCGAGGAAGCGTCACTGACG
CTCGGCACCGGTGAGGTCCGAGTCGGCGCCGATCTGCGCGAAGTCATTCTCGATGCGCTACGCATGCGCT
CGCTGATCGATGGTCTGCATTCCCGCTACAGCCGCTCGATCGTGGAACAGGCGGCCATTGCCGGCGCGCT
GAACCCGGAGCTTTCTGCCGATGCGGCCCGTGCTCAGGAAACCGTTGCCGAAGTGGCCCGGCGTCTGGAC
ATGATTGCGGAAGAAACCGAGCGCGGCTGGTCGGGCGTAGTTCTGGAGGATGGCGGCCTGCGCTTCGAGC
GCATGGTACGCGGCGTCAAGGAAATCTCGACGCTGGATATGGGCCTGCTCGGTTCAGCCGATGCGCGCCA
TATCGATCAGCTGGTAGCCCGCACCCGCGATATCTATGCAACGCCGCCGGTTCTGCAGCGCAAGGATGGC
AGCATGGAGCTGGCCGGACCACGCGCGCTTCTGGATGCGATTTTCGCCGCCGGCCGCAAGGGCCTTTCCA
TGCAGCGTTATAAGGGCCTCGGCGAGATGAATGCGGAGCAGCTGTGGGAAACCACGCTCGACGCCAATGT
CCGCTCCCTGCTGCAGGTGAGAGTGAACGACGCGACCGATGCCGATGGCCTGTTCGCCCGCCTGATGGGC
GATGAAGTGGAGCCGCGCCGCGACTTCATTCAGGAAAATGCGTTGAATGTCGCCAACCTCGACATTTAAT
CTTGTGGGGTGTTTCGCGTAACGATTCACGTGAAACGAAAATTTAACAAAAGGCCCGGCGGTGAATTTCC
GCCGGGCCTTTTGTTTGATGGTGTCGGGCGTGATTAATCGGCCTTGCCGGTGAAGCGGCCTTCGAAAGCG
ACATCTGCCAGAGGTACGCGCTTGCTGGGCACCTCGCGCTCCGCCAGATCATCGGGAAGAATGGATTTAT
CCGTCAACGTCCCGATCGCAACCCCGGCCTCCACCTTGAAGCCATCAGGTATATCAAGCTTTTCGACGAT
CCGGTCTTTGAAGATACCGCCCATCCCATGCGCATGATAGCCAAGTAGATGAGCTTGCATGGCGAGCGAG
AACCAGGCTGCGCCGGCATCGAAGGAGTGAGTGGCGGATGGCTTCTTCTCGCCTTCGTGCGAAATGGTGT
GGTCGCGGGAGATGACGAAAAGCAGCACGGAGGCGTTCTTCGCCCACTTCTGGTTTCCCTCCATCAACAG
TTCCACGAAGAGTGGCCAGTCTTCGCTGTCCTTATGGGCATAAACGAAACGCCACGGTTGATGGTTGGAA
GCGGATGGCGCCCAGTGGGCCGCGTCGAGAATGGTCAACAAATGCTCTTTCGGCATAGGGCTGCCATCGA
AGGCGCGCGGAGACCAGCGGTCGAGGAAGAGGGGATCGACGGGATATTCAGATTGCCTGTTATTGCTGTT
CGTCACGGGCGATGTCCTTTTGATTGCCGGGAAGGAAAAGGTATTTTTCGAAACTTGGCGCAGTCAAGGG
GTGACAAGTATGAATGCATCGTTCATATATGCATCACCTTGTCTGACAACCGGGAGAGAGTTCCATGAAA
TTGATGCGTGTTGGCCAGCCCGGCCAGGAAAAACCAGCCATTCTCGATGCGGAAGGAAAAGTCCGCGATC
TGTCCGCCCATGTGAAAGATATCGGCGGCGACGCGATTTCTCCCGAGGGTCTCAAGAAGATCGCCGCGAT
CGACCTCGCCACCCTGCCGGTGTTGAGCGAAGAGCGCATTGGCGCCTGCGTTGCGGGTACCGGAAAATTC
ATCTGCATCGGCCTCAACTTCTCCGACCATGCGGCTGAAACGGGTGCTACCGTACCGCCGGAACCGGTCA
TTTTCATGAAGGCGACCTCGGCCATCGTCGGTCCGAACGATAACGTCACCATTCCGCGCGGCTCGGAAAA
GACCGACTGGGAAGTCGAGCTTGGCGTCGTCATCGGCAAGACCGCGAAATACGTCTCGGAAGCGGACGCC
CTCGATTATGTCGCCGGTTATTGCGTATCGCACGACGTTTCCGAGCGCGCCTTCCAGACAGAACGTGCCG
GTCAGTGGACAAAGGGCAAGTCCTGCGACACTTTCGGCCCCATCGGCCCCTGGCTGGTGACGAAGGACGA
AATCACCGATCCGCAGAACCTCGGCATGTGGCTGAAGGTCAATGGCCAGACCATGCAGGACGGTTCCAGC
AAGACAATGGTTTACGGCGTCGCCCACGTTGTCTCCTATCTCAGCCAGTTCATGTCGCTGCATCCCGGCG
ATGTCATTTCCACCGGCACCCCTCCCGGCGTCGGCATGGGCCAAAAGCCGCCGCGTTACCTGAAGACTGG
TGACGTCGTGGAACTCGGCATCGAGGGCCTCGGTTCCCAGAAGCAGACTTTCGTCGCTGACATCTGATCG
CCGGCAGGCATTCAACGAAAAGTGAGGCGCCGGCGGGAAACCGCTGGCGCCTTAAATTTTGTGCACCTGC
GAAAAGCTGCTATGGTCAGAAAAAGAGCGTGATCGCGAGGGAGGCGTCATCAGTGTTCTACCACCTCTAT
GAAATGAACCATGCGGCCATGGCGCCGCTGCGTGCCGGCGCGGACATGATGCGCCAGGCCTGCAACAATC
CTCTCAATCCGCTGTCCAGCACCGCTTTCGGCAGAAGCCTCGATGCCGGTTTCGAGGTTTTCGAACGTCT
GACGCGCCGTTACGTCAAGCCGGAATTCGACCTCGGCTCCACGAGCGTCGATGGCCAGACCGTTGTTGTC
ACTGACGAGACCGTCTGGTCGCGCCCGTTCTGCAGCCTTGTTCATTTTAACCGCGACCTGGAGCCGACCC
GCAAGCCGGATCCGAAAGTCTTGCTCGTCGCGCCGATGTCCGGCCACTATGCGACTCTGCTGCGCGGGAC
GGTGGAAGCCCTGTTGCCCTCGGCCGATATTTACATCACCGATTGGGCCGATGCCCGTATCGTACCGGCA
ACTGAGGGAACCTTCGATCTCGACGACTATATTGACTATGTCATCGAAATGCTGCGGCATATCGGCCCCG
GCGCCCATGTGGTCGCCGTCTGCCAGCCATCCGTGCCGGTTCTGGCTGCCGTTTCCCTCATGGAGGCGGA
TGGCGATACGTTTGCGCCGGCCTCCATGACGCTGATGGGCGGACCGATCGATACGCGCATCAACCCCACC
GCCGTCAACGGTCTTGCCACGGCCAAGCCGATCGAATGGTTTCGCGACAATGTCGTCATGCAGGTGCCGT
GGCCGCAGCCGGCTTTCGGGCGCTATGTCTATCCAGGTTTCTTGCAGCTGTCGGGTTTCATGTCCATGAA
CCTCGACAAGCACATGACGGCGCATAAGGATTTTTACCTGAACCTGGTCAAGAATGACGGCGATTCCGCC
GAAAAACACCGCGAATTTTACGATGAATATCTTGCTGTCATGGACCTGACGGCGGAATTTTATCTGCAGA
CGGTGGAAACCGTCTTCATCGACCATGCGCTTCCGAAAGGCAATATGCTGCACCGGGGCAGGGCGGTTGA
TCCTACCGCGATCCACAATGTCGCGTTATTCACGGTCGAAGGCGAGAATGACGATATCTCCGGTGTCGGC
CAGACGAAGGCTGCACATGATCTTTGCCGGAACATCCCTGAAGACAAGCGCGCCCACTACATGCAGCCGG
ATGTGGGGCACTATGGCGTCTTCAACGGTTCGCGCTTCCGCAAGGAAATCGTGCCGCGCATGCTGGATTT
CATCGGCAAACACCAGATGGCCTAAGCGTGAAACGGCAGGTGGTGCCGCGCATTTGCATGGCCAAGCGAT
GGACGAATCGGTTATGAAGGCTTCATGTTTTCGCTCCTCAGAAAATCCCTGAAGTCACCGGCGCCCAAAA
AGGTCGTGCCGAGCCAGCGCACCGTTTCCGTTGCGGGACGGCAAGTGCCGATCACGGTCAGGGAAAACCC
GCGGGCAACGCGCATCACATTGCGCATCGAACCGGGCGGTCGGGCGCTGAAGCTGACGATCCCGATGGGC
CTGCATCACCGTCAGGTAGATGACTTTCTCGAAAGACACCAGGGCTGGCTGGAAGGCAAGCTTCTGAAGT
TCAGCCCTGATGACGGTCTTCGTCCCGGTGCGACCATCGATATCAGAGGCATCTCTCATCGCATCGAGCA
CACCGGCAGCCTGAGGGGCCTGACCCATATCGCGAAAGACGCTGATGGTGTGGCTGTTCTAAAAGTCAGC
GGCGCGCCGGAGCATCTGAGACGGCGGATCGCGACCTTCCTGAAAAAGGAAGCAAAGGCCGATCTGGAAC
GGCTGGTTGCCATTCATGGCCGTGCTGCCGGCCGGCCGGTGCGGTCCATCAGCATGAAGGATACACGCAG
CCGCTGGGGCTCCTGTTCCCATGATGGAAATTTGAGCTTTTCGTGGCGTATCGTCATGGCTCCGGACAGG
GTCATCGATTATCTCGCTGCCCATGAGGTCGCGCATCTGAGCGAAATGAACCACGGCCCGAAATTCTGGG
CGCTGTGCGAAAAACTCTGTCCACACACCAGTGAAGCCAAGGACTGGCTGAAACGCCATGGCTCCAAACT
GCACGCCATCGATTTCGATTGAAACTGGCGGCGTGCATCGCCATCTGGATTCACGTGAAACATTCCATCG
AAAAGGGATGCGATTTGGCTCGACTCTTGTCGCATTTCATGTCAGGTCGCGGGTATGAAACCGGATATCA
AGATTTGCGGATTGAAGACACCGGAAACGCTGGAGCGCGTCGTCCGGCGCGGTGCGTCCCATGTCGGTTT
TATTTTCTTTGAAAAAAGCCCCCGCTATATCGAGCCGGACCTTGCCGGCCGGTTGGCCGAAGCCGCCCGT
GGCGCCGCCAAAGTGGTTGCCGTCACTGTCGATGCTGATAATGATTATCTCGATGAAATCGTCGATCTTG
TCAGGCCGGATATTCTGCAATTGCATGGCAGCGAAAGCCCGGAGCGGCTGCTGCATATCAAGGCGCTTTA
CGGCCTGCCGGTGATGAAGGCGATTTCCATTCGCGATGCCGCGGATCTTGCCAAAATAGAGCCTTATATT
GGCATAGCCGACCGTTTCCTGCTGGATGCCAAGGCGCCTGCCGGTTCTGATCTGCCTGGCGGCAACGGCG
TCTCGTTCGACTGGACGATCCTGCGCTCACTTGACGAAAGTGTGGATTACATGCTTTCCGGGGGGCTGAA
TAAGGACAATGTCGCCGAGGCTCTGGCGGAAACCCGGGCGAGCGGATTAGATTTGTCGTCTGGCGTCGAA
AGCGCGCCGGGCGTCAAGGATTTGTCCAAGATTGATGCTTTTTTCGATGTGGTGAATGATTGGTCGAAAG
GCCCAAAGGGAGCTTGAAGTGAACGACGCGCCAACACCCAATTCTTTTCGTGCTGGTCCCGATGAGGACG
GACGCTTCGGCATTTACGGAGGACGCTTCGTTGCCGAAACGCTGATGCCGCTTATCCTGGATTTGCAGGC
GGAATGGGATAAGGCCAAGAGCGATCCCGAGTTTCAGGCCGAACTAAAATATCTCGGCACGCATTACACC
GGCCGCCCGAGCCCGCTTTATTTCGCGGAGCGTCTCACGGCGGAACTTGGCGGCGCGAAGATTTATTTCA
AGCGCGAAGAGTTGAACCATACTGGCTCGCACAAGATCAACAATTGCCTCGGCCAGATCCTGCTTGCCAA
GCGCATGGGCAAGACCCGCATCATTGCCGAAACCGGTGCGGGCCAGCACGGCGTTGCCTCGGCCACGGTT
GCTGCACGTTTCGGCCTGCCTTGCGTGGTTTATATGGGCGCCACTGATGTCGCCCGTCAGGCCCCGAACG
TATTTCGCATGAAGCTTCTCGGCGCCGAGGTAAAGCCGGTCACGGCCGGCCATGGCACGCTCAAGGACGC
CATGAACGAGGCACTGCGTGACTGGGTCACCAATGTCGACGATACCTATTACCTGATTGGCACCGCAGCC
GGCCCGCATCCCTATCCGGAAATGGTCCGTGATTTCCAGGCGGTTATCGGCGAGGAAGCCAAGGCGCAGA
TGCTGGAGGCGGAAGGCCGCCTGCCGGATATGATCATTGCCGCTGTCGGCGGCGGGTCGAACGCCATCGG
CATCTTCCATCCGTTCCTCGATGACAAGAATGTCCGTATCGTCGGCGTCGAAGCCGGCGGCAAGGGCCTG
TCTGGCGAAGAACACTGCGCCTCGATCACAGCCGGTTCACCGGGCGTGCTGCATGGCAACCGCACCTATC
TGCTTCAGGACGGTGATGGCCAGATCAAGGAAGGTCATTCGATCTCCGCAGGCCTCGATTATCCCGGCAT
CGGGCCAGAGCATTCCTGGCTGAACGATATCGGCCGCGTCGAATATGTGCCGATCATGGACCATGAGGCA
TTGGACGCCTTCCAGATGTTGACCCGCCTCGAAGGGATCATTCCGGCTCTGGAGCCAAGCCACGCGCTGG
CCGAAGTCATCAAGCGCGCGCCGAAAATGGGCAAGGATGAAATCATCCTGATGAACCTCTCCGGCCGTGG
CGACAAAGATGTCCACACCGTCAGCAAGTTCCTTGGAATGGATGTATAAGATCATGACTGTACGTATGGA
CAAGCGCTTTGCCGATCTGCGGGCTGAAAATCGCCCCGCCCTGATCACCTATTTCATGGGCGGCGACCCG
GATTTCCAGACCTCGCTTGGCATCATGAAGGCCCTGCCGGAAGCAGGCGCCGACGTTATCGAACTCGGCA
TGCCGTTTTCCGATCCCATGGCGGATGGCCCGGCCATTCAGCTGGCCGGCCAGCGCGCGCTGAAGGGTGG
ACAGACACTGAAGACCACGCTCGATCTCGCCCGCGAGTTCCGCAAGCAGGACAATGCAACGCCGATCGTG
ATGATGGGCTATTATAATCCGATCTATATCTATGGCGTTGAAAAGTTTCTGGACGACGCAATTGCCAGTG
GCATTGATGGCCTTATCGTGGTCGACCTGCCGCCGGAAATGGACGATGAACTCTGCATTCCGGCGCTTGC
GCGCGGCATCAATTTCATCCGTCTGGCGACGCCGACCACGGATGGCAAGCGCCTGCCGGCCGTCCTTAAA
AATACCTCAGGTTTCGTGTATTACGTCTCGATGAACGGTATCACCGGTTCAGCACTTCCCGATCCCTCGT
TGATCTCGGGCGCTGTCGGTCGTATCAAGGCGCATACGGAACTGCCGGTTTGTGTCGGTTTTGGCGTCAA
GACGGCCGATCATGCGAAGGCGATCGGTGCCGTAGCGGATGGTGTGGTGGTGGGTTCAGCCATCGTCAAC
CAGATTGCGGGCAGCCTGACCAAGGACGGGCAGGCGACCGCCGACACTGTGCCGGCAGTTACGACGCTGG
TAAAAGGACTTTCAACGGGCGTGCGTGCATCGCGCCTCGCCGCTGCGGAATAAGCGCGCGGCCCAGTCAG
GAGTAGACAGTTGAACTGGATCACCAATTACGTTCGGCCGCGGATCAATTCCATGCTTGGCCGCCGCCCG
GAGGTTCCGGAGAACCTGTGGATCAAGTGCCCGGAAACGGGTGAGATGGTCTTCCACAAGGATCTGGAGG
ACAACAAGTGGGTCATCCCGGCTTCCGGTTACCACATGAAGATGCCGGCCAAGGCGCGCCTTGCCGATCT
TTTTGATGGTGGCATCTATGAGGCCTTGGCCCAGCCTAAAGTGGCACAGGACCCGCTGAAATTCCGCGAT
TCCAAGAAATACACCGATCGCCTGCGCGACAGCCGCGCAAAGACCGAGCAGGAAGATACGATCCTTGCCG
GCGTTGGTCTTCTGAAAGGCCTGAAGATCGTTGCCGTTGTGCATGAATTCCAGTTCATGGCCGGCTCGCT
CGGCATTGCCGCCGGCGAAGCGATCGTCAAGGCTTTCGAGCGCGCCATCTCGGAGCGTTGCCCGCTCGTC
ATGTTCCCGGCCTCGGGTGGCGCCCGTATGCAGGAAGGCATTCTGTCGCTGATGCAACTACCGCGCACCA
CGGTTGCGGTGAATATGCTGAAAGAGGCAGGCATGCCGTATATCGTGGTTCTGACCAACCCGACCACGGG
CGGTGTCACGGCTTCCTACGCCATGCTGGGCGATGTCCATATTGCCGAGCCGGGCGCGGAAATCTGCTTT
GCCGGCAAGCGTGTCATCGAGCAGACCATTCGCGAAAAGCTGCCGGAAGGCTTCCAGACCTCGGAATACC
TGCTGGAACACGGCATGGTGGATATGGTCATCGATCGTCGCGAAATCCCGGACACGCTGGCCAGCATGCT
CAAGATCATGACCAAGGCGCCTGCCGATAACGCGAACGCCGTCGTTCCGCTGGCCGCTTCGGCCTGAGGA
AAAAAATATGTCGCCCGGAGGCATAAACTGCTTTCGGGATGATGCTATACGTTGCCTGATTTCATTTTTG
GGGCAGCGGACAAATGGCAAACAAAACGCCTGAAAGGCGAACGGAAGACATGACGAAGCCCGCGATCGGT
GAGGCCGAAAAGATCATTGAAGAGCTGATGCAGCTTCACCCCAAGGGGTTTGATCTTTCACTCGACAGAA
TTTCCCGTCTTCTCGAAAAACTCGGCAATCCGCAAAACAGAATGCCGCCGGTGATCCATGTGGCGGGCAC
CAATGGCAAGGGTTCCGTTAGCGCCTTTTGCCGGGCTTTGCTGGAAGCGGCCGGACTTCCTGTTCATGTC
CATACCAAGCCCCATCTCGTCAACTGGCATGAGCGCTATCGTCTCGGCGTTGCCGGGGAGAGGGGCCGCT
TTGTTGAAGACGCTGTCTTCGCGGACGCCCTGCGTCGCATCGAAGTCGCGAACGATGGGCAGAAGATCAC
CGTTTTTGAAATTTTGACTGCTGTCATGTTCCTGCTTTTTTCGGAGCATCCCGCTGATGCTGCGATCGTC
GAGGTTGGACTGGGCGGTCGCTTCGATGCAACCAATGTGATCAATAGCCCTGCCGTTTCCATCATCATGC
CGATTTCGCTCGACCATGAAGCTTATCTCGGCGACCGCGTGGAACTGATTGCCGCCGAAAAGGCTGGCAT
CATGAAAAAGGGTTCGCCCGTCGTCATCGGCCATCAGGAATATGATGCGGCGCGTGAAACGCTCGTCGCT
ACGGCCGAGCGGCTTGGTTGCCTGGTTTCTGTCTACGGACAGGATTTTTCCGCCCATGAAGAATTCGGCC
GCATGGTCTACCAGGATGAATTCGGCTTGGCCGATGCGCCGTTGCCGCGTCTTCCCGGCCGCCATCAGCT
CGCTAACGCTGCCGCAGCGATCCGCGCCGTGAAAGCAGCCGGTTTCGAAGTGACGGAGCGGATGATCGAA
AAGGCCATGACTTCAGTGGAATGGCCCGGCCGTCTTCAGCGCATCCTGACCGGCAAAATCGCTGAAATCG
CCCCGAAGGGTGCCGAGATCTGGATCGATGGCGGTCACAACCCCGGCGCGGGTGAGGTGATTGCCGAGGC
CATGGCAGGTTTTGAGGAAAAGACGCCGCGCCCACTCTTCATCATCGCTGGCATGATCAATACCAAGGAC
CCGGTGGGTTATTTCAAGGCTTTCGCCGATATTGCCGAATATGTCTTCACCGTGCCGATAGGCGGCACGG
ATGCGGCGATCGACCCTGTCGTGCTTGCCCATGCCGCTTTTGATGCCGGTCTGGTGGCCGCGCCCACATC
GACGCTGACCCATGCTCTGGAAGAATTGTCGCGCCGTGTAGATCCCGAAGGACCGCCGCCGCGCATCCTT
ATCGGCGGATCGCTTTATCTTGCCGGAAACGCCCTTGCTTTCAACGGTACCGTTCCCCAATAAAAAAGCC
CGGCGATCATGCCGGGCTTTTTTCATTCCATAAAAACGGCTTAAGCAGCGCTGGAAATCCAGGCGGAAAG
CGCTGTCTTGGGTGCAGCACCTACCTTGATATCAGCCACTTCGCCACCCTTGAATATGGCAAGCGTCGGG
ATCGAGCGAACGCCGAACTGAGCGGCCAGCTCCGGGTTTTCGTCGATGTTGAGCTTCGCAACTTTGACCT
TGCCAGCCAGCTCGGAGGAAATTTCCTCAAGGCTCGGCGCGATCATCTTGCACGGACCGCACCACTCGGC
CCAGAAATCCACCACGACGGGTTCGGCGGATTCGAGGACTTCGGACTGGAAGTTGGCGGCATCGACTTTT
ACGGTAGCCATATCTGGCTCTCCTTTCAGTAAATCTTTTCCGCTATCGATGTGATGCGGGCGCGTCGAAA
TTTCAATGCCCCGGTATCTCACTTTGTCTTTATTGCGGCAAGGGCCTCTGCCATGGCATCGTCGTCAACC
CGCACAAAAGCGGCACTTTCCGTATAAATCAGCGCACAGACAAATTCCTTGCCGGGGTAAAGCGGCGCCA
GAATTTCGCGATAAATGGCAAGCTGCGCGACGTGCGAGAAGGGAAGCTCGCGTGCTTCGCGCGGCGGCAC
GCGGTTTGTCTTGTAATCGACCAGAATGACCCGATCACGCTCCACCGCCAGCCGGTCGATGCGGCCGGAG
ACGGCATAGTGCTGCCGGCCGAGGGTCATCGTGCCCATAATCGACACTTCCGCACGGCTGTTGGCGGAAA
AGGCTGGCTGAACCGCTGGTTCGGAGAGGACCCGCAAAACCGCCTGGATCAAACGCTCCCGATCAGTGGC
GGGCCAGAAACGCGCTGCGCGCTCGGCATAACGCCGGGCTGCCTCTTCCCGCTCGCTTTCCGCAAAATCC
GGCAGGGCCTGCAGCATTCGATGCACCAGCTTGCCCCTTTGCAGGGCAAGGCTGGAGGCCTCGGTTTTTT
CTCCGAACAGCGGTGAACGCACGGCCAGATCGTCCGCACCGTCATCAATGATGGTTCCCGCGCCCGATGG
GCTGAGCGGCCTTGGCAGGGAGGGCAGCGCGGGCAGGGGGGCAAGAAGGCCGGGCGGAAGCGTGTGGTCT
TCTTCCTGCTGGGGTTCTGCGGGCTTGTGCGGTGCAAGTGCCGGGCGTGCTTCGGACTTACGCCAGACAA
GCCCCTGCCATTCCTCGCCATCGGCGCTGAACGCCTGCGGCTGGCAATGATCCTGATTTTCCGCAAGCGC
CGCCTTGACGATAGCGTGCCAGCATTCGGGATTTTCCTTCTGGCCGCGATAACCGCAGACGACAAGATGA
TCGGCGGCGCGGGTCATCGCCACATAAAGCAGCCGACGATATTCATCTTCCGCGGCCGTTTTCAGGCGTT
CCTCATCCGAGCGAATGAGATGATTGGAAAAACCGCTGCCGGGCAGCCAGACCGGAAAGGCATCGCCATC
CCCCTCCACGAAGCGCAGTTTCGGCACATGGCTGTGGTTGAAGGCCTTCGAGCCGCCATCCACGACAAAG
ACCACCGGTGCTTCAAGCCCCTTGGACGCATGCACGGTCATGATGCGCACTTCGCCGCGATCCTTGTCCT
GCTCGCGCTTCACTTCAGGTGAATCGGTCTCCAGAACCGAGAGAAAAGCCTGAAGACCGGGCAGGCCGGT
TCTTTCGTGATCCAGCGCGAAGGAGAGGAACTCGTCGAGAACGTCGCTCGCCTCGTTGCCAAGACGGCCA
AGAAATTTTTTGCGGCCGTCATGCAGGGTCAGAACCGCCGCGAAAAAATCATGCACCGTGGCGGTTTTCG
ACAGTGAAATGAAATGCCGAAGCTTGTCGGTGACGATGGATAGACGGCTGGTTTCTTCGCCCGAAAGGAC
TTGCAGCCTCTGCCACACACTCTCCGCCTCGGATCGCGTCGCGGCGATCTCGAAGACATCGTCTTCCGTC
AGGTTGAAAAGCGGGCTCTTCAGCAGGGCCGCCAGCGAAAGATCATCCTCCGGCAGCACCACGAACCGGC
CGAGCGCCAGAAGATCCTGCACGGCGATGTGATCGGTCAGGCGGAGGCGGTCGGCACCGGCAACGGGAAT
GTTCTTGCGCCGCTTCAACTCGCGGGTCAGCGCGTTGACGAAGGCAGCGCGTTTTCTGACAAGCACGAGA
ATATCGCCGGGTTCGACGGCACGCTCCACGCCCTTTTCGATGATGGTTTGGTTTCCGATCATATCGGCAA
TGCGCGCGGCGATACGCCGGGCGACGATGGTGGCCGGCGCGCTTTCCCGCAGCGCGTCGAAGGGGGCGGT
CCAGTCCTCTTCATCTTCGGTGGTTTCCGGTGCCACCATATCCCACACTTCCACGGTGCCGGGATGGCCG
GCGCGGTTGGAGCGGTGTTCGACGGGCTCATTGTCGGCGCTGAGGCCGCTCGCGTTTTTCGGGTCTGAAA
AGACCTGGTCGACGGCAGCCAGCACATCTTCGGTGGAGCGGAAGGAGAGCGGCAGGCGGATGCGGTGGAA
GGCCTGCTCCACCTGATCGACACGCCTTTTGGTCTCATCGCGCTCCTGCGAGAACCGTTCCGGTCGCGCG
CCCTGAAAGGAATAGATCGACTGTTTTTCGTCACCCACGGCAAAGAGTGTGCGCCGCCCCATGCGGGCGC
TTTCACCGTTGAAGAAATCCGCCGCCAGCGACTGGATGATTGACCATTGCACCGGGCTGGTATCCTGCGC
CTCGTCGACCAGAATATGGTCGATGCCCTGATCCAGCTTGTAATGCACCCATGCACCTGCCGTATCGCGA
TTGAGCAGATTGGCGGCACGCTCGATCAGATCTTCAAAATCGAGCTGGCTTCGCTGCTTTTTCAGGTCTT
CGAAATCGCCGATCAACCGTTCGGCCAGCACAAGGGCACTTTTAGTTGCCACCAGCATGCGCACCAGACG
ATAGCGATTGCGGCAGGCCACGACATGGTCGCGGGCCAGCGTCAGCGCATCAACGAGATCAGGCGCGGAT
TTCTGCATGCCCTTGTTGATGACATAGGCGTCCGATTTTTTCTCGCCCTTGGCCGTCAGCAGCGCGGCTT
CGATGAGTTCCATCCGCCGCACCGGGTCCGGCTGCCGTTTTGCTTCCCGGAGCGCATAAGCGACCTCGAT
GACACGTGATCCGCCCACCTCATCGGCAAGCGTAAGGTAGGTGTCGAGCACAAGGCCGGAAAGACCGGGC
AGGGGCCAGAAGGCTTCAGCCGCCGTTTCCTCGGTCTCCCCGGCAGCAATTTGCATCTCCTGCCGCAAAC
GGACATCGAGGCCGCCCGACTGTTTTGCCTCGTGCAGGAACGAGCGAAGCGCGCTGCGATTGGCGATGAT
GGCGGAAAGCAGCGCTTCCAGGCCGCTTTCATCGGCAAGATCGAGCACATAGGCGAGCGCCTGCACCAAT
TCCGCGTCGTCCTCAGTCGAAACCGCCGTCAGAAGCGAACGGCGCGCCTCGGCCAGAAGCGTGGTGGCGG
CGCGATCATCGAGAACCGAGAAATGGCCGGCGACATTGGCCTCCAGCGGGAATTGGTGCAGCAGGGCTTC
GCAAAAAGCGTGGATGGTCTGGATTTTCAGCCCGCCCGGTGTTTCCAGCGCCTTGGCGAACAGCCGCCGC
GCTTCGGCGAGCTTGATACGATCGGGCACCTTGCCTTCGATGGTGGTGATGCGGTCCTTGAGATCGGAAT
CCGGCAACGTTGCCCATTCTGCCAGCCTGTCGAACACGCGGCTCGACATTTCAGATGCTGCGGCCTTGGT
ATAGGTGAGGCAGAGGATCGCCGAGGGGCGGCATCCGGCCAAAAGCAGGCGGATGACGCGCTGGGTCAAA
ACATGGGTCTTGCCGGAGCCGGCATTGGCCGACACCCAGGCCGAGCTTGCGGGATCGGAGGCAAGCCGCT
GCCGGGCACTGGTCCAGTCGATCCAGCTTTCAGGTGTATCGGCGGCAGGTCCGGCGTCGAAGGGATCAAT
CGTCATCGCCGTCTCCCGGTTCCGCCGTCGACCATTCTGAAACGCGGGCGAGGTGGTCATATTCCCCGCC
ATAGGATTGCTGCTCTTCCGGCACCAGCCGGGAGGCGAAACCGTTTTCACCGTCGCGCAGCGAGCGCACG
AATTTGGCAAGCTGGTCGATCGATTCCGTTGCCAGTTCGATAGCGGATTTCGGCGGTCTCTTGCCGCTTC
GGTTGGAATGTTCGTTATTCACCTGATCGGCAAAAAATCGGTCTCCCGGCCGCAGGCGTACATAGATGAG
GTTTTCGGGCGTGGGCGAACCTGTTTCGCGGAAGGCACCGCGCATCAGTGCCGCCGCTTCCAGCGCCAGC
TGCGGGTCGAGCAGCGCCCGCGCCTGATTGACGGAAGGCGCAAGACCGGTCTTGTAGTCGATAATATCCG
CCTGGCCGCTGGTCTTGATGTCGATACGGTCGGCGACGCCGGTCAGCCGGATGCCCGCCTCTGCGATCTC
CTGCCCGGCCCGTGCTTCGAAGAAGCTGCGGCGGATGGAGGGGTGCCGTTCTTTCTCCCAATCGATGAAG
GCGCGGGCCACCGCCGCAAAACGCGGACGCCAGATGACATCCACATGCACAGGCAGGTTTTCCGCGTCGA
AACAGTCGTCGAGAATGCGTTGCATCGCCTCAAGCGAGGCCGGTGTGCCGGGAATATGCCCCTCACGGGA
ATAGCGCTCAATAATCCCGTGATAAAGCGTGCCGCGATCGGCGGCGTTCGGGTCGCGGTTGAACGGATCG
AGCGGATCGAGCTTCAGGATGCGCCGCGCATAGATCGCATAGGGATCCCGCCGCAGCCGCCCTACTTCGC
TGAAGGAGTAGCTCTTCGGCTGCAGATCAGCCGGCGGTTTGGGGGCAGGGCGCTTTGCCGTCTCCTGATC
GATGCTCTCGTCCATCAGACCTGCCCAATGGCGATAGGTCTCGCCGCGCTTCCTCAGTTGTTCGGCGAAA
TTCTCGCCACCCAGAGCCAGGAGCCTTTGCAGCCAGCGGGAGGCGACGGCGGGGGTGGAGCCCTGCCTCA
GCGCCCGGGTGTAAAAGATCTGCCGGGTGCCGTTCGCCATCTCGAAGTCATGCGCGAGCTGGCCGATGCG
CCGTTCCGGCGGCTCCAGCCCGATGGCGGTCTTCATGCTGCGGGACAGGAACGGATTATTGGCCGTCTGG
CCCGGCCAGAGCCCTTCATTGAGACCACCGATGACGACGGTGTCGACGCTTTGCAGCCGTGCCTCCAGCG
CGCCGAAGATGAAAATGCGCGGATGGCGCATGGAACGCGGCTTGATCGATTCGCCTGCCACCAGCGCTGC
AAAAATATCGATCCATTGCGGCCCGTCCGCGTCGAGGATGTCGCCGCTCTCCATCAGTTCCGCAAAGAGA
CTTGAGAGTTTGTCTCCCGCCTCGCCAGACCACAATGCGGCCAGATCATTGCTGTCGTCGGCACAGATGG
CCTCGATCACTCGGCCTGTCCGCCCAGCCCAATCGGAAAGCGGCAATTTATCGGTGAAGGCGCGCCCGGA
GCGGTCACGACGGATGAACGCGGAGCCGAGTGGCTCCGTAGCGATGGCGATCCGCCGGGCCAGATCGCGG
GCCGCATCAACACTTCCCTCCGGCAGCGCCACCCGCCAGGCGGGCGGGTGCCTGTTGTCACGCTGGGCCA
GAAGCTGCGCGTCCAGAACCACTTCGAGATTGCCTATTTCGGTTTCGACGCGGCCACCGCGCAGAGCGAT
CAGTTCCAGCGCTTTCGAGGCCTTGGTAAAAGCGTCACCGGAAAGCCCGAAGCGGGCGAGGGGATGCTTC
AGGAGCGAAATGATTGGCACCGGGTCTCCGGGCCTGAGAATGGCTTCCAGCGCCAGTTGTGTCAGCCCTG
CCTGCGGCGTGGCGGAAAGCGGCGTCCCGGCCGAATCGTCTGCCTCGATGCCAAAACGTTGCAACTCCGT
CGCGACCCGCCGCGCCAGTCCGCGGTCGGGCGTTATCAGTGCCGCCTGAGACGGCCGCCCAGGACCCGGG
GCCTCCAGCGCCAGCCGGAGCGCCACCGCGATGGCGGTCGCCTCTTCACGCTGATTGGCGGCCTCGATCA
ATGTGGCCGCTGCGAAGGCTTCATCGAAAAATCCGGGATCCCGGCCTTCGCGCCAGCCGTTCCAGTCGCT
TGTGGACTTGGCGGGTGCGAGTGCTGCCGAAAATACGGCCGCGCGCTTTTCGAGATCACGGTCGAGGGCG
CCGATCTGAACCACCTCGTCGCGGGACATGCCGAGCTTCTGCAGCAGCATATAAAGCCCATATTGCGGAT
GGGTGCGGCTCGAAGGATCGGTGGGGTCCTCGATAATCGCCTGCCACTGTTCTTCGGGCATCGCAAGATC
GAGCCCCGGAAGCACAACGGTTCCCTGCGGCAGAGCGGCGACGGCGGCGATGAGATCGGCGGCGGCCGGA
ATGGAGCCCGTGGAGCCAGCCACGATGATCGGCCCCGTATCCGGCAGGTTGGCAAGCCGGTCCGCCTCTG
CCCGCAGGATGGCGTTGCGATGCCGGCCCGCGGAGGAACGGTTGAGTTCTGCAAGCCGCGCTGGCCAGAA
GACGCTGGCGATCTTCAGGAAATCCGCCGTCAGCTGCCACCATTGCGCATGTTCGCCGGTATCGAGATGC
TGCAGCGCTTCCCAGTCCTTTTCTTCGGTATCCATCGCATCGATCACCTCGCCGAGCGCACGCGCCAGCC
AGATGGCATCCGCGGGGCTGGCAGGGGCGACGAGCGGTGAATCCGAATGGATCGCCCGGATGGCGTCGGG
CAGGCTGTTGCGCCAGGCGAGGATGAGGCGCGCCAGTTCGATCTGCCGGCCGGTGCCGGAAATCGGTGGC
GCCAGATCCATGATCTCGGGATTTTCGATATCGAAGAAACCGCTATCGTCATCCGTTTCACCCAGAGGCC
GGATCAGCGGCAGAATGGCGGATCGGCCGCCCAGAAGATCGACGAATTCGGAGCGCAGCACGCGCGCAGA
GCGCCGCGTCGGCACATAGATCGTCACGCTCGCAAGCGAAAGAGGATCGGTCGGATCATATCTATAGCCG
GCTGTCAGCCGCCCGTCACACAGCGTTTCCGCGAGCGTTTTGAGAAACGGTGTTCCCGCAGCGATCGTCA
GGACGCGCTTTGCGTGGTGGGTGAGCGTCATGCGAAACGTTTTTCTCTGAATTGCCGGATGATGCTTTCC
GCATCGTCAATCGCGTCAGGCGTTCCCACGGTGATCCAGTGGCCATCCAGCGACAGGCCGAAAAGCCGGT
CTTTTTCAATGGCGCGGTCGAAATAGATGTTAAGGTTGAAAGCGTCCGCCGGCGCATCGTCAAGCAGCCG
CGAATCCATGGCGATGGCGCCGGCATAAACCACCGGGTTAGCGTCACCATCGCGATAGCGCGTCAGCTTT
CCCTCGCCGGCAAGGTTGAAATCCCTCTTGCCGTTGTGGCCGGTGGTGCGATCCATGTCGACGCAAAGCA
GCGCCATGTCCATACGCGCCGGGTCAAGGAATTGAGCTAGCTTGCGCAGGTTGCTGACGGCGTTCAGCCG
CTCACCAATCCAGAAAAGATCCGCGTTCATGACGAAGACCGGGCCGGGTTTCAGAAGCTTCAGGCCTTTT
GCGAGCCCACCGCCGGAATTCATCAGCTGCGTGCGTTCATCCGAGATCAGAATTTCCGCATCGGTGCGAT
GTCCAAGGTGGGAGATCATCTGTTCGGCATGGTGATGCACATTGACGACGATGGTTTCAGCCCCGGCTTC
GACAAGGGCGTCGAGCGCGTAATCGATCATCGGCTTGCCGGCGATCTTCACAAGCGGCTTCGGGATCGTA
TCCGTGATCGGGCGCATGCGCGTGCCAAGCCCGGCGGCCAGCACCATCGCGTTTTTGATCGTCATCGTGG
TCAACCGTGTTAGTCGTTAAAGTCCATGCCCATACGGACACACCATTCCCGGAGTGGCGCGAGTTCGGGA
TGCGAAAGCGCGTCAGCGAGATAACGGAACGTCCGCGGCATATGTTTCATATAACCGGGTTTCTTGTCCC
GTTCCAACAGCCTCACCCAGATACCAGCAAGCTTGCAGTTGCGCTGCGCCGACATGATGGCGAAAGCCTT
GAGGAATGCGGCCTCATCGAAAGCGGGCGTCGCTTTTCTGCTGTTGAGATAATGCGACATGAGGCGTGTT
TGTAGTTCGGGGGGGATGGTGACCCGCGCATCCTGCACGATGGAAGCGAGATCATAGGCGGTGGGGCCAA
TCATCGCATCCTGAAAATCGATTAGGCCAACTTGGCCGATGCCGCTATTCTGCGCCTGCCAGAGAATATT
CGGCGAATGGAAGTCACGCAGCAGAAGTCCCGTTTCGCAGCCGGCGAGCGCATCGATCAGGCCGTCCCAA
ATGGCGTAATAATCCTGCTTCTCGCCATCGGTGAGCGCTTTGCCGCGCTTGTGGGGCAGATACCATTCCA
CCAGCAGCGATACTTCGATCTTCATCGCCTGCCGGTCGAAGGAAGGAATGTCGTAGGTGCTGCCATCACG
CATCGGCAGCAACGCCGGGCGCGGTGTCTGGTGAAGGGTGGCGAGACAGGCGACACTTTGAAGATAACGT
TCTTCTATCGGTGTGCCATCTGCAGCAAGTACACCCTCCCGTCCGAGATCCTCCAGAAGAAGAATGCCCT
GATCGATATCCGCGGCCAGAATCTCCGGCGCACGGAAACCGCTGTTTCGCAGATAATCGCCGATCGCCAC
GAAGGAGCGCGCATCCTGGGCAAGATGGACGATTTCCGCGTAAGTTTTGCCGTCCGCAACGATCGCTCCC
CTCATGGGGCGCCGCCAATCCATCAAAATAAGGTCGGGGCCATCGGTCGAGATCGTTTCATAGGCGCGTG
TCGAGGCATCACCACTCAGGAAACGGCGAGTCGCATCGCCTCTGCCGTTTTTCGCCAGGAATTCACGAAT
GGCGAAAACACGGTCGAGCCGCGCTTTCTGTTGTGCCGGCGCCTCTATCACGGCCACGCGACCTTCACCC
GAATGTGTTAGCTGCAGGGTGATCGTCTGGGCCGGAGGCAAAACCTCAGCGGCGATGTCGGGCCACTCGA
TCAGGCAGATACCGTCCTCCAGCATCTCGTCAATGCCGAGTTCATCTAGCTCGGAAACATCCGAAAGCCG
GTAGAGATCGAGATGGGCGACGGGGATGCGGGTCGTATAGGTCTGGATGATGGTGAAGGTGGGGCTTGGA
ACCTCAAGATCGGGCTCATCCGCCATCGCCCGGATGAAGGCGCGGGCGAGCGTTGATTTGCCAGCGCCGA
GATCGCCGATCAGCGTCAGGCAATCGCCGGGTTTCAGGGCCAGGGCAAGGTCTTCACCGAGCCTTATGGT
GTCCTTTTCTCCCGCCAGCGAAATGGTGATCGGCAAAATGTCTTCGCTCATTCTGCGGCGATGGAGTGCG
GCAGTGTGGCGGAGGGAATGCGGCAGGTGACGATGGTGCCGTTGCCGGGCCGGCTGTCGATGCTGACGGT
GCCATGATGCAGGCTGACGAAGCTTTCCACGATGGAAAGACCGAGCCCCGCACCGGTCCGCCGCCCGCCA
TTGCCACGCGTCGCAAAGCGGTCGAACACGCTCTTCAGCATGTCTTCGGGAATGCCCGGACCCTTATCTG
CAACGGAGAATACGAAGTCGCCTTCGCTGCGCTGGCAGGAGAGCTGCACGGAGGAACCTTCGGGTGCGAA
GTTGATCGCATTGGTGAGGAGCTTGATGAGAATCTGCTTCAGCCGCTGGTGGTCGGCCACGAGACTGCCG
AGATGGGCAGGCGCGACGATCTCGAGCGAAATACCGCTTTCCTGCAGCCGGTCGGCGATCTGCACCGAAA
CATCGTCGAGCAGCTCGTTCAGATCATTATCCGAATAATTGAGCTGCATGATGCCGGCATCGACGGTCGC
GAGATCGAGAATATCGTTGACGATGGTCAGAAGAACCGAGGACGAGGTGGAAATATGGTCGAGATATTCC
GCCTGCCGTTCCGTCAATTGGCCGATGCCCGGCGTTTTCAGGAGATCGGTGAAGCCGATGATATTGGTCA
GTGGCGAGCGAAGCTCGTAGGAAACATGCTGCACGAAATCGTTCTTCAGTTCATCGGCCTTCAGAAGCGC
GTCGTTCTTTTCCTTGAGCGCCCGCTCGGCGCGCACGCTGTCCGTCATATTGACAAAGGTCAGCATGGTC
TGAGCGTCTGGCAGCGGAATGATCGCATAATCGAGCACGAGACCGGAAAGCAGTTCCAGCGTGCCCTGCC
GGGAAGGCCGTTCGTCATCGAAGCTGGTGATGAACTGGCTGAAGGCGCGCCAGCCATCCGGCCCGTCATA
GGATTGAGCGCAGGCGGTTTCGATGGCGCGAATATGCGTGCCTGTTTCCGCCTCATCGGCCGTCACGCCC
CAAAGAGCCCGGAATGCCGGGTTGGAGAGGCGAATGCGCCCGTCTGCGCCGAACACGGCGACACCTTCGG
CCAGATGGTCGATGGTTTCGCCCTGCACCTTCACCAGGGTGTTATAGCGCATCTGCAGGTCGACCTGCTC
GGTCAGGTTCTCGAAAACCCAGGTCGCGCCACCTTGCGGATGGGCCGTGGCGATCACCCGCAGGGTCTGG
CCGTTGGGCAGGTGCCAGAGATCCGTCTTGGTATCGAGCGACCGGTAGACGGAAAGCGCCGTTTCCTTCC
AGTTCTTCCAGTTCAGCTGCTCGGGCAATTTGCCGGCGCTACGCAACCTGTCGAGAAGCTCGGAATTGTC
AGGGCCGGATTCGAGGAGAACCAGATCGAAGCCCCACAGGCTGGCAAAAGCCTGATTGTAGAATTGCAGC
CGCTGCCGGCCGTCAAAAATGGCAACGGGCGTCGCCAGATGATCGAGCGTTTCGGCGTGGCTTTTCAGAA
CTCGCTTGAGTTCTTCGCGGATGGTTTCCGCTTCGGTGGCATCGATGGCGATACCGGCTGATCCGCCCGC
CGTCTTGATGTCGACAACGTCGAAGAAGCTGCGGTTACCGGAAACGACTGTCGAGATGCGGTCGTGATAG
GGCGATTCCGGCGTCGCGGCCGCGCGTATCTTCTGTCGGGTAACCGTGTTCAGAAGTTCGCGCTTTTCCT
GAACGGCCTGCTCGGCATTTCGCGCATCCACCGCATGGGCATAAGCGTGGTTGACCCAGGTGAGTTCACC
CTCGCCATTACGCCGCCAGACGGGCTGTTCGATGGAATCGAGAAGTTCCTGAAATGTCGATACGGAGGCA
AGCAGACGCTCGCGTTCCACCTGCAATTCGGCGAGTTCGGCGCGGAGATTGTTGAGCGCGATGAAGCGCG
CAAATGCGTTGCCGCCGGATACACGTCCCTGAACTTCAATCACTTCGCCGCGCTGCGTCTCGATGGTCAG
ATCGAAGCTCTGGGCGTGGCTGCGCAGTTTCTCGATGGATTTTTCAAGCTGGCCCGCGGATGCCGGTTTC
AGCCAGCGGCCGAATGCCAGAAAATCCTGGTCCGCCTGCGGCACACCGGTCTCGGCCGGCAGCTGTCCCA
GAAATTCCGGGCGTTTATCCACGCCATCCCAGATGACGATGCGGCGGCTCTTATCGGAGATCAGCGCCTC
GTATTTCGCGATCTTGTGGTGGGATTGCGCGAGTGCCTGACGGTATTCGCTGCTTTCCGCCTCGATATTG
CCGCGCTGGCGCACCAGCCAGACGACGGAAAACAGCGTTGCCGAAAGCATACCGACGAAAAGCGAATAGG
TGATGGTTTCTCCAGACGAGAACAGCCGTGCGCTGGTCTTTGCCACAAGGCCGTCCTGGGCCATCGCAAC
GGTGCTCGAGCCGGTGAGAACCGTACCCGAAAGCAGGATACGCGCCCGCGAAAAGCCGGTCCGGATCGCG
CGGATTGCCAGCCGGCAACGTGCCAAAGCATTTCCAGAAAAAGTGGGCGCCGGTTTTCCATCCGGAAAGA
CGCAGAAACGCTCCAACGCCCGCGTGCTTGATGCCACGCTTGCGTGCGTGTTTTCAACGCGTTGAACTGT
CTGCTCGCGCAGATCCGAATTGTGAACCGTCATCCCCGGTCTGTCTCCGTCCTATGTGCCGCATCTTCGA
CAAGACATCCCATTTCGTCCACGCCGCCCTTTGGTGTGTCCGAATCAAGTCCGATGACAATACCGTCTTC
ATAAATCTGCGGGAAGGGAGCGCGCAAAAAAGATGCCGCGCGCTTTGTCAAGCGCACGGCATCTAGATAT
TGTGTAATTTCAGTGGATATTAACTATGATATTAATATCTGTAGTGTTCAGCCTTGAACGGACCCTGCTT
GGAGATGCCGATATAATCTGCCTGAAGGTCGGAAAGTTCGGTTAGCCGCACACCGAGCTTCTCGAGGTGG
AGGCGCGCGACCTTCTCATCGAGGTGCTTCGGCAGCACGTAAACTTCGTTCTTGTATTCACCCGGCTTGG
TGAAAAGCTCGATCTGGCCAAGCACCTGGTTGGTGAAGGATGCCGACATGACGAAGGACGGGTGACCGGT
AGCGTTGCCAAGGTTCAGCAGGCGGCCTTCGGAAAGCAGGATGATGCGGTTGCCCTTCGGGAACTCGATC
ATGTCGACCTGCGGCTTGATGTTCGTCCACTTCAGGTTACGCAGCGAGGCGACCTGAATTTCATTGTCGA
AGTGGCCGATGTTACCGACGATGGCCATGTCCTTCATCTCGCGCATATGCTCGATGCGGATCACGTCCTT
GTTGCCGGTGGTGGTGATGAAGATATCGGCGGAGGAAACCACGTCCTCCAGGCGAACCACCTCGAAACCG
TCCATCGCGGCCTGAAGTGCGCAGATAGGGTCGATTTCTGTGACCTTCACGCGGGCGCCGGCACCCTGCA
GCGAGGCCGCGGAACCCTTGCCCACATCGCCGTAACCGCAGACCACGGCAACCTTGCCGGCCATCATCAC
GTCGGTTGCACGGCGAATGCCGTCGACGAGCGATTCCTTGCAGCCGTATTTGTTGTCGAACTTCGACTTG
GTAACGCTGTCGTTGACGTTGATGGCCGGGAAGGGCAGCAGGCCCTTCTTGGCGAGATCGTACAAACGAT
GAACGCCGGTCGTCGTTTCTTCCGTCACGCCCTTCAACGCATCACGCTGCTTGGTGAACCAGCCGGGGGA
AGCCTTGAGGCGCTTGTTGATCTGCGCGAAGAGGATTTCCTCTTCTTCCGACCCCGGATTGGAAAGCACA
TCCTCACCGGCTTCGGCGCGTGCGCCAAGCAGGATATACATGGTGGCATCGCCGCCATCATCGAGGATCA
TGTTGGAGAGGCCGCCATCGGTCCACTGGAAGATCTTGTCGGTATATTCCCAATATTCTGTCAGGCTTTC
ACCCTTGACGGCGAAGACCGGAATGCCGGCTGCTGCAATGGCCGCTGCCGCATGGTCCTGGGTCGAAAAG
ATGTTGCAGGAGGCCCAGCGGATTTCCGCGCCCAGTTCTTTGAGCGTTTCGATGAGAACACCGGTCTGGA
TCGTCATGTGAAGAGAGCCGGTGATACGTGCGCCCTTCAGCGGCTTGCTTTCACCGAACTCCTTGCGGCA
GGACATCAGGCCCGGCATTTCGGTTTCGGCGATGTCCAGTTCCTTGCGGCCGAATGCGGCAAGGTTGATG
TCGGCGACGATGTAGTCCTTCTCAAGGCTCATAAGGTTCTCCAGATCAGAAACGCCGCGCCTGACGGCCC
GGCTCTTAAACGTAGCAGCGGTTTAGCAGGCCACAACCGATCTGGCAATAATGATATAAAGAAGTCTTTA
TGTCTTTATATGGGGCGGTCTCAGGCCTCTTCGCCAAAGCGGTTGGCGACCAGCGCTTCCAGTGCGGCCA
GCGCCTCTACCGCCTGATTGCCACTCGCCTCGACATAGACGCTGCATCCGGGACTTGCCGCCAGCATCAT
CAGGCCCATGATGGATGTGCCGCCAACGGTCATGCCGTCCTTGGAAACCGTGATCGTGGCGTCGAAACCC
TCGACCATCTGCACGAACTTCGCGGATGCCCGAGCGTGGAGACCGCGCTTGTTGATGATGGGCAATTCCC
GGGAGAGAGGCGACATGGGCTGACTTCTTATTTGCCGCTTAAAACGCGGCTGGCGACGTTGATATATTTG
CGGCCGGCATCGGACGCATCCTGAAGGGCCTTGTCCATATTATCTTCGCTGCGAACGCCTGCAAGCTTGA
TAAGCATGGGAAGATTGACCCCGGCGATGACTTCGACATTGCCGTTGTTCATGACTGAGATCGCGAGATT
GGACGGCGTGCCACCGAACATGTCAGTCAGAATGATGACGCCGTTGCCATCATTGGCGCGCGCGACGGCG
TCGATGATATCCTGCCGGCGCTGATCCATGTCGTCTTCGGGACCGATACAGACCGTCTCGATCAATTTCT
GGGGACCGACGACATGCTCCAACGCATGGCGAAACTCCTCAGCCAGCTTGCCATGGGTGACAAGCACTAG
TCCGATCATGAAATGCTCCCTTGCACACGCACTCTCATTGCCGACTATCGCAACGCGGCAATCCTGTCCA
TCGGTGGGATTTCATCTTGATGAGGAAAATGCGAATCGCAAGCCTAAAATCGCCTGAATCACGGTCACTT
CACATTCGTTTTAAAAAGATTCTGAGCAAGTGCAGCAAACTTTCCATAGGGCACAAGACTGGAGAGGGGA
ATACGCAGAAGCCGAAGATGCCCACCGCAGGGCATTAACAACGCTTCGTCATCTTCGGGAAGTCTTGGAT
TTTCCGGTGAAAGAACTGTCGTGACGGCGAAATGTAGTACACCACTTGGGACGCTTTTGACGGAAACAAT
GCCGCTGCCGCGCAATTCCAGTAGTCCGGCGATTGCTTCCGGCCGCTCGGCGATGATGGTTTCGCCGTCG
CGATACACGAAAATCTGATCGTCCGCGATCAGGGCCGCCGGCAATCCGCACCGTTCCGCCTCTGTCAAAA
AGCTGAAGGCGAGCTCGCTCTTGCCGCTTCCCGACGGACCCGTGAAGAGGATGCCGGTGCCGTCGACGAC
GATGGCGGTCGCATGCAGGTTGAAGCGTTCAGCGTTCATGGGTTTCGGCCGCCGGCAGCGACAGGGTGAA
GCGCGCGCCTGATATAACGCCGTATTTGTCGACCACGTTTTCCGCCCGGAGGCTGCCGCCATGGGCTTCC
GCGATCTGGCGGCTGATGGAAAGGCCAAGGCCGGAATTCTGGCCGAAACCTTCGCTGGCCGGCCGGTCTG
TATAAAACCGCTCGAAAATTCGGTCGATATCTTCTGCCTGAATGCCGGGGCCGTTGTCTTCCACCTGCAC
GATGCAGCGGTCCTTGTGGCGGGAAAGGCGCACGGTGATGCGGCCGCTTTCCTCCGAAACGAAAGAACGT
GCATTCTCGATAAGGTTGGTGACAATCTGCCCGATACGAAGATCGTGGCCGTTGACTACGAAAGAGGTTT
TGGCTCCGGCCTTCCGGTCGGCGACATAATCGATCGCCACGCTCTTTTTCTTGGTGCTGATCTGGCGGGA
TATGTCCACCAGACCCTTCATCAGCACATCGAGGTCGAGTGGCGAAGCATCGGCGCGCGCCAGCTCGGCA
TCGAGGCGCGACGCGTCCGAAATATCGCTGATCAGGCGATCGAGGCGCCGAACGTCATGGAAGATGATTT
CGGTCAGCCGCTGTTTGGACTCTTCGGTCTTGGCGCGTGGCAGGGTTTCCACGGCGCTGCGCAGCGAGGT
CAGCGGGTTCTTGAGTTCATGGCTGACGTCGGCGGCGAAACTTTCGATGGCGTCGATACGGTCGTAGAGC
GCCGTCGTCATTTCACGCAACGCTATGGAGAGGTTTCCGATCTCGTCCTGACGCGCTGAGAAATCCGGTA
TTTCCTCACGCGTTCTCGCCCCGCGGCGCACGCGGATCGCGGCCGCCGAAAGGCGTCTTAGCGGCGTGGC
GATGGTGGAGGATAAAAGCAGTGACAACACGATATTGACCAGCGTGGCGATGCCGAAGACGCGCATGATG
GCAAGGCGCTCGGCATGCACGATCTTGTCGATATCTCCCGCCTGGGTGGACAAAAGCAATACGCCTAGTA
CGGCCCGGAAGCGCTGAACCGGCACGGCGACCGAAACGATCAGCTCACCCTTTTCGGTCACGCGCACGAC
CGCGCCGCGAACCCCCGTCAGCGCATTCATCACTTCTGGATAGATCGAGCCATCGCCACCCGGCGCTTCC
TTGTATTGCGGCAGGCTGCTCGGCTGCAGCATGCGGTTGAACATGCTGGTGAACCAGTCACCCCAAGTCT
GGGTTTCCGGCGTCACCGGCGGCAGATCGAAGCGCAGAACCTGTCCGCGTGAATAAAGGTGGCGGGAATC
GAGCAACAGATTGGCATCGGCATCGAACAGCCGCGCGCGCGTGCGTGTCGGCGAAATCAGACGCCGCAGC
ACAGGCGCCACTCGCTCCGGGTTGATCGGGAAACTCAGATCCTCGTCGTTGGGGGCAGGGGTGATGCTCT
GCCCCGCCTGCAATTCGAGCAGTTTTTCCGGATTGATGGTGATCGAGTTGGTATCGACCGATGCGGAAGC
GGAGACCGCGCCGGCGATGATTTCGCCCTGCGTCAACAGGCTTTCCACGCGCGCGTCGATCAGCCCTTCA
CGGAACTGGTTGAGGTAGAGAATGCCGCCGACCAGAACCACGGTCGCGGCGACATTGAAGAAGAGGATAC
GGCGCGTGAGGCTGGAAAACACCGCATTGCCGAAAATGCGCCGGATGATCGTCAGCGGATGGATACGATG
GCGGCGTTCGCTGCCGCGTTCTTCGGCATCGTCACTGTCCGAGACGGTTTCCGGCGTTTTCTTCAACACG
TATTAAAGTCCTCACGCCCGGTTCGGGCGGTCCCTTCTGCTTGAGTCGGCTTCTTTAAGCCGCTTCGCGG
AAGCGATATCCTACGCCATAAAGCGTTTCAATCATATCGAAGTCGCCATCGACCAGTTTGAACTTCTTGC
GAAGACGCTTGATGTGGCTGTCGATGGTGCGGTCGTCCACATAGACCTGTTCGTCATAGGCGGCATCCAT
CAACGCGTCGCGGCTTTTCACCACGCCCGGCCGCTGTGCAAGCGAATGCAGGATGAGGAATTCAGTCACT
GTCAGCGTCACCGGCTCACCCTTCCAGGTGCAGGTGTGGCGTTCCTGGTCCATGGCGAGCTGTCCACGCT
CCAGCGTGCGCGCCTGCTGGTCCGCGGTCGGCTTCAGCGTGCCGCCGGTTGCAGCGGACGCCTCACGGCT
GCTGGCACGGCGCAGGATGGCCTTGACGCGCTCCACCAGAAGGCGCTGCGAAAACGGCTTTGTGATGAAA
TCGTCTGCACCCATCTTCAGGCCGAACAATTCGTCGATCTCCTCATCCTTCGAGGTGAGGAAGATAACGG
GAATATCCGATTTCTGGCGAAGGCGTCGCAAAAGCTCCATGCCGTCCATGCGGGGCATCTTAATATCGAA
AATGGCAAGCTGCGGCGGACGGGCGATCAACCCGTCAAGCGCGGAGGCGCCGTCCGTATACGTTTCGACC
CGGTAGCCTTCGGCTTCGAGCGCGATCGATACCGAAGTGAGAATATTCCGGTCATCGTCGACAAGCGCGA
TCGTCTGCATGTAGTTGGTCTCCATCGTCATTTTCTCGTAACTCCCGACATTCACCCAGCCAGGTTGTGC
GCCGCGAGCCACTCTCTTGAGTATAAAGGTGGAACAAATTGTGGCAAAGGAAAACTCGCCCTGAAATCGC
GGGGGTGCGGCGAGAGGATTTCGTAAAAACGCTGCGGCTGGATTTTAATGCGTCTTCAACCGATTTAAAA
AGAAATAAAATCTTTTAAATCGATTAATATATTGAAATTACTAAGTTTTTTAAAGTCAGGCTCTTGCGTT
TCCAAAAGCTGGCACGTATTTTCCGTGAAGATTTCAACGGCCTTATCGTCATTTACAAGGAACGCGTCAT
GAACGAGCTTGGGGTTCATAATCCTGCCAATGGAGTTGCGGAACTCGGACTGGGCGAGGCCTCCCGCGTC
TTTTATAACCTCAATGAGAGCGAATTATACGAACACGCGATCCGTAACGGCGAAGCCGAACTGACCATCG
ACGGCGCGCTGCGCGCCGTCACCGGCCAGCATACGGGCCGCTCGCCGAAGGATAAATTCGTCGTTCGTGA
TGCTTCCACCGAAAACACCATCTGGTGGGACAACAACAAGCCGCTGTCGCCGGAAAATTTCGAGCTGCTG
CGTCAGGACATGCTGGCCCATGCCGCCGGCAAGACGCTTTACGTGCAGGATCTGATCGGCGGTGCCGATG
AGGAAAATGCGCTGCCGACCCGCGTCGTCACCGAGCTTGCCTGGCATTCGCTGTTCATCCGCAATCTACT
GATCCGGCCGAAGCGGGAGACGCTTTCGGGCTTCAGCCAGAAGCTCACCATCATCAACCTGCCAAGCTTC
AAGGCTGATCCGGCCCGTCATGGCGTTCGCTCGGAAACGGTCATTGCCTGCGATCTGACGAATGGCCTCG
TGCTCATCGGCGGCACGTCCTATGCCGGTGAAAACAAGAAGTCGGTCTTCACGGTGCTGAACTACCTGCT
GCCGGCCAAGGGCGTGATGCCGATGCATTGCTCGGCCAATGTCGGTCCTGAGGGTGATTCCGCCGTGTTC
TTCGGCCTCTCCGGCACCGGCAAGACCACGCTCTCCGCCGACCCGGCACGCACGCTGATCGGCGATGACG
AACATGGCTGGGGCGAACACGGCATCTTCAACTTCGAGGGCGGCTGTTATGCCAAGGCGATCAAGCTTTC
GTCCGAGGCCGAGCCGGAAATCTACGCCGCGACCAATCGTTTCGGCACGGTTCTCGAAAACGTCGTGCTG
GATGAAAGCCGGGTTCCTGATTTCAACGACAACTCGCTGACGGAAAACACCCGCAGCGCCTATCCGCTGC
ACTTCATTCCGAATGCATCGGAAACGGGCATTGCCGGCCATCCGAAGACGATCATCATGCTGACGGCGGA
TGCCTTCGGCGTGCTGCCGCCGATCGCGCGTCTGACGCCGGAACAGGCCATGTACCACTTCCTCTCCGGT
TACACCGCCAAGGTTGCCGGCACGGAAAAGGGCGTGACCGAGCCGGAAGCCACATTCTCCACCTGCTTCG
GCGCACCCTTCATGCCGCGTCATCCGGCGGAATACGGCAACCTGCTGCGTGAGCTGATCGGCAAGCACGG
CGTCGATTGCTGGCTGGTCAATACCGGCTGGACCGGCGGCGCCTATGGCATCGGCAAGCGTATGCCCATC
AAGGCGACGCGCGCGCTTCTGACCGCCGCACTTACCGGCGACCTGAAGAATGCGCAATTCCGCACCGATG
CGAATTTCGGTTTCGCCGTACCGCTGTCGCTCGACGGCGTCGATGGTGCGATCCTTGATCCACGTTCCAC
CTGGGCCGATGGCGCAGCTTACGACGCGCAGGCGAAGAAGCTGGTATCGATGTTCGTTTCGAACTTCACC
AAGTTCGAAGATCACGTCGACAGCAAGGTTCGCGACGCAGCCCCGGGCCTTCTGCTCGCGGCTGAATGAA
TATAAAGTCTTTCGTGAGGAGGAGGGAACCCGGCCCAGTGCCGGGTTTCTTTTTGCCGGGTTCTTTCATT
TTGTCCGCTGTTTTCATTTTTTGCGTTCTGTGGCATCACCGGCGCGGAGAAAGATCATGGCCAGCGACCC
GCTTTACATCAGCAACCGTATCACCATCGCCGGCTGGGAGCTGACGGAGCAATTCGTGCTGGCCGGCGGG
CCGGGCGGCCAGAACGTCAACAAGGTCTCGACGGCGGTTCAGCTGTTTTTCGATATTGCCAATTCACCGT
CCCTCTCGGATCGGGTGAAGGCCAATGCCGTCAGGCTTGGCGGTCGACGTGTTTCGAAAGAGGGTGTGCT
GATGATCGAGGCCAGCCGGTTTCGAAGTCAGGAGCGCAATCGTGAAGATGCGCGCGAGCGGCTGAAGGAG
CTGATACTGGAAGCTGCCGCCCCGCCGCCGCCGGGGCGCAAGGCCACCAAACCCACCAAGGGATCTGTCG
AACGCCGCCTCAAGGCAAAATCCGGTCGTTCCGATATCAAGAAAATGCGCGGCAAACCCTCGGGCGATTA
ACCCGCAAGCACCCAGTTTGTCAGAGCTTTCGCAGCGCCACCGTATCTATCAGGTGGTTCTCTCCCTTGC
GCAGAATAAGATCGGCGCGCGGGCGCGTCGGCACGATGTTCTGGCGCAGGTTCTTCAGGTTGATGTTCTG
CCAGAGCCCTTCGGCAATGCTGAGTGCCGCCTCTTCGCTGATCGACGCATACCGGTTGAAGAATGAGTTC
GGGTCGCGGAAGGCGGTCTGTCTCAGGTTCATGAACCGGTTCACATACCAGTTGTGAATGAAATCCTCAT
CGGCATCGATATAGATCGAGAAATCGAAGAAGTCGGAAACGATCGGCACGATACGACCGCCCGCCGGAAG
GTCACGGGATTGCAGCACGTTGATGCCTTCGAAGATCAGGATATCCGGCTGGTCGATGACGGTGAATTCG
TTCGGCAACACGTCGTAGGTCAGGTGCGAATAACGCGGGGCCTTCACATTCGGCTGGCCCGCCTTGATCG
CCGAAAGAAAACGCAGCAGCGCGCCGATATCGTAGCTTTCCGGAAAGCCCTTGCGCTCCATCAGGTTTTC
GCGCCGCAGCACCTCGTTCGGGTAAAGAAACCCGTCAGTGGTGATGAGATCGACCTTCGGGCTGGAAGGC
CACCGCGCCAGAAGCTCTTTCAGGATACGCGCTGTCGTCGATTTGCCAACGGCCACCGATCCGGCAATGC
CGATGACGAAGGGCGTCTTGTTGACATCCCCCATATTCAGAAAGCGGTTGCGCTGTTCGAAAAGCAGCTG
CGACGCTTCAACATGCGATGAAAGGAGGCGCGACAGCGACAGGTAAATGCGCCGCACTTCATCCAGATCG
ATGGGGTCATCCAGCGATCGCAGCCGCTTCACCTCATCGGCGGAAAGCGTCAGTGGCGTGTCAGCGCGGA
ATTTGGCCCATTCTTCGGAACTGAAGAAGTGATAGGGCGAATATTCGTCCGCACGAAAATGATCGAGTGT
GCCTGGCATGCCTCTCTCCCCGCTGCCCGCCTCAATCTTCATGGTGTCGGCCTCGCCGCCTTTTCCGCAA
GGCCGGTCTGACCTGTGCGACGCTCCAGTTCGGCAAAAACATCGCTCAAGGGAATGTCGGCGATCTTCAG
CACCACCAGCAGATGGTAAAGCAGGTCGGCTGCTTCGTTTTTAAGCCCGTCGCGATCCTGTGCGATGGCA
GCGATGACGGCTTCAACCGCTTCTTCGCCCAGCTTCTTTGCTGCGCGCTCCTGGCCGGCAGCAACCAGCT
TGGCCGTCCAGGATTCATCAGGGGATGCAGCGGCACGCTTCGCGACGATGCGTTCCAGATCGGAAAGGGA
AAATGCGCTCATGGGATGTTCCTGCAATCAGTCGAGACGCATGGCAATGCCATGTTCGGCCATGTAGCTC
TTGGCTTCACCGATCGAATAGGTGCCGAAGTGGAAGATGGAAGCGGCAAGCACTGCCGTCGCGTGGCCAT
CGCGAACACCTGCCACCAGATCATCAAGCGTACCAACGCCGCCCGAGGCGATGACGGGCACGCGAACCTG
ATCGGCAATGCTGCGCGTCAGGCCGATATCATAACCGCTCTTGGTGCCGTCGCGATCCATCGAGGTGACG
AGCAATTCGCCGGCACCCCGTTCAACCATCTTGATGGCGAATTCCACGGCATCGATACCAGTTGGCTGGC
GTCCGCCATGGGTAAAAATTTCCCAGCGGTCAGCTTCGCCATCTTTGGAAACCCGCTTGGCGTCGATGGA
AACGACGATGCATTGGTTGCCGAACTTGTCGGCCGCCTGCGCAACGAAGTCGGGATCCTTGACAGCTGCG
GAGTTGATAGAGACCTTGTCCGCACCGCAAAGAAGCAGCTTACGAATATCCGCGACGCTACGAACCCCGC
CACCGACCGTCACCGGCATGAAGCAATGGTCCGCAGTGCGTGAGACGACATCGAAGATGGTGTCGCGATT
GTCCGAGGACGCGGTGATGTCGAGGAAGCAGAGTTCATCCGCTCCCGCCGCGTCATAGGCTTTTGCTGCC
TCGACCGGGTCGCCAGCATCGATCAGGTCGACGAAGTTCACACCCTTGACGACACGTCCGTCTTTCACGT
CGAGGCAGGGAATAATGCGGGCTTTGAGGGTCATGCACGTACCTCCTTCGCGGCCTTGATGAGGTCAAGC
GCTTCGGTGGGGTCGATACGCCCGTCATAAAGGGCACGGCCTGAAATCGCACCCTCGAGCTTTGCGGCAT
CCGGCTGCAACATTCGTTTGATGTCGTCGATGGAGGCAAGGCCGCCGGAAGCGATGACAGGGATCGACAC
GGCATCCGCCAGTTCCAGCGTCGAGGCCCAGTTGATGCCGGCCAGAATGCCGTCGCGATCGATGTCGGTA
TAGATGATGGCGGCAACGCCGGCACCTTCGAAACGTTTGGCAAGTTCGATGATACCGAGCTCGGAGGCTT
CCGCCCAGCCTTCCACCGCAACCTTGCCGCCCTTGGCGTCGATGCCGACGGCGACCTGGCCGGGGAAACG
TTTGCAGGCTTCGATAACCAGCACCGGATCGCGCACTGCCACGGTGCCGAGGATGACACGGGCCAGCCCA
CGGCTGAGCCAAGCTTCGATATGGTCGAGTGTGCGAATACCACCGCCCAGCTGCACCGGGTTTTTCGTGG
ATTTCAAAATGGCATCAACCGCTGCGCCATTGACCGTCTCACCAGCAAAGGCACCGTTGAGATCAACCAC
ATGCAGCCATTCAAACCCCTGGTCCTCAAAGGCCTTCGCCTGCGCACCGGGGTCCTCGTTATAGACGGTT
GCCTGCTCCATATCGCCGAGTTTCAGGCGAACGCACTCACCGTCTTTGAGATCGATTGCGGGAAAAAGAA
TCATGTCAGGGCTTCCAGCGCAGGAAATTGGAAATCAGGGCAAGGCCGAGCGTCTGGCTTTTTTCCGGGT
GGAACTGCGCGCCCGCCATGTTGTCGCGGCCGACGAAAGCCGTCATCGCGCCACCATAATTGGTGGTGGC
GATGACGTCAGTCGAGTGCTTGGCCGCCAGATGATAGGAATGCACGAAATAGGCGTGCAGCCCATCCGCA
CCGGTCTTTATGCCGTCGAACAGCGGGTGCGCGTGGCGGATTTCCAGCGTATTCCAGCCGATCTGCGGGA
TTTTAAGAGTGGGATCGGACGGCGTCATTTCCACGACGTCACCTTCGATCCAGCCGAGCCCGGTGCTGAC
GGTCTTTTCCAGTCCGCGCGAGGACATCAGCTGCATGCCGACGCAGATGCCGAGGAAAGGATGGGCTTTT
TTCTCGACGGCTTCGATGAGCGCCTCGTGCATACCGGGCATGGCATTCAGACCCGCACTGCAATCCGCAT
AGGCACCGACGCCCGGCAGGACGATGCGGTCCGCCGAAGCGACGTGATCCGGCTTGTCGGTCAGATCGAT
GGTTGCGTCGATGCCAGCCTCGCGGGCGGCACGCTCGAAAGCTTTGGTGGCCGAACGCAAATTGCCCGAA
CCGTAGTCGATAATCGCGACACGCATGTCAGCGCCTTCCATTCAAGTCGAAAAGAAACGATCCGGCGGGA
TCGTCGACGAAGTTTTTGCCACCGCTCTTTTGCGCAGAAGTGGTCCAGACCGGCCGGGACAACTGTTCCG
CCTTGTCGGCGTTTTCGGAGAGGCTGGAGAAATATATATCTTCCGCGCTTGAAAGATCAGGGGCGGAAAT
GACCGAAGTCAGCGTCCAGCCTTTGCGGATCAGGTGCCGGACGAGAAAATCACGCCCCTCCAGCGCCGTG
ATAAGCCCGATGGCGAAACCAAGGAGAATGCCGACGGGTTCGAATCCGGCTAACATTGAGATTTGCCCGG
CCACAAGTGTGGCAATGACAACAACTGCCGTCGTCAGCCACAGCCGGTTGACGGCAAGCCATAACCAGGG
CGCAATCAGTGCCAGCCAGACGAAACGGTCTGCAATGAAGCGGGTCGTCTTGTGGTCCCTGTCCGGCCCG
TTGGGGGCTTCCAGAACGAGATAGCTTGTCATGGGCTTCCTGACAGCTTTGGCGTCAGGCCAGCATACCC
TTGGTCGAGGGAACGCGGCCTGCCTGCCGGGGGTCGATCTCGGTTGCCGTGCGAAGAACGCGGGCAACGG
CCTTGAAGCACGTTTCGGCGATATGGTGGTTGTTGGCGCCGTAATGGTTCAGGATATGCAGCGTAATGCC
GGCATTCTGGGCGAGTGCCTGAAAGAACTCGCGCACCAGTTCGGTATCGAAGGTGCCGATCTTCGGCGCG
GAGAAATTGACGTTCCACACAAGGAACGGCCTGCCGGAAATATCGACGGCAGCCTTGGTCATCGTTTCGT
CCATGGCCAGATCGAGCGAGGCGTAACGGGTAATGCCACGCCGGTCGCCCAGCGCCTTGGCAATTGCCTG
GCCGATGGCGATGCCGGTGTCTTCCACGGTGTGGTGGTCATCGATATGCAGATCGCCCTGAACTTCGATG
TCCATGTCGATCAGCGAATGGCGGCTGAGCTGGTCCAGCATATGGTCGAAAAATCCCACGCCGGTGGAAA
TTTTCGATTTGCCGGTGCCGTCGATATCCACGCGCACCGAAACCGAGGTTTCGTTGGTCTTGCGGATAAT
CTCGCCTTTACGTTCTGCCATTTTGGCCGCTCCGTGAAAATGTTGCCGTTCCTTATCAGCACGGGACACA
AATATCCAGTTGTTCCATCGTCTTGCGTGACGCGCCGAAAACGGTGCGTCGCCCCGAAGATTGCAATCGT
GAAAAGCAAACTTACATAGAGCCACAGAGGGCCGTGTCCCGGCCCGTTAACCCCAGGCCCGTCAGGGCAG
ACAGGTGTTTGATGACAACAATTATTACAGTCAGGAAGGGCGGCAAGGTCGTCATGGCTGGCGACGGGCA
GGTAAGCCTTGGCCAGACCGTCATGAAGGGCAATGCCCGCAAGGTTCGCCGTATCGGCAAGGGTGAGGTG
ATTGCCGGTTTTGCCGGTGCGACGGCGGATGCCTTCACGCTGCTCGACCGTCTCGAAAAGAAGCTTGAGC
AATATCCCGGCCAGTTGATGCGCGCAGCCGTGGAGCTTGCGAAGGACTGGCGCACGGACAAATATCTGCG
CAATCTCGAAGCGATGATGCTGGTGGCCGATAAATCGACCACGCTTGCCATCACCGGTAATGGGGATGTG
CTGGAACCGGAACACGGCGCAATCGCCATCGGCTCCGGCGGCAACTATGCCTTCGCCGCCGCCCGCGCCA
TGATGGACACGGACAAGTCGGCCGAAGAGGTAGCGCGCCAGTCGCTCGATATCGCCGCCGATATCTGCGT
TTATACCAACCATAATCTCGTCGTCGAAACGCTCGACGCAGAATAAGCGAATTTCTCAACCCCATTTCTC
ACCCAAGGGTCCTGTGGGCCGGGCCGGAATGGCCGGCCGGAGCAGGAAAGCCGAGAGGATAGAATGACCA
CTTTTTCTCCCCGGGAGATCGTCTCGGAACTCGACCGCCACATCATCGGCCAGCATGATGCAAAACGCGC
GGTCGCGATTGCACTGCGCAACCGCTGGCGCCGCCAGCAGCTCGATGAGAGCCTGCGCGACGAAGTCATG
CCAAAAAACATTCTGATGATCGGGCCGACCGGTGTCGGCAAGACGGAGATTTCCCGCCGCCTCGCCAAGC
TGGCCGGCGCGCCTTTCATCAAGGTCGAAGCCACCAAATTCACCGAAGTCGGTTATGTCGGCCGCGATGT
CGAGCAGATCATCCGCGATCTGGTGGAGATCGGTATCGGTCTCGTGCGCGAAAAGAAGCGCGCCGAAGTC
CAGGCTAAGGCGCATCAAAGCGCCGAGGAACGGGTGCTTGATGCACTTGTTGGCTCGACCGCATCGCCGG
GCACGCGTGAGAGCTTCCGCAAAAAGCTGCGCGACGGTGAGCTGGACGACAAGGAAATCGATATCGAGGT
GGCGGATAGCGGCTCGGGCATGCCCGGTTTCGAAATTCCCGGCATGCCGGGCGCCAATATCGGCGTGCTG
AACCTGTCGGAAATGTTCGGCAAGGCTATGGGCGGACGTACCAAGAAGGTGCGCACCACGGTCTCGAAGT
CCTATACCGATCTTGTCCGCGACGAATCCGACAAGCTGCTGGATAATGAAATGATCCAGCGCGAGGCGGT
GAAGTCGGTGGAAAATGACGGCATCGTCTTCCTCGACGAGATCGACAAGATCGCCGCCCGCGATGGCGGC
ATGGGCGCCGGCGTCTCCCGCGAGGGTGTGCAGCGCGATCTCCTGCCGCTTGTAGAAGGCACGACGGTTT
CGACGAAATATGGCCCTGTCAAAACCGACCATGTCCTCTTCATCGCCTCTGGAGCCTTCCATGTGGCGAA
GCCGTCGGATCTTCTGCCGGAGCTTCAGGGTCGCCTGCCGATCCGCGTCGAGTTGAAGCCGCTGACCAAG
GAAGATTTCCGCCGTATCCTCACCGAGACGGAAGCAAGCCTTATCCGCCAGTACAAGGCGCTGATGGCAA
CGGAAGAACTTGATCTCGATTTCACAGATGACGCCATCGATGCACTGGCCGATGTCGCCGTTCATCTCAA
CTCATCGGTCGAAAACATCGGTGCGCGCCGCCTGCAGACCGTGATGGAGCGCGTTCTCGACGAGATCTCC
TTCAACGCACCGGATCGTGGTGGGTCTGCCGTCAAGATCGATCAGGAATACGTCAAAAAACATGTCGGCG
ATCTTGCCGCCGATACGGATTTGTCGCGTTACATTCTCTGAAGACTTCAGGGACAACGAAAGAAGAGTGC
GGCCATATTTGCCGCACTCTTTTATTTTATCTGCCTCATCTCGCATTCAGCCCGCATTTTGTTTATGGGA
AGGGCTGCATTCCGGTTGGAACCGCTTTCGTGGAATGATCCGGTTTTCCCGCTTGTCATGCCGGGAAGGG
CCGGCTCGAGAAAAGGCAGTCGCTCGTGCGCAAAATTCTTCTGGCATTTGTCGTGGCTCTGGCGGTTTCC
GCCGTTTCGTCTTCTTATGCCGAGGCCGCGACGGTTGTTCCCCCGGGCAATCGCAATGCCGAACAGCCGG
GTGTTCCCGGCGCTTCCGCCCGCAGAACCAAGGCGTCCAACAGCTCTTTCGAACGCAAGTACCAGAAGGT
GATCGACCTTTTGTCCTCCGACAAGGCGCTGATCGCCAAGATCAAGTCGACCGCCGGACGCTACGGCATC
GATCCAATTCATATGGTCGGCGCGATCGTCGGCGAACACACCTATAATGTCGACGCTTATGACCGTCTGC
AGTCCTATTACGTCAAGGCGGCCTCCTATGCCGGTAGCAGTTTCCGCTTCGGCTACAAGGATGAGACGAT
TGCGCAGTTTCTGACGCATGCGCAATTTTCCAAATGCCAGGCGAAGAAGGATTCCTACAGCCTCTGGAAC
TGCCGCGAAGATGTCTGGGACGACAGCTTCCGTGGCAAAACAGTCGACGGCGTGGCCTATCCGAACAACC
GTTTCAGCGCCGTTTTCTTCCAGCCATTTTATGCCGGCCAGACCTTCGGCCTCGGCCAGATCAACCCGCT
AACAGCGCTGATGCTGTCCGACATGGTGTCGAGAACCTCCGGTTACGAAAAGCTGGATGAAAACGATGCC
ACTGCCGTTTATACGGCTATCATGGATCCGGACCGCTCGCTCGCCTTCATGGCAGCCTCCATCCGCAAGT
CGATCGACGACTACCGATCGATCGCCGACATGGATATTTCGAAGAATCCTGGTGTGACCTCCACGCTTTA
TAATGTCGGCGGTTCGCAGCAGCGTGCGGCTGCGCTTGCACAGAAGAACCGCCAACGCGCCGGAGGCGGC
GAGCAGCCGCTATTGCCGGAAGAAAATTATTACGGCTGGCTGGTAAACGACCGCATCAAGGATCTGCAGG
CGCTTTTGTAGAAAAAGACTATTATCCGCCATATTGTTTCCAAAAAGGAAATAATATTTGGCTGGATGCC
GCGATTGACGAGCGACCGCCTCAGCGTCCAATCTATGCCTTCAGAATATAAGGAGGCGCATGTGAGCCGC
ACGGATAAATTCGGTCTTTCCATTGACGACAGGCTGTATGCCTTTTTGACGGACGAGGTGCTTCCGGGCA
CAGGTCTGGACAGCGAGACCTTCTTTGAGGGTTTTTCGGCCATCGTCCATGAGCTTTCTCCGAAGAATCG
TGAACTGCTTGCCAAGCGCGATGCGCTGCAGGAAAAAATCGATGGTTGGTACCGTGAGAACGGCGCTCCC
TCGGATTTCGATGCCTATGAGGCCTTCCTGAAGGAGATCGGCTACCTGCTGCCGGAAGGTCCCGGCTTCA
AGGTCGAAACTAATAATGTCGACCCGGAAATTGCCGTCGTCGCCGGTCCGCAACTCGTTGTTCCCGTCAT
GAATGCGCGTTATGCGCTGAACGCCGCCAATGCCCGCTGGGGTTCGCTTTATGATGCGCTCTACGGCACA
GACGCCATTTCCGATGCCGACGGTGCGGAAAAGGGCAGGGGTTACAATCCGAAGCGTGGTGACAAGGTCA
TCGCTTGGGCGCGCAATTTCCTCGATGAATCCGCCCCGCTCGAGACAGGAAGCTGGTCCGACGTCACAGG
CTTCAATATTGCTGACGGCCTGTTGCAGCTTGCCATCGGTGCTGCCACGACTGGCCTCAAGGATGCAGTT
CAATTCAAAGGTTTCAGCGGTGAAGCGGCAAAGCCCGCCACGATCCTGCTCGGCAAGAACGGTCTGCACA
CGGAAATCGTCATCGATCCCTCGACCGAAATCGGCAAAAGCGATAGAGCAGGCATATCGGACGTCATTCT
CGAATCAGCGCTGACGACCATCATGGATTGCGAGGATTCTGTCGCCGCCGTCGATGCCGAGGACAAGGTG
CTGGTTTACGGCAACTGGCTTGGCCTGATGCGCGGCGATTTGACGGAAGCCGTCTCCAAGGGCGGCAACA
CTTTCACCCGCCGCCTCAACCCGGATCGTTATTATACCGCTCCCGATGGTTCCGCGCTCACGCTGCCGGG
CCGTTCCCTGATGCTGGTGCGCAATGTCGGTCATCTCATGACCAATCCGGCGATCCTCGACAGGGATGGC
CGCGACGTGCCGGAAGGCATTATGGATGCCGTCGTCACGGCGCTGATCGCGCTTTACGATGTCGGCCCGT
CCGGACGACGCCAGAATTCCCGCGCCGGCTCCATGTATGTCGTCAAGCCGAAGATGCACGGACCGGAAGA
GGTTGCTTTCGCCAACGAGATATTCGCCCGCGTCGAAAATCTTGTGGGCATGGCGCCGAACACCATGAAA
ATGGGCATCATGGATGAGGAGCGCCGCACCACCGTCAACCTCAAGGAAAGCATTCGCGCGGCGAAGGATC
GCGTAGTCTTCATCAATACCGGCTTCCTCGATCGCACCGGCGACGAAATCCATACCTCTATGGAAGCAGG
CCCGATGATCCGCAAGGGCGACATGAAACAGGCTGCATGGATCGCGGCTTATGAAAACTGGAACGTCGAT
ATTGGCCTCGAATGCGGTCTCTCCGGCCACGCCCAGATCGGCAAGGGCATGTGGGCCATGCCGGATCTGA
TGGCTGCCATGCTGGAGCAGAAGATCGCGCATCCGAAAGCCGGCGCCAATACCGCCTGGGTGCCGTCGCC
GACGGCGGCGACGTTGCACGCCACGCATTACCATAAGGTCGACGTCGCAGCCGTTCAGGAAGGCCTGAAA
AGCCGCGGTCGCGCAAAGCTCTCCGATATCCTGTCGGTGCCGGTCGCACCGCGTCCCAACTGGACGCCGG
AGGAAATCCAGCGCGAGCTTGATAATAACGCCCAGGGCATTCTCGGTTATGTTGTTCGCTGGGTCGATCA
GGGTGTCGGCTGCTCCAAGGTGCCTGACATCAACAATATTGGCCTGATGGAGGACCGCGCCACGCTGCGC
ATTTCCGCCCAGCACATGGCGAACTGGCTGCGCCACGGCGTGGTGACGGAGGCCCAGATCATCAAGACCA
TGAAGCGCATGGCCGCGGTAGTGGACACGCAGAATGCCGGCGATCCGGCCTATCTGCCGATGGCATCGGA
TTTCGATGGATCGGTGGCTTTCCAGGCTGCTGTCGAGCTGGTGCTGAAGGGCCGTGAACAGCCGAACGGC
TACACCGAACCGGTTCTGCACCGCCGCCGTCTGGAGCTGAAAGCAAAGCAGGCGGGCTGAAGCGGCCGCC
TGGTATTTCCAGTAAAAGTGCGTAGCGGTTTTACGTCCGGAAATGCTGAAAACCAAAGAGATTGAGCATT
GCAGGTGATCCCGTTTTCACCGGAAATTCTCTAGCGTTTCCATAAACAAAAAAGCCGCCGGGAAAATCCT
CGGCGGCTTTTTCTTGATCTGATGTAACTTTTACTGGATCACGACGACCTTGGTGCTGCGGCCGGGGCGG
ACGCGGCTATAGAGATCGATCACATCCTGGTTGATCATGCGGATGCAGCCCGAAGAGGCAGCAGTGCCGA
TCGAAGCCCATTCGGGCGAACCATGGATGCGGAACAGCGTGTCCTGTCCCTTTTCGTTGAAGAGATACAT
GGCGCGCGCGCCGAGCGGGTTGGAAAGGCCCGGGCCCATGCCGGCCTCGACATATTTGGCCACTTCCGGC
TTGCGGTCGGCCATTTCCTTCGGCGGATGCCACATCGGCCATTCCTGCTTCCAGGCCACATAGGCTTCAC
CGGCCCATGCAAAACCTGCCTTGCCGACGCCAATGCCGTAACGCACAGCGCGGTTACCGGACATGATATA
ATAGAGGTAACGATCGCGCGTATTGACGATGATGGTGCCGGGACGCTCGGATGTCTGGAACTCGACGATC
TGGCGGCGGTACTTCTCATTCACGCGATTGATCGGAATGGCCGGCAGCGCATAACCCGCATCGGTCACGG
GACCGTAGACATCGTTGAAAATCTGGACCGTTTCGACCTTCGCCGGAACGGGGTCAGCAACCGGCACTGA
CGCCGCGATCTTGCCGGAGGTCGGAGCGGAGGATTGGGAAGTCGTTTCGGCGCAGCCGGCCAGTGCCAGT
GCTGCCGTCAGACCGAGTAGGGTCAATGGGGTGCGGATGCGCATGTCGTTCTCGCGGAAAATTCGCCAAA
TTGTGCGAAGGAGTAGGCTTAATTGGATAAATCGGTTATTTTCCATTAAGTCGCACTTGGCAAGCCATTG
TGCAGCCGCGAAACGGCAACGCCTTTAAAATTGCCGGTTGATTGCCTTTTTGCAACAATAGGCCAAACGC
TTCAGCAGCCTTTATCCATGACTATTCTTTCCTTTACCAATAATAATCCGTTAATCGACGGCCGCCAGTC
GGACAAGGCGATGCTGGTACGTCGCGGCGTACAGGTGCTGTTGCATGAGATGCGCCATTCGGTTCTGCCG
GAACTGCCGCTTGCGAGCGGACGCAGAGCCGATCTCATTAGCCTGTCGGCCAAGGGTGAAATCTGGATCA
TCGAAATCAAATCCTCGATCGAGGATTTCCGCGTCGATCGTAAATGGCCGGATTATCGCCTGCATTGCGA
CCGGCTATTTTTCGCCACTCATCCGGAAGTTCCGACCGACATATTCCCTGAGGAATGTGGGCTGATCCTC
TCGGATGGCTATGGAGCACACATGCTGCGAGATGCGCCGGAGCACAAATTGCCACCGGCGACCCGCAAAT
CGGTAATGCTGGATTTTTCAAGAACCGCTGCAACCCGGCTTATGTTGGCTGAATGGACGACCGGGCGCAG
TTTCGGGGAATAGCGTTCGGTTCCAGCCCATTATCCGGACGTAAAACCATTGCGCACTTTTACTGGAAAT
GCTTCACTTCGGAGCGCGTTTCGCGAGAATGCGCTGCAGGGTGCGCCGATGCATGTTGAGCCGACGCGCC
GTTTCCGAAACATTGCGTTCGCACATTTCATAAACCCGCTGAATATGCTCCCAGCGCACGCGGTCTGCCG
ACATGGGGTTTTCGGGAACCTCGGTCTTTTCACCCTTGCGCTGTGTCAGAGCATTAAAGACATCGTCCGC
ATCGGCGGGTTTGGCGAGATAGTCCAGCGCACCGAGCTTCACGGCAGTCACGGCGGTGGCGATATTGCCG
TAGCCGGTCAAAACGACGATCTGTGTATCGTCCCGGTTCTGCCTGATGGCTTCGATCACTTCCAGCCCGT
TGCCGTCAGCAAGCCTCAAATCGACGACCGCATATTTCGGCGGCGCGGCCTTGGAGCGGGCAATGCCCTC
GCTCACTGTCTCGGCAGTATCGACGGCAAAGCCGCGCGTTTCCATGGCCCGGGCAAGCCGGCGCAGAAAC
GGGCCGTCATCGTCGACGATCAGCAGCGATCTGTCGGGTCCGATCGGATCGATATCGTCCACCGGTTCGC
TGGTGGCTGGGGTCTGGTCTTCAATCTTCATGTTTCCGGCCTTCCGGCAACTTCATCGGCTTGATTTTCT
TCTTCTTATCGCCGCTTCAACGTGGATGGTAAAGTCAACGGCTTCTTTTATCGTCCATCAGCGCCCGAGG
CCAGACGATTGTGACCCGCGCCCCGCTTTTGCTTGACGCGCGATTCTCAAAGGTGACGGCCGCGCCGGAA
CGCTCCAGCAAGGTCTTGGCGATGAAAAGCCCGAGCCCGAGCCCACCGGCGCGCGTATCATTGTGACGTT
CGGTCACATAGGGCTCGCCGATACGGGCAAGCACGTCATGGGCATAACCCGGACCGTCATCCTCTATGGT
GACGGCGACGTTCTGGGCATCGTGATCCACCGTCACGGTCACCTTCTCACGCGCATAGTCCACGGCATTT
TCGATGAGGTTGCCCAGTCCGTAGATAATGCCGGCGTTGCGGATACCGACCGGCTCCTCGGCACGGCCAG
TCTTTTCCACCAGTTCCAGGCGAATGCCAAACTCGCGATGCGGCGCCATCACCTCCTCGATCAGCGAGGA
AAGTGGAAGGCGGCTCATATGCTCCTCGTTGTCGGCGGAAAGCGAGGTGAGCCGGCGCAGAATATCGCGG
CATCTTTCGCTCTGGCTGCGCAGCAGCGCGATGTCTTCGCCGTATTTCTCATCATGCCCCAGTTCCCGTT
CCATTTCCTTGGCGACGACGCTGATTGTCGCAAGCGGCGTGCCGAGCTCATGCGCTGCCGCTGCCGCCAG
CCCGTCGAGCTGGGAAAGGTGTTTTTCCCGCTCCAGCACCAGCTCCGTTGCCGCCAGCGCATCAGCCAGT
TGATTGGCCTCATGTGAAACGCGATAGGCATAAAAGGCCGCGAAAGACGTAGTAGCGATGATCGCAACCC
AGGTGCCGACATGCAGCAGAAGCTGGATCGGCAAAACCTCGTCGGGGTACCAGGGAACAGGAAAAGGCGA
AAAGGCGATCGCCGTCGAGCAGATGACGGCAAAGCCGAGCAGGATGAGCGAATGCTTCAGCGGCTGCGAG
GCAAAGGCGATGATGACCTGCACGCAGATCAGCGGCGCGAAGGGATTGGAAAGTCCACCGGTAATATAGA
TCAGTGCCGTCAGTTGCAGCAGGTCGAAGGCGAGCAGCAATGTCGCTTCCCACGGCTCCAGACGATAGGT
GGACGGAAAACGGGCGGTGAGAAACAGATTGGCAAGCGCCAGCGCCGCGATCAGAAGTCCGCAGGCGAGA
AGCGGCAGGGGAAAATTCAGCGCGAAAGCGACAAACAGGATCGTCGCCGTCTGTCCGGCCACCGCCAGCC
AGCGCAGCCAGATGATAGTCTGCAACCTTATCCTGCGGCTGGCGCGGCCAAGCCTGGTGGTTTCGATCGG
ATGGCCAGCCACCGTCTTCTCCTTTACCCTTTTCATCATCGTCACGTCCCGCGCGGTTTCGCACGGCTGG
TCGGCAGGGCCGAGGCCGGATCCTCCGGCCAGGGATGGCGCGGATACCGCCCGCGCATATCCGCCCGCAC
ATCCTTCCACGAGCCCGTCCAGAAACCGGGAAGATCGCGTGTCGTCTGTATCGGCCTGTGCGCCGGGGAG
GTCAATTCCAGGAGCAGCGGCAGGCGCCCCTGCGCAATGGCGGGGTGGGCCTTCAGTCCGAAAAGCTCCT
GTACGCGAATGGAAAGCGTCGGTTCGCTGGCGTCGTAACGGATGGGGTGCCGCTGACCCGTCGGCGCTTC
GAAATGCGTCGGTGCCAGCCGCCCGAGATCTCGTGCCACCTCATGCGGCACCAGCGACAGGATTCCCTCG
GAGAGGCTGCCGGGCCGGATGTCCTGAAGGCTGCGGGCGCCGTTCTGGAAAGGAACGAACCATTCCTCCA
GCCGTGCAAGCAGCGCCGCATCGCTAACGTCAGGCCACGGATCGCCGATGCTGGCATTCAGAAAACCGAT
CCTGTCACGCAGCTGCAGGGTTTCTTTCGAAAATGGAAGAATGTCGAGGCCGAATTCCCTGACGCCATTG
GCAAGTGCCCGCGCCGCCTGTTCGCCATCGGGTCTGGGCAAGGGTGTCTCGTCGAGAATGATGGCACCAA
GGCGTGTCACTTTTCGCGCCCGCGCCTGACCGCTCGCCTTGTCGAACAGCAACTGTTCCTGCTGGACGAT
AAGATGCGGCATCCGCTCTTCTATATCAGCCCTTTCGATAGCCGCCGCCGCAAGAACACGTGGCTGCGCC
GCCCGTCCGGTAATATCGGCCACGACGAGCATTTTGCTTGCCGCCAGCCGTTCGGTCTCGGCCAGCTCCG
CGCCCCGCCCATTGGCCATCACGTAACGCCCCCGCGCGCCGCGTTGAAGCGCAATCCTGTCCGGATAGGC
GTGCAGCAACAGAGCACCGACCTCGCTCGGCGTTTCAGCCTTCGCGGTCTTGTCGCCGATCGCGTCGAGC
AGCCTTGATGCAAGCTTGCGCGCCGCCTGTGCCCTCTCACTTCTCTCGGAAAAAAAGCGCCGCAGCCTTT
CATCTAGGTCGATGTCGTTGCCACCCAGTCCCTGTTCCGTCAGCATGACGGCGAGCATCGCCGCCTTTTT
CCCGGCACCTTCTTCCGCCGAGGCAATCACCATGGCCGCAAGCCGCGGCGGCAATGAAAGGCCACGCATC
AGATGGCCCTGTCGCGTCAGCCCGCCGCTGTTATCGAGGGCACCGAGGTTTTTGAGAAGCGCCACCGATT
CTTTCAGTGCAGCTTCAGGCGGCGCATCGAGAAATGCGAGCGCGGAAGGGTCGTGAACGCCCCAGTGGGC
GAGATCGAGGGCGAGACCGGAAAGATCGCTCGCCAGAATTTGCGGTGGCGTAAAGGCATTGAGCGCCGCC
GTTTGCCCCTGATGCCAAAGCCGGATCGCAATGCCGGGTTCCGTTCGCCCGGCGCGGCCGGCCCTCTGGT
CGGCGGAAGCCCGCGACACCCGCACGGTCTCCAATCTGGTGATTCCGGTCGCCGGTTCAAAGACCGGCAA
TCGCTGCAGCCCGCTGTCGATAACCACCCGCACGCCATCGATGGTAATGGATGTCTCGGCGATTGACGTA
GCAAGCACGATCTTGCGCCGTCCGCCCGGTGCCGGCTTGATCGCGGCATCTTGCTCCTTTTGCGACAGGT
TGCCGTAAAGCGGGATAATGTCCGTATCATCAGGAAAACGTCCCTCCAGCCGCGAGGCTGTGCGGGTGAT
CTCCGCCTGGCCGGGCAGGAAGGCCAGAATCGAACCGGTTTCGGATGCGTGGGCCTCGGTAATCGCCTTG
GCGACTTTTTCATCGACATGGATACCTTGCCACCGTTCTTCATATCGAATGTCGATCGGGAACGTCCGGC
CAAGGCTCTGAATGACCGGCGCGTCGCCCATCAGCGCGCCGATACGCTCCACATCGAGCGTGGCGGACAT
CACGAGAATGCGCAGATCCTCCCGTAACCCCGCCTGTACGTCGAGCGCCAGCGCCAGCCCGAAATCGCCG
TCGAGCGAGCGCTCATGAAATTCGTCGAAAATTACCGTGGAAACGCCTGATAGCTCGGGGTCATCGAGAA
CCATCCGGGCAAACACACCTTCGGTCACCACCTCTATCCTGGTTTTCGAGGAGACGCGGTTGTCGAGCCG
CATGCGATAACCGACGGTTTCCCCGACATTCTCACGAAGCAGCTCGGCCATGCGTCCGGCCGCAGCCCGG
GCAGCGAGCCGGCGTGGTTCAAGAAGAATGATCTTGCCGTCGCCCCGCCAGTCCTCGTGTAAAAGACGAA
GCGGCACGAGCGTGGTCTTGCCCGCCCCCGGCGGAGCCGAAAGAACTGCGCGCTTCTTTGCGGCCAACAC
CTGGGCAATATCCCCCAATACGGCGCTGACGGGAAGTTCGGGCAATTCGGTCTTTATGGGAACGGGCGTT
CTGGTCATGCAAAGGGCCTGCGGCGATCTCGTGGTGTTAAGCGTCCTATATGCCGTTTCTAATGCACGGC
CTGGCGCTTTGACAGCCATATGTAAAGGCCGGGCAAATGGCCTGCCGGCCAATGCCCGGTCTCTTCAGGT
CATTTGCAATGAGGTATGAAAGGGGCGCCGTCCGGCGCGTCGCGAAAACAGGCAGAGAATCTGCCCCTCC
CAGTGTCCCTGACGCATTTCTCCAAAACTCTCTATTAAAATCAGTTAGTTACGAAAAATGTCAGTTTTTT
GACGATGGGTGTGTTGACTTGTTTGGTGAGGTTCTCTTATAAGTCCGCTCACTGAACGAGGGCGGCGGCG
CTGCTGGCGACGAAGTCTTTCGTTCTAAGAAAATCAAGGAATGAGCGGATTGCTTGTTTGGTTTCGGGGC
CTTGTGGTTTCGGAGTTTGATTATTTGACTGCTTTGAAGTGGTCTGTTTTTTGACAATTGAATATGAGAA
GAAAGAGAAACGTGGGCGGCGAAGCTTGCGGGACCTGGAGAGATTTGGGTCCTAGTGAATAGACTTTGAC
GGTCACGTTTTAATGAGACAACACCAATTTCGCGAGCAGAGATGCTTGTTGAGATTGATGTGAGTTCTCG
TCGATTCAGAATAACGTGACAATAGTCAATGATTGAATTCTCAACTTGAGAGTTTGATCCTGGCTCAGAA
CGAACGCTGGCGGCAGGCTTAACACATGCAAGTCGAACGCCCCGCAAGGGGAGTGGCAGACGGGTGAGTA
ACGCGTGGGAATCTACCCATCTCTGCGGAATAGCTCTGGGAAACTGGAATTAATACCGCATACGCCCTAC
GGGGGAAAGATTTATCGGGGATGGATGAGCCCGCGTTGGATTAGCTAGTTGGTGGGGTAAAGGCCTACCA
AGGCGACGATCCATAGCTGGTCTGAGAGGATGATCAGCCACATTGGGACTGAGACACGGCCCAAACTCCT
ACGGGAGGCAGCAGTGGGGAATATTGGACAATGGGCGCAAGCCTGATCCAGCCATGCCGCGTGAGTGATG
AAGGCCTTAGGGTTGTAAAGCTCTTTCACCGATGAAGATAATGACGGTAGTCGGAGAAGAAGCCCCGGCT
AACTTCGTGCCAGCAGCCGCGGTAATACGAAGGGGGCTAGCGTTGTTCGGAATTACTGGGCGTAAAGCGC
ACGTAGGCGGATATTTAAGTCAGGGGTGAAATCCCGCAGCTCAACTGCGGAACTGCCTTTGATACTGGGT
ATCTTGAGTATGGAAGAGGTAAGTGGAATTCCGAGTGTAGAGGTGAAATTCGTAGATATTCGGAGGAACA
CCAGTGGCGAAGGCGGCTTACTGGTCCATTACTGACGCTGAGGTGCGAAAGCGTGGGGAGCAAACAGGAT
TAGATACCCTGGTAGTCCACGCCGTAAACGATGAATGTTAGCCGTCGGGCAGTATACTGTTCGGTGGCGC
AGCTAACGCATTAAACATTCCGCCTGGGGAGTACGGTCGCAAGATTAAAACTCAAAGGAATTGACGGGGG
CCCGCACAAGCGGTGGAGCATGTGGTTTAATTCGAAGCAACGCGCAGAACCTTACCAGCTCTTGACATTC
GGGGTATGGGCATTGGAGACGATGTCCTTCAGTTAGGCTGGCCCCAGAACAGGTGCTGCATGGCTGTCGT
CAGCTCGTGTCGTGAGATGTTGGGTTAAGTCCCGCAACGAGCGCAACCCTCGCCCTTAGTTGCCAGCATT
TAGTTGGGCACTCTAAGGGGACTGCCGGTGATAAGCCGAGAGGAAGGTGGGGATGACGTCAAGTCCTCAT
GGCCCTTACGGGCTGGGCTACACACGTGCTACAATGGTGGTGACAGTGGGCAGCGAGACAGCGATGTCGA
GCTAATCTCCAAAAGCCATCTCAGTTCGGATTGCACTCTGCAACTCGAGTGCATGAAGTTGGAATCGCTA
GTAATCGCAGATCAGCATGCTGCGGTGAATACGTTCCCGGGCCTTGTACACACCGCCCGTCACACCATGG
GAGTTGGTTTTACCCGAAGGTAGTGCGCTAACCGCAAGGAGGCAGCTAACCACGGTAGGGTCAGCGACTG
GGGTGAAGTCGTAACAAGGTAGCCGTAGGGGAACCTGCGGCTGGATCACCTCCTTTCTAAGGAAGCTGTG
GAACAGTAAGACGATCGCACCGATCTTCGGATCAACGCGGTATGAACTTTCCCGTGCTTTTTAGAACATA
GATGGCACCAGTCAGGTGACCATCGAAACGTAATACGCCACGGAATTACTTTAAGTAATCGGATTGGTAT
GGCAGGTCTCGCCGTCCACGTTTCTCTTTCTTCAAAAAGGATATAAACCTTTGGTTTGCGCTCACGTGCT
GTTCGCCCTTTGGGCGGCACTCCGCGGGGGCGCCGGATGACCGGCGACGGACTATCGTCCTGTATGGGTG
TCTCTTGGGATGCTTTGTACGCTCGGTAAGAAGGGCCCGTAGCTCAGTTGGTTAGAGCACACGCTTGATA
AGCGTGGGGTCGGTAGTTCGAGTCTACCCGGGCCCACCATTGGTTTTTGAATTTGCCTGATCCCTGGCGG
TTATGCTGTCGGGTGTTTGCGATGGTTGGGGCTGTAGCTCAGCTGGGAGAGCACCTGCTTTGCAAGCAGG
GGGTCAGCGGTTCGATCCCGCTCAGCTCCACCAATCGCGGAACGCGATTGGTGTGGTTATGTGCTGACGC
TGTCGCGGCTTTGCCGCTGCGCTTCGCACGGGCCGGCCAATGATGGCCGACGGCTCGCTGAGCCTGCATG
GGTGATCTGATCGGCAAGCAATACAGCGCGATAGCGCGTCGCCAAGAGTTTGGCGCCCTCACGGAGCGCC
TTTGGCGCGTGAGTGCTGGAATATCCTTTTGAAGAAAAAACGTTTGCATCATTCGCAAGAATTGATGCCT
GTTCTGAATACATTGTGAAGAGAAGATATGTCTGGAAGCGTCCAGGTGTTTTGGGTTTAGGCCCGAAACG
TCCGAGACCAATCCCTGAGAAACCGTGTGATGGCTTAGTCGGCCGGAATTGGTGGAGGGGTTGGAGGTAG
GAAGGATCGCTTGTCCGAGGCATTTTTGTTGTTGGAGCTTTAAGCTCCTCTGATGGGAATGCTGGATTGA
TGTTGCCTGACCGCGCATCACCGGATGATATCTCGAGAAGCTGGTCTTAATGATACGACCTCGAAGTGCA
CCGGCGTGCCTTCAAAGAGGATTGTATCGAACACGTCGATGTCATCGTTGGTGTTGCGGTTGTAAAAGGT
AACCGTAACCGTTGTTCCTCTCTTTATCGTTAGAGATGGAATGGCTTTCGCGGCAGATTGAGTTTTGCCC
GGATTGCCCGATTTGGCACCCCTTTGAGCGTAAGCGAGAAGGAAAGGTTCTGCCAAATCCAACAGATGAT
GAGCATAGACAATGAGAACGAAGAAGTGAATTAAGGGCATTTGGTGGATGCCTTGGCATGCACAGGCGAA
GAAGGACGTGATACGCTGCGAAAAGCCGTGGGGAGCTGCGAATAAGCTTTGATCCATGGATCTCCGAATG
GGGCAACCCACCTTAAATGCTTGGAAAATCCAGTCTGTTTTAACGAACGGCCTGGGTTTCCAAGCATTAT
TATAAGGTATCTTACTTTCGAATACATAGGGGTAAGAAGCGAACGCAGGGAACTGAAACATCTAAGTACC
TGCAGGAAAGGACATCAACCGAGACTCCGTAAGTAGTGGCGAGCGAACGCGGACCAGGCCAGTGGCAATG
ATGAATAAAGCGGAACGATCTGGAAAGGTCGGCCATAGAGGGTGATAGCCCCTTACGCGTAGAACAGTCA
TTGTCCTTGAGTAGGGCGGGGCACGTGAAATCCTGTCTGAACATGGGGAGACCACTCTCCAAGCCTAAGT
ACTCGTGCATGACCGATAGCGAACAAGTACCGTGAGGGAAAGGTGAAAAGCACCCCGACGAGGGGAGTGA
AATAGAACCTGAAACCGGATGCCTACAAACAGTCGGAGCCCGAGCCTTTTAGTAGGTTGGGTGACGGCGT
ACCTTTTGTATAATGGGTCAACGACTTAGTGTAACTAGCAAGCTTAAGCCGGTAGGTGTAGGCGCAGCGA
AAGCGAGTCTGAATAGGGCGATTTAGTTAGTTGCATTAGACCCGAAACCGAGTGATCTAGCCATGAGCAG
GCTGAAGGTTGGGTAACACCAACTGGAGGGCCGAACCCGTATCTGTTGCAATAGATTGGGATGACTTGTG
GCTAGGGGTGAAAGGCCAATCAAACTCGGAAATAGCTGGTTCTCCGCGAAATCTATTTAGGTAGAGCGTC
GACCGAATACCCTCGGGGGTAGAGCACTGGATGGGCTATGGGGACTCACCGTCTTACTGATCCTAACCAA
ACTCCGAATACCGAGGAGTACTAGTCGGCAGACACACGGCGGGTGCTAACGTCCGTCGTGAAAAGGGCAA
CAACCCTGACCTCCAGCTAAGGTCCCCAAGTCATGGCTAAGTGGGAAAGGATGTGAGGATCCCAAAACAA
CCAGGATGTTGGCTTAGAAGCAGCCATCATTTAAAGAAAGCGTAACAGCTCACTGGTCTAAATAAGGGTC
TTTGCGCCGAAAATGTAACGGGGCTAAAGCCATGCACCGAAGCTGAGGATTGTGGCAACCTTCGGGTTGC
TTCAGTGGTAGCGGAGCGTTCCGTAAGTCTGTGAAGGCGGACCCGTGAGGGCTGCTGGAGATATCGGAAG
TGCGAATGTTGACATGAGTAACGATAAAGGGAGTGAGAGACTCCCTCGCCGAAAGACCAAGGGTTCCTGC
TTAAAGTTAATCTGAGCAGGGTTAGCCGGCCCCTAAGACGAGGCGGACACGCGTAGTCGATGGGAACCAC
GTTAATATTCGTGGGCCTGGTGGTAGTGACGGATCTCGTGTGTTGTACATTCTTACTGGATTGAATGTGC
GGCGAAGAGGTTCCAGGAAATAGCTCCACCGTATAGACCGTACCCGAAACCGACACAGGTGGTCAGGTAG
AGTATACCAAGGCGCTTGAGAGAACTATGTTGAAGGAACTCGGCAAATTGCACGCGTAACTTCGGAAGAA
GCGTGACCCTTTTGTACGCAAGTATGATGGGGTGGCACAGACCAGGGGGTAGCGACTGTTTATCAAAAAC
ACAGGGCTCTGCGAAGTAGCAATACGACGTATAGGGTCTGACGCCTGCCCGGTGCTGGAAGGTTAAAGGG
AGGGGTGCAAGCTCTGAACTGAAGCCCCAGTAAACGGCGGCCGTAACTATAACGGTCCTAAGGTAGCGAA
ATTCCTTGTCGGGTAAGTTCCGACCTGCACGAATGGCGTAACGACTTCCCCGCTGTCTCCAACATAGACT
CAGTGAAATTGAATTCCCCGTGAAGATGCGGGGTTCCTGCGGTCAGACGGAAAGACCCCGTGCACCTTTA
CTATAGCTTTACACTGGCATTCGCCAAGGCATGTGTAGGATAGGTGGTAGGCTTTGAAGCATGGACGCCA
GTTCGTGTGGAGCCATCCTTGAAATACCACCCTTATCTTCGTGGATGTCTAACCGCGGTCCGTTATCCGG
ATCCGGGACAGTGTATGGTGGGTAGTTTGACTGGGGCGGTCGCCTCCGAAAGAGTAACGGAGGCGCGCGA
TGGTGGGCTCAGACCGGTCGGAAATCGGTCGTCGAGTGCAATGGCATAAGCCCGCCTGACTGCGAGACTG
ACAAGTCGAGCAGAGACGAAAGTCGGTCATAGTGATCCGGTGGTCCCGTGTGGAAGGGCCATCGCTCAAC
GGATAAAAGGTACGCCGGGGATAACAGGCTGATGACCCCCAAGAGTCCATATCGACGGGGTTGTTTGGCA
CCTCGATGTCGACTCATCGCATCCTGGGGCTGGAGCAGGTCCCAAGGGTATGGCTGTTCGCCATTTAAAG
CGGTACGTGAGTTGGGTTCAGAACGTCGTGAGACAGTTCGGTCCCTATCTGCCGTGGGTGTAGGAATATT
GACAGGATCTGTCCCTAGTACGAGAGGACCGGGATGGACGTATCTCTGGTGGATCTGTTGTCCTGCCAAG
GGCATAGCAGAGTAGCTATATACGGAATGGATAACCGCTGAAGGCATCTAAGCGGGAAACCAACCTGAAA
ACGAGTGTTCCCTATCAGAGCCGTGGAAGACGACCACGTTGATAGGACGGGTGTGGAAGCACAGCAATGT
GTGAAGCTTACCGTTACTAATAGCTCGATCGACTTCTTCGTTCCCATTGATTATGTTCATCGAACAAAGG
TCGATGACATCTGTTCTGTCTTCACGCTGACGTGGCCTTCGGCCACTACGCTGCAGACGGCGCGCCAAAC
GATTGGCGACGGACTAGCGTCCTGTATGGCTGCCAAGCTCGATCTCGAGTAAGGCAGGCAAACAGACCAG
TCACAGAAAGACGTGTTAAATTAAATCAGACGAAAGTCTGCCAGCTTCTCGAAAACAACAGTCCATGTTA
AAACATGAACAATGTTGCGTTTTGCCGACCTGGTGGTTATCGCGGGGCGGCTGCACCCGTTCCCATTCCG
AACACGGCCGTGAAACGCCCCAGCGCCAATGGTACTCCGTCTCAAGACGCGGGAGAGTAGGTCGCTGCCA
GGTCTGCAAAACGCAACTCAAAATCTTCTCATTCACATACCTCGGCCCAGCCGACACCAAGGGCCGCTAT
CCAAGCGGCCTTTCGTCGTTTAAGGCAGGGCTTTAAAGGCAATGAAATGGCGTACAAAATCTTGTGCGCC
CCTTAAAGGAGATAAATTGTGCCGCAATTTATCTCCGGCAAAGATCCGTCGTCGCTAAAGCAACGACGTA
ACCGCGACATTCGGCCTTGCCGAATGCGCTGGACGCGGGGTGGAGCAGCCCGGTAGCTCGTCAGGCTCAT
AACCTGAAGGCCGCAGGTTCAAATCCTGCCCCCGCAACCAAAATTTAAACCCAATATCAAAAGGCTTCGA
GGAAACTCGGAGCCTTTTTGCGTTCCTCCAGAAACGGTAACAGCCCTCAGAAAAGCCATCTCCGGCATTG
CCAGGATGCCTGAAATGGACATGATGCGCCATCAAGCCCAGCATGGAAAAACGACGTGAATGCCGATCCC
TTAAATATCCTCAAGGCCGTCTATGGTTATGATGCGTTTCGCGGACGGCAGGGCGAAATCATCCAGCATG
TGGTGGCAGGCAACAATGCGTTCGTTCTGATGCCGACGGGTGGCGGAAAGTCGCTTTGTTACCAGATCCC
TGCGCTTGCCAGAGAGGGCATGGGGCTTGTCGTTTCGCCGCTGATCGCGCTGATGGTTGATCAGGTTGCC
GCGCTGCGTCAGGCCGGTGTAAGAGCCGAAGCTCTCAATTCAGACCTTTCTCCGGAAGAGCGCCGCACGC
TCTGGCGGGATGTGCGAGCCGGCAATGTCGATATTCTCTACGCCGCGCCGGAAACTCTTTTGAAGCCTGA
TGTCCTTGATGCACTTCAATCCATTGACCTGTCGCTGATCGCCGTCGACGAGGCCCATTGCCTGTCGCAA
TGGGGGCATGATTTCCGACCGCCTTATCGCCAGCTCGATATGTTGATCGCGCGTTTTCCCAATACACCGA
GGATGGCGCTGACGGCGACGGCTGACGAACCCACCCGTGCAGAGATTCTCGGCCATCTTGCCATTGATGA
AGCTGATGCCTTCATTGCCGGCTTCGATCGCCCCAACATCCGCTATGCGATCATGGAGAAGGACAATCCC
CGTACTCAGTTGAAACGTTTTCTCAACGGCCGGGAAAATGAAAGCGGCATCGTTTATTGCCTGTCGAAAC
GCAAAGTGGAAGAAACGGCGGCATGGCTGCGGGAAGAGGGCCGTGACGCGTTGCCCTATCACGCCGGCAT
GGATAAGGCCGCCCGCGAGGAAAACCAGACCCGTTTCCAGCATGGTGAGGCAGTCATCATCGTCGCGACG
GTTGCCTTCGGTATGGGCATCGACAAGCCGGATGTGCGCTTCGTCGTCCATATCGATCTGCCCGGAAGCA
TCGAGGCCTATTATCAGGAAACCGGCCGGGCCGGGCGCGATGGCCTGCCGTCCGATGTATTGATGCTCTA
TGGTTATGAAGATATTGCCCTGCGCAACCGTTTCATCGAGGAGTCGGACGCTGCGGACCAGCGCAAATAC
ATGGAACGACAGAAGCTCGATGCGCTGCTTGGCCTTGCGGAAACCGCGGGTTGCCGGAGGCAGGTGCTGC
TCTCCTATTTTGGCGACCGGTGCGAGCCTTGCGGCAATTGCGATACCTGCTCGTCGCCGCCCGATCTATT
CGAGGGGGCCATTGCCGCACAGAAGCTGCTTTCCTGCATTTACCGCACGGGAGAACGTTTCGGACAGGCC
TATGTCATCAGCGTATTGCTGGGCGCGCAGGATGAACGGATTACAAAGTTCGGGCACGATAGCATCACGA
CTTACGGGATCGGCAAGGAACACGACAATCGCACCTGGCGGGCCATTCTGCGTCAGCTGGTGGCGTTGCG
CCTGATTGAGGTGGATCTGTCCGGGCATGGCGGATTGTCCATTTCAGAGAACGGGAGGCGGTTCCTGCGC
GAAAAGCCTTCCCTGATGCTGAGGATACCGTCAGCGCCGCGGTCGACACGACGGGATGCGCCACGGAATG
CAATGTCGACGGCTCTGCCGGAGGCAGACCGGGGCCTCTTTGAGGCGCTGCGTGCCAAGCGCATGGAAAT
TGCCCGCGCACAGAACGTTCCGCCCTATGTGATCTTTCACGACAAGACCCTCATTGAACTCGCGGCGGCG
AGACCTGCCTCTGCGAAGGAGATGGCGCAGATCGCCGGCGTTGGGCAAACCAAGCTGGAGCGATACGGTC
CCGCCTTTCTTGACACGATAATGCAGCACGCTGCTGGTGAATAATCGCCAGATGAGCCAAAAAAGAGCCG
GGTAAGGAACCCGGTAAAGGCTCTCAGCCCGTCGTATCCTTGAACAGAACGTTCTGATCGATGAGATAAC
GCGAAAACAGCGGAAGGCTTGCACCGCCGATTGCCCGAGCCTGGCTGCCAACCGCACCTTCGACGATCTC
CGGCAGCGTGACACCCTGAAGATCGTGATGCTTCAGGGCAAGCCGGGTGGCGGAAACGATTCTTGTCCGA
ACCCAGTCGGGAAAGCCACCATCGATGATGACGCTGGAAAAATCTATAATGGAGGCCGCGGCAATAACAG
CCTGGGCCAGCGCGGCGGCGGTTTTTTGAATCCAGTTTTCCAGCGGTTCGCCGAAGTCGATCCACTCGTC
CGGGGAGAACCATAGGGGACGGGGATCAATGCCCCTTTCGCGCAGCATGTTTTCCAGAACGAAGATCGAG
GCGATTTTCAGCAATTGAACCGTATTGCCATCCTGCCCTTGTACCGGCAATGGACCGATCGCGCCGGCGG
TGCCCGTCTTTCCGGAAAACAGTGCTGAATTCAAGACCACACCACCGCCGATGAAGGAGCCGATGAAGAC
GTAAAGAAAATCCGCATAGTTCTGGCCCGCGCCGAAAACCAGTTCGGCACCGCAAGCGCTTGTGGCGTCA
TTTTGTAGAAAGACCGGGTAACTGATGCCATTGGCAATTTCTGAGCGGATATCGACGTCCCGCCACCGTT
CCATTTCGGCTTGCGGGGCGCCCACTTCCTGGGCCCAGTTCCACAATTCGAACGGGGCGGCGATGCCGAC
ACCGGCAATTTTTTGCCGCTCGACCGCAGAGAGTTTTGATTCGAGCTCGGATATGCCCTCTATGACAAAG
GGCAATATCCACTCCGGCATGGGGTAGGGATAGGTCTTGCGGAGCTTGAGCCTGATGCGCCCGACGAAAT
CCATCAGCACGAGATCGACACTGCGACGGCCGATCTTGACGCCAAAAGAAAATACGGCATCGGGATTAAG
GCGCATCGGCGTCGATGGCTGGCCCACCTTGCCGCGCAGTCTTTCGCCACGAATGAGAAGACCATCCTTT
TCAAGCGAACGCATGATGACGGAAACGGTCTGCGCCGAAAGGCCGCAAAGTCTTGATATTTCGGCTTTTG
ACAGCCCGCCATGACGGCGAACGAGGGACAGCACGAGCCGCTCGTTATAAGCGCGCACCCCGATCTGGTT
GGCACCGCCGCTCATATCCATGGTAGTGGGCGGCGCTTGCGGCGCCGTCTCGACAGATTGTCTCATAATG
TCATCCTCCCGCCCGCCATATCCGCCGTGACCGATACAGGGGGCTTTATGGCAATCTTGCTATCGCAACG
TTAAACGACGCGGCGATATTCCTCCTTGCCGCTTGTCAGAATGCCATACGGAATTAATAATTCAATCGGA
TTTATTTATTGACAGCCGTTTCCTTTGGTGGTTCCATCTGCATCAACGGTCGTCGATCTCGGAGGAGACG
GGATCGTCGGGTAACCGTCACGGTGCTCAAATATCCATTGGGAGGATCTCATGAAGACCACTGTTTCCGC
TCTTCTGGGCGCGCTCGCGCTTGGCGTTTCTTTCGCTTCCGCTGCATCTGCCGCCGATACGTCGGTTTGC
CTGATTACCAAAACCGACACCAACCCCTTTTTCGTCAAGATGAAAGAAGGCGCGACCGCCAAGGCGAAAG
AACTCGGCGTGACGCTGAAGTCCTATGCCGGCAAGATCGACGGTGATTCCGAAAGCCAGGTTGCCGCGAT
CGAGACCTGCATCGCCGATGGCGCCAAGGGTATCCTGATCACCGCATCGGACACCAAGGGCATCGTTCCG
GCCGTACAGAAGGCGCGTGACGCCGGCCTTCTCGTCATTGCCCTCGATACGCCTCTGGAACCCGTCGATG
CCGCCGATTCCACTTTCGCCACCGACAATCTTCTGGCCGGCGAGCTGATCGGCAAATGGGCCGCCGGTAC
CCTTGGCGACAAGGCCAAGGACGCAAAAATTGCCTTCCTCAACCTTACCCCCTCCCAGCCGACGGTTGAC
GTGCTGCGCAACCAGGGCTTCATGAAGGGCTTCGGCATCGACGTGAAGGACATCAACAAGATCGGCGATG
AAGACGACAAGCGCATCGTTGGCCACGACGTTACCAACGGTAACGAAGAAGGTGGCCGTTCGGCGATGGA
AAATCTGCTTCAGAAAGACCCGACGATCAACGTCGTCCACACGATCAACGAGCCTGCTGCTGCTGGCGCT
TATGAAGCGCTGAAGGCCGTCGGCCGCGAAAAGGACGTACTGATCGTTTCCGTCGATGGCGGTTGCCCAG
GCGTTAAGAACGTCGCGGAAGGCGTGATTGGTGCAACGTCCCAGCAATATCCGTTGCTGATGGCGGCGCT
CGGTGTCGAAGCCGTCAAGAAGTTTGCCGACACGGGCGAAAAGCCGAAGCCGACAGCTGGCAAGAACTTT
TTCGACACCGGCGTGACGCTGGTAACGGACAAGCCGGTCAAGGGCCTCGATTCCATCGACACCAAGGAAG
GCCTGAAGAAGTGCTGGGGCTGATGCCGCGCCTTTGAAAAGCCGCGGGGGCAATCTGCCCCCGCCCATTA
ACCTGAATGGTTTAAGAGCTCGATCTGGGTGATCGGACAGAAACAAACGAGCGCGCCGGGCGACCGCTGA
CGGAACTGAGGCACGCTTCTCAACAGTTTGAATCTACGCATTATCCCCCTCCGGAGAGCGATCCCGGCTT
CAGGGCTGATGCGATGGAGCGATCGGGAGGAAAATCCATGAGCGATCAGCCAGTGCGGGCGCAACCGCAC
AATGAATTTGAAAAAGTGCTGTCAGGAAGTTCGACCCAGGTCGCTGCTTTTGATACGCACAACAAGAGTT
TGCTGGAAAAATTCCAGCACTTTCTGCATTCCAGCCCTGCGGCTGTTCCCCTGATCGTTCTGGTGCTGTC
ACTTGCCATCTTCGGCATGACGCTGGGCGGCAAGTTCTTTTCGGCTTTCTCGCTGACGCTTATTCTTCAG
CAGGTGGCAATCGTCGGCATTGTCGGCGCGGCGCAGTCGCTGGTCATTCTGACCGCGGGTATCGATCTTT
CGGTCGGTGCCATCATGGTTCTCTCCTCCGTCGTCATGGGCCAGTTCACCTTCCGTTATGGTCTGCCTGC
GGAACTTTCCATTATCTGCGGTCTCGCAGTCGGCGCGTTTTGTGGTTTCATCAACGGCGTGCTGGTATCG
CGCATGCGGCTGCCGCCCTTCATCGTCACGCTCGGCATGTGGCAGATCGTGCTGGCCACCAATTTCCTCT
ATTCGGCTAACGAGACGATCCGCGCTCAGGACATTGTCCAGCAAGCGCCCATTCTTCAGTTTTTCGGCAA
TAATATTCGTATCGGCAATGCCGTCTTCACCTACGGCGTTCTCGCGATGGTTCTGCTCGTCGCTTTGCTC
TGGTATGTGCTCAACCGCACCGCTTGGGGGCGCCATCTTTATGCGGTCGGTGACGATCCAGACGCGGCTG
AACTTGCTGGCGTTAACGTCAAGCGCATGCTGACGACCGTCTATACCCTGTCCGGCCTTATCTGCGCCTT
CGCGGGTTGGGCTCTCATCGGTCGCATCGGCTCGGTGTCGCCGACTGCCGGTCAGTTCGCCAACATTGAA
TCCATCACTGCAGTGGTCATCGGCGGCATCTCGCTGTTCGGCGGACGCGGTTCCATCATGGGCATGATCT
TCGGTGCGCTGATCGTCGGCGTCTTTTCGCTGGGCCTCAGGCTCATCGGGACAGATCCGCAATGGACCTA
TCTGTTGATTGGCGTCCTCATCATCTTGGCCGTGGCAATCGACCAGTGGATTAGAAAGGTAGCAGGCTGA
TGGCAAAAGAACCTATCCTCACAGCGCGCAATCTCGTTAAACGCTACGGTCGCGTGACCGCACTCGATAA
TGCTGACTTCGATCTTTATCCGGGCGAAATCCTCGCGGTCATCGGTGATAACGGCGCCGGAAAATCCTCG
CTCATCAAGGCGATTTCCGGTGCGGTGACGCCCGATGAAGGGGAAATCAGGCTCGAAGGCCAGCCCGTCC
AGTTCCGTTCGCCCATTGAGGCGCGCAAGGCGGGTATTGAAACGGTCTATCAGAACCTTGCGCTCTCGCC
GGCGCTTTCCATAGCTGACAATATGTTTCTGGGCCGGGAGATCCGTAAACCCGGCATTCAGGGCAGCCTG
TTCCGCGCGCTCGACCGTCCGGCAATGGAGAAATTCGCCCGCGAGAAACTGTCCGAACTCGGCCTGATGA
CGATCCAGAACATCAACCAGGCGGTGGAAACCCTTTCGGGTGGCCAGCGTCAGGGTGTGGCTGTGGCGCG
TGCGGCAGCCTTCGGCTCCAAGGTCGTCATCCTCGACGAACCGACGGCGGCGCTTGGCGTCAAGGAAAGC
CGCCGCGTGCTGGAGCTTATTCTCGATGTGCGCTCACGCGGTCTGCCGATCGTTCTGATCTCGCACAACA
TGCCGCATGTGTTCGAGGTTGCGGATCGCATCCATATTCATCGGCTGGGCAAACGCCTTTGCGTCATCAA
TCCGAAGGACTATTCGATGTCGGATGCCGTCGCCTTCATGACCGGTGCCAAGGAAGCGCCCCAGGAAACG
CTTGCCGCATGACGCTGAAGCTTGAGACGATCGTCGAAGACGTGCTTCGACGGGCAGAGGGTCAATCCCG
TTTCATCATTGCCATTGCCGGTCCCCCAGGGGCCGGCAAATCCACGCTGGCGGACGCGCTTTGTGATGCC
TTGCGCGCTCGCGGCGAAACGGCCGCCGTGTTGCCCATGGATGGCTTCCATATGGACAACGGAATTCTCG
AAGAACGGGGTCTGCTGTCACGAAAGGGTGCGCCCGAAACATTCGACGTGCGTGGCTTCCTTGATATCGT
CTCCGCCGTCCGCGAGGGCGGGCAGGAAGTTCTTGTCCCGGTTTTCGACCGCTCCCGCGAGATCGCCATT
GCCTCCGCCCGAGCGATTGCGCCGGACACGCGCCTGATCCTTGCCGAGGGCAATTATCTGCTGCTCAACG
AGGCGCCATGGACGGTGCTTTCCGGGAGTTTCGATCTCACCATTTTTGTGGGTCCATCCGTCGCGGTGCT
TGAAGAGAGGCTGCGCAACAGATGGCAGGGCTATGGGCTCAATGCCGCTCAAATCCACGCCAAACTGTTT
GAAAACGATCTTCCCAACGGAAAAAGGGTGATCGAAAACGCCCGTCCCGCCGATATCCACATCGATATCT
GGGAATAGATTAACACTTTTCCCCCTTGAGTGGCAGTTCCGATCTGCCGTTAAGCCTTTGTTGACCATGT
GTTGAATCTTTTTGATCCACAGGGTGGGGCTTTTGTGTGTCTACTTATTGACGAGAAAATTTCCTCATAT
ACTATATGTGGTGTTCAAGGTTCTTCCGATTCGCTAGGGTTGGGAGCTAAGACGGGAATTCGGTGCGTAA
CGCCATCACGGCGGAGCAAGGCCGAAACTGCCCCCGCAACTGTGAGCGGCGAGCATCGTTCCGATTTGAG
CCACTGGAGCCAAAAGCTCCGGGAAGGCTGGAATAGATGTTGTGACCCGCAAGTCAGGAGACCTGCCTTG
AGCGCAAATGTCCACGGGCGGGGTGTCCGGAGGAAGGTGTTTGACGCAAATGATTTGCGTGCGCCCTTTT
CTGCCCCTCCAGAACAAGCTTCGGGGTGAAGTCATGCCAGTGCATTTCTTTGAGTTGCTACGCTCGTCGG
CGTAGAAAGTGATTTTCCGCGGCTTGGAGTATGTCAGGGAATGGGAACCGGTTTTCCCGCCTGAAAATAC
GACGAACTCTCAAGCCGCGCGCCTCGCCTGAATGACAGATCCATCGCCACCCGATTGCGATTGCAATCGG
CAATGTTGAGCCGTGTCCGAAATCGGCTTCGAAAGGGAAATTATGACCGTCACCGTTTACAGCAAGCCCG
CCTGCGTCCAATGCACAGCCACCTATCGCGCGCTCGACCGCATCGGCGTTCCCTATGAGATTATCGACAT
TTCCGAAGATACGGATGCCCTCGATCATGTTCGCGGCCTCGGCTACATGCAGGTTCCCGTCGTCGTCGCT
GGCGAGCGCCATTGGGCAGGTTTCCGGCCTGATATGATCGGCTCGATCAGCTGAGGCGGCGGGGGCGATG
GGCCTGATCGTCTATTATTCCAGCCGTTCTGAAAACACCCATCGTTTCCTTCTGAAACTGGAACGGCGTT
TGTTTCGCCTGCCGCTTGGCGCTGAGGAAGATGTGCCTCAGGTGTCGGAGCCCTATGTGCTCGTTACTCC
CACCTACGGCGGCGGCGGCACGAAAGGGGCCGTGCCGAAGCCGGTCATCCGGTTTTTGAACGAGCCCTCC
AACCGAAATCTCATTCGCGGTGTCATCGCGGCGGGCAACACGAATTTTGGCGCAGCTTTCGCATCCGCCG
GAGATATCGTCTCGCGCAAATGCGCGGTGCCGTTTCTCTATCGTTTCGAGCTTCTCGGCACGGAAGAAGA
TGTCGCCAACGTCAAACATGGATTGGAACGATTTTGGACACGCTGACCTCAAGCGCGCTGCGCAAGGATG
CCAAACAGCCCGTAGCCGCAAGCCAGAAACCGGTTGATACGGGACTGGATTATCACGCGCTGAACGCGAT
GCTGAACCTTTATGACGAGAACGGAAAGATCCAGCTCGACAAGGACCGTCTGGCTGCCCGGCAATATTTC
CTCCAGCACGTCAACCAGAACACCGTCTTCTTCCATAATCTGCGGGAGAAGCTCGATTATCTGGTAACGG
AGGGATATTACGAGCAGGAAGTGCTGGACCAGTACTCCTTCAATTTCGTCCGTGACCTCTATGACGAGGC
CTATTCCCGGAAGTTTCGTTTTCCGACCTTCCTCGGCGCGTTCAAATATTACACGTCTTATACGCTGAAG
ACCTTCGACGGAAAACGTTATCTCGAGCGTTACGAGGACCGGGTCTGCATGGTGGCGCTGGCTCTTGCGC
GCGGCGACGAGCAGCTGGCCCGTGATCTCATGGACGAGATCATTTCCGGCCGTTTTCAGCCGGCAACCCC
GACATTCCTCAACGCCGGCAAGAAAAGCCGCGGCGAGCTGGTCTCGTGTTTTCTGCTGCGCGTGGAAGAC
AATATGGAAAGCATTGGCCGCTCGATCAATTCGGCTCTCCAGCTTTCCAAGCGTGGCGGCGGTGTGGCGC
TGTCCCTGACCAATATTCGCGAATTCGGGGCACCGATCAAGCAGATCGAAAACCAGTCTTCCGGCGTCAT
TCCTGTCATGAAGCTTCTGGAAGACAGCTTTTCCTACGCCAACCAGTTGGGTGCACGCCAGGGCGCGGGC
GCGGTCTATCTGCATGCCCACCACCCTGATATCATGCGTTTCCTCGATACCAAACGCGAAAATGCTGACG
AAAAAATCCGTATCAAGACCCTGTCGCTCGGCGTCGTCATCCCCGACATTACCTTCGAGCTCGCCCGCAA
CAATGAGGATATGTACCTGTTCTCGCCCTATGATGTGGAGCGGGTCTATGGCGTGCCGTTGACGGAGATC
TCGGTCACCGAAAAATATCACGAGATGGTTGCCGACAGCCGCATCCGCAAGAAGAAGATCAAGGCACGTG
AATTCTTCCAGGTGATCGCCGAAATCCAGTTCGAAAGCGGTTACCCCTACATCATGTTCGAGGATACGGT
GAACCGCGCCAATCCGGTCGCCGGCCGCATCAGCATGAGCAATCTCTGCTCGGAAATTTTGCAGGTCAGC
GAAGCGAGCGAGTTCAACGCCGATCTCTCCTATAGCCATATGGGCAAGGATATCTCGTGCAATCTCGGCT
CGCTCAACATTGCCTCTGCCATGGACTCCGCTGATTTCGGCAAGACGATCGAGACCTCCATCCGGGCACT
GACCGCCGTATCGGACATGAGTCATATTTCCTCCGTTCCTTCGGTGGAAAAGGGCAATGATGCCAGCCAC
GCCATCGGCCTTGGCCAGATGAACCTGCACGGTTATCTGGCGCGTGAGCGCATCTTCTACGGTTCGGAGG
AAGGTATCGACTTCACCAATATCTATTTCTACACCGTGACCTATCACGCCATCCGTGCCAGCAACCGGCT
CGCCGTGGAACGGGGCCAGAGTTTCAAGGGCTTTGAGAACTCCAAATATGCCTCGGGCGACTATTTCGAC
AAATATACCGACCGGGAATGGTTGCCCGCGACGGAAAAGGTCCGCGACCTGTTCGAAAAGGCCGGTATTG
CCATTCCGACGCAGGAAGACTGGACGGCGTTGAAACAGGACGTCATGGCATCAGGCCTCTATAACCAGAA
CCTTCAGGCCGTGCCGCCGACGGGCTCGATCTCCTATATCAACCACTCCACTTCTTCCATTCATCCGATC
GTTTCGAAAATCGAAATTCGTAAAGAGGGTAAGATCGGTCGCGTTTATTACCCGGCTTCCTATCTCTCGA
ACGATAATCTCGAATATTATCAGGATGCCTATGAGATCGGGCCGGAAAAGATCATCGACACCTATGCGGC
GGCCACCCAGCATGTCGATCAGGGCCTGTCGCTGACGTTATTCTTCCGCGATACCGCCACGACGCGCGAT
ATCAACCGGGCGCAGATTTACGCCTGGAGACGAGGCATCAAGACCATCTATTACATTCGGTTGCGCCAGA
TGGCGCTGGAAGGCACGCAGGTTCAGGGCTGCGTTTCCTGCACGCTCTGATTTGAGGGACAAGAGAATGA
ACATCGCCGTAAAACCAGCGTCCCGCATCCGCGCGGTCAACTGGAACCGCATTGAGGATGACAAGGACCT
CGAAGTCTGGAACCGCCTGACCTCGAACTTCTGGCTGCCTGAAAAGGTCCCGCTTTCTAACGACATTCCC
TCCTGGGGAACACTGAAGCCGGAAGAACAGGAACTGACGATCCGTGTCTTCACCGGGCTGACATTGCTCG
ACACCATCCAGAACGGTGTAGGCGCCGTGCGCCTGATGCCGGATTCGGCGACGCCACATGAGGAGGCGGT
GCTCTCCAACATCTCGTTCATGGAGGCCGTGCACGCCCGTTCTTATTCGTCGATCTTCTCGACGCTCTGC
TCCACGCCTGACGTCGATGATGCCTATCGCTGGTCTGAGGAGAACGAGTTCCTGCAACGCAAATCCGCGA
TCATCATGCGGGAATATGACAGCGGCGATCCGCTGAAGAAGAAGATCGCCAGCGTGTTTCTGGAAAGCTT
CCTGTTCTATTCCGGCTTCTACCTGCCGATGTTCTGGTCAAGCCGCGCCAAGCTCACCAACACGGCAGAC
CTCATCCGCCTCATCATCCGCGATGAGGCCGTGCACGGCTATTATATCGGTTACAAGTTCCAGCGGGCGC
TGGACCGTCTTGGCGAGGCGCAAAGGCAGGAGATCAAGGATTTCGCCTTCGATCTCCTCCTCGAGCTTTA
CGACAATGAGGCGAAATATACCGAAGACCTTTATGACGGCGTCGGCCTAACGGAAGACGTCAAGCAGTTC
CTGCATTACAACGCCAACAAGGCCCTGATGAATCTGGGTTATGAAGCGCTGTTTCCCGCCGAAGCCTGCC
GGGTCAATCCGGCGATCCTCTCGGCGCTCTCACCCAATGCCGATGAAAATCACGACTTTTTCTCAGGTTC
CGGCTCGTCCTATGTCATTGGCAAGGCGGTCGCCACCGAGGATGAAGACTGGGATTTCTGAAGCCGGGAC
TGTCAGCACAAGTCCACAAACTATTGCGGGTTCACCACCTGACTCGCAAGCCGGAAGGGGCTGGAGACGG
TTGCGCCGATTGCATCGAACACGAAGGCGCCGGCGCGACCGATGCCGTTTTGTCCATTGCCGTTCCGGCT
TGCCTCCAGCTGCGGCACCAGCGACGCCAACGCCGCGTAGCGGTCATGGTTGAGCGGATCCGAGGCTTTC
AGGTTGGAAATATCCACGAACTGAACACCTTCCTTCAATGCTGCCTCCTGCACCTGGGGATCGGCGACAT
CCAGTGCGCCGATCCGCGTCACGTCTGCGCCCAGGATGGACGACGCCTTGAGGGCGCGGTCATCCTTGGA
GACCAGGACTGTGAGGGGCGGATTGAGCCTGCCGACCACCTCGATCTGCTTGCGGAAGACATCGGCATCG
ATATCGGGTGCGGCCAGCACCACCTGCAGCTTGGCGATAACGTCATTTCGGCCCTCGAAGCGCAGTTGGC
GCAACGCCTCCATGACAAGCCAGCCGCCCATGCTGTGACCGAACACGACAATGCTTTTGCGCGGGGTCTG
CCGGGTAAGGTCGGTCAACAATGTGGCCAGTGCATCACGCGAGTAGGTCGCTGATTCCTTGTCGGCCACA
TAACCGGTGAGGTTGGCTTGCGACGGCCAGGAAAAGACCAGCGGTACACCATCCATATTTGCATCGGCAG
CCATCTGCGCCGCGCGGAAGAGTGCTTCCTGATAGCTGTAATTATAACCGTGCACGAAAAGCGCGATCTG
TTTGCCGGAGCGGGAAATATCGCCGAGATCGGTGGTGAAACTTGTCTTGCTCAGCATCTGCGCCTTTGTG
ACGACGAAATCCTTTTTCGCATCAGGTTTGCCGGTCGACCATTCTATTTTTCCACTCTTGTGGGTCGGTG
GTATCGAAATATCGAAGCGGGCATAGTTCGGCTCGGCCGCGCGAAGGGCGCTGAACCCCTTTTTTGCCTC
TTCGCTTTTTTCACGTGTACTCGCCACATAGGCGGTAACGATTTTCGCGTCCTTCGCCCTCGTATTGACG
GCTTGCAGCACGTCCGCTCCCGGCCGCCCGGCGCAGGACGACAGAAGGCTGATCATAAGAACGAGAGAAA
TAATGAGGCGCATGGACGGGTTACCGGTGACAATGAAAGTCCATAAATAGCTGCCCGCTAAAAAAGTTGC
CACTACTGAATAATTCGCGTGGTTTTGGTGCTGGTCGATGGGGTCTGGCATTCGCCACCTTGCCATCCGG
CCAGCTTCGTTTTAGGCCGTAATGATGACGAACAAGGTGTCGCTTTCCCGACTGAAACTTACGGACTTCC
GCAACTATGCGGCTGCCGCACTTGTGCTTGATGAGCGCCATGTGGTGCTGACCGGCGACAACGGTTCCGG
CAAGACCAACCTTCTGGAGGCGGTTTCGTTTCTTTCGCCGGGACGCGGCCTGCGCCGTGCGGTCCTGTCC
GACGTTACGCGCGTTGGCGCGGAAGCCACCGGTTTTTCGATCTTCGCCGATGTTGATGGCATGGATGGCG
AAGTCGCCATCGGCACCGGGATCGAGGGTGATGGCGAGGTAGTGTCACGTCGCCTGCGGCTGAACGGTAC
GCCGGTGAAGTCCGTCGATGAATTGACCGACCATCTGCGGGTTCTGTGGCTGACGCCCGCCATGGATGGC
CTCTTTACCGGTTCTTCATCGGACCGCCGGCGTTTTCTCGATCGGTTGGTCCTGTCGCTCGATCCGGGCC
ACGGCCGGCGGGCAAGCGATTTCGAAAAAGCCATGCGCGGCCGCAACCGCCTGCTTTCGGAAGGCCGTTT
TGATCCGGTCTGGCTGGACGGCATAGAAAAACAGATGGCCGAACTCGGCATCTCCATGGCGGTCGCCCGT
TATGAAATGCTCGGCCTGTTGAAGACCCTGATTGAAGGCAGGGCCGGCAATGCAGCCTTTCCGTCGGCAA
CGTTGTCGCTCGCCGGCTTTATGGATGACAGGCTGAACCGCCCGGCTGTCGATCTGGAAGACGAATATGG
TCTCATGCTGCGGGATGGTCGGTATCGGGACGCAGCCGCAGGCCGCACGCTGGATGGGCCGCACCGGGTC
GACCTTTTCGTGCGCCACGCGGAAAAGAACATGGAAGCCGAACGCTGTTCGACCGGGGAGCAGAAGGCGC
TGTTGGTGGGGCTGGTGCTTGCCCATGCGCAGCTGACAGCCAATATGACCGGTTACGCGCCAGTTCTGCT
GCTGGACGAAATTGCCGCTCATCTGGACGAGGGCAGGCGAGCCGCCCTGTTCGATCTCATCCACGCGCTG
GGCGGTCAGAGTTTCATGACCGGAACGGATGCGGCCATGTTCTCCGCTCTCGGCGAGCGGGCACAGTTCT
TCAATGTTTCCCATGGAGGCATCACGGCATGACGGCAGAGAAATGGAGGACGGCATGGACCCGCTGAGCC
CGGAAGAAATCGAACGCTACAAGCGCCATATCCTGCTGCCGGAAATCGGCGGTGCCGGGCAGCAGCGGCT
GAAAGCGGCGCGTGTGCTGGTGATAGGCGCGGGCGGTCTCGGCGCTCCCGTCCTTCATTATCTCGCCGCC
GCCGGGGTCGGCACGCTCGGCATGATCGATGATGATGTGGTCTCCCTCTCCAATCTCCAGCGGCAGGTGA
TCCACGACACCGGCACCATTGGCGAGTTGAAAACGGAAAGTGCCCGCAAGACCATCGCCCGGCTCAATCC
GCATGTCCGCACGCTTATGTATGAAGAACGTTTCTCGCAGGTCTGGGCGCACGACCACCTGCCATCCTTC
GATCTCCTGATCGATGGTTCGGACAACTTCGATACACGTTACGCCGCAGCGGATGCCGCGGAGGCGGCAA
AAAGACCGCTGGTCACAGGCGCTGTTGGTCGTTTCGATGGCTCGGTAACGGTCCTGAAACCCTATGAGAC
CAACGCGGAAGGCAGTTTGCTGCCGGGTTATCGCGACCTGTTCCCGGCGCCGCCGCCACAGGGCCTCATT
CCCAACTGCGCGGAAACGGGCATTGTCGGCGCGCTGACCGGGGTCATCGGTACGCTGATGGCGATGGAAG
CAATCAAGGTGATTACCGGTGCCGGTGAGCCCCTCATTGGAAGACTGCTGCTTTACGATGCTTTGTCGGC
GCGGTTCGAAACGGTAAAATACAAACGTCGGGCAAGGGAGAAATAAACCATGATCGAGATAGCGAAGATC
GGCGATGACTTCGATCGCTGGCAGGATCTGCTGGCGCTCATCATGACCTCCTTTGCCTATATGGATGGTG
TCATTGACCCCCCATCGTCGGCCTACCGTCTGACGCTCGAAAATCTAGCCGAAAAAGCCAGGGCAGAAAT
CGCTTTCGTGGCGCTCGATAGTGATGAGCTGCTCGGCTGCCTGTTTTGCCGGCCGGAACCGCCGGCCTCG
CTTTATGTCGGCAAGCTCTGCGTTTCTCCGAAAGCGCAGGGAAAAGGTATCGGCAAGCTGCTTCTGCTGC
AGGCTGAAGCGCTGGCCCGGGAACTGGCGCTGCCGGCGCTCAGGCTGGAAACGCGTATCGAGCTTCTCTC
CAACCATACGAAGTTCGCCGCCTGGGGTTTCGTCAAGACCGCTGAAAACGCTCATGCGGGTTATGATCGG
ACCACCTCGATCGAAATGACCAAATTCCTCGGCTGAAGCCGCCTATTGCAAAAGGCCGGATTGCACCATC
TGGGAGAGGAAGACGGAAGACACGCGGTCAATACCGGTCTGCGGCTGGATTTCTGCCGTTCCCACTCGCC
AGATGCTCTTGTCCGGCCCGCTGACGAGCTGAACTTCCGTCGTGACCTTGTGGGTCAGCGGAGCCGTCCT
CGTCGCTTCCACCATCTGTTTCATGAGTTTTACGGAAGGCATACGGGTTCTGTCACCAATCTCATCGGCA
CTTGTGGCGGCCTTCAGCCGCTGGAAGGCTGGCCCGACATCCGGCAGAGAGCAGTTCATTTTTATACGGA
CGACAAAAACACCAGCAGGCGTTTGCGAGCCGACATGTGCAGGCTCCGCCTTGCAGAGCACCCGCGCAGT
ACTCGCCACCCAGAGCTTTGCGAACTGGTCCGATTGTTCGCTCGTCGTTCCCTTGGGGGAATGCACGCCC
TTGTATTGACGTTGCCATGCGATCGGGTCTGCAACCAGTTCCATATCGGTATAGCGCTGCCCGCTGCCAG
ACGCTCCCCACTCTTTGTCCAGGCGGACCATGCTGGCGCGATCAAAATTCAGCCACGCGCGGTAATAGAG
TTCGGCGGTCTCTTCCGGTGATGGCGGTTGAGCCCCGGCCGGGCTGCCGACCAGCACGAGCAGAACGGAG
ATCAGCAACAAAAACTTTGCCTGTATTCCCATTGAACTCTCACTCCCTGTGTTGCTCGAAAGATGCTTGG
CTAAGCCGGCTTAGTTCCGCCCCGGCAGCACCCGGTTCGGTGGGCGGTGCCCGTCGAACAATGTGCGGAT
ATTGATGATGACCTTGTCACCCATTTCGATGCGGCCTTCGATCGTTGCCGAGCCCATATGCGGCAGCAGC
ACGACCTTGCCTTCCTTGGCGAGTTTGATGAGCTTTGGATTCACCTGCGGCTCATTCTCATAGACATCGA
GACCGGCGCCGGCGATCTTGCCCTCGCGCAGGCACTGGATCATCGCCGCCTCGTCGATGATATCGCCGCG
CGCTGTGTTGACGATGTAGCTGGTCGGCTGCATCAAGGCCAGCCGCCGTGCCGAGATCAGGTGATAGGTC
GCCGGCGTCGAAGGGCAATTGACCGATACGATATCCACCCGGGCCAGCATCTGGTCGAGACTGTCCCAGT
AGGTGGCTTCAAGCTCCGCCTCCGTTGCCGGATTGACGCGCTTGCGGTTGTGGTAATGGATGGAAAGCCC
GAAGGCCTTGGCGCGCCGCGCAACTGCGGTGCCGATGCGGCCCATGCCGACAATGCCGATACGCTTGCCG
GAAATGCGGCGTCCGAGCATCCAGGTCGGAGACCAGCCCAGCCATTCATCGGCGCCATTGGCAAGCACGC
GCGTTCCCTCGATCATGCGGCGCGGCACCGCCAGCACCAGCGCCATGGTGATATCGGCGCTATCCTCAGT
CAGCACATTCGGTGTGTTGGTGACGGTGATACCTTTGCGGGCGGCCGCGTCGACATCCACATGGTCGATG
CCGTTGGAGAAGCTGGCGATCAGCTTCAGCTGCGGTCCGGCTTTCTCGATCATCGCAGCGGTGATGCGGT
CGGTCACGGTCGGCACCAGCACGTCCACGCGCTGCATGGCGGCGACAAGCTCTTCCTCACTGCGTGGGCT
GTCGTCGATATTCAGTTCCGCATCGAAGAGTTCGCGCATTCTGGTCTCGACGACGTCAGGCAATTTGCGG
GTGATATAGACTGTCGGTCTCTTCTTGTGGGTCATCGTTTGCCGCTGCCTTGTTCAGAAGTCATTAACCA
GAAAGAGCGATAATTTCTTTCAATCAGGGCGTTTCTACCAGACCCACCGGCGAAGACAAATAAAACTCGC
CGTGGCTTGAGGCATGTGGAAACGCGCCCCCTCGAATATCATCCGGTTTGCAGAAGGCGGGAAACGGAAA
TGGGCATGCGCAGTGTGGTTTCTATCGTTTGCATTGCATTGTCTCTCGGCCTCCTCGGTGCGGCGGGAGA
AGCCATGGCGCAGGGTGCGGCCAAGGGCGCAAGCGGCCTGCCGCTGCCGCGTTTCGTCAGCCTGAAATCC
AAGCGCGTCAACATGCGCATCGGCCCCAGCACGGATTATGCCGTGTCTTGGATGTATCTGAAATCGGGAA
TGCCGGTGGAAATCATTCAGGAATATGAAAACTGGCGACGCATCCGCGATGCCGACGGGACGGAAGGCTG
GGTCAATCAGGCTCTGTTATCAGGCGAACGTACGGCCGTCGCCGCCCCGTGGATGCGCGGCAAGGGCAAG
GAAGTCTATGTGAACATGCGCCGTGAGGCACAGTCTGGCGCTGCCGTGACCGCCCGGCTGGAGCCAGGCG
TCGTCTTCCGGATCGGCGAATGCAATGGTGACTGGTGCCGTGCCGAGGCCGGTCAGGCCTCGGGCTGGGT
ATCCCAGGGGGAAATCTGGGGCGCTTACCCCGGCGAAGCCTTTAAATAAGGCCGTGTTTTTCGCCCAGCG
CCTTCAGGGATGACATGGGGCGTGGTCCGACCTGCTGAATGACGGCAGCCGCCGCAAGGCAGCCGAGTTT
GCCGCAATCTTCAAGCGAACGGTCCTGCGTATAACCGAAGAGGAAACCTGCGGCGAAAAGATCGCCCGCA
CCCGTCGTATCGACCACGTCATGCACGGGATAGGCTTCCACCTTCACACGTTCCGTGCCGCGCAGGATGA
CGGCGCCTTCTTCGCTCATCGTCACCGCGGCGATCTTGCAATCGGCGGCGATTTTCGTCAGCGCCAGCTC
AAAATCCTCGGTTTCGTAAAGCGAAAGCGCTTCCTGCTTGTTGGCGAAGACGATGTCCACCGTGCCAGAC
CGCATCAGGTCCAGAAACTCGTCGCGGTAGCGGCCGACGCAGAAGCTGTCGGAGAGCGTCATGGAGACTT
CGCGGCCGTTTTCATGGGCAATGCGGGCGCATTCGCGAATGGCATCCTTGGCACGCGGCGGATCCCACAG
GTAACCTTCGAAATAGGTGACCTTGGTCTTCGCCACCACGTCATCTTCTACGTCTTCCGGGCCGAGATCG
ACGCAGGCACCGAGATAGGTATTCATCGAGCGTTCGCCGTCTTCGGTCACGAAGATCATCGAACGTGCTG
TCGGCGGGAATGTGCCTTCCGGTTTGGTTTCGAAATAGACGCCCTGGGCGCGGATATCGTGCTGGAAGAT
TTCGCCGAGCTGGTCTTCGGCCACCTTGCCGAAATAAGCGGCCTTGCCGCCGAAATTCGCAACGCCCGCC
GCCGTGTTGCCCGCGCTGCCGCCGGAGGCTTCGAGCGCCGGTCCCATCAGCGAATAAAGCAGTTCGGCGC
GTTCCGCGTCGATCAGGTTCATCGCACCCTTGGTGATGGCATTGTCGTTGAGAAAGCGATCATCGCAGCG
GGAGATGATGTCGACGATGGCATTGCCGACAGTCAGTACGTCGAATTTCGTCATAGGCCCTATCCGGTTC
GCACGGGGTGTGCTTTTTTCGAATGGTCTTAAACATTTCTGGCTGCAAGAAAAGCCCAAAGAGAAAATAT
GCGGTTCTCAACGACAAGCGCAAGCGCGTCATTTCTCTGTAATGTGGTTAAGCTATTACTCCGATCAGAG
CAAAAGGTGTGTGTATGCGTACCGAAATAGAGGACATGAGGTCTTCTGGCTCAACCGTTATCTCCGCCAC
GGATGTACTGGCGGCATTTAACGGACATAAAAGGCGGGGGTGACCCCGCTTTTTCTTTTTTGGGGACGTT
CCAGCCTGCGGTATCGTGCGGATGGTGAGCGGCGGTTCTGCCCATGGCTCTCAAAGTTACTTCCCTCCGA
CACGCCTCATTTGATGAAAACAAAGAGTGAAAGCGTATTCGCGATTCCATTCCCGCGGAAAAGGCTCTAA
AGCGGAGTATCTCCCGCAAAAGCCGCGAAAGCTTTCCCTCCATGTCTGCCGTTGCCGCGAATGTCGCCCC
GATTTTCATTCTTATCCTGATCGGTTGGCTGACCGTCAAGGCTGGCCTGCTCAGGGCGGATGCCGGCGAT
ATCCTCAGCGATTTCGTCTTCAAGATCGCGGTGCCGACATTGATCTTCCGCACGCTTGCAGAGGCGAATT
TTCACGGCGCATCGCCCTTCCGCCTCTGGATCACCTATTTCGCCGGCGTGGCCGTCACCTGGGCGTTCGG
GCATATCGTCACCCGTTATGTCTTCAAGCAGGATGTGCGCATCGCCGTCATCGCCGGCATTTCCTCGGCT
TTCGCGAATAATATCTTCATCGGCCTGCCGCTGGTCGGGCGTTCGGTGGGGGATGAGGGGCTGGTGGCTC
TCTCCATCCTGCTCGCCATCCATCTGCCGGTCATGATGATTGCAGGCACCATCCTGATGGAAAATGCCAC
ACACAAGGCGGTCGGGGGCGAAAAGCGCGGCATGGCTGCGGTGTTCAAACAGGTGGGCCGCAATCTCGTG
ACCAATCCGCTGGTGATCGGTCTTGCCATCGGGCTCTCGACCAATGTTTCCGGCGTCGCGCTGACACCCA
TTTTGAAAACCGTGGTCGATCAGGTCGCCTCGATGGCGGGGCCGGCGGCTCTTATCTCGCTGGGCATGGC
GCTGACGAAATACACCATTCGCGGCAATATGGGCATCGCCGTCACCATGACCGTTTTCAAGCTGCTGCTT
CTGCCCGCCTGCGTATGGGCCATGGGCCACGCGCTCGGCCTCAGCCGCGAATGGACGGCGGCGCTGGTGC
TCACCTCGTCGGTGCCGACGGGCGTGAATGCATGGCTGATCGCCAACCGCTTCGGTATCGGCCACAGTGT
CGCGGCCTCCACCATCAGCATTTCCACAGCGACCGGCGTTCTGTCCGTGTCTCTATGGGCCTGGCTGCTG
AGCTGATTTTGGTTATTTCTGGGCGCTCAGGATCTTGAAGCGGGCGTTGCGGCACACTTCGGCGGTCGTG
CGGAATTCCGCCGCCAGAACCGGTTCGTAGGGCAGACCGCGATTGGCCACCATCAGCAGCTTGCCGCCGC
TGCGCAACGCACCGGCCGCAGCCTTGATGAAGGCCTGGCCCAACGCTGGTTCCGCCGCCTGTCCGGCTGC
ATGGAAAGGCGGGTTCATGATGATGAGGTCGTATTTTTCCTTCGGCGGCTCGTTTGCCAGATCCTGCCAG
AAGAAGCGTGCCGTCAGTCGCGGATTGTTTTCGAGAAGATTGGTCTTGGCGAATTCCAGCGCATTCCAGT
CCGCTTCGAAAAGATCGATACGGGCGGTGCGCGGCGATTTTTCCGCCAGCATGATGGAGAGATAACCCCA
GCCTGCACCGAAATCGGCGGCATTGCCGTCAAAGTCGGTCGGCAGGCGCGATGCGAGAAGCTCCGAACCG
TCATCCACGCGATCATGGGAGAACATGCCGGGCAGGGCGGTAAAGCGACCCTCGACAGTGGCGGGCTTCT
GGGCAAGCTTCAAGACGGCGGCGGAGACATCCTCCGGCCGTTTGAACCAGATTGCGACGCCGTGATATTT
CGGTGTCGATTCCGACTCGATGCCGAGCTTTGACAGCGTCTTGCGCAGCGTCACAATGCCATCTTCCTTC
GATCCGGCCGCGACGATCAAGCCGCCGGCCTTCACGCGCGAAAGCGCTTCTGCGACACGGTTTTCGTTCT
CGCCACGGTGCTTGCCGCAGAGCAGCAGCGCCGCATCGTAGTCTTCGCCCGAAACGTCTGGGGCAACCCC
TGTGCCCTGAGCCTCAAGAGCGCGATAGAGCGGGCGAAGATGCTGAACCGCGACGATCTCCGCATCGAAG
CCATCCAGCCGTGGGCCGGCTTCCGCGCCCAGAAACAGAACGCGTTCGCCTTCTTTCGGCATGGCAAGCA
TGTCCGAGGCAAAGGGATGGAAAAGGGTTTTCACGGCGTCACGGCTCATTGGAGCGTCCTCAAGGTAGGA
TGGAGTTTGTCAGGGAAAAGTGGAAACCGGTTTTCCCGAAAAGACAAACGATAACAAAAACGAAAAAAAG
GCGCGGGCAGAACCCGCGCCTCGATAGGGTCTGGCGGCGCAGCCTTATTCGGCAGCGGCTTCGCCGTCTT
TCTTGTCGGCAGCCACTTCCTTGCCGGTTGCCTGGTCGACAACCTTCATGGACAGGCGAACCTTGCCGCG
CTCATCAAAGCCCATCAGCTTGACCCAGACCTTGTCCCCTTCCTTGACGACGTCGGAGGTCTTGGCAACG
CGCTCGGAAGCGAGCTGCGAGATGTGGACGAGGCCGTCACGGGCGCCGAAGAAGTTGACGAAAGCGCCGA
AGTCAGCGGTCTTGACAACAGTGCCTTCGTAGATCTGGCCGACTTCCGGTTCCGCAACGATCGAGTGGAT
CCACTTGCGGGCCGCTTCGATTTCCTTGCCGGAAGCAGAAGCGATCTTGACGGTGCCGTCGTCTTCGATG
TTGATCTTGGCGCCGGTCTTTTCGACGATTTCGCGAATGACCTTGCCGCCCGAACCGATGACTTCACGAA
TCTTGTCGACCGGAATGTTCATGACTTCGATGCGCGGTGCGAATTCGCCGAGCTGGCCACGGCTCTCGGT
GATGGCGTTGGCCATTTCGCCGAGGATGTGCTTGCGGCCACCCTGTGCCTGCTCCAGAGCGATCTTCATG
ATCTCTTCGGTGATACCGGCAATCTTGATGTCCATCTGCAGCGAGGTGATGCCGTCGGCCGTACCCGCAA
CCTTGAAGTCCATGTCGCCGAGGTGATCTTCGTCACCCAGGATGTCGGAGAGAACCGCAAAGCGCTCGCC
CTCAAGGATCAGGCCCATGGCGATACCGGCAACCGGCTTAGCAAGCGGCACGCCGGCGTCCATCAGAGCA
AGCGAGGTGCCGCAAACCGTTGCCATCGACGAGGAGCCGTTGGACTCGGTGATTTCGGAAACGACGCGCA
GCGTGTAGGGGAACTGTTCCGCAGTCGGCAGCATCGGACGGATAGCGCGCCATGCGAGCTTGCCGTGACC
GATTTCGCGACGGCCCGGGGAACCCATGCGGCCTGTTTCGCCGACCGAGTAGGGCGGGAAGTTGTAATGC
AGCAGGAAACGTTCCTTGTACATGCCGGTCAGGCTATCGACATACTGTTCGTCTTCGCCTGTGCCGAGCG
TCGCAACAACGATCGCCTGCGTTTCACCACGAGTGAACAGCGCCGAACCGTGGGTGCGCGGCAGAATGCC
GACTTCGGAAACGATCGGGCGAACGGTCGACAGGTCGCGGCCGTCGATGCGGCTCTTGGTGTCGAGAACG
TTCCAGCGAACGATCTTGGCCTGAAGGTGCTTGAAGACAGCGCCGATTTCTTCCGGGCTGTACTTCGCTT
CGCCTTCTTCCGGCAGGAAGTGCGCCTTGACCTTCGTCTTGACGGCGTCGACGGCAGCGTAACGGGCAGC
CTTTTCGGTGATCTTGTAGGCGGTGCGCAGTTCGGTTTCGGCAAGGCCGAGCATTTCGTTTTCGAGTGCG
GAGAAATCCTCCGGCTCGAATTCGCGTGGCTCCTTGGCGGCAACTTCAGCGAGCTTGATGATCGCGTCGA
TAACCGGCTGGAAGCCCTTGTGGCCGAACATGACGGCGCCGAGCATGATCTCTTCGTTGAGTTCCTTGGC
TTCCGATTCCACCATCAGGACGGCGTCCTGCGTGCCGGCAACAACCAGATCCAGAACCGATTCATCCATC
TCGTCGAGATGCGGGTTCAGAACGTATTCGCCGTTGATGTAGCCAACACGCGCGCCGCCGACCGGACCCA
TGAAAGGAATGCCGGACAGTGTGAGCGCAGCGGATGCGGCAACCATCGACAGAACGTCCGGATCATTTTC
CAGATCGTGCTGAATGACCGTGACGACAACCTGCGTGTCGTTCTTGTAACCTTCAGGGAAAAGCGGGCGG
ATCGGACGGTCGATCAGGCGGGAAACCAGTGTTTCCTTTTCCGACGGACGACCTTCGCGCTTGAAATAGC
CACCGGGGATCTTGCCGGCTGCGTAGGTCTTTTCCTGATAGTTGACGGTCAGCGGGAAGAAGTCCTGGCC
GGGCTTCGGAGACTTTGCGGAAACCACGGTCGCGAGAACCATCGTCTCGCCGTAGGTTGCGATGACGGCG
CCGTCAGCCTGACGGGCAACCTTGCCGGTCTCGAGCTTCAACGGGCGGCCTGCCCATTCGATTTCCACGG
AGTGTTTATTGAACATATCTTGTCCTTGTTTGTGCGTGCCACCAAAAAGGGGCAACGAATGACGCAATCA
CGGGCAAGACAGCGGGAGGCTTTCAAGATCAAGCATCCTGCAATCCTGCCCCATGACAGGTCTGCGGTTG
AAAAGGCGACACCGGCCCATCCGGGTCTACCTTATCGGTCCGGGGCCACATTTGCGGCAGACGCCCGGAA
ATTCATGTGGCCTTCAAAAGGCCCGATATAAAAACCGGCGGGTATCGTTGTGAAACCCGCCGGATAAGAT
TTTAGCGGCGAATGCCGAGAGCACCGATCAGCTTGGTGTAACGGGCTTCGTCCTTCTTCTTCAGATAGTC
GAGAAGCGAACGGCGGCTCGAAACGAGCGTCAGAAGGCCACGACGGGAGTGGTTGTCCTTCTTGTGGTCC
TTGAAGTGACCGGTCAGGTTGTTGATCCGCTCGGTCAGGATTGCGACCTGAACTTCCGGAGAACCGGTGT
CGCCTGCCTTGGTGGCATATTCCGTGATGAGGGCGGCTTTGCGCTCTGCAGTAATCGACATCGTACGATC
CTTTCTTGTTTTAAGGAAAAACGGGGACGCCTAGAGCCGGGATGTCGTCCAGCTCTGGCCATTCAGCAGC
ATAGGCAAAGCCCAAGCTGGCGCTGCCTATAAACTATTCCGGGTGCAATTGAAAGAGGCGATTGACAGCG
CCTCCGCGCCGTATGGTTAGCCAAAAACCCGCTTCGGCCTGAACTCGCCTTCGCCGATCTCGCCGATGGC
GACCAGTTTGCCTTGCGCGGTGGCATAGGCTTCCGGGTGATTGGCTGGCGCATCGCGCCCACGCAGCAGG
ATGGGGTTGCCCATCTTCAGCCTGTGCGCCTGATCATCGTTGATGATGAGGCGGGGAAGTGAGGACAACG
CCTCGGCCGTATCGATCAGGAAGGCATCCAGTGCTTCCAGCCGTTCGTCACGATCTTCTATCGCTTCCAG
CGCCGTCAAGGTTTCAAGGGGCACCATCATGTCTTCGCCGAAGGGGGCGACCATGGTGCGGCGCAGTTCC
GAGATATGGCCGAAACACCCGAGATCGCGGCCCATGTCGCGGGCCAGCGCCCGCACGTAGGTGCCCTTGC
CACATTCCACTTCGAAATGCGCGGTATCGGCGTCCGGGCAGGCCAGCAGCGTCAGGCGATGGATTTCTAC
TTCGCGTGCAGGAATTTCCACCGTCTCACCATCACGCGCCAGATCATAGGCGCGCTCGCCAGCGATTTTG
ATGGCGGAAAACTGCGGCGGGGTCTGCATGATCACGCCGGTATAATTGGGCAGAATATCGCGGATCGCCT
GCTCTTCCGGGCGCTGGTCAGAGGATTCGACCACCTCACCCTCGAGATCGTCCGTCGCGCGCTGTTCGCC
CCAGGTCACGGTAAATTCGTAGATCTTCCGGCCGTCCATGACGTAGGGCACGGTCTTGGTGGCGTCACCG
AGCGCGATCGGCAGCATGCCGGAAGCGAGCGGATCAAGCGTACCGGCGTGGCCCGCCTTCTGGGCGTTGA
ACAGCCATTTGATCTTGGAAACGGCCTCTGTGGAGCCGAAATCGAGCGGCTTGTCGAGGATGAGCCAGCC
CGAAATCGGACGGCCTTTGGGTTTGCGGTGTTGCTGTTTACGTGGTTTGGACATGCTTCAGTTCTGTTCG
TCGTCTTTTTCGTTTGAAGGACCGAGATCGCGCTGAACTTCGGGCGAGCGCAGGAGCGCGTCGATCTTCT
GGTAATTGTCGAAACTCGTATCGTCGCGGAAGCGCAGTTCCGGCATGTATTTCATCTGCCGAAGCTGCGG
GCCGAGGCGGCCGCGCATGAATTTTGCGTGGCGGTTCAGCGCGCTGATGATGTCGGTGTGATCGGCAACG
CCAAGCGGCGTCACGTAAGCGGTTGCGATCTTGAGATCGGGCGACATGCGCACTTCCGAGATGGAAATGA
CGGTGCCTTCGATCAGATCGTCGCGAACTTCGCCGCGCTGGAGAATTTGTGTCAGGGCGGCGCGCACCTG
TTCGCCAACACGCAGCATGCGTTGCGAAGGGGCCGATGATGTAGCTTTTGCCATGGGTAATGCCTCAAAC
GGAGCGAGCGCCGGTAAGCCGGCGCCCGACAGTAAATTCCTGTTTTGCGGCGAGAACGCTTAGAGCGTTC
TCGTGATGTGTTCGACGCGGAAGCACTCGATGGTGTCGCCGGCGCGGATGTCTTCGTAGTTTTCGAAGGC
CATACCGCACTCCTGACCGACCGGCACTTCGTTGACTTCGTCCTTGAAGCGCTTGAGGGTCTTGAGCTTG
CCTTCGTGGATGACGACGTTGTCGCGCACCAGACGCACACCCGCACCACGTTCCACCTTGCCCTCGACAA
CGCGGCAACCCGCGACCTTGCCGACCTTGGTGATGTTGAACACCTCGAGAATTTCGGCATTGCCGAGGAA
GGTCTCGCGACGTTCCGGCGAAAGCAGACCCGACATCGCCGCCTTCACGTCATCCACCAGATCGTAGATG
ATGTTGTAGTAGCGGATTTCGATACCGGCGCGTTCGGACGCCGTACGTGCCTGTGCGTTGGCGCGAACGT
TGAAGCCGATGATCGCGGCGTTCGATGCCTCGGCAAGCGAGATATCCGATTCCGTGATGGCACCAGCACC
AGAGTGAACGACACGAGCGCGGACTTCGTCTGTGCCGAGCTTGTCGAGCGAAGCGATAATGGCTTCGACC
GAACCCTGCACGTCCGCCTTGATGACCAGCGGGAATTCCTTCAATCCTGAAGTCTGCAACTGGCTCATCA
TCTGTTCGAGCGAGCCGCGCTGGCCGGTCTGACGAGCGACAGCCTTGTCGCGGGCCAGACGCTGGCGGTA
CTCGGAAATCTCGCGGGCGCGGCTTTCGTTTTCGACGACCGCAAAACGGTCACCGGCCGAGGGCGTGCCG
GAAAGGCCGAGAATTTCGACCGGCATGGCCGGACCGGCTTCCTTGACGTGGTCGCCCTTGTCGTTGACGA
GCGCGCGCACACGGCCCCACTGGTCGCCGGCGACGATGATCTGGCCGGGCTTCAGTGTACCCTTCTGCAC
GAGAACGGTGGCGACGGCGCCACGTCCACGGTCCAGTTCGGCCTCGATGACCGTGCCTTCCGCCGTGCGG
CTCGGATCTGCCTTCAGATCGAGGATTTCGGCCTGAAGCAGGATCGCCTCGAGCAGCTTGTCGAGATTGA
GCTTGTTCTTGGCCGATACTTCGACGTCAAGAACTTCACCACCCATCGATTCCACGAACACTTCGTGCTG
CAGCAGCTGCTGGCGAACCTTGTCCGGGTTTGCCTCGTGCTTGTCGATCTTGTTGATCGCAACGACGATC
GGAACACCGGCTGCCTTGGCGTGATTGATGGACTCGATCGTCTGCGGCATCACGCTGTCGTCTGCGGCAA
CAACCAGAACGGCAATGTCGGTTGCCTGCGCACCACGGGCACGCATGGCCGTAAAGGCGGCGTGGCCGGG
CGTGTCGATGAAGGTGATCTTGTGACCGTTCTTCTCGACCTGATAGGCGCCGATATGCTGGGTGATGCCA
CCGGCTTCACCGGAAACCACATTTGCCTGACGGATGGCGTCGAGCAGCGACGTCTTGCCGTGGTCGACGT
GACCCATGATGGTGACGACCGGCGGACGGGAAACCATCTCGCCTTCATCGTCCGTCTGGTTGAAGATGCC
TTCTTCGACGTCGGATTCAGACACGCGCTTGACGGTGTGGCCGAATTCGACCGCGATCAGTTCGGCCAGA
TCGGCGTCGATCACGTCGCCCGGCTTCAACATCTGGCCTTCCTTCATCAGGAACTTGATGACGTCAACGG
CCCGTTCGGACATACGCTGCGACAATTCCTGAATGGTGATGGTTTCCGGCAGGATGACCTCGCGCAAAAC
CTTTTCGCGGGTTTCCTGCATCTGGCTGCGGCGGAATTTCTCCTGCCGGCGGCGCATGGATGCCATGGAG
CGGCCGCGCGGCGTGCCGTCTTCCTCCAGATTGGATGTGACGGTCAGCTTGCCACGACGGCGTTCTTCTT
CCGTCTTGAGACGAGCAGCGGGCTTGGCCGGAGCCGGAGCCACGACCTTGCCGCGGGCCGGAAGGCTGCT
GCCGCGACGCACGGCACCACGATCGTCCTCATCGTCACCACCGGTACGGCGTCCGCGCGGAGCGGCAGCG
TCGGGTGTGGCGGGAGCGGAACGGGGAGCGGCGGCCGCAGACTGCGGGCGGGCGTCAGTGCGAGGCGCCG
GCGCGGCGGCCGCAGCCGGCCTTTCGCTGGCAGGCTCGGCTCTTACTTCAGCGGCAGGCTGGCTTGCAGC
CACCTTGGCGGCCGCAGCCTCTTCGGCGGCGCGGTTTGCTGCTTCCATTTTTTCGGCGGCGATACGCTGT
TCTTCCTCGACCTTGCGGCGGGCTTCATCTTCGGCGCGCTGCTTGGCTTCAACCACGTCGCGAGCCTGCG
CTTCCATCAGCGCGCGGCGACGGGCTTCCATTTCGCCTGCCGAAAGATCATGCAGAACATTGCCACGCGG
ACGGTCGGCCTGGCGCTGCTGGGGCGCGGACGAGCCGGAGCGTTGCTGCGACTGGGAGGAACCCGGACGC
TGCTGCTGGCCGCCTGGCTGGTGAATACGCGGCTGGGGAGCCTGCGGACGCGCCGCCACCGGGGCAGGGG
CGGCAGGCTTCGGTGCTGCCACAACAGGCTGAACCGGCTTCTCGTCTTCAGGTCGATGGGGGCGGCGCTT
GCGTGTTTCCACGACAACCGCGTTGGTGCGACCTCGACCCATATCCTGCCGCACGGTGCCCTGATTCATC
CCGCCCGGTTTCAGGGTAAGAGTCTTCTTGGCCGGCGCATTGAGTGTCTTGTCGTCGTTGTTGTCGGTCA
TTCCGTTCCCGTTCCTTCGGACGAGAACCGGATGACGTCCATCAGGTCTCGTCGTTCAATTGCTGCATCG
GAACGCGGCGACCGTTGATGTCGGTTAACCGCGTCATTGTTCTGTCCGGGCAGCGTCGCGTTCCGCCTGA
GATCGACCGCCAAGGCGGTACTGCTCAAGCATCGTTGCGCGCTTCACTACACCCTCACCCGCCTGCCCTG
CAAGCGCGCAGGCATGGATAAAAGCATTCTGGCCCATCAACTCGTCCATTTCGGCTTCGCTGGAGAGCCG
GAAGGACGGAATTTCATTGCCGGCATCGCTGCCGAGCGCCCAGGCCTTGCGGGCCTGGTCCAGTTTTCTC
ACACCGTCGGCCGCAGCATCGGTCGCGTGGAACACGGCGATCGCGTTCCCGGACCGGACGGCTGCATCGA
CCTTCGTTGCGCCGCTGATGAACTGACCCGCCTTGCGCGCCATGTTCATCATGCCTGCAAGCTGCTGCGC
CATCAGCCGGTCGAGAAGAGCGAGAAGCTCCGGCCCGGCCTTGACGTCGCGTTTGAGAGCCCGCGCGAAG
AGCTTCTTCGCGATGGCCTTTTCGATCAGGGCGCGCTCGGGTGTCACCCAGCAACCGCGCCCCGGCAATT
GGCGTTTCAGATCCGGAACGACGTTGCCGTCCGGGCCTGCGACGAAGCGGATCAACTCATCTGGCGATCC
GCTCTGCCGTGTCACAATGCACATACGTCCATTGACGTCGCCCTTGATCCGCCCGTCATCGTCAGTCTCG
GGCAGATCGTCCGGCTCATGCGCCTGCGATGTCATTCCTGTTCGGCGGTATCCGCCTCCTCGGCAGCTTC
CGCCTCGACTTCCTGTTCGGAAGCAAGCTCTTCAGCGGTGATCCAGCCTGCCAGAAGACGGGCCTGCACC
ACCATGTTCTCGGCTTCGACGCGCGAAACATCGAGCTTGGAGAAGATGCCTTCGAACTTCTTCGTCTCGC
CGTCCTTGCGTTCGCTCCAGCCGACCAGATCGTCCGCTGCGCAGCCGGCAAAGTCCTCGATGGTCTTGAT
GCCGTCTTCACCGAGCGCGACCATCATCTGCGAGGTCAGGCCATCGATCTGGCGCAGCTCGTCGGTAACG
CCGAGTTCCTTGCGCTTGGCGTCCATTTCGGCTTCCAGCCGTTCCAGATATTCGCGGGCGCGGGTCTGGA
TTTCATCAGCAGTGTCTTCGTCGAAGCCATCGATCGAGGTAATTTCGTCGAGATCGACATAGGCCAGTTC
TTCAACCTGCGCGAACCCTTCCGAAGCCAGAACCTGGCCGACCATTTCGTCGACATCCAGCGCTTCCATG
AAGAGTGCCGTGCGCTCGTTGAATTCCTTCTGGCGACGCTCGGATTCTTCCTGCTCGGTCATGATGTCGA
TATCCCAGCCGGTCAGCTGCGATGCCAGACGCACGTTCTGACCGCGGCGGCCGATGGCGAGCGACAGCTG
CTCGTCGGGAACAACCACTTCGATACGCTCGGATTCTTCATCCAGAACGACTTTGGCGACTTCCGCCGGC
TGCAGGGCGTTGACGATGAAGGAAGCCGGTTCCTGGCTCCACGGAATGATGTCGATCTTCTCGCCCTGGA
GTTCGCCGACAACGGCCTGAACGCGCGAACCGCGCATACCGACGCAGGCGCCGACCGGATCGATCGAGCT
ATCGTTCGAGATGACGGCGATTTTGGCGCGCGAACCGGGGTCACGGGCAACCGACTTGATCTGGATGATG
CCGTCGTAGATTTCCGGGACTTCCATGGTGAACAGCTTCACCATGAACTGCGGATGGGTACGCGACAGGA
AAATCTGCGGGCCACGCTGTTCGCGGCGAACGTCGTAGACATAGGCGCGAACGCGGTCGCCATAACGCAT
GTTTTCGCGCGGGATCATCTCGTCGCGACGGATGATGCCTTCGCCACGGCCGAGATCGACGATGACATTG
CCATATTCGACGCGCTTCACGGTGCCGTTGACGATTTCGCCGATGCGGTCCTTGAACTCGTCATACTGAC
GATCGCGCTCGGCTTCACGTACCTTCTGCACGATGACCTGCTTGGCGGACTGGGCAGCGATACGGCCGAA
ATCCATCGGCGGCAGCGGATCGGCGATGAAGTCGCCGAGCTTGGCGTCGGGGTTGCGGTCGCGGGCAAGT
TCGAGCGGAATCTGGGTCGAATAGTCTTCGGCTGCTTCCACCACTTCCAGAAGACGCTGCAGGCGGATTT
CGCCGGTCTTGGAGTTGATGTCGGCGCGGATGTTGGTTTCCGAACCATAGCGCGAGCGGGCGGCTTTCTG
GATAGCGTCGGCCATTGCGGCAAGCACGATTTCGCGGTCGATGACCTTTTCGCGCGCCACAGCATCGGCG
ATCTGCAGAAGCTCAAGCCGGTTAGCACTCACTGCCATTTTTTTATCTCCGTAAGTCGCATAATTGCGGG
GATCGCCCGTTTTCCGGGCGTTACGTTGGAATTAGTCTTCGTCTGCTTCGTTTTCGTCGTTCTGGTTTGC
GGCGGCGGCCTTTGCCGCCTTGTCTGCCCGCAGCGCATCACGAATAAGGTCGTCCGTCAGAATGAGCTTC
GCATCGGAAAGCGCATTGAACGGAACGACGACCGTCGGCTCTTCGCCATAGGCAATCTGATCGCGTTCCA
GCTTGAAACTATCCGCATCGACCTCAACGATCTTGCCGCGAAACCGCTTGCGGTTTTCGACCAGAATGGA
GGTCTCGACCTTCACCAGATGGCCCTGCCAGCGGGTGAAATCCGTTTTACGAACCATCGGCCGGTCGATG
CCGGGCGAGGAAACTTCGAGATGATACGCTTTCTCGACCGGATCTTCCACATCAAGAACCGGTGAAATCG
CCATGGAGATGGCCTCACAGTCCTGAACGTTCATCGTTCCGTCTTCCCGCTCGGCCATCACCTGCAGCGT
CATGCCGTTCTGGTTGGAGAGCCGCACGCGCACCAGGAGATATCCCATGCCCGTCAGAACAGGCTCGATG
ATCTCGGCAATGCGCTGGTCAATGCCCGTTTCGGTTATCAGTCGCGGTTCTTGTGCGGTGTCTGCCATCT
GGCCTTCCGGTCTTTAGATTTTCACCGGGCACTTAGCCCGTGGTTTCCGGTTCGCCTAACGAAAAAGAGC
GGAGCCTTGCGGCCCCACTCTTCATCAAGCGATCAAGAATTTCAGGGGTCATATAGACCCATCGGGGCAG
GATTGCAAGGTTTTACCGGGCTCTTCCGCTTTGGGTGCCGCCTCTGCCACATTTTCTCCCTTACCGTGTC
GGAAAGGCTGGCATGATCGTCGGCACTGTCTATAGTTGCCGTTTGACAAATCGCAGTTGCATCAAGTGGA
CAGAGCGTGCCTGACCGTAAATCGCCACTCGCGCCTTTAAGGCATTTGACTTACAGACGAATCTGGATCG
CGAGCCTTGCCTCGAATTTCGGCGGATTGATCCAGGCGGTGGGTGCCGCGTGGATGATGACCTCGCTTTC
GAGTTCGGAAAACATGATCGCGCTGGTGCAGGCTTCCACCTCTTTGCCGATCATGATGTTCTCGCTGATT
TCAGGCGCGCTGGCCGACAGTTTCGACCGTCGCCGCATTATGATTTCGGCGCAGCTTCTGATGCTGACGG
CCTCCGTGCTGCTCACCGTCTTTGCCTGGTCCGGCTGGCTCACGCCCTGGCTGCTGTTGTTCTTCACCTT
CATGATCGGCTGCGGAACGGCGCTCAACAATCCCTCCTGGCAGGCCTCGGTCGGCGAAATGGTGCCGCGT
GAGGATTTGCCCGCCGCCGTGACGCTGAACAGCGTCGGCTTCAACATCACCCGCAGCGTCGGCCCGGCCA
TCGGCGGTATCATCGTTGCCGCCGCCGGTGCTGCTGCCGCCTTTTTCGTGAATGCGCTGAGCTATTTCAC
CCTGATCTATGCGCTGTTTCGCTGGCAGCCGCCCAAATATGCGTCGACCCTGCCGCGCGAGCAGCTTCTG
GCCGCCATCTCGGCCGGCATGCGTTACGTGGCGATGTCGCCCAATATCGGCAAGGTGCTGGTGCGCGGCT
TTCTCTTCGGCCTCTCCGCCAGTGCCATTCTTGCCCTGATGCCCATTGTCGCCCGCGATCTGGTCGAGGG
CGGCCCGCTGACCTACGGCGTCATGCTGGGTGCCTTCGGCGTCGGCGCCATTGGCGGTGCGCTCGTCAGC
GCCCGGTTGCGGGAAGTCATGTCCAGCGAATGGATCGTGCGTGTTGCCTTTCTGGGCTTCGCTTTCAGCT
CCGGCGTAACGGCGGTCAGCACCAGTTCGATTATCACCTCGCTGGTTCTCGCCATAGCCGGTGCCTGCTG
GGTGCTGGCGCTATCGCTCTTCAACACGATCGTCCAGCTGTCCACCCCGCGCTGGGTGGTCGGCCGGGCG
CTGTCGCTCTATCAGACGCTCACCTTCGGCGGCATCGCTGTCGGCAGCTGGCTGTGGGGCGAGTTGGCGG
AAGATTACGGCATTTCCTATTCGCTTCTCTGTTCGTGCGTGCTGATGCTGCTCGGCGTTGTCGTCGGCCT
CAAGCTCGCCATGCCCGCCTTCGCTTCGCTCAATCTCGATCCGCTCAATCGTTTCGTGGAGCCGCCGCTG
AGACTCGACGTCAAGCCGCGTAGTGGACCCATCGCCATTCTGATCGATTATGAAATCCATGATGAGGATC
TTGGCGAATTCCTGCCGCTGATGGCGGAGCGCCGCCGCATCCGTCTGCGCGATGGCGCACGCAACTGGAA
CCTGATGCGCGATCTCGAAAACCCCGATATCTGGACGGAAAGTTACCACGTGCCGACATGGGTGGAATAT
GTCCGCCACAACCATCGTCGCACCCAGGCGGATGCGGAAGCCTGGGACCGGCTACTGGAGCTTCACCGCG
GCAAGACGCGGCCGCGGGTGCACCGGATGATCGAACGGCAGACCATTCCGCCAACCGACGATATCTTTCA
CAAGCCCCATACCGACCAGCATTAAAAGACGATGGGCCGGAGACGGATTATTTCAGCTTCGCCTTCAGTG
TCGCATCGGGAAAACATGTCGGTGCAAGGCCGTTTTTCGACTGCCAGTCACCGAGTGAGCGGCGCGTCTT
GAAGCCCGCCAGCCCGTCCGCCTTGCCGACATCGTAACCCTTGGCGACCAGAGCCTTCTGCATGGTCAGC
ACGTCGGAGCGCAGCATTGACCCGACATTGCCCCATTCCCCCTTGAACGGTCCCGCCCCATGGGCGATGC
GGTCGGCGAGATTGCCAATGAAGAGCGCGTAGAGGTCAGAATTATTATATTCCTTGATGACATAGAAATT
CGGCGTCACCACGAATTCCGGCCCATGGCGCCCGGCCGGCACCAGCATCATGCCGTCGGCGGTCAGGTCA
TTGACAGGAAAGGCTTTTCCGGAAATGCGGGTAATGCCCATCTTCGCCCAGTCGGCCACCGGTCGGGCCA
GATCAGGGCCTTCCTGCGCGCAGGAAACATTGGCGGGGATGGAGACTTCGAAGCCCCAGTCGCGATTGCG
CTGCCAGCCGCGCTGGGAAAGATAGTTCGCTATGGATGCCAGTGCATCCGGCACCGAATTCCAGATATCG
CGGTGGCCATCGCCATCGAAATCCACGGCATATTTGAGATAGCTCGACGGCATGAATTGCGGCTGGCCAA
GCGCGCCGGCCCAGGAGCCCATCATGCGTGAAGCCGCTATATCGCCGCTTTCGACGATCTTCAGCGCATC
GATCAGCTCGGTGCGGAACATCTCCTTGCGGGTCGACATATAGGCTTTCGTGGCCAGCACATCGACCACC
GAATGCGGCAATTTTGCCCGACCAAAACCGGATTCGCGGCCCCAGATCGCAACGACGATATCGCCGGGAA
CACCATATTTCGTCTCGATCCTGCGCAGCGTCGCTGCGTGCGTGGCCGCAAGCGAACGGCCGGTAACGGC
AAGCCCCTGTAACCGCTTTTCGGAGAAATAAGCGCCAGGCGAGGAGAATTCCGCCTGGCTCTGGCTCTGT
TCCTTCGGCGGTTTCTGACCGGGAATGACAAGATCGGGCAGGTTCCAGCTGATGGAAAGACCGCTGAGCG
TGGCCTCCAGCGTCTCTTGGGAAATGCCGGCCTTGCGGGCCTCCGGCCAGATTTCCTTTTTCAGCCAGGC
ATTGAAGTCTGCATCATATTTGGCGGCAGCAGCACCTTTCGGGGCGGACTGTGCAAGAACTGTCGTTGCT
GAAAAAACGGAAAGAATGGCGGCCAGTGCCTTGGTAGCAAATCGGTGTGGCATTCGGTCTCCTCTTGGAT
GGTGGGGAGGGAAGGCTTCAGATCGTCGTTCGCGCCCGAAGCGCCGCCGTCAATGTGCCCTCGTCGAGAT
AATCAAGCTCACCGCCCACAGGCACGCCATGGGCGAGCCTCGTGATCTTGATGCCGAGGCCGGAGAGGCG
GTCTGTGATGTAATGGGCAGTCGCCTGTCCTTCCACCGTCGCATTGACGGCGATGATGAGCTCGCGAATG
CCGCCAGCACTCACGCGGTCGATCAGGCCCTTGATGTTCAGGTCCTCCGGTCCGACGCCATCGAGCGGTG
ACAGTGTGCCACCCAGAACGTGATAGGCTGTGTTCATCGCGCCCGCCCGCTCCAGTGCCCAGAGATCCGA
CACGTCTTCCACCACGATGATGACGGACTGGTCACGCCGGTCATCGGCGCAGACAGTGCAGGGATCGATC
GTATCGACATTGCCGCAGCAGGAGCAGATCTTCACCTTGTCATAGGCTTCGCCCATGGCATGGCCGAGCG
GCCCGAGAAGCTGTTCTTTCTTCTTGATGAGATGCAATGCCGCCCGCCGCGCCGAGCGGGGGCCAAGCCC
CGGCACTTTTGCCAGAAGCTGGATCAGTTTTTCAATTTCGGGACCGGTGACTCGTTTTGCCATGAGCGCT
TTCTACTGCATAAATCGGGAAACGGGAATCATGAAGCTTGAAGGGCAGTCGATGAAAATCAGGGCGGTGT
GCCGGGGCGAGGCAAAAAGCCTGCCGGGAAAGACGACGAAGACGGGCATCTTCAAACATGCCGTGAACGG
CCCAGTCATGGTCGACGCGGAAGGCATTGTCAGCGACGCCGTCTGCAATCGCAAACATCATGGCGGACCG
GATCAGGCGATTTACGTGATGGGCTCAGTCGATCTCGACTTCTGGTCCAGCACCTTGGGCTCCACGGTCG
AACCCGGATTTTTCGGCGAGAATCTCGTGCTTGATGGTGTCGACAGCGCAAAACTGCATGTGGGCGACAG
GTTTACGGCCAACGACGTCGTGCTGGAGGTGACCGCTGCCCGCATCCCCTGCGCCACGCTGTCGGCCCGC
ATCGGCGATCCCAATTTTGCCCCGCGTTTCCGGCAGGCGGGCCAGTCGGGTTTTTATTGCCGGGTGCTGA
AAGGTGGAATGCTTGCGGCCGGTGAGGAGGTGATGTTCGAACCCTATCCGGGAACGAAACTGCCGATACC
GACTATCCTGCAGCGCTTCCGTCCCATGCAACTCAACGAGGCCGAACGCACGGCCTATCTTGAAACACCG
CTCGCAAGCCGATTTCGTGCGATGCTGGAATCTTAGGCCGTGTCCTGAGATGAGGATGGCGAATGCTCAA
CGCCATCCTCTTCAGTTGGAATATCTCAGAAAGGCAGCTTCATGCCGGGCGGTAGCGGCAGACCTGCGGT
CAGGTCAGCCATCTTTTCCTGGGCCTGCGCTTCACCCTTTTCCTTGGCGTCCTTGTGGGCCGCAACGATC
AGATCCTCGAGGATTTCGACCTCGTCTTCCTTGAAGAGCGAAGGATCGATTTTCAGGCCGCGCATTTCGC
CCTTGCCGTTCAAAATGACGGTCACCAGACCGCCACCGGCCCGGCCTTCGATTTCGAGGGCGGCAATTTC
CTGCTGCACCTTCTCCATCTTGGACTGCATTTCCTTGACCTTGCCCATCATACCCATGATGTCGCGCATG
TGCCAATCTCCTGTTCTTCTTGTTTAAAACTCGATGTCGTCGCCGGGAAGGATGTCGCCTTCGCTCGATT
CGGCAACCGATGGCGGGGTGATATCCTCCGCCTCATCCTGTATCGCCGCGCGAATACGTACGTCGGTGAT
TTTTGCGCCGGGAAACTGCGCCAGGATCGCGGCAACATCAGGATCCTGACGCGCGTCGACCAGGCGGGCA
TCGCGGGCATTGCCTTCCGCCTCGACCAAGGTCGGCTCGCCCTGTTCCTTGCTGAGGCTGACGATCCAGT
GGATACCGGTCCATTCCTTCAGCTTGACGCCAAGCTCACCGGGCAGCGAGCCGGGGGCGCCTTCGCCGAG
GCGCATATCAAGGCGGCCGGGCTCCAGCCGAACCAGCCGCACGAAGTTGCGCACCTTCGCCCGCATGACA
GGATCACGGTTTTTCTGGCAGAGATCGGCAATATCCTGCAGCGAATTGACGGGAACCTTCGGCTCCGGCC
GTTCTTCGGTTTTCGGGGCCGCGACCTGCATCTCCTGCGGCCGGCTGTCTGGAACGGCGCGCAGCATGGT
GGAGGGCTGCGGACCGGCCTGCCTCGGGGCGGCAAATTCTGCAGGTCTTGCCGCTGCCACGGTCTGCGCC
GACGAATAGGCGCGCGCGCCACCGCCGTTGCCGCCGCCGGAAGGTCCGCCATTGGTGTAACTGCCGTCAG
CGCTGGAAAGCTCCAGCAGGCGCCGCGCCGCATCTTCCGGTGCCGGCAGATTGGCGGCATGCGAAAGCCG
GATCAGCACCATTTCAGCGGCACCCGCCGGGCGCGAAGCGTTTTCCGTTTCCGGAATGCCCTTCAGCAGC
ATTTGCCAGATGCGTGACAGCGCCGTTACAGCGATGGTTTCGGCAAACTCCGCGCCGCGCGTGCGCTCGA
TTTCGGAAAGCGAGGGGTCTTCCGCTGCGTCGGGAACGTATTTCATGCGGGTGACGAGATGGGTGAAATC
GGCGAGGTCGTTCAAAACGACAACCGGGTTTGCGCCAGCCTCATATTGTCCGTTGAATTCCGAAAGGGCA
GCCGCCACATCGCCTTTGACGACATGCTGGAAGAGATCGACAATGCGCGCACGGTCGGCAAGGCCGAGCA
TGCCGCGCACCGCTTCGGCCTCCACACGGCCGCCGCCATGGGCAATCGCCTGGTCGAGCAGGGAAAGACC
GTCACGGGCGGAACCCTCGGCTGCGCGGGCGATCATTGACAGCGCCTGCGGCTCGGCTTCGAAACCTTCC
TTGCCGGCAATGGCGGTGAACAGGCCGACAAGATCGGCGGCGCTGATGCGGCGCAGGTCGAAACGCTGGC
AGCGCGACAGAACGGTAATCGGCACCTTGCGGATTTCGGTGGTCGCGAAGATGAATTTCACATGCTCCGG
CGGCTCTTCCAGGGTCTTCAGAAGACCGTTGAAAGCCTGCGTCGACAGCATGTGCACTTCGTCGATGATA
TAGACCTTGTAGCGCGCCGAGACCGGGCGATAGCGCACCTGCTCGATGATCTCACGAATATCGTCGATGC
CGGTATGGGATGCGGCGTCCATCTCGATCACGTCGACATGCCGGCCTTCCATGATCGCCTGGCAATGTTC
GCCGGGAATACGAAGGTCGATGGTCGGTTTGTCGATGGTGTCGGTCTTGTAATTCAGTGCGCGGGCGAGA
ATGCGGGCCGTGGTCGTCTTGCCCACGCCGCGAACGCCGGTCAGCATATAGGCCTGCGCGATGCGGCCGG
TCTCAAACGCGTTGGTCAGCGTTCGAACCATCGGCTCCTGGCCGACCATCAGATCGGAGAAATCCTTCGG
GCGATATTTGCGCGCCAGTACCCGGTAGCCGGTCCCGACCTGGGATTCGCTTGATTTGGGGGGTACGGTA
TCGCTCATTGCCTCGCCAGTTTGTTTTGCCAGTTGTCTCGGGGCGCGGAACTGGCCCGGCGAAAGCTGAG
CACGTCTTTTAAAAAAGGTGGGAGGCTGGCACGGCGACCCGTGCCTGGCTCGTTAGGGCTGCTTCCTTCC
GGACCTGACCCGGTTGGCGAGTGGCTCGTCCACCACCAACCTCCCGGGGCCACATATCGGCAATATCGAC
AGCAAATGCAAGCCAAGCCTTCAAAAAACTGCTATCACGATGAAAACAAACATGGAGGACACCTTGGAGA
CATTCCGGCTGGACGAGAGACTGGCGCGCGACAGCGTCCTGGTGACACGATTGGGTCTTTGCGAGCTTCG
CTTGCAGAATGACAATCGCTGGCCCTGGCTGTTGCTGGTGCCGCAAAGAGACGGCGTCAGCGAATTGTTC
GATCTCACCCCGCTCGATCAGGCCGTGCTGACATTCGAGACCAATCTCGTCGCATCCGCCTTGAAGGAAA
TCACCGGAGCCACCAAGATAAATGTCGGTGCCTTGGGCAATATCGTCCGGCAGCTGCATGTCCATATTAT
CGCCCGCAATGAAGGCGACACCTGCTGGCCCGGTCCTATCTGGGGGCACGGAACGGCGGTGCCTTATGCG
GTGGGCGAGAAGGAAAGTTTGATGAAAAAAATCTCCGGCGCGCTCTGATGATGTCAATGAAAATTTTTGA
AACCACTGCCCCCCATCCCGAAGCAAGCCTGCTGACGGCCTTTTCCAAAAATGCTCTCGACCGTTTCGCT
GAAAAGCGAACCGAGGAATGTGTTGCCGAGGCTCTGAAGGTTGACGGCACCCATATTTTTGCCTTTTCGG
GCAACCGGCTTGTTCTGAAACATGACGAGCAGGTCATCGATCCCCTGTTTTCCGCCTATGAGCTGGCCGA
GTTGCAGCCGGATTTCGACAATGCCGTGCTGCTGGGATATCGCGAAACCGGCGAACCGAGAATCGCGGTG
CCGGTTGCCGTGGCCGAAGACCAGCTGGCGAGCCACTACAAGCTGGCGGACGCCCGCACGCTTTATCGAG
ATCATCTTCTCGACGAGGAATTGCTGAGCGAGGTCGCCCAGGCCGTCAGCCTCACCCACTGGAATGCCGA
TAACCGCTTCTGTGGCAGGTGCGGTGGGACCATGGAGCAGCGGATTGGCGGCTACAAGCGCATCTGCGCC
TCCTGTAGTCACACCATTTTTCCGCGCACCGATCCCGTTGTCATCATGATGACGATCGATATCGAGCGTG
ATCTCTGCCTGCTTGGTCGCGGCGCGCATTTTGCATCGGGCATGTATTCCTGCCTTGCCGGTTTCGTGGA
GCCGGGCGAGACGATAGAGCAGGCAGTGCGCCGTGAAACGCATGAGGAATCCGGGGTCGAAATCGGCCGG
GTGCGGTATCACGCCTCCCAGCCCTGGCCGATGCCGCACACGCTGATGATCGGCTGTTACGCCGAGGCTC
TCTCGTCCGATATTGCCCGCGACGAGATCGAGCTTGAGGATTGCCGGTGGTTCACCAGGGAAGAAGTAGC
CAAGATGCTGGAGGCCCCGGCGGGGGAAGGTTTTTCAGCCCCGCCGATCGGCGCCATCGCGCATCGGCTG
ATGCGCGACTGGGTGGAATGGCCCGAGTGAGGGGTTGCGGCAGGCTCAGCTCTGGTTGAGCTTGCCGCGC
ATCGCATGGCCGTTGTAGACGCCGAGAATGCGGACTTTTTCCGAGAAGAAGCGCAGCTCGTCCAGCGCAT
GCCGCACCGGTTCGTCATCGGGGTGGCCTTCAATATCGGCATAAAACTGCGTCGCCACGAATTTGCCGCC
GAGCTGGTAGCTTTCGAGCTTCGTCATATTGATGCCGTTGGTGGCAAAACCGCCCATGGCCTTGTAGAGC
GCGGCCGGAATGTTGCGAACATTGAAGACAAAAGTCGTGACGACAATTTCGTCGCTCGACTGACGCTTGG
CCCAGTTCTCATCGCGGGAGAGCACGACGAAGCGCGTAACGTTGTTTTCCGAATCCTCGACATTTTCAGC
GAGAATATCGAGACCGTAGAGATCCGCGGCAAGACGCGGCGCGAGAGCCGCCATGCTGCGGTCGCCCTTT
TCGGAAACCAGCCTTGCGGAGCCCGCCGTATCGCCGGCGATGACGGGCTTCCAGCCGTTCGAACGGATGA
TCTTGCGGCACTGGCCCAGTGCATGGATATGGCTGTGGACGGTGCGGATCTCGTCTTTCGTCACGCCCGG
CACCACCATCAGCTGGAAACGGATCGGCATGAAATATTCGCCGATGATGTGCAGGCGTGATTCGGGCAGC
AGGTGATGAATATCCGCGACTCGGCCGGCCAGCGTGTTTTCAATCGGGATCATGCCGAGATCGGCTTCGC
CATTTTCGATAGCGTTGAAGGCATCCTCGAATGTCGGGCATGGCAATGGCTCCATATCCGGAAACATGTC
ACGGCATGCCATGTCGGAATTCGCGCCGAACTCGCCCTGAAAGGCAATGCGATTTGTAATCAAATTCATG
GGACTGTCCGTTAGAGGGTTCTGCCTGCAAGAATCTTGCGGGCTTTTTCGAGATCGTGCGGCGTGTCGAC
GCCAAGCGGAACAGACCGGACGATTTCCGCATCGATGCGCATGCCCGCTTCCAACGCACGCAGCTGTTCC
AGCCGCTCACGCAATTCCAGAGGCGAGGGCGGCAGGCGCACGAATGTTTCAAGTGCGGCGCGGCGATAGG
TGTAAAGCCCGATGTGGTGATAAAGCGGCCCATCACCATAAGGCGCGGTGGTGCGGGTGAAATAAAGCGC
GCGCAATCGTGTTTCGGAAAGCGGGCTGCCAACGACTTTCACCACGTTCGGATTGGTTTTTTCCTCTTCG
TCGGTGATTTCAACCGTTAACGTCGCAATATCGACGGCAGCATTTTCCATCGGGCGTAGCGAGGCACGGA
TAGTTTCCGCCTCGATGGTCGGAAGGTCGCCTTGGACGTTGATGACGTATTCCGCCTTGCCATAGGGGTC
GGCCTTTTGCAGCGCCTCGAAAATGCGGTCGGAGCCGGACTGGTGGTCGCCGCGTGTCATCATCACGTCG
AAACCGGCGTTTTGAACGGCTGCAAATACCTGCTCGTCGTCGACTGCGACAACGATTCGTTCCGCACCGG
CCTCGCGTGCGCGCAACGCCACCTGCACGATCATTGGCCTGCCGCCAATATCCGCGAGCGGCTTGCCTGG
AAGGCGTGTGGATGCCATCCGGGCCGGTATAAGGACCACCGCTTTCTCGAAATCCCGATTCTTCATCCGA
CACCCTTCAAATCCCGCCCGAAAAGTGTCAAAACGTCACGGAGTGGGGACCATCATTCAAGTTGCGCAGG
CTGTGCAAAAGCCATAGCTTTCGAGTAATTTCAAGATGCCCGGTTATATGGAGCGGATGCGAGGGAGCGC
ATATAGATGAATTCTTATGTTAATATGGGCGTTGGGGCGTTGCTGGGCACGGTTTTCGTCCTGATGTCGG
TGTCGATTGCGTCTGAGGGCATTTTTCATGCGCCTGCGCCCGAAAAGGAAGGTTACACCATTGTTGCGGC
AGAAAGCGGCGGTGGTGAAGCCGGTGGCGGAGAAGCCGCTGCAGCCGCGACGCCGATCGCAAAATTGCTT
GCGAGCGCCGATGCCGCCAAGGGTGAAGCGGTCTTCAAGAAGTGTACGAGCTGTCATACCGGAGAGAGTG
GTGGTGCAAACAAGGTCGGCCCCAATCTCTTCGATGTCGTCAACCGGCCGATCGCCAGCCACGAAGGTTT
CAGCTACTCCGCTGGGATGAAGGATTTCTCCAAGGGTGCTTCCGTGCATTGGGATTACGATCATCTCAAC
TACTTCCTCGAAGCCCCCAAGAAACACGTTCCCGGCACGGCCATGGGATTTGCGGGTGTGAAGAAGGAAA
CGGAAAGAGCCGACCTCATCGCTTATCTGCGCTCACTTTCGGCAAACCCGGCTCCGCTTCCGGATCCGAA
TGCGGCTCCCGCACCGATGAACTGATGATCATGATGGTTCATGATAAAAGCCCGGTATCGCTGCCGGGCT
TTTGTTTTTGGACGGGCGGATTGAAAATACGGCAATGGCGCCTGAAAAATCAGAAGCCCTTGCCGCCGCG
CAATTCGGAAATCACCGTTCCGACCATGATCTTGATATCCAGCCAGACCGAAAAATTCTCGACATAATAG
AGATCGGAGACGATTCGGGCACGAGCCTTGTCGCTGCGATCCGTCGGGCCGCGTAGTCCCCGCATCTGGG
CGAGGCCGGTAATGCCGGGCCGCATTCGGTGCCGCATGTGATAGTGCGGAACCAGCTCCTCATAAAGACG
GCCGGCTGCCAGCATGCCGACGGCATGGCAGCGTGGGCCCACCAGCGACATGTCGCCCTTCAGGACATTG
ATCAGCTGCGGCAGTTCGTCGATATTCGTACGCCGGAGAATGGCGCCAATACGGGTTATCCGCGGGTCGT
TCTTCACCGTTTGCGCTACTCCGGTGACATCACCCAGTTCGGCCTGCATCGAGCGAAATTTATAGACGCG
GATTTTTCTTCCATTCATGCCCCAGCGGACCTGCGAGAACAGGACCGGGCCTTTGCTGTCGAGCTTTACC
AGCAATGCGACGGTCGCCAATACAGGGGCAAGTGCGACAAGGGCGATGGACGCCCCTGCAATGTCTATGG
TTCTTTTGAGCGCAAACTGACCGCGCTGCAATGAAGATGGTTTTTTATCCGATATGGGAGATTGCATTTC
CGCCGTTTCAAACGGGACGGCAGGATAGGGAGCGCCGTAAAAAACGGCATGCGATGAGCTTTTAGTACCC
AGCATAATATGGAACCCTGAAAAGTTATTTTGAAACAAGAAAATTAATTTATATGAACGATTAATAATTC
ATTTACCCTAAAAAGTCACCCGAAATGTAGTCGTATTTGCGCAAATGGCAATCTAGGGTTAATCGGCGCG
CACGCATATGTTGCGCCGTCGCGCCGCCTCCGCTCATGGCTGCGGATGCGAAGGGCAAAGTCTCCGGAAA
AGCGGGGTTTTTCGGGAGGGCGAGTGTGTTGCTACCATCTCGCCATTCGTGATGATCTCCGCTGGCCCAT
TACCAGACGCGGGTCAATTTCCCATCAGAATGTCAAGCAGCGTCGTCTGCTTCGGCCCCGATTGTGCGGG
GGCCTGGCCGCCTATGTCGGCGGGTGGCACGGGCCCGTTGCCGGCCTGGTAGCCTGGTTCGATATCGCGG
GAGGGTATGTTCGCCGGCGGCATGGCCATGCCCGGCTGGTTGGGTGAAACCGGCGCATCGGGATAGGCGC
GGGTGTCCGTCGTTCCGCCACCCAGCGCATTGGAAATGATCTCGCCGATGGATGAGGGGGCGGCTTCCGG
TGCCGGCTGCTGCATGTCCCCGAGCGGCGGTACGCCACCTGCGCCGAGGCCGAAAAGCGGCGAAGGCGAG
AGCCCGGAATGGGCAGCGGTCATGAAATCCTTCCATGCCCGTGCCGGCAGTCCGCCGCCGGTGACCTTCT
TCATGGAGGTGCCGTCGTCATTGCCGAACCAGACGCCGGTGGTGAGGTTGCTTGTGTAGCCGACAAAAAG
TGCATCGCGGAAGGACTGGGTCGTGCCGGATTTTCCTGCCGCCTGCCAGCCTTGCAGGCGCGCGGCCTTG
CCGGTGCCTTCGGTGATGACGCGGGACAACATGCCGTTCATGGTCGCGGCAATCTCTTCGCTCAGCACGC
GCGGTGGATTATCGTATTTGTTTTCGTAAAGAACCTTGCCGTCGGCATCGGTGATACGCTTGACGATGTG
CGGCGTCGCCTTGTAGCCGCCATTCATGAAGGGAGCATAGGAGGCGGTCAGCTCCATCAGCGACACCTCA
GAGGTGCCGAGGGCGATGGAGGCATTGTTCTGCAGCTCCGATTCGATGCCCATGCGATGCGCCACCTGCG
TCACCCGTTCCGGGCCGACCTCCATCACCAGTTGTGCGGCGATCGTGTTCAGTGAATTGGCAAGCGCGGT
GGCGAGCGTGACTTCGCCGCGATACTTCTTTTCGTAGTTTTCCGGTGTCCAGTTTCCGATGCGCACCGGC
CCGTCATTGCGGATCGTGTAGGGGGTAAGCCCCGATTCGAGTGCGGCGACGTAAACGAAGGGCTTGAAGG
CGGAACCCGGTTGCCGTTTTGCCTTTACGGCGCGGTTGAACTGGCTTTGCGCATAATCTGCCCCGCCGAC
GACGGCCCGGATCGCGCCCGTACCGTCTATCGAAACCAGCGCCGCCTGCGAGGCACCCTGTTTTTTGCCG
TCACCCTGCAGCACATGGGTCAGCGCCTTTTCGGCGTCGCGCTCGAGATTGGGGTCGATGGTTGTATCGA
CAACGATGTCCTGCTTGACCTCGCCCACCAGGCCGCGGACTTCCTCCAGCACCATATCGGCGGCGTAATG
TTCGGCACCCGACCAGAACCGCTTCGCCTTTGTCGGCGGCTGCGACATCGCGGTCTTGATTTCGTCATCG
GTGATGAAGCCGACATCGCGCATGGATTGCAGCACCACCTGCGCCCGCTCTTCCGCCGCCTGCGGATCGC
GCGCCGGCGAAAGGCGTGAGGGCGCTTTGAGAAGCCCGGCCAGCATTGCCGCTTCGCCCAGATTGACGTC
GCGCGCGGATTTGTTGAAGTAGCGCCGGGAAGCCGCTTCGACGCCATAGGCATTGGAGCCGAAATAGACG
CGATTGAGATACATCGCGAGGATCTGGTCCTTGGTGAATTCGTGCTCCAGCCAGAAGGACAGAAGCACTT
CCTGCACCTTGCGTTCCAGCGTCCGGTCGGGCGAGAGAAACAGGTTTTTCGCCAGTTGCTGCGTCAGCGT
CGATCCGCCCTGGACAGCTCGTCCCGTCAGCACATTCGTCACGATGGCGCGTCCGAGACCCAGCGGATCG
ACCCCGAAATGCGAATAAAACCGGCGATCTTCGATCGCCATGACCGCCTGCGGAATATAGGGCGACATGT
CTTCCAGCGCGAGCGCCTCGCCGCCGGTGGTGCCGCGATTGGCAAGCACGCTGCCATTGACCGAAACGAT
CTTCACATTCGGCGGCCGTTCGGGAATGGACCAGCTGCTGGCGCTCGGCATGCGCGCACCATAATAAAGG
ACAAGCCCGGCAACGCCGATACCGCCCCAGATGCCGAGCACGATGCACCAGTAGAAGAGGGAGCGGATGA
AGCCCGTCACGCCCCGGCCCGAATTGCGGCTACGCTTTTCTTTCTTCCGGGATTTGGTACGGCCGGATGC
CGGTCTCGGTTTCTTGGCTTGCTGTTTTGAGGCTCCGCTGATGCGTTCGCTGGCGTCAAGACGCAGGTCA
TCACCGGACTCGTGAAAATCCCCGAAAGAAGGTTCTACCCGTTCGCGTGATTTACCCTTGCCTGCCATCC
AGCCTAAGTCGCTCCTATTCGCGTCTCTATGCCTGCGCGATCCTTAATCCAGGATGAAGAGTGTAAATGC
GGCGATTTAAGGCGGGGTTAAGTCCTGGCAGGATCAAATCGGCGTCATTGACAGACGTCGACCCATTCCG
CTCCGGTCAATTCAACCATGACATCAGGCGAAATCTTCACCGCCGCATTGGTGGCGCCAGCCGCTGGAAC
CACCTCTTGATAGTTTTTCAACGATATGTCGCAAAACACCGGTAGGGCCGAAGGAAGGCCGAAAGGACAC
ACGCCACCGATGGGATGGCTGGTCACCGCAACTACCTCTTCCGCTCCGAGCATGCGTGGCTTCGCACCGA
AATGATCGCGGAATTTGCGGTTGTCGAGACGTCTGGTGCCGGCGGCGACGACGAGAAGAATGGTGTCGCC
AGCCTTCAGGCAGATGGTTTTGGCGATCTGGTCGGGGTCGACCCCATGCGCTTCAGCGGCCAGTGCAACC
GTCGCCGAACTCCCTTCCGTTTCAATCACGGTCACTCCGGGTGATTTCTCGATGAAAAAGGCTCTGACGG
ATTCGATAGACATGCGTATTTATTAGGCGCTACGCGGGCAGGCTTCAAGTCGCCCTGAAATAGCTATGCA
TTTTTTGCAATGCTGCGCTGCGATGAAACGTCTGTTTTTTAAGCTGGTATCCTGTATCTTCAAATCATCG
AAGCGACGCACTCCTCCTCCCAGCGTCGCCCGATTGGACTGACAATACTCCTCCTCCCAATTGTCAGTCA
GTTTCAAGAACCCGGCGCACCTCCTCCCGCGCCGGGTTTTTGCGTTTTTGGCGATCTGGTTGTCTTTTTA
TCCCTCCTCTCTGAGACGCTGCGCTGTTCAAAGAAACTTGACTTTGAGACCCTTCCAACCTACGTACTTC
GCCATCGATATTTGTTTGACGACCAGAGCTTCGGCGTCTTTCCAGACGCTCACGACGATCTTTTCCTTCA
AATTCGACCCAAGTCCGCACTGCTTGCAGTGCAAATACAATTGCCAACGGAAGGAAATCGTTATGGCGAC
TGGTACAGTAAAGTGGTTCAACGCAACCAAGGGCTACGGCTTCATTCAGCCGGACGACGGTTCGCAGGAC
GTATTCGTTCACATCTCCGCTGTTGAGCGTGCTGGTCTGACCGCCCTCAACGACGGTCAGAAGCTCTCCT
ACGAGCTGATGCAGGACCGCCGCTCGGGCAAGATGTCCGCAGGTGAGCTCGTCGCTTCCTGATAAGCGCT
TTGGCCTTAAGGGTCATTCGCATGAATGGAGAGGCCGGATTTTTCCGGCCTTTTTCTTTTGAAAGACGTG
CCGAACAGGCAGGTCTTGAAAAGGCGGGAGTGCATACCAATATAGGGTTCAGCAGTGTTTCGGATGAAAA
CTGTCAGGCGGGCATTTTGAAAGTGCCGCTGTTATCGTGTTAACCAAAGATTAACCGAAGCAGCCGATCC
TGATGGTGAAAGGCAGCGTCCATAAAAATAGACGCGCCCTGGAACATCAGACCGTTGAACGCTTTGACCA
CGGATGTACTGGCACTGACGAAAAACGGATGGAAAGGTCGGGCTCGCCCGGCCTTTTTGTTTTTGCGATG
CGCAAACGGAAAAGAGGAAGCGCCGGATTACCCGGTGCTTCCTCTTTTTTTTGTCATTTCGCTGCGAGTG
CGTCCAGAATGCGGACCCAGGAGCGGATGCCCTTATGGAAGGATTGCAGCTCGTATTTTTCATTCGGCGA
ATGAATGCGGTCGTCAGTCAGGCCGAAGCCGACGAGCAGCGAATCCATGCCCAGCATCTTCTGGAAATCG
CCGACGATCGGGATCGAGCCGCCCATGCCGATGACAACGGCGGGTTTTGGCCACTCTTCCGATAGCGCGT
TTTTGGCCTTGGTGAGCACGGGCGAGTCGTAAGACAGCTGGATGGCTGGTGATGCGCCATGCTCGTGGAA
CTCCACGGAGCAATCGGCTGGAATTTTGGAGCGCACATAGGCCCGGAAGCTGTCGCGAATGGCTGCGGGG
TTCTGCTCGCCGACGAGGCGGAACGACACCTTGGCGGAGGCTTTCGCCGCAATCACGGTCTTGAAACCAT
CGCCGGTGTAGCCGCCGATGATGCCGTTGACTTCCGCCGTCGGCCGCGCCCAGGTCTGCTCCAGCACGGA
ACGGCCCTTTTCACCCGAGGGAACCGAAAGGCCGACTTCACCGAGGAAGGCTTCCGCCGAACGTCCGAGC
GTTTCCCAGGATGCCTTGATGTTGGCAGGGGGTTCTTCCACACCGTCATAAAAGCCGGCAAGCGTCACGC
GGCCCGTCTCGTCATGCAGTCCGGCGAGGATATCGGTGAGGATGTGGATCGGATTTGCGGCGGCGCCGCC
AAAAAGGCCGGAATGCAGGTCGCGGTCTGCCGCGGTGATGACGATCTCTTCGCCAACCAGCCCGCGAAGC
GCAGCGGCGATGGCGGGCGTATCCCGGTCCCACATGCCGGTATCGCAGACCAGCGCATAATCGGCCTTCA
GTTCCTGCGCGTTGGCGTCGAGGAACGGTTTCAGCGAAGGCGAGCCGGATTCCTCTTCGCCTTCAAACAG
AATGGTAACACGCACTGGCAGGACACCATTGACTGCCTTATAGGCCCGGCAGGCCTCGACGAAGGTCATC
AGCTGGCCCTTGTCGTCAGCCGTGCCACGTCCGGTGATCACCTTCCGGCCGGCGCCGATATCCTTGATGG
CAGGCTCGAACGGATCATTTTCCCAGAGTTCCAGCGGATCGACCGGCTGAACGTCATAATGGCCGTAAAA
AAGTACATGCGGCGCATCCTTGGTCGCCGCATCGTGATGCGCAACCACCATCGGGTGACCGGCCGTATCG
CGCACCGAAGCCGTAAAACCGAGCGCGGAAAGCGTCCTCACCAGCCAGTCCGCAGCCTTGCGGCATTCTG
CCTTATAGGCGGGATCGGTGGAAATCGACGGAATGCGCACGAGTTCGAAAAGCCGCTCCAGGCTGGAAGT
CAGATTGTCGTCGGCGTTGGAAAGAATAGGGGAAACGTCTGTCATCGCTGATCCTGTCATGTCTGTCGTG
ACCCGGCGAAAGACGAAATATCCGGGCATCGCACATCGCGGGAAACAAGGCGCGGGCTTGTCGTGAATCG
GCAAGCGCGTGGCCGCCGGAACGATAGAGCAGTTCACGAAAACTGCGAAGCGGTTTTGGACCGTAGACGT
TATTTTGCTTTTTTTGCGCTTTCGATCGCCCGGCGCATATATTCCAGCAAAAGCTGTCGCTCGAAGCGGC
GGAAATTCGCAAGCAATGTGTCTTCGGTGGCCTCGGAAGCGGCGATGGCATTCGCCTCCAGATCCCTGCC
ACGCTGGGTCAGTTCGATGATCTGGGCGCGGCGATCGCTCGGATGGGATTTGCGGACAATCAGCCCGTCA
CGTTCCATGCGAGACAGCGTGTTGGCAAGCGTTGCCTGTTCGACATCGATTCGATCAAGCAATTGCCGCT
GGGTCAGGCCTTCTTCATGCCAGAGCTCGATGAGGATGGGAAATTGGCCGGGAGAAAAACCGAGCGCAGC
GGCTCTTTTCTGCAGCGCCATGGTAAATTCCCGCGCCATCTTCGCGGCGAGATAGATTGCCGATTCATCC
CGGGAAAAACCCATTCTTCCGTCCATGCACGTCGCCACCAGCGGAAAGCCGGTAACTTTAATAGCGTGGT
ATATATCGCATGATATGTTTAGACTAGCCCAAACAGGGGGCAAAATAAAACCGCCATGGCCGGGAGGGGT
CGGCCATGGCGGTCATATTGGAGGACAAAGGCCCGGAGAGGGGGAAAGGCCTTTGTCCGGTCTGACGCGG
CGGGGGACGAGCCAGCTATCAGACTACGGCGTGATCAGGCGCCGTCCTCTAAGAAATGTGTGTGCAAATG
CGGCTTTTCAAGGGAAGAGCGGATTACAAATCGGTAAGGTGTGGTGACGTTTGGTCGCTGTATTGATTTT
TCTTCCTCGCGTGCATCGCCCTTGCGAAATTGGCGGTCCCCGTAAAGGCGATCAAGAAGAAGAAAGATAC
TAGCTGGTTGCCAATGTCGTCTGGAAAAGGACGGAGTACAAGAATGAAGAATGCCGCCAGGATCGCTGAA
TTAAGGATGTGAAACTCAAGCGTGCCCAAAATACCGCGTTTAGAGTCGAATATCTCTGGGAAATAGCTGC
GCAGACCCGTGCTCGCTAACAGGTAAAGCGGCACGACGAGGGCTTTGTGAAAAATCGTTGTTGCGTTATC
CCCCTGCCACCAAGCGGCAATCGCGATTATGGCGGTGAGAAAAACTGCTCCGAAATAGGCCTTAAATATA
GAAACTTTGGACATCGGCTTTTTCCCTAGAAATCATCAAAGATATAGCCTCGCATCTGATCTCGACGATA
GACCTTTCACCTCTGGCGCGCTATCCATGCTACCCATGAAAAAAGGCGATCATCTCTTCCTCGTTGACGG
CTCCGGTTTCATTTTCCGGGCCTTCCATGCCATCCCGCCGCTGAACCGCAAGTCGGACGGGCTGCCGGTC
AACGCCGTCTCCGGCTTCTGCAACATGTTGTGGAAGCTTCTGAAGGATGCGCGCAATACCGATGTCGGCG
TCACGCCGACCCATTTCGCTGTCATTTTCGACTATTCGTCAAAAACCTTCCGCAACGAGCTCTACGACCT
CTACAAGGCCAATCGCTCTGCGCCGCCGGAAGATCTGGTGCCGCAATTCGGTCTGATCCGCGAGGCGACG
CGCGCTTTCAACCTTCCCTGCATCGAAACGGAAGGCTTCGAGGCAGACGATATCATCGCCACTTATGCCC
GGCAGGCCGAGGCGATCGGCGCCGATGTCACCATCATCTCGTCCGACAAGGATCTGATGCAGCTCGTCAC
CGCCAATGTGCATATGTACGATGCCATGAAGGACAAGCAGATCGGCGTTCCCGACGTCATCGAAAAATGG
GGCGTCGGCCCCGAAAAGATGATCGACCTGCAGGCGATGACCGGCGATTCCACTGATAATGTTCCGGGCA
TTCCCGGCATCGGGCCGAAGACGGCGGCGCAGCTGCTGGAGGAATATGGCGATCTCGATACGCTTCTGGC
GCGGGCAGGGGAAATCAAGCAGCAGAAACGCCGGGAAAACATCATCGCCAATGCGGAGCTTGCCCGCCTT
TCCAGACAGCTCGTGGCGCTCAGAACCGATGTGCCGCTGGAGCAGTCTCTCGAGGAACTGGTGCTTGAGC
CGCAGAACGGTCCGAAGCTCATTGCCTTCCTGAAGGCCATGGAATTCACGACGCTGACCCGCCGCGTCGC
CGAAGCGACTGACAGCGATGCCTCTGCCATCGACCCCGCCAATGTGCCGGTGCAATGGGGCGCCGATGCC
CATGGTCCCGATCTCGATGCGCCGGCCGCCGCTATGGCTGGTGACGTGTCCGCCGAGGGTAACAATAGGC
CGGCTTCGGCTGTAGCTCCCGCAAAAAGGATGATTGGCGAAGGCAGCACGCCCGCCGATCTCACCACGGC
GCGACAGGCGCTTTTTGCCGCCACCAAGATCGATACCACCGCCTATACGGCGATCAGGGATATCGCGACG
CTGGATCTCTGGATCGCCGCGGCCAGGGAGGCGGGGGTCGTCGCCTTCGATACGGAAACGACCTCGCTCG
ACCCGATGCAGGCTGAACTCGTCGGTTTTTCGCTGGCCATTGCCGATAATGGCAAGGATGCCTCAGGCAC
GGATATCCGCGCCGCCTATGTCCCTTTGACGCACAAGACCGGCTCCGGTGGCGATCTCTTCAGCGATGGC
ATCAAGCTCGCAGAGGGCCAGGCGCCCTTTGCCGAAGCGCTGGAGCGTCTGAAGGACCTGCTTGAGGACG
AGGCTGTCCTCAAGGTCGCGCAGAACCTCAAATACGATTACCTGCTGATGAAACGCCACGGCGTGGTTAT
GCGCAGCTTCGACGATACGATGCTGATTTCCTATGTGCTCGAAGCCGGCAAGACCACGCATGGCATGGAT
ACGCTGTCCGAACGCTGGCTGGGTCACACGCCGATCGCCTATAAGGATGTAACAGGATCGGGCAAGTCGA
GCATCACCTTCGATTTTGTCAACATCGACAAGGCAACCGCCTATGCGGCTGAGGATGCTGACGTCACCCT
GCGGCTGTGGATGGCGCTTAAGCCCCGGCTCGTCTCGGAACGGCTAACCAAGGTTTATGAGCGGCTGGAA
CGGCCTCTCGTGCCCGTATTGGCACATATGGAGGAGCGCGGCATCACCGTCGACCGGCAGATCCTGTCAC
GCCTTTCTGGCGAACTTGCGCAGAAGGCTGCGAGCTTCGAAGAGGAAATCTACGAGCTGGCGGGGGAGCG
CTTTAACATCGGCTCGCCAAAACAGCTCGGCGATATCCTGTTTGGCCGGATGGGACTGCCGGGCGGCTCC
AAGACCAAGACCGGCCAGTGGTCGACCTCGGCGCAGGTTCTGGAGGATCTCGCGGCGGAAGGGGCGGAGC
TGCCGCGCAAGATCGTCGACTGGCGGCAGCTCACCAAGCTGAAATCCACCTATACGGATGCGCTACCCAG
CTATATCCATCCCGAGACGAAACGGGTGCACACCTCCTACGCGCTCGCCTCCACCACCACGGGGCGCCTG
TCGTCGTCGGAGCCGAACCTTCAGAACATCCCGGTCCGCACCGCCGAAGGCCGCAAGATTCGCACGGCCT
TCATCTCCACGCCAGGACACAAGCTTCTGTCGGCCGACTACAGCCAGATCGAACTGCGCGTGCTTGCCCA
TGTCGCCGATATCCCGCAGCTCAGAAACGCCTTCGAAAATGGTATCGACATTCATGCGATGACCGCATCG
GAAATGTTCGGTGTACCGGTGGAAGGCATGCCATCGGAAGTGCGCCGCCGCGCCAAGGCGATCAATTTCG
GCATCATCTACGGCATTTCCGCTTTCGGCCTCGCCAACCAGCTCAGCATAGCCCGCTCGGAGGCGGGGGA
CTATATCAAGAAATACTTCGAGCGGTTTCCCGGCATTCGTGACTACATGGAAGCGACCAAGGCGTTCGCC
CGCGAGAACGGTTATGTCGAGACGATTTTCGGCCGCCGTGCCCACTATCCGGAAATCCGCTCTTCCAACC
CATCCGTGAAAGCCTTCAACGAACGCGCAGCCATCAATGCGCCGATCCAGGGCTCGGCTGCCGATATCAT
TCGCCGCGCCATGATCCGCATCGAGCCGGCGCTGGAGGCGGAAAAGCTCTCCGCCCGCATGCTGTTGCAG
GTGCATGACGAACTCATCTTCGAAGTCGAGGAAGCGGAAATCGAAAAGACCCTGCCTGTCGTCGTCTCAG
TCATGGAGGATGCGGCCATGCCGGCTATTTCAATGAGGGTACCGTTGAAAGTGGATGCGCGGGCGGCCGA
CAATTGGGATGAGGCGCATTGACTGGCCTTTGAGCGGTCGATGTCATTGCTTTGTCGTCTGTGCAGACTA
GGGGGAAACATCTCACAAGGAGTTTCCCATGCACGCCCCGCTCGTTTCGAAAGACCTCGACTATATCTCT
ACCGCCAACCACGATCAGCCACCACGCCATCTGGGCAGCCGTTTCAGTGCAGAGGGTGAGTTTTTGCCGG
AGCCCGGCAATACGGTCGTGTGCCATCTTGTCGAGGGATCGCAGACCGAAAGCGCTATCGTCTCGACCCG
TCAGCGTTTCCTTGACATGCCGGAGGCGTCGCAACTCGCCTTCACACCGGTTTCCAGCCTGCATATGACG
GTTTTTCAAGGTGTTATCGAGTCGCGCCGGGCTCTGCCCTACTGGCCGCAGACCTTGCCGCTCGATACGC
CGATCGACGCGGTGACGGACTATTATCGTGATCGTCTTTCTACTTTTCCGACACTGCCGGCATTCAACAT
GCGGGTTACGGGCCTGCGCCCGGTCGGAATGGTCATGAAGGGAGCGACTGCTGAGGACGATAGCATCGTG
GCTCTTTGGCGCGATACATTCGCCGATTTTTTCGGCTACCGTCATCCCGATCATGACACCTATGAGTTTC
ATATCACCTTGTCCTACATTGTCAGTTGGTTTGAACCCGAGTGTCTGCCGCGCTGGCAGGCGATGCTCGA
TGAGGAACTGGAAAAACTGCGCGTCGCAGCGCCTGTTATACAGATGCGCCCGCCAGCTTTCTGTGAATTC
AAGGATATGAACCACTTCAAGGAACTTGTCGTTTTCGATAAGAGGTGAGGTGGGATTTGCAGCCACCCAC
TGCGGTTCTGCATGTCGATTCCGCTGAATCGGAAAAAGATGCGTATCAGGGCTGGTCAAAGCCCGTTTGG
GCATGTATAAGCGCGCCAAATTTCCGATATCGAGACATCCGACATTCGGCCTTTGGTTCTGGCCGGTTCC
GTTGTTTCGCCGCTTAAGTGGAGTAACAAAAATGGCTGTACCAAAAAGAAAAACAAGCCCGTCCAAGCGT
GGCATGCGCCGCTCGGCTGACGGTCTCAAGTCTGCAACCTATGTTGAAGACAAGAACTCCGGCGAACTGC
GCCGTCCGCACCATATCGATCTGAAGACCGGTATGTATCGCGGCCGTCAGGTTCTGACGCCGAAGGAAAG
CGCATAAGCTTTTCCGACATCATCTTTGCAAAAAACCGGTCCTCGTGGCCGGTTTTTTGTTTTCAGGACT
GTCCGGCTGCCTTTTCCGCTCACTTGGAAAATTCCGCCACTCCTCCTACACTCTTTCATGGAGAGCGGGT
TTGAGGCCTGCGGCAGGAGGGGAGTTTCGGTGAAATATCGCTGGATTTTGTTGATGTTTCTCGGCCTAGG
TCTCGGTTATGGCGCCGTGACGAGAGGTGGCGGCATCATCGCGGAAAGCTATTTCGGCGAAATGTCCGAT
CAGGGCCACACGACGCTCCGGCTAGCCGTCTCGGCACTTGGCGGGCTCCTTAGCCGCTATGAGCCACTTC
CCGCGCTAATCGCCGATCATGACGACATCGAGGAACTGGTCGCGCATCCCAAGGATGAAGCCCTGCGCCA
GCGCGCCAATGTCTACCTCAAATCCATCAACACCCTGCTGGAATCCTCCGATATCTATATCATCACGCTG
GATGGGGAGACGATCGCGGCCAGCAATTACGATGGGCCAACGAGTTTCGTCGGTGAGAATTTCAGTTACC
GGCCCTATTTTCAGGATGCCGCCAAGGGCCTCAAGTCCCGCTTTTTTGCTCTCGGCACCACCTCCCACAA
GCGCGGTTATTATTTCTCCGCGCCGATTCTCTTTAATGAAGAAATCAAGGGCGTCATTGTCTTCAAGGTG
GATATTGAAGGCATAGAGGCATCCTTCGGGGATGGCGAAAACCGCATTCTGGTTTCGGACCCGGAAGGCA
TTATCTTCATGACCGGCACGCCGCAATGGCTTTATTCCGGCCTGATGCCACTGACGCCGGAGAGGCTGGC
GCGCACCGAAGCCTCCCGTCGTTATGCTAATGCGACCCTCACGGAACTGCCGCTTAAAAACGGCAATTTC
GGCTCGCACCAGCTGATGACGATCGCCCAGAATGATGGTGACAGGGAATATATGGTCCTGTCGCAGCCGA
TGCAGGATGCCGGCTGGACCGTCAGCGTGCTGATGGATACGGGTTCGCTCCGCACGCAGGTCAAGACCGC
GATGATTGCCATCATCCTCTGCCTGTGCCTCGCTGCGGCGCTGATTGCCGCCATGCTGCAGAGACGGCGG
CGTCTGCGCGAGCGCCTGACCCACCAGGCGGAAGCGCAGGCGGAGCTGGAGCGCCGGGTGGAGGAGCGCA
CGGCCGATCTGGCACGGGTCAATCAGGAAATCAAACACGAGATCGCCGAGCGACGCCAGACCGAAAAGCA
GCTGCGCAAGATGCAGAATGATCTGGTGCAGGCGGGCAAGCTGGCGGCACTTGGGCAGATGTCGGCGGCG
CTGTCTCACGAATTTAACCAGCCGCTGGCAGCCGCCAAGAACTATGCCGAAAACGCCTCGCTTCTGGTGG
AGCGCGGGCGTCTGGAAGAGGTGACGGAAAATCTCAGGCGTATTTCCGGCCTGATCGACCGTATGGCGTC
GATCAGCAAACATCTCAGGAACTTTGCCCGCAAGCCCAACGAGAAAACGGCAGCGGTGGGTCTGGAAACC
GTAATTCGCGATACGCTCGAAATTGTGGGCCCGCGGCTGAAAGCCGCCGATGCAATGCTGGATATTGATC
TTGGTCCGGTGCCGCTTGCCGTGAAAGCTGGTCCGGTGCGCCTGCAGCAGGTCCTCGTCAACATCATCTC
CAATGCTGCCGATGCCGTGGAAGGGCGCGAAGATCGCCGCATTTCGCTACAGACCGTGCAGCACGGGCAG
GCGGTATCGATTTTCATCCGCGACCATGGCCCCGGCGTACCGGCGGCGATTTCGGAACGCATCTTCGATC
CGTTTTTCACTACCAAGGGTGTCGGTCGTGGCCTCGGTCTCGGCCTTTCCATCTCCTATAACATTATCAA
GGATTTCGGCGGTCAGCTGCGGGTGAAGAACCACGAAGAGAGCGGCGCGGAGTTTGAGATAGAATTGCCA
GCGGCGGCGTGGCGCACGGAGGCGGCTGCGGAATGACCATGTCGCGGGTTCTGTTGATCGACGACGAGGA
GGAGCTGCGCTTTTCCACCGCCCAGGCACTGGAGCTTTCCGGTTTTGCCGTCACCATGCTGGCGAGCGCG
GAACATGCGCTCGAACTGATCGGCTACAGCTTCGACGGTGTCGTGGTCAGCGATATCCGCATGCCCGGCA
TGGATGGCATGACGCTGCTGCAGAAGGTACGGGAGCTTGACCCGGAAATACCCGTCATCCTGATGACGGG
CCATGGCGATGTGCAGCTTGCCGTCAACGCCATGCGCAACGGTGCTTATGACTTCATCGAAAAACCCTTC
ACCCCGCAATATCTCGCCGGCATCATCAAGAGGGCAAATGACCGGCGCGCACTGGTGCTGGAAAACCGCC
GCCTGAAGGCGGTTGCCGGCAAGCATGACGATCTCGAAACACGCCTGCCCGGCAGAACCCAGGTCATGGT
CGATCTGCGCTACCGCATCCGCGCCATCGGCGCGACAGACGCCGATACGCTGATCGTGGGTGATACTGGG
GCCGGCAAGGAGGTGGTGGCGCGGGCGCTGCACGATATCAGCGCCAGAGCCAACCGACCCTTCGTCGCGA
TCAATTGTGCTGCCCTTCCGCAGACGCTGATCGAGAGCGAATTGTTCGGCCATGAGGCCGGTGCTTTTCC
GGGCGCACTGCGCTCCCGTTATGGCAAGTTCGAACATGCCCGGGGCGGCACCATCCTGCTGGATGAGATT
GGCTCCATGCCTTTCGAATTGCAGGGGCGCTTCCTGCGCGTCTTGCAAGAGCGGGTGATTACCCGTCTCG
GCTCCAATGAGACGGTCGAACTCGATGTCCGCTTCATCGCCACCAGCAAGGTCGATCTGGAGCAGGAAGT
TGCGGCCGGCCGGTTCCGCGCAGACCTTCTTTATCGCCTGAACGTGGCGACGCTTCTTGTGCCTTCGCTT
TCGCAGCGGAGTGCGGACATACCGCTGCTCTTCCTGCATCTGGTACGGGAAGCCGCCGCCCGTTACGGGC
GGGAGGATATGGACGTGCCGCAGCATCTGCTTTCCGCCGTTTCGCTGCGGGAATGGCCGGGCAACGTGCG
GGAATTGCGCAATGCCGCGGATCGTTTCGTGCTCGGTTTGGAAAGCGATGTGTCCGAGGTGTCGCTGGCG
CTTGATGATGACGGCACCTCGACGCTGGCGCCGCGGGTTGCCGCTTATGAAAAAAGCCTGATCGCGCATG
CCATTGCAGTGCATGGCGGAAATTTGAAATCCGTCTATGAAAGCCTCGGTATTTCACGCAAAACGCTATA
TGAAAAAATGCAGAAATACGGGCTGCATCGGCATATGACCGAGGTCTGATGGGTGGATTTCCACCCATGG
ATGAGGCTCTTTGGGTTGAAATCCACCCATTGCCATCCATTGATAGCGATAAAAGTGGATGGCGTGAAGA
GAGCGCCGTTGCTGAACGGCGATCTCGGATCGCAAATACCGTCACCCCGGCCGCCATGGAGGAGCATGCG
CGGCTGAAGTGGCGATCATTTTCATCCGGGAGGAATCGATGAAAATACTGAACACAGTTACCGGCCTTGC
TGCCGCCGCTGCCGTTTCCCTTTTTGCGCTGTCCGCATCCGCTCAGAACTATCCCGAGCGTAATATCACC
ATGGTCGTGCCCTTTGCCGCCGGCGGTCCGACGGATACGGTCGCGCGCCTTGTCGCAGAATCCATGTCGA
AGGATCTCGGCCAGCAGATCATCGTTGAAAATGTCGGCGGTGCAGGCGGTACGCTGGGTGCTGGCCGTGT
GGCCGCAGCTGATCCGGACGGCTATACGGTGCTTCTGCACCACATCGGCATGGCGACCAGCGCCACGCTT
TATCGCAAGCTCGCCTACGATACGACAAACGCCTTCGAATATGTCGGCCTTGTCACCGAAGTACCGATGA
CCATCCTGTCGCGCAAGAACCTCGAGACCAAGGACCTCAAGGGTCTGATCGACTACGCCAAGGCGAACAA
GGATAAGGTCACCGTCGCCAATGCCGGCATCGGCGCGGCGTCCCACCTGTGCGGCATGCTGTTCATGAGC
GCCATCGAGACGCCACTGGTCACAGTCCCTTACAAGGGCACCGGCCCTGCCATGACCGATCTGCTCGGCG
GCCAGGTGGATATCATGTGTGACCAGACCACCAACACCACCAAGCAGATCCAGGGCGGGACCGTGAAAGC
CTATGCCGTAACGACGGCCAAGCGGCTGGACGTGCTGCCGGATGTGCCGACGGTTGTCGAAGCGGGCCTC
CCGAAGCTTGAGGTGGGTATCTGGCACGGTATCTACACGCCGAAGGGTACGCCTGCCGAAATCAACGAGA
AGCTCTCCAAGTCGCTGCAAGTCGCGCTGAAGGATAAGAATGTCGCGGCCCGTTTTGCCGAACTCGGCAC
CACGCCCTCGTCGGAAAGCGATGCGACGCCGGCGGCGCTGAAGGCCAAGCTTGAGAGCGAAATCGCTCGC
TGGAAGCCGGTCATCGAGTCCGCCGGCCAATATGCCGATTGATGAACGCGGAACGACCGGCGGTATCTCG
CCGCCGGTCGACTGCGGTCGTTTCAACAGGCGGACCGGTGTGGCGCCGGCCGTGATGGAGGGGCATCTTT
CATGAAGTCTTTATTTAATGACCCTGCCGAGGCAATCTGCGGGGCAATTTTCATGGGGCTCGGCGTCTTT
TTCGCTTTGCAGTCCTATGGGCTGGAAATCGGAACCGCCTTTCGTATGGGTCCCGGCTATTTCCCGCTCG
TTCTGGCAATCATCCTGATCCTGCTCGGCGGTATCATATTCCTGCGGTCGGCCCGCCCGGCCGGTGAGGG
GATTGGAGCAATCGCCTGGCGCGGCATATTTTTCATTTTGCCCGCGCCGATCTTTTTCGGTTTCACTGTC
CGGGGTCTTGGCTTTGTGCCGGCACTGTTTTTCAGCGCGCTCATCGCCTCCTTCGCCTCGCACAAGATGA
GCCCGCTCATGGCGGTCATTCTTTCCGCAGCCATCACGGTCTTTTCCGTCGCTGTTTTCAATTATGGTCT
CGGCCTGCCGTTCCAGCGCTTCGGCCCCTGGCTTAAATTTTGAGGTGCTGCGATGGATCTGCTCAATAAT
CTTGCTCTCGGTTTCGTCACCGCCTCATCGCTGGCAAACCTGTTCTTCTGCCTGATCGGCGTGCTGCTTG
GCACCCTGATCGGCGTGCTGCCCGGTATCGGCGCGACGGCGACCATCGCCATGCTGCTGCCGATCACGTT
CCAGCTCGAACCCGTCTCGTCGCTGATCATGCTCGCCGGCATTTATTACGGCGCGCAATATGGCGGTTCC
ACCACCGCCATCCTGATCAATATGCCCGGTGAATCGTCCTCAGCCGTCACCGCCATCGATGGCTATCAGA
TGGCACGTAAGGGCAAGGCCGGTGCCGCACTTGCCATTGCCGCTATCGGCTCGTTCTTCGCCGGCACGGT
TTCCACCTTCCTCGTGGCGATCTTCGCGCCGCCCTTGACGGCGATTGCGCTGGAATTCGGCGCGGCGGAA
TATTTCTCGTTGATGGTTGTCGGCCTCGTGTCGTCGATCGCGCTTGCACATGGCTCCATCGTCAAGGCGC
TGGCCATGGTCGTCCTTGGTCTGCTGCTCGGTCTTGTCGGCACCGATATTTACAGTGGCACGCCGCGCTT
CACCCTCGGCATTCGCGAATATGCCGATGGCTTGAATTTCGTGGCTGTCGCCGTGGGGGTGTTCGGTATC
GCCGAAATCCTGCGCAACCTCGAAAACGAGCGGACCCGCTCTGTGCTGATCGCCAAAGTCAGCAGCCTGA
TGCCGTCGAAGGAGGACTTCAAGGCCATGATCGGTCCGGTGCTGCGCGGCACCGCCATCGGTTCTGCACT
GGGTATCCTGCCCGGAGGCGGAGCGATTCTCGCTGCCTTTGCATCCTATACCGTCGAAAAACGCGTCTCC
AAGAACCCGGAAGAATTCGGGCATGGCGCGGTGGCCGGTGTTGCCGGTCCGGAATCGGCCAACAATGCCG
GTGCCCAGACATCCTTCATTCCGCTGCTCACCCTCGGCATCCCCGCCAACCCGGTGATGGCGTTGATGAT
CGGTGCGATGATCATTCAGGGCATCGTGCCGGGTCCGAACGTCGCGACCGAACAGCCGGCGTTGTTCTGG
GGCATCATCGCCTCCATGTGGATCGGCAACCTGATGCTCGTCATCCTCAACCTGCCCTTGATCGGGCTGT
GGGTTAAGCTCTTGACGGTGCCTTATTACGTGCTGTTCCCCATCATCATGGCCTTCTGCGCCATCGGGGT
CTACAGCGTCAATTCCAACGTCTTTGATCTCTACGCCGTCGCCTTCTTCGGTTTCATCGGTTACGTGCTG
GTGAAATTGCGCTGCGAACCCGCCCCGCTGCTGCTCGGTTTCGTGCTCGGGCCGCTGCTGGAGGAGAACC
TGAGGCGCGCGATGATCCTGTCGCGCGGAGATCCGACGACCTTCGTCACCCGGCCGATCAGCGCCACCCT
GCTTTTCATCGCTCTGGCCGTTCTGATCATCGTCTTCCTGCCGAGCGTGAAGAAGAAACGCGAAGAGGTT
TTCGTCGAAGAAGACTGAGCAGCATCAAAATGTGAGACGCCGGCGATGGAAACATCGCTGGCTTTTTTGT
GTCTGGTCAGCCGTGACGATTCGCTTCGCGAAAGCGACATATGGTTGACTCACGCGCCTTTAAGCTCAAG
GAAGGGCGGGAAAGAGAGGTCGATATGACGTCGGAAACCGAAAAACGGATCATTGCGCTCGAGGAAACGA
TCGCGCATCAGGCAAAGACCATTGAGGAACTGTCCGACCAGTTGGCGGAACAGTGGAAGGTGGTGGAGCA
GACCCGCGCCAAACTCGACCGGTTGACGGAAAGGTTCCTGAGCCTTGAGGAGCAATCTCTGGACGCGCCT
GCCATCACCAGGCCGCCGCATTATTGACAGGGAAGAGCAGATGAAAAACGACACAGCAGCACTTGCCGCC
GATATCGTCGATTTCTGGAAGAAGGCCGGACCGGACAAATGGTTCGACAAGGATGCCGCCTTCGACAATC
ACTTTCACGATCGCTTCCGTGATGCCCATTTTGCTGCCGCAAGGCGTGAACTGGATGGCTGGCTGGAAGG
CGCAGAAAGCAGCCTTGCTTTGATGCTTCTGCTGGATCAATTCCCGCGCAACTGTTTTCGCGGCACAGCA
CATATGTATGCCACGGACCCGCTGGCGCGGTTCTTTGCCGACGAGGCCATCCGCCGTGGTCATGATCAGG
CGGTGAGCGAGGATTTACGCGTTTTCTTCTATCTACCGTTCTCGCATGCGGAGGATATCGCGGCCCAGCA
ACGCGCCTGTGACCTGAACCAGCCGCTTGGCGGGCTTTATCTCCACCACGCCGAAGAACATCGCGATATT
GTCGAGCGTTTCGGCCGCTTTCCGCATCGCAACGGGATATTGCTGCGGGAAACGACGCCGGAGGAACGGC
AATATCTGGAAGAGGGCGGCTTTTCCGGCTGAATCCGAAACAAAAAACGCCGCCAATCCCGAAGGATGGC
GGCGTTTCTGATGTTTAAGACCGGCGGCGATCAGCCGTCGAAGAATTCCTTCATCCGGGCAAAGAAGCCC
GTCGATTCCGGATTGTTCTCCTTGGAGGATAGCTGCTCGAACTCCTGCAACAGCTCACGCTGGCGCTTGC
TGAGCTTCTGTGGTGTCTCGATCTGAATCTGGATGTAGAGATCACCCGTCTGCGCTGAACGCAGCACCGG
CATGCCCTTGCCCTTCAGACGGAACTGCTTACCCGGCTGGGTGCCTTCCGGAACCGTGACGCGCGATTTC
GTGCCATCAAGTGTCGTGACATCGAAAGTGCCGCCAAGCGCTGCCGTGGTCATCGAGATCGGCACGGTGC
AATAAAGATCGGCGCCGTCGCGCTGGAAGAACTCATGCGGACGCACGGACAGGAAGATATAGAGATCGCC
CGCCGGCCCGCCACGCATACCGGCTTCGCCTTCGCCCTGCAGGCGAATGCGCGTGCCATCCTCGATGCCC
GAGGGAATGTTGACGGACAGCGAACGCTCTTCCGTCACACGGCCCTGACCATGGCACTTACCGCAGGGGT
CGGAGATCGTCTGCCCGCGGCCGTGGCAGGTCGGGCAGGTGCGTTCCACCGAGAAGAAGCCCTGCGCGGC
GCGCACGCGGCCGGAGCCCTGGCAGGTTGCGCATGTCTTGGGCTGCGTGCCAGGCTTGGCGCCGGAGCCG
GAACAGACGTCGCAGGTGATCGAGGTCGGAACCCTGATCTGTGCGGTCTTGCCGGCAAAGGCTTCTTCCA
GCGTGATTTCCATATTGTAGCGAAGGTCGGCGCCGCGTTCGCGTCCGCCGGAGGACCGGCGCGCACGGCC
GCCGCCCATCATCTCGCCGAAGATGTCTTCGAAAATATCGGAAAAACCGCCATTGGCGAAACCGCCGCCG
CCCATGCCACCGCCACCCATGCCGCCATTTTCAAAGGCGGCGTGGCCGAAACGGTCATAGGCCGCGCGCT
TCTGCGGGTCCTTCAGCGTTTCGTAGGCTTCGTTGATTTCTTTGAATTTCCGTTCGGAATCGGCATCATC
AGGGTTTTTGTCCGGATGGAACTTCATCGCGAGTTTGCGGAAGGCGCTTTTCAGCTCTTTTTCGTCCGCG
GTCTTGCTGACGCCAAGTGTTTCGTAAAAGTCTGCTTTCGCCATTAAGATAACAAGCCCCGCAAATGGAT
TTCCGGCTGCACGTCGGCAGCCGGATGTCTTGCATATGGTGTGAGGAGTAGGGAAGCCACGCGATTATGC
GGACTTCTTGTCGTCCTTGATTTCTTCATAGTCGGCATCGACGACGTCATCCTTGCCTTCTGCGGAAGCA
TCACCGGCCTCGGCCTGCTGTGCTTCGTAGATGGCCTGACCAAGCTTCATGGAGACTTCCATGAGGGTCT
GGGTCTTGGCCTGAATGTCGTCTGCGTCAGGCTCGGCGGCTTCGACAGCGGTCTTCAGGCTGGCAATGGC
GTCTTCGATCGCCTTGCGGTCGGTCTCGGAAACCTTGTCGCCATATTCCTTCACCGACTTTTCGGTGGAG
TGAATGAGGCTTTCGGCCTGGTTCTTGGCTTCGACACCGGCGCGACGCTTCTTGTCGGCCTCGGCATTGG
CTTCGGCGTCCTTCACCATCTTTTCGATGTCGGCGTCGGAGAGACCACCGGAGGCCTGGATGCGGATCTG
CTGCTCCTTGCCGGTGCCCTTGTCCTTGGCGGATACCTGCACGATGCCGTTGGCGTCGATATCGAAGGTC
ACTTCGATCTGCGGAACGCCGCGTGGCGACGGCGGCAGACCGACGAGGTCGAACTGGCCGAGCAGCTTGT
TGTCCTGTGCCATTTCGCGCTCACCCTGCGAAACGCGGATGGTCACGGCCGACTGGTTGTCTTCGGCAGT
CGAGAAGGTCTGGCTCTTCTTCGTCGGGATCGTGGTGTTGCGATCGATCAGACGCGTGAAGACGCCACCC
AGCGTTTCGATGCCGAGCGACAGCGGGGTCACGTCGAGCAGCAGAACGTCCTTGACGTCGCCCTGCAGAA
CGCCGGCCTGAATAGCGGCGCCCATGGCAACCACTTCATCCGGGTTCACGCCCTTGTGCGGCTCCTTGCC
GAACAGCTGCTTGACGACTTCCTGAACCTTAGGCATGCGGCTCATGCCGCCGACGAGAACGACTTCGTCG
ATCTCGGCCGCGGTAACGCCGGCATCCTTCAGTGCTGCCTTGCAAGGGGCGACAGTGCGTTGCACCAGAT
CGTCAACCAGGCTTTCGAACTTGGCGCGGGTCAGCTTCAGCGTCAGGTGCTTCGGACCGGAAGCATCAGC
CGTGATGAACGGCAGGTTGATTTCGGTCTGCTGCGAGGACGAAAGTTCGATCTTCGCCTTTTCGGCAGCT
TCCTTGAGGCGCTGCAGAGCGAGCTTGTCGTTCTTCAGGTCGATGCCCTGATCCTTCTTGAACTCGCCGG
CCAGATATTCGACCAGACGCATGTCGAAGTCTTCACCACCGAGGAAGGTATCACCGTTGGTCGACTTCAC
TTCAAAGACGCCGTCGCCGATTTCCAGAACGGAAATATCGAACGTGCCGCCGCCAAGGTCGTAAACGGCA
ATGGTCTTGCCTTCCTTCTTGTCGAGGCCGTAAGCGAGGGCTGCTGCCGTCGGCTCGTTGATGATACGCA
GAACATCGAGACCGGCGATGCGGCCGGCATCCTTGGTGGCCTGACGCTGGGCGTCGTTAAAGTAGGCCGG
AACGGTGATGACGGCCTTCTCGACCTTTTCGCCGAGATAGGATTCAGCCGTTTCCTTCATCTTTTGAAGG
ATCATCGCGGAAATCTGCGAAGGGGAATAATTCTTGTCCTGAGCCTTCACCCAGGCGTCGCCATTGTCGC
CCTTGACGATTTCGAAGGGGACGAGTGCCTTGTCCTTCTCGACGGTCGGGTCTTCATAACGGCGGCCGAT
AAGGCGCTTGACCGCAAACAGGGTGTTGGTCGGGTTGGTGACTGCCTGGCGCTTGGCCGGCTGGCCGACA
AGGCGTTCGCCATCGTCGGAAAATGCCACCATCGACGGCGTGGTCCGCGCGCCTTCTGCGTTTTCAATTA
CTTTCGTGTCCTTGCCATCCATCACTGCGACGCAGGAGTTGGTCGTGCCAAGGTCGATACCGATTACTTT
TGCCATGCTCTTCTCTCCTTGAAGCGAGCTGTCTGAACCCCGTGAGGCATTCCTGTGACAGCACCTTGAC
TTGGATTTGCAGCCTTCGCTGCTGTTATGCGGCGTATATAAGGAGCGATTTTTCCTGCTGCAAGGCGCAA
GAGAGGGGGAAGCGCAGCAAAAAGCGCAGGAAACTGTTGTCTGTGCAGAAGCATAGCCATCAAGGCCTAT
AGAAACGGGAAAACGCGGCTTGATGCGGCGTTAAGTGAGGACCCTTGCCGCAATACTTGGCAGGGACTTG
CAATGGTCAGACTCGGTAATGGCAAGGGGAAATGGCGGACAGGGTGGGATTCGAACCCACGGTACGCTTT
CACGCACACACGCGTTCCAGGCGTGCGCCTTAAACCACTCGGCCACCTGTCCTTTTTTCAAATCTGCATG
TTTGAAGAAATGCAAATCACTGGAACGGCGCGATATATACCGATGAATTCGCAGGGATCAACACGAATCT
GACAGTTTTTTGAAATGTCGGCAATTTCCTGCCTTTCAACGCGGTTGCAAACCGGTTTTCCCGGCTTTAT
CGATGCAATATATGTTCTAAAACGTGGCTGTCGAAACGATGGGCCGTAGCCGAGGTGTACCTGATGAAAG
CTTTTTTGCGGTTTTTGAGCTTTCTTCTCCTTATTGCGGCAATTTTTCTTGGTGTGCTCGACTCGATCCG
CTCGGTTTCCACATCCTCGGTCAACATCACCGGCATCCTATCGGTCTGGAACTATCTTCTTCCTGCCTCG
CGCACCATGGTGGAAGCGGCCTTGGCTCACTATATTCACCCTGAAGCGTGGCGCTTTTTTGAAAATGCCC
TGTCGGGAGTTCCTGCATTTGCCCTTTTCCTGGCGTTATCCTTGCTCTGCTGGATGGCCGGTTACAGGAA
GCGCAAAGTGATGAGACGCTCGTCAGTCTGACAAGGTGAAAAGCCAGCGCCTCGCAGATGTGAACCCTTG
AGACGCGGCGGAACCGGCCGCACGGAGGACCGAATGTTCCTGTTCGATACGCTTTCAAAAAAGACGACGA
TGCCGACCGAGGAAACGGCTCTGCCCGGCCGTGAAGAGGCACTTGCAGTGCCGGAAACCCATTTCGTGAA
TGGCCGGCCTTTGAAGGGGCCTTATCCCGATGGTTTGGAAATCATCTATCTCGGCATGGGCTGCTTCTGG
GGCGCAGAGCGGCTGTTCTGGAAAACGCCGGGCGTATGGGTGACGGCGGTTGGATATGCCGGCGGCTTTA
CCCGCAACCCGACCTACCACGAAACAACGACCGGCCAGACGGGCCACGCCGAAGTGGTGAAGGTGGTCTA
CGATCCGGCCGTGATCTCACTGTCGGGCCTGCTCAAGATATTCTTCGAGGAGCACGATCCGACTCAAGGC
ATGCGACAGGGCAACGATGTCGGTACGACCTATCGTTCCGCCATTTATGCGACGACGGAAGGCCAACTGC
AGCAGGCGCAGAAGGCGCGGGATGCTTTCCAGCAGGCTCTGGATGAGGCCGGCCACGGCCACGCCATCAC
CACCGAAATCGGCCCGCTTGAAACATTTTATTATGCCGAGGACTATCATCAGCAATATCTTGCCAAGAAC
CCGGGCGGCTACTGCGGGCTGCGGGGAACCGGCGTAAGCTGTAATATAGGCTAGATTTTTTGCAGCTAGC
CCGGTGGAAAGGCTAAAAAAGCGCCAGATCAAAGTTTTTCCACCGGGTCAAAAAAACCGGATGAATTTTT
CATTGAGCCATGCAAGGATATCAGGCAAGCACAGCCGGGATAACGGCTGGCGGTTCCGCAGACATTCCCG
GTTAACGGGATTGCGGGAGGACCCTTAAAATATCAATTGCAACAACAGGGCTGCACAATGAAAAAATCCC
TTCTGACGCTTTTTGCGCTTGCCGCAATGTCGGCTTCCGCGCTCGCCGCGGATATCAAGCCGGCGCTGGT
TTATGGCACGGGCGGCAAGTTCGACAAGTCGTTCAACGAGGCCGCTGCGGCCGGCGCTGAAAAGTTCAAG
GCGGAAACGGGCATCGATTTCCGTGACTTCGAACCGACCAGCGACACGCAGGGCGAACAGGCCATCCGCA
ACTTTGCCAGCAAGGGCTTCAACCCGGTCGTTGCCGTGTCCTTCGCCTGGACCTCGGCCATGGAAAAGGT
CGCAGCCGAATTCCCCGATACCAAGTTCGTGATCGTTGATTCCGTCGTCGAGCTGCCGAATGTCCGCTCC
GTCGTCTACAAGGAGCATGAAGGTTCCTACCTCGTTGGTCTTCTGGCAGGCATGGCTTCCAAGACCGGCA
AGGTCGGCTTCATCGGCGGTATGGATATTCCGCTGATCCGCAAGTTCGCCTGTGGTTATGCGCAGGGCGC
CAAGGCGGCCAATGACAAGATCGAAGTCTTCCAGAACATGACCGGCACCACCGGTGCTGCGTGGAACGAT
CCGGTGCGGGGCGGTGAACTCACCAAGAACCAGATCGACCAGGGCGCGGACGTGATTTACGCGGCAGCCG
GCGCGACCGGTATCGGCGTGTTGCAGACCGCTGCCGACAACAAGAAGTTCTCGATCGGCGTCGATTCCAA
CCAGAACCATCTGCATCCGGGTTCCGTTCTGACCTCGATGGTCAAGCGCGTCGATCTGGCCGTCTACAAC
GCCTACAAGGACGCCAAGGACGACAAGTTCACCCCCGGCATCGTTGCGCTGGGCGTCAAGGAAGACGGCG
TGGCTTACGCGCTTGATGACAACAACAAGGCCCTTATCACGCCGGAAATGACCGCCGCCGTGGACAAGGC
CAAGGCCGACATCATCGCCGGCACCGTCAAGGTTCATGACTATATGGCGGACAATTCCTGCCCGAAATGA
TATGATATGTGTCTGGGGCGCATGATGAATTTTCATCTTGCGCCCTTTTCATATCCAGCCTTCGGAGAGG
TTAGGTTTGAGTATGGACCCTGCAATCGAGCTTATGGGCATCGACAAGAAATTCGGTGCCGTTCACGCCA
ATAAAAATATCAATCTGAGCGTTGCCAAGGGTACGATCCACGGCATCATCGGGGAAAACGGTGCCGGAAA
ATCGACCCTGATGTCGATCCTCTACGGTTTTTACCAGGCGGATGCCGGTGAAATCCGCGTGAATGGCAAG
CCTGTTACGATCCGTGACAGTCAGGCCGCGATTAGTGCCGGCATCGGCATGGTGCACCAGCATTTCATGC
TCGTGGAAAATTTCACCGTGCTGGAAAATGTCATGCTGGGTGCAGAAGGCGGCGCATTGCTGGCCAGGGG
CCGGGCAGGAGCGCGCAGGGAACTGAAGCGTCTTGAAGACGATTACGGGCTGGAAGTCGATCCCGATGCG
GTGATCGAGGAACTGCCTGTTGGTCTGCAGCAGCGCGTCGAAATCCTCAAAGCCATGTATCGTGGCGCCG
AAATCCTGATCCTTGATGAGCCGACCGGTGTCCTGACCCCGGCTGAGGCGGATCACCTGTTCAAGATCCT
TGGCGTTCTGCGCGAGCAGGGCAAGACCATCATTCTCATCACCCACAAGCTGCGTGAAATCATGGCGATC
ACGGATTCCGTCTCCGTCATGCGCCGCGGCGAAATGGTGGCGACCCGCAAGACATCCGAAACGAGTGTCG
AGGAACTGGCCGAACTGATGGTCGGCCGCCGCGTGCTGCTGCGGGTAGAAAAGGGCGAGACGACGCCGGG
CGATGTGTTGCTGTCCATTCGCAATCTCACCGTCAAGGACAGCCGTGGTGTCACCATGGTGGATGATGTC
TCGCTCGATGTCCGCGCCGGTGAAATCGTCGGCATTGCCGGTGTTGCCGGCAATGGTCAGTCAGAGCTGC
TGGAAGCTATCGCCGGCATCCGCAAGCCCTATTCCGGCGAAATCTGGGTGGACGGACAGAAGGTGGACCG
CCCGGATCCGGCGATCCTGCGCAAGCTTGGCCTCGCCCATATCCCGGAAGACCGCCACCATATGGGGCTG
GTGCTGAAATTCGAGGAATATGAAAACTCCATCCTCGGTTATCACCATGACGAGCGTTACGGCAAAGGAC
CCTTCCTGAACCCCGAGGCCATTCGTAAGGATGCGGTCGAGAAGATCGAGAAATACGATATCCGCCCGCC
GAACCCGCAGCTGAAGACAGCCAATTTTTCCGGCGGCAACCAGCAGAAGATCGTCGTCGCCCGCGAAATC
GAACGCGACCCGAAGATGCTGATCATCGGCCAGCCCACCCGCGGTGTCGATATCGGCGCGATCGAATTCA
TCCATCGCCGCATCATCGAGATGCGCGATGCCGGAAAGGCGATCTTGCTGGTTTCGGTCGAACTCGATGA
AATTCGTTCCCTTTCGGACCGGATCATGGTCATGTTCGCGGGCCGTGTCGTTGGAGAAAAAACGGCGGAA
GCCGAAGAACAGACGCTGGGCCTGATGATGGCCGGTATCGCCGCATGAGGCATGAATGAGCACCGCTTCC
ACCCCCCTGCCAAACTGGATCAGCTACGGCCTGTTGCCGCTGCTGAATGTCGTCACCGCCTTCCTGATTT
CCGGCCTCGTCGTCTGGTCGATTGGGGAAAACCCGCTGGCGGCGCTTCGCCTGCTGATCGAAGGCGCGCT
CGGCCGAGGTGACGCCATTGGCTTCACGCTGTTTTACACGACGAGCTTCATCTTCACCGGCCTCTCCGTT
GCCGTTGCCTTCCATGCCGGTCTGTTCAACATCGGCTCCGAAGGTCAGGCCTATGTTGGTGGTCTGGGTG
CGGCGCTGGTGGCGCTGGCGCTTGACCGTTACGTGCCCTGGTATGTGACGATGCCCTTCGCCGTCATCGG
TGCTGCGGTTTTTGGTGCCGCCTGGGCCTTTATTCCGGCCTGGCTTCAAGCCAAACGCGGTAGCCATGTC
GTCATCACCACCATCATGTTCAACTTCATCGCTGCGGCCTTGATGGTTTATCTTTTGGTGAATGTGCTGA
TCGTGCCGGGCAAGATGGCGCCGGAAACGCGCACCTTCTTGCCCGGTGGCCAACTGCCGAAGCTGGACTG
GCTGATGGCGTGGTTCGGCCTCAAGCTCGGACCGGCACCGTTCAACGTGTCCTTCCTCATCGCTCTGGTC
ATGTGTTTTCTCGTCTGGGTGCTGATCTGGCGCACCAAGCTCGGTTATGAAATGCGCACGCTGGGCGTCA
GCCCGTCGGCAGCCATCTATGCCGGCATTCCCTATTCACGCACCGTCATCATCGCCATGCTCATTTCCGG
CGGTCTGGCGGGCATGATGGCGCTGAACCCGGTCATGGGCGCGTCCGCCCGCCTGCAGGTGGAATTTGTC
GGGGGTGCGGGCTTTGTCGGCATTGCTGTTTCGCTGATGGGGCGGAGTCATCCGCTCGGCATCATCTTCT
CGGCATTGCTGTTCGGCATTCTCTATCAGGGCGGCGCAGACCTTTCCTTCGAGATGCCCAACATTACCCG
CGAGATGATCGTGGTCATCCAGGGTCTGGTAATCCTGTTCGCCGGCGCGCTGGAATATATGTACCGGCCC
GCGATCGTCCACATCTACCAGCGTCTGGCAAAGGGGTGAGCTGACATGGATTTTTTCGATATGCTGGTCA
GCATTCTCGGCTCGACCGTCCGCCTCACCATCCCGCTGCTCTTCACCGCACTTGCCGGGCTGTTTTCCGA
GCGCGCCGGCGTGTTCGATATCGGCCTTGAAGGCAAGATGCTGGCGGCGGCCTTTGCTTCCGCCTGCGTC
GCCTATCTTACCGCAAACCCGTGGGCTGGCCTTCTGGCCGGCATTGGGGTCTCCATACTGTTTTCTCTGA
TCCATGGCTTTGCCGTCATCACCAATCGCGGCAACCAGATCGTGTCAGGCGTGGCGCTCAACTTCATCGC
CGCCGGACTGACGGTGGTTCTGGGGCAGGCCTGGTTCGGACAGGGCGGGCGCACGCCGCAATTACCGGGG
GAAGGGCGTTTTGCGCCGATCATCCTGCCCGGTGCGGATGCGATGCGCGAGGTGCCCTTCATCGGCCCGC
TTTATGCCAATGTCATTTCCGGCAACAATATCCTGACCTATCTCGCATTCCTCGCGGTGCCGCTCTCCTG
GTGGGTGCTGTACCGCACCCGTTTTGGCCTGCGCCTGCGCGCCGTCGGTGAAAATCCGGGTGCTGTCGAT
ACGGCCGGCATTTCGGTGACATGGATGCGTTACCGCGCTGTCATCGTCGCCGGTTTCCTCTGCGGTTTCT
CAGGTGCCTATCTCGCCGTTGCACAATCGGCTGCCTTCATCGCCAACATGTCGGCCGGCAAGGGTTATAT
TGCGCTTGCCGCGCTGATCTTCGCGAAATGGAAGCCGGTGCCAGTCATGTTTGCCTGCCTGCTGTTCGGT
TTTCTGGATGCTTTCGCCAATTTCATGCAGGGCAAATCCGTGCCTGGCATCGGCGAGGTGCCGGTGCAGA
TTTTCCAGGCCATGCCCTATATCCTGACCTGCATCCTGCTTGCCGGTTTCATCGGCGTTGCCAAGCCCCC
CAAGGCCGGTGGCGTTGCCTATGCGAAGGAGCGTTAAACCCATGTCCTCCGACCCAAAATCCCATGCCCT
GTTCGAGGCGGCGGTGGAGGCCATGGCCTTCGCTTATGCGCCCTATTCGAAATTTCCGGTCGGCGCAGCG
ATCCGCGCTGAAGATGGAAAAATCTATACGGGCGCCAATATCGAGAATATCTCCTTCCCTCAAGGCTGGT
GCGCGGAGCCATCAGCCATCAGCGCCATGATCATGGGCGGAGCGAAAAAGATCAGCGAAGTGGCCGTCAT
CGCTGAAAAGCTGCCGCTCTGCTCTCCCTGCGGCGGTTGCCGGCAGAAGATTGCGGAATTCGCCACGCCG
GAGACGAAGATTTATCTTTGCGACGAAACTGGCGTCCAGAAAGTCATGACCATGGAAGAGCTTTTGCCCT
CCGTCTTCAAGACCGAGCTGCCCTGATGACGGACGGTCTGATCGATATTCTGGTGGAGCGCCTGAACGGC
CTCATGCCGCGCGTCGCCATAGTTCTGGGGTCTGGCCTTGGTTCGCTGGTGGAAGAGGTAAGCGATCCGA
TCCGCGTGCCCTATGCCAATCTTCCCGGCTTCCCCACAAGCGGCGTTTCCGGCCATGCGGGCGAGCTGGT
GGCTGGTTATCTGGGTGGTGAGCCTGTCATGATGCTCTCCGGCCGGGTGCATTATTACGAAAAGGGTGAT
CCGGCCGCCATGCGCGCGGTCATCGAAGCGCTTGCCGGTCTCGGCGTACAATCGCTCATCCTCACCAATT
CGGCGGGTTCAGTCAGGCAGGACATGCCGCCCGGCTCGGTCATGCAGATCACTGACCATATCAATTATTC
CGGCATGAACCCGCTGATCGGTGAAGAAAGCGACCGCCGCTTCGTTGGCATGACTACGGCTTATGATCCG
GATCTCATGCTCGCCATGCGCAATGCCGCCATCCGCGCGACAGTTCCGCTGTTCGGCGGCGTCTATATGT
GGTTTTCGGGACCGAGCTTCGAAACGCCGGCAGAAATCCGCATGGCGCGGGTGCTGGGTGCAGATGCCGT
CGGCATGTCCACGGTGCCGGAAGTCATCCTTGCGCGCTTTTTCGGGATGCGCGTTGCTGCCGCATCGGTT
ATTACCAACTACGGTGCCGGCATGACCGGCGCGGAACTGAGCCATGAAGAAACCAAGGATATGGCTCCCG
TGGGCGGCAAAAGACTTGCCGCCATCCTAAAGGAAATGATCGCAGGAGGAGCGTGACCATGGAACTCCAG
CGTCCGCGCGAAGCGGCTGCCCTCACTTTGTCCTTGCTGGACCTGACCAATCTTAGGGAAGACTGCACGC
CGCAGCAGATCGCAACCCTCTGCCAGCGGGCGCATACGGAGTTTGGCAACACCGCTGCCATTTGCATCTG
GCCGCGTTTCGTCGCGCAGGCCCGAGCGGCGTTCGGAAAAGACCACACGATTCGCATCGCAACGGTCGTG
AATTTCCCCTCCGGCGATCTCGATGTCGCGACCGTGGTTGCGGAAACGGAAGCTGCAATCGGCGATGGCG
CCGACGAAATCGATCTGGTCATTCCCTATCGTAAATTCATGGCAGGCGATGAATCGGCGGTGGCCGAAAT
GATCGCGGCCGTGCGTAAGGCTTGCGCGGCACCTGTGTTGCTCAAGGTCATTCTTGAGACCGGTGAGCTG
AAGGACAAGGCCCTGATCCGCCGTGCCTCGGAAATCGCCATTGCCGAAGGGGCGGATTTCATCAAGACCT
CGACCGGCAAGGTCGCCGTCAATGCCACGCTGGAAGCGGCCGATATCATGCTGCAGGCGATCCGGGACAG
CAAAAAGAAGGTGGGCTTCAAGCCGGCCGGCGGCATCGGCACGGTGGAGGACGCGACACTATACCTGCGG
CTGGCGGAAACCATCATGGCGCCCAACTGGGCCATGCCGTCGACCTTCCGTTTCGGTGCCTCGGGCGTCC
TCGATGATGTGCTGAACGTGCTGGCCGGCGGCGAACCGGCCAAGGCCGCCAGCGGGTATTGAGCTTGATC
CCGCAGGAAATCATCCGCCGCAAACGCGATGGCCTGTCGCTCGCGCCACAGGAGATTGCCGCTTTCATCG
AAGCGCTGTCGAAAGACGGCATATCGGAAGGGCAGGCGGCCGCTTTTGCCATGGCGGTGTTTTTCCGTGG
CATGAACCGCGACGAAATGGTGGCGCTGACGCTTGCCATGCGCGACAGCGGCGATGTCCTCTCCTGGCGC
GATATTGGCAGGCCGGTGGCGGACAAGCATTCCACCGGCGGTGTCGGTGACAATGTCTCCCTGATGCTGG
CTCCCATCGTTGCCGCCTGCGGTCTTGCGGTGCCGATGATATCAGGCAGGGGCCTTGGCCACACCGGTGG
CACGCTCGACAAGCTGGAAGCCATCCCCGGTTATGATGTCATGCCGGATGAGGCTCTGTTTCGCCGGACG
GTGCAGTCGGTGGGCTGCGCCATCATCGGCCAGACGGGCGATCTCGCCCCCGCCGACAAACGCCTCTACG
CTATCAGGGACGTGACGGCGACCGTCGATTCCATTCCGCTGATTACCGCTTCCATTCTTTCGAAGAAGCT
CGCGGCCGGGCTTGAGACGCTGGTTCTCGACGTGAAGGTCGGCAACGGCGCCTTCATGCAAAGCCTGGAG
GATGCCCGCATTCTCGCCCGCGCGCTGGTCGATGTGGCGAATGGCGCCGGCCTGCCGACGACGGCGCTGA
TCACCGACATGAACCAGCCGCTCTGCGATGCAGCCGGCAATGCCGTCGAAATTGTCAACTGCCTGGAGTT
TCTGGCCGGTGGAAAGGCCGGCACCCGTCTGGAGAAGGTGGTCCTATCCTTCGCCGCAGAAATGCTGGTG
CAGGCTCGCAAAGCCGCGACATTGGAGGAAGGCGAGGCGCTGGCGTCGGCGGCTCTCTCCTCCGGCCGCG
CCATGGAGATCTTCGCGCGGATGGTTTCGGTACTGGGCGGCCCGTCGGATTTTATCGAGAATCCATCCCG
TTACTTGGCCTGTGCACCGATCATCCTCCCGGTTCCCGCTGCACGAAGCGGCTGGCTCGCATCCTGTGCA
ACGCGCGATCTCGGCATGGTTGTCGTCGAACTCGGCGGCGGCAGAACAAAACCCTCGGACACCATCAATC
CGGCAGTCGGTATTTCGGATATTCTGCCGCTTGGCGTAAGGGTGGAGAAGGGCGAGCCGATCGCCGTCGT
TCACGCAGCCTCCAGCGAAGACGCGGAGCGTGCGGTCAAGAGAATAGAGGACTGTTTTGGGATTGCGGAT
AACGCTCCGGAAATCGCGGCATCTGTCCTCGAGCGGATCACCTGACCAGCCGCATTTCGCCGCCCGATAC
CTTAAAGGACGATAGTTGCTTCAAAAAGCTCATGCCGACCAGCATGTTGCTCAGTGCATTGTCCTTCAGC
ACCATGGTATCGACATTCTGAACGCGGATCGCGCCAATCTCCACCCGGTCGAGTTTCACATGGGCCGCCA
GGGTCTGACCATTGGCTGTCGAAATCGCATATTTGAAATCGAGGCTGTTGACGCCGTAACCGAGCCGGCG
CGCCATCGTCTCGTTGATCGCCACCATGGAGGCACCGGTATCGACAAGCCCGTCGAATGATTTGCCGTTG
ATGCGGAAGGTGGCATTGAAGTGACCGCGTTCATCCGCCTTCAGGCTGACGCTGCCCAGCGAAACCGGCT
GCGGTCTGGAAGCTTCGGCGGTGGCGCCGGATTTTGCAGCGCCGGTTTCCGGGTGCGGCTGAAATTTTTC
CATCAGCGCTGGAATCTGCGTGGCGCTGACTGAAAGACCGACAAGCAGAAAAATCGCACGCGCCAGCAAG
TGATTGCTCCTCATGGGCAAGGGTTAACCCTCTGCAGCATAGGCGCAAAACATGCTGAAATCTTAAAAGA
AAAAGCCATTCGCCGCTTATCGGGCGGCGAATGGCTCAAACGGTTAAGCAAGGATGAACGGCGTTATTTG
GTGCCGTACATGCGGTCACCGGCATCGCCGAGGCCGGGAACGATATAGCCTTTTTCGTTCAGGTGCCGGT
CGATTGCGGCCGTGTAAATCGGCACATCGGGATGCGCTTCACGGAAATTCTTGATGCCCTCTGGTGCCGC
CAGCAGACACAGGAAACGGATGTTCTTCGCACCGCGCTCTTTGAGCTTTTCAACGGCGGCGATGGAGGAA
TTGCCGGTCGCCAGCATCGGATCGACAACGATGACCAGGCGGGCATCGAGGCTTTCGGGAGCCTTGAAAT
AATATTCGACGGCCTCAAGCGTATCGTGGTCACGATAGACGCCGACATGCGCCACGCGTGCGGACGGAAC
CAACTCCAGCATGCCTTCCAGAAGACCATTGCCAGCGCGCAGGATGGAAGCGAAAACCAGCTTCTTGCCT
TCCAGAACCGGTGCCTGAATGGTCTCGAGCGGCGTATCGATGGTTTCCATCGTCATTTCAAGATCACGCG
TCACTTCATAGCAGAGCAGCGTCGAAATTTCCCTGAGCAGACGGCGGAAGCCGGCCGTGGAAGTTTCCTT
CTTGCGCATGATGGTGAGTTTGTGCCGCACCAGCGGATGTTCGATGACTGTGACGCCGTCCATGAAACTG
GCCTTCCTTTTTATCTTATGCCCTGTAATTCACCGAAAGCACGTTTTTCGCAAGCCTTCTTCGCGGTTTT
ACCCTGCCAACAACCGTCTCAGGCGTCACCCAATCTAGCAAGCAGCCGCTCGCGCGTTGCCTCGTCCACA
AAGGCGCATTCCAGTGCGGTGCGAGTCATGCGGTTGATCTCGGCATCGTTGAAACCGAAAGCGTCCGCAG
CCAGCGCATATTCCCGCGCAAGCGAGGTGAAGAAGAACGGCGGGTCGTCGGAACTGATGCAGACGCGCAC
CCCGGCATCGCTCAGAGCTTTCAGCGGGTGGCTGGCAAAATCGGGATAGACGCTGAGCGCGATATTGGAG
CCGGGGCAGACTTCGAGGACTGTTCCTGTCTCGACCAGCCGGGAGATGAGAGCGGCATCTTCGATAGCGC
GCACGCCGTGGCCGATACGCGACGGTTTGACGAGATCGAGCGCGTCGGCAACGCTTTCCGGCCCGCAAAC
CTCACCGGCATGGATCGTCAACCCAAGTCCCGCATCACGGGCGATATCGAAGGCGCGGGCGTAATCGGCA
ACCCGGCCCATGCGTTCTTCGCCCGCCATGTTGAAGCCGGTTACCAGCGGATGCCTGATCCGCGCCGCAT
ATTCGGCCGCCGCGATCACCCGCTCGGGGCCGAAATGCCGCTCGCCCGTGACGATGATGCGGGTTTCGAT
GCCGGTCTTTTCTTTCGCGATGCGGATACCCTCGGCAACGCCGGCGAGATAGGCGTCCGCGCCAAGCCCG
ATGCGATCGCCATGATCCGGCGAAATGATCAGTTCGCTATAGATCGTATTGGCCTCGGCCAGTTCCGTCA
GATAGGTTTCCGTCAGGACCGCATAGTCCTCATCGGACTTGAATACCTGCGCCACCGCATCGTAGCACTG
GATGAATTCCGCAAAATCCGACCAGACATATTGGCCGTCGCGCAGAAAGCCGCTGGTGTCTATGCCGTAT
TTCTCCGCCTGTTTCACAACGAGGGCGGGGGGTGCTGCACCTTCGAGGTGGCAGTGAATTTCCGCTTTCA
GCAAATGCGATGTCAAATGAAGCTCCTGCCGTGTGAACCGGCCTCTATGCCAAGATGGTGGGCGATACTT
TCGCCAATATCGGCGTAGCTTGAACGAATACCGACATCGCGGGAACGGATGCCTGGCCCGAATGCCATGA
TCGGCACCCTTTCGCGCGTATGGTCCGTGCCCCGCCAGGTGGGATCGCAACCATGGTCGGCGGTGAGAAG
CGCTATATCGCCAGGTGCCATCTTGCGGTGGATTTCCGGAATACGCGCATCGAAGGCCTCAAGCGCCGCC
GCATAACCGGCAACGTCTCGGCGGTGGCCGTAAAGCATGTCGAAATCGACGAAATTGGTGAAGACGAGAT
CGCCGTTTTCAGCCTCGTCAATGGCATGCAGCGTCGCATCCATCAAGGCGGCGTTGCCATTTGCCTTGAT
GACGCGCGTCACACCCTGATGGGCATAGATGTCGCCGATCTTGCCGATGGCATGCACCTTGCGGCCCGCC
TCCACCAGCCGGTCGAGCAGGGTCGGCTCCGGCGGCGGGACGGAGAAGTCCCGGCGGTTGCCGGTGCGTT
CGAAGGTGGCGACCGTCTCGCCGATGAAGGGGCGGGCGATCACACGACCGATATTCAGGGGATCGAGCAG
TTTGCGCACCGTCTCGCAGAGCGCGATAAGCCGATCCAGACCAAAGTGGGTTTCATGCGCGGCAATCTGG
AACACGGAATCGGAAGAGGTGTAGCAGATCGGCTTGCCGCTCCGGATATGTTCTTCACCGAGCGCAGCGA
TGATCTCGGTACCGGAAGCATGGCAATTGCCGAGGATGCCGGGAATATCGGCTTGCCTGCAGATCGCCTC
AACCAGCTCCGGTGAAAAGGCGTCGCCCTCCGTCGGGAAATAACCCCAGTCGAAGGTCACCGGCGTTCCG
GCGATCTCCCAATGGCCCGAAGGCGTGTCCTTGCCCTTGGAGATTTCGCTGGCTGAGCCATGCAGGCCAA
AAATCCGCTCCGGCGGTTCCATGCCGGCGGGAATGTCGCCGCTTGCCTGCCTTGCGATCTCCAGGAGACC
TAGCGAACACATGTTCGGCAGCTTCAGCGGACCGGCCCGAAGCCCGGCTCTATCCGCCGCCCCTGCCGCG
CAGAATTCCGCGATATGACCGAGCGTATTTGCACCAAGATCGCCATAACGCTCTGCGTCAGGCGCACCGC
CGACACCGAAGGAATCCAGAACGAGAAGAAATGCTCTTGCCATAGCTCACCGAAACAAAATTGCGCCGAC
GGGGCAATGTCAGGCCGAACTGTCGTTATAGATCAGCAAAACGTGAAGAAGGAAGCGCTTTTATGAACCA
TCCGGTAAAACCAGCGGTTCAATCAGCATCCCGTTTCGATTTCGGTGCGTTGAGGTTGCGTAGCACATAC
CAGCCGGCCGCCACCACCATCGCCGCCAGAATATACCATGTCACGGCGTAGGAGAGGTGGTTGTTGGGGA
AAGTGAGCATGGTCTTGCCGCCAACCGGCAGGCCACCCGGATTGGGTGTCGCATCCGCATCGACATAAAA
GGGCGCGACGTCTGAAAGCCCGGATGCCTGCGTGATCTGAGGGATATTGCGGGAATACCAGCGGCCATTT
GCCGGGTCGTTGGTTCTAAGGAAAAGCCCACCGGTTTCCGGCGCGCGCATCAGCCCGACGATCTCGACGT
TTCCGGTCGGTTCACCTCCCGTGCGCGAGGATGGATCGCGCCGGTCGGAGGGCACGAAACCGCGATTGAC
GATGATGCTTGAACCATCGTCGCGCCGAAGCGGGGTCATGACCCAGTAGCCGGGCCCGAGATCGGTGACC
GTGTAGACCTGAACTTCCCTGTCGTTAAGGAGTGTGCCGGTCAGTTTCACGCGACGATATTCGTAATCCG
AGGGATTGCCGAGGGCCGGCCAGTCGCTGGCGGCAGGGGCATCGACTGGCTCGGCATGGGCGCGGACGTC
GACGCGCTCGATCAGGTCTAGTTTCCAGAAAAGGCGCTGAACCTGCCATGTTCCAAGCGCCAGCAGGCAG
CCCGTCAGGGCAATGGTCAAAAACAGGACGACGATTGCCGCAGGGCGGATGCGCCGGTTTTGGGGTGCGA
TTTCGCTCATGTCACGGTCCTTGCGAAGCGCAACCGGCAGAGAGATCGTCTGCTTCGGCGGGCCTCGTTC
CGCCCGCATGCGCTTCCTCCAGCAAATAACCCCATAAATCGCGCCAGGATTCATGGGGTTATGTGTTGGC
GCGGAAAGCGGCCTGCCGGCTTCCGGCAGGCCGCTGATTTATCGCTGCTCAGGGCAGGTTCTTCACATCC
TCGATGTGCAGCGGCATCATGTTCTTGTTCATGTTGTACATGACCCAAAGCGAGCCGGAGAGCGTGATCA
GCAGCACCACAACGGTGAAGATCAGCGCCATGAAGGTCCAGCCGCCTTCGGACCTGGTGTCCATGTGCAG
GAAGTAGATCATGTGCACGAAGATCTGGATGACGCCGAGACCCATGATGGCGATGACGAGCAGGGTCTTG
TTTTCAAGAACGCCACCCATGACCAGCCAAAAGGGGATCGCCGTCAGAATGACCGACAGGACGAAGCCGA
TCATGTAGCTTTTGAACGTGCCGTGGCTTGCGCCATCATGGTGATGGTCGTCGCCATGCGCGTCGTGATG
TGCGTGTGCTTCGGAACTCATCAAAGAACTCCCATGAGGTAAACGAAGGAGAAGACGCCGATCCAGATGA
CGTCAAGGAAGTGCCAGAACATTGAAAGGCACATCAGGCGGCGCTTGTTTGCGGCGATCAGGCCGTGTTT
TGCTACCTGAACCATCAGCGTAACGAGCCAGATGGTGCCGAAGGTGACGTGCAGACCGTGGGTGCCGACC
AGAGCGAAGAAAGCCGAAAGGAAGGCCGAACGTTGCGGGCCGGCACCTTCTTCGATCAGGTGGTGAAACT
CGTAAAGTTCCACGGCAAGGAAGGCGAGGCCGAAGAGGCCGGTGATGCCGAGCCAGATCAGCGTCGACTT
CACCTTCTGCTTTTCCATTTCCAGCATGGCGAAGCCATAGGTGATGGAGGAGAGAAGCAGGAAGCCGGTG
TTGATAGCCACGAGCTTGAGATCGAAAAGATCCGCGCCTGAAGGACCGGCCGCATAGCTGCGGCCGAGAA
CGGCATAGGTGGCGAAGAGCACGGCAAAGATCAGGCAGTCGCTCATCAGATAGAGCCAGAAGCCGATCGA
AGTGCCGTTTTCCGGGTGGTGGTCTTCCTTCAGGTAAAAGACCGGTGGTTCAGCGCCGTCGACGCTTTGT
GCAGGTGTATGAGCCATGTTCCGTTACGCCTGTTTCGCGAGCAGCTTCGTACGCTCCGCCTCGACGGTCG
AAACGTCGGACGCGGGAATGTAATAATCGCGATTGTAGTTGAAGGTGTGGGCGATGGAGACCGCGATGAC
GCCGATGAAGGACAGCGCGGCGAGCCACCAGATGTGCCACACCAGGGCGAAGCCGAGCACCACGCTGATG
GCGCTGATGATGACGCCTGCACCGGTATTCTTCGGCATATGGATCGGAATGAAGCCGTCCAGCGGACGGC
TGTAGCCGCGCTTCTTCATATCATGCCAGGCATCCACGTCGTGAATGACCGGCGTGAAGGCGAAGTTGTA
CTGCGGCGGTGGCGACGATGTCGACCATTCCAGCGTACGGGCGTTGTAGGGATCGCCGGTGACGTCACGC
AGCTGGTCGCGCTTCAGGAAGCTGACGATGAGCTGGATGATGAAGGAGGCGATGCCGAGCGCGATCAGGA
AGGCGCCGAAGGCGGCAATCACGAACCAGATCTGCAGTGAATTATCCTCGAACTGGCTGATACGGCGGGT
GATGCCCATCAGGCCGAGAATATAGAGCGGCATGAAGGCGAAATAGAAGCCGATGAACCAGAACCAGAAG
GACAGCTTGCCCCAGAACGGATCGAGACGGTAACCGAAGGCTTTCGGGAACCAGTAGACGATACCGGCCA
GAACGCCGAAGACCACGCCGCCGATGATCGTGTTGTGGAAATGCGCGATCAGGAACAGCGAGTTGTGCAG
CACGAAGTCCGCCGGCGGAACGGCGAGAAGAACGCCGGTCATGCCACCGATGACGAAGGTGATCATGAAG
CCGATCGTCCACAGCATCGGCACGTCGAACTTGATGCGGCCCTTATACATGGTGAAGAGCCAGTTGAAAA
TCTTCGCACCCGTGGGGATCGAGATGATCATCGTGGTGATGCCGAAGAAGGCATTGACGTTGGCGCCCGA
ACCCATGGTGAAGAAGTGGTGCAGCCAGACGAGGTAGGAGAGGATGGTGATGACGGCGGTGGCGTAAACC
ATCGACGCGTAACCGAACAGACGCTTGCCCGAGAAGGTGGCAACGATTTCGGAGAAGATACCGAAAGCCG
GCAGCACCAGAATGTAAACCTCGGGGTGGCCCCAGATCCAGATGAGGTTGACATACATCATCGGATTGCC
GCCGAGATCGTTGGTGAAGAAATTCGTACCAGCGTAGCGGTCAAGGGTCAGAAGCGCGAGCGTCGCAGTC
AGGATCGGGAAGGATGCGACGATCAGGATGTTAGAACACAGCGACGTCCAGACGAAGATCGGCATGCGCA
TCATGGTCATGCCAGGCGCGCGCATCTTGATGATGGTCACGATCAGGTTGATGCCCGATAGCGTCGTTCC
CACACCGGCGATCTGCAGACCCCAAATGTAATAATCGACCCCGACCCCAGGGCTGCCATCGATGCCGGAC
AGCGGCGGATAGGCGAGCCAGCCGGTCTGCGCATATTCACCCACGAACAGCGAGATCATGGTGATGATGG
CGCCAGCCGTGGTCATCCAGAAGGAGAAGTTGTTGAGGAAGGGGAACGAAACGTCGCGGGCGCCGATCTG
CAGCGGCACGACGAAGTTCATGAGGCCGGTGATCATCGGCATGGCCATGAAAAAGATCATGATGACGCCA
TGGGCCGTGAAGATCTGGTCGTAGTGATGCGGCGGAAGGTAACCCTCCGATCCGCCGGACGCGATCGCCT
GCTGGACACGCATCATGATGGCATCCGCAAAGCCGCGCAGCAGCATGACCAGCGCCAGAATGATGTACAT
GATACCGATCTTCTTGTGATCGATGCTCGTGAACCATTCATTCCAGAGGTAGCCCCACAGGCGGAAGTAG
GTGAGGGCGCCGACGACGACGATGCCGCCCAGGGCCACAGCCGCGAAGGTGGCGACAAGAATGGGCTCGT
GAAGCGGGATGGATTCCCATGTCAGCTTCCCGAACAGGAACGACGTTTGATCGGAATTGACGATCATTTT
CAGCCTCTTGCGATTCTAAGACGTAAGATCGGCGCAGCCATTGGCCGCGCCGCAGAATGCCGGGACGTAT
CCGTCAGCCAGCGACTTGTTTCGTTTCCGGCAGCGCTGCGGGTTCAAAAGTCTGACCTTTGATCGCAGCC
GGAGTGGATTGGGGTCCGCTGGCGACGCCGTAAGGCGCAAGCGGTGTGCAGACGACGGAGTTCAGCGCCT
TGGCGATGTCGATACCTTCCTTGCCGCCGCCGCCATTGGCGTCGATATGCATCATGTCGCGCATGCAGAG
CTTGTTGGGTTCCACGCAGCGGTTGAGGATGGCGCTGTACAGCTCCGGATCGACCGAAGCGAAATATTGC
ACCGGCTCACGCTCGGAAGGCTTGGCGAATTCCAGATATTCCTGCCGGCCGAAGCCCTTGCCGCCTTCTT
TCACCTTGGCCACCCACTGGTCGAAGCCCTGCTGGCTGAGGCCATGGAACTTGAAGCGCATATGCGAGAA
GCCGGGGCCGGAGAAGTTGGCCGAGATGCCGTCGTAGACACCTTCCTTGTTGATGACCGCGTGCAGCTTG
GTCTGCATGCCGCCCATGGCGTAGATCTGGCCGGCAAGTGCGGGAACGAAGAAGGAGTTCATCGCGGTCG
TGCCGGTGATCTTGAAATTGATCGGAACATCGACCGGCGCGGCAAATTCGTTGACGCTGCCGATGCCGAG
TTCGGGATAGAAGAACAGCCACTTCCAGTCCATGGCCACCACTTCCACCGTGATCGGCTTGATATCGGCG
GTAACCTGACGGTTCTCGTCGATGCGTTCAAGCGGGCGATAGGGGTCGAGACGGTGGGTGGAAATCCACG
TCACGGTGCCGAGCATCAGGATGATGGCGACGGGAGCCGACCAGATCACCATTTCAAGGCGTGTAGAGTG
ATGCCACTCGGGATCGTAATCTTCGGCCTTGGCCGACTCGCGGTACTTCCAGGCGAAAAACAGCGTCAGG
ACGATGACCGGGACGATGATCAGCAGCATCAGGACTGTTGACGTGATGATAAGATCGCGCTGCTGGATAG
CCACGTCGCCCGAAGGGTTCATGACGACCAGATTGCAGCCGCTGAGCAACAGCAGGGCCGGGATTGCCAG
AAGGGCGGATGGGAGTTTTTTGATCATGCGCACGTTCTTTGAACTCGTACAGTTTGGATTACGCCGCGAA
TAATTGCCGAAGGTCATTTTTGAAATGAGGTATATTGTCGCGGTGCAGCGAAGCCTTCGCGATGCACCAT
ATGCCAGGCAGTACTACGTTTAGAGGCGAGCGGCTGCATTATCGCACGGTCGGCGCGCTCGGCAACCCTT
TATTGTCAAACTTCAATTGACGTTACGTAGGGTGCGTGTGACAATCCGTCGCATCGTAACGCAACGGAAG
AGGAGCCCGAGCGTTACAGGGAATGGTTCGTCCATGACGCAGGAGGGATATTATGAGTTATACCAATGCT
GCTCCATCCTTTGGGCAGGCACCGGAGGCAAACGGGGCTGGTCCCACGAGCGTCGATCCGGATCGCATCA
CGATTGCGGTCATTCTTGCGAGAATGACTGAATTCTTTGACTTTTTCATCTATGCCATCGCCTCTGCGCT
TGTTTTTCCGCACGTCTTCTTTTCCTTCGTCGATCCTCTGACGGCCACGCTTTATTCCTTTGCGGTATTC
TCGCTTGCCTTTATCGCAAGACCGATCGGCTCGCTGATCTTCCTCCAGATCGATCGCAAGTTCGGTCGAG
CGGTCAAGCTGATGGCGGCGCTCTTCACGCTCTGTGGTTCCACCATGGCGATCAGCTTCCTTCCTTCTTA
TGACGAAGCGGGCATGCTTGCGCCCTGTCTTCTGGCCGCGTTCCGTATCGGTCAGGGCCTCGGCCTTGGC
GGTGCCTGGGACGGTCTTGTCTCGCTGCTTGCCATGAATGCACCGCAGAAGCAGCGCGGCTGGTACGCCA
TGATGCCGCAGATCGGTGCGGCCATGGGCTTCGGTCTCGCCAGCGCTTTCTTCATCGTTTTCGTCACCCA
GCTTTCCAATGCCGAGTTCCTCGCCTGGGGCTGGCGTTTCCCGTTCTTCGTGGCGCTGGCGCTCAATGTT
CTGGCACTCTTTGCCCGCCTGCGCATGATCGTGACGCCGGAATTCCAGGCCATGCTGGAACAGCATGAGT
TGGAACCGCGCCCGATGTTCAGGATGTTGCGTTCGCAGTTTCCGGTGGTTCTCACGGGCGCCTTCGTGCC
GCTGGCAAGTTTTGCGCTGTTTCACCTCGTTACGGTCTTCCCGCTGAGCTGGGTTTCCCTTAATACCAGC
CAGCGTGTTTCCGACTTCCTGTTCGTGCAATTCGTCAGCGCCATCATTTGCGGCGGCATGATCGTGGTAT
CCGGCATTCTGGCCGACAGGATCGGCCGGCGGAAGCTTCTGGCCATCGCCGCAGCTCTCATCGGTCTCTT
CAGCCTCGTAGCACCCGTTCTCCTGAGTTCGGGCGATATCGGTCGTTATCTCTTCGTCCTGATCGGCTTT
TCGTTGCTGGGTCTCTCCTTCGGCCAGGCGGGCGGTGCGCTCGCCTCCCGTTTCAGCCGTGAATACCGCT
ACACCGGCGCGTCGCTCACCTCGGATATTTCCTGGCTGATCGGTGCCGGTTTCGCACCGCTCGTGGCACT
CGGATTTTCGTCCAAATTCGGATTGTTCGCGGTCGGAATTTACCTGATGTCGGGAGCTGTCTGTACGCTG
GTTGCCCTTTGGTTCAGCCGGACGCTGGAAATGCCTTCGGAGTGATCCCGGCAATTTAACAATCCCTGCA
GCCTTCGCGCCGCGGAATCCTGTCGGATTTCGCGGCGTTTTTGTTTTTTTATTGCGTGACCGCGATTTTA
ATCTTGACTCGCCACATCATGAAATATTATGTAAGTAATACTGACATAATTCAGTGTGTCTTATTGCCGG
AATGCCGGTCACCAGGGAACGCGATGCGAACGACGACGATCATTATTTGCGAGAAAGCGGCCATTGCCGC
CACGCCGCTTGACGGCCGCAAAACGACCGTTCGCGCCATTAAACGCCGATAGCCAAAAAAAGAGGAGCAG
CCAGGTCGCCTGCGGCTCCGCCCGCAGAGTGCCGGCTGACGCGCCGGGTTTCGGGAAAGAGGGCGATGCC
GCGCGAAATGCGCAACGAAGGGAGAGTGCCTTGAGTGTGACGGAGCAAAAATTCGGCCTTTACGATGCGG
CTTTTGAAAAAAGCAGCTGTGGTGTCGGTTTCATCACCCGCAAGGACGGCGTGCAGACACATGATGTGCT
CAAGCGCGGTCACGAGGCGCTCTGTGCCGTGCCGCATCGCGGTGGCATGTCGGCCGAAGGCGTGGGTGAT
GGTGCGGGCGTGTCGCTGGACCTCTCGCTCTCCTTTTTCCGAGAGCTGACAGGCGACGCTGCCCTACCGG
CCGGGCGGTTCGGCGTCGGCAATTTTTTTCTGCCGCAGAACCCGGCTTTCCACGGTGAGGCCGTCGGCAT
CATCGGCAATGCTCTGAAAGAGCAGGGGTTCTCGGTCCTGCTGGTCCGTGATGTGCCCGTCAATGATACG
GCCATCCGTCCCGCCGCAATCCCTTACCAGTTACCGATCCGCCAATGGGTCTTTTCAGCTCCGGTGGAAT
GCGCAACCCTTGCCGAATTCGACTGGCGTATCCACAAGGCTCTGCTCGCCATCGAAGCGCTTGCCTATAC
CGTGCCGGATCTTGCCGGTTTTTACCCGCTGTCGCTCAGCGCGCGCACGCAGGTCCTTAAGGGGCGTCTG
AACTCTCAGGAGGTCATGCCCTACTTCTGCGACCTCACCGATCCGCGTCATAAAGTGCATACGATGTATT
TCCACACGCGGTTTTCCACCAATACCGATCCGCACCCTTCCATGGCGCAGCCCTTCCGCCTGATGGCGCA
TAATGGCGAACTCAACACCGACAAGAAAAACCGTCTTTCGGAAGCGGCTGTGGCGCTGGCGAAGAATGCC
AGCATCGTCAGGCCCAAAGGCCAGTCGGACAGCTGCCGTCTGGACCAGACATTGCAGGCGCGGGTGATGG
AGGATGGCCTCGACCTCGTCACCGCCGTGGTCTCGATGATGCCGCCGGCCTGGGAAAACGACGACACCCT
GTCGCCGGGCGTGAAGTCGATGCTGGAATATTTCTCGCTATATGAGGAAAAGAATGACGGCCCGGCCGCG
CTGATTTTCGGCGACGGCACCATCATCGGCGCACGGCTTGATCGCCTCGGCCTGCGCCCGCTGCGGACCG
TCGAGACAGACGATTATCTCTGCGTCATGTCGGAGGCGGGGCAGATCGCCTTTCCTGCCGAAAGCGTCAT
CCGCCGCGGCCGCATCGAGGCGGGTGGCATGCTGTATTACGACCACACTGAGCGTCGCGCCTTTTCCACG
GTCGAGGCGCTGGAGCTTCTGGCCTCGCGACGGGACTACTCGTCGCTGCTGTCTGATGCGCGCGTGATGC
TTGGTGATCTGCCGGAGGTGCCCGCTGACAAGCAAGGATCACCGCTTCGCTACAATGGCGATCTGGAACG
GCACCAGCGTTATGTCGCCTATTCGCACAATCAGGAAAGCTTCAAATTCCTGATGGACCCGATGCTGGCC
TCTGGTGCGGAAAAAATCTCGGCCATGGGTTATGGCAATGCCATCAATGCGCTTTCCGATCAGGAAGGCG
GGGTGGCCAAATATTTCTCGCAGCGTTTCGCGCAGGTCACCAATCCGCCGCTCGACAGCATTCGCGAGGC
TGATGGGATGACGCTGCGGGTGGCTCTCGGCGCAAAGCCGAACAGCGGCGCGAAGAAGGCCCGCCAGATC
GTCGTGCGCTCCCCGATCCTGACCCACCTCGACATGCTGCGTATTCGCGAACAGCCCGAGACGCCCGTTC
GTCGTTTCGAAATGCTTTATACGCCGGTCTTCGATGCGGAGGATGCCAATGAAGCGGCTCTCCGACAGGC
CATCGACGGTCTCTGCGGTGAGGTCGTGGCTTTCGCGGCGGAGGAAGGCGGCATCGCCGTTGTCACCGAC
CGGCACGTTTCGGCCGGCCGCGCGGCCTTGCCGATGATCATGGTCGTTTCCGCCATCAATCAGCGGCTGA
TCGAGGAAGGCCTGCGGCTGCGTATCTCCCTGATCGTCGAAAGCGGGCAGTTTTCCTCCTCGCATCACAT
TGCAGCCGGCCTCGGCTTTGGAGCTTCAGCCGTCTATCCGCTCGGCGTGCAGTTCCGTGCTGAAGAGAAG
TTTGGCGCCGATGCCGACAAGGCCTTCAAGCGCTTCGCCAAGGCGGCAGAAAAGTCGCTGATGAAGACCA
TGGGCAAGGTCGGGCTGTGTACCGCGGAAAGTTATATCGGCGGCGAATTCTTCGAGCCGAATTTCCTCGA
TACCAGCGATCCGGTGCTGAAGCGTTATTTCCCGAATGTGAAGACCCCGGTCGGTGGCGTCACCTTCGCC
GTCATCGCACAGGCAGTCGCCGACTGGCACCGCAAGGCGCTGTCGGTGAAAGGCGAAAACGACATTCCGC
TGCTCGGTCTCTTCAAAGAACGTGCCGAAGGTGCCGGCCACTCCTATGGCACGACGGCGGTTCGCGGCTT
CGTTGATATGACGGAGGAAAAGATCGGTTTCGACAAGGGGACCGAGAACGAGGAGGCATTGCGCCTACTG
CCGCTAAACCGGCTGGAGGATGCCTTCGGTCTCAACGATGCTGCCTATTATCACAACAGTTTCGACAGGC
TGACCCCTGACGCAATCGACGCATTCGAGGTAACGCCCGGTTACCGCGCCTTTTCCCGCATGATGGCGGA
AGAAAGAGCGCGCCGCCCTGCCGCCCTGCGTGATGTTCTGGAACTACCGGCCGACGTGACCTTCGCCGGT
TCGGCCGAAGAGTTCCGCCGGGAAATGGGCCGTTTTTGCAGGCATGGAAATAACAGCTTCATGGTGCGCG
GCTTGCGCTGTGACGAGGCGGCAGACGGCTCGTTCCGGCTACAGTTGATCGGCCCGCACGGTCATGAACT
TGCCCGCCTCGCCGCACTCGGCCAGTCGCTGCTCGACCGTTTTGATGACGATATCGCCGGCCATTGGCTG
GAAGGCGGCGCGCTCATGGTTCAGGCAAAGGGTGAGGCCTTCGCCTATATGTCGCTTATCCGCACCGCAC
CGAACAGCATTCCGCTTGAGACGGTGCAGAAGGCGAGCGAGATCACCAAGACGCTGGCATCGGGCGCCAT
GAGCCACGGCGCGCTTGTCGCCGCTGCCCATGAGGCGGTGGCGCATGGCACCAACATGGTTGGCGGCATG
TCCAATTCGGGTGAGGGCGGCGAGCATATCTCCCGTTACGGCACCATCCGCGCCTCGCGCATCAAGCAGT
TCGCCTCCGGCCGCTTCGGTGTCTGGGCCGGTTATCTTGCCGATCCAATGCTGGAGGAAATCGAGATCAA
GATCGGCCAGGGCGCAAAGCCCGGAGAAGGCGGACAGTTGCCATCGCCGAAGGTGACGGTGGAAATCGCC
GCCGCACGCGGTGGCACGCCCGGCGTCGAACTCGTTTCGCCGCCGCCGCATCACGATACCTATTCGATCG
AAGATCTGGCCCAGCTCATCCACGATGCCAAGGCAGCGCGCGTGCGGGTCATCGTCAAGCTCGTCTCTTC
GGAAGGCATCGGCACGATTGCGGTAGGCGTCGCCAAGGCGGGCGCAGATGTCATCAACGTCGCAGGCAAT
ACCGGCGGCACGGGCGCGGCAGCCGTCACCAGCTTGAAATATACCGGCCGCGCGGCGGAAATCGGCATCG
CCGAGGTGCATCAGGCGCTCTGCGCCACCGGCCTGCGCGCCAAGGTGCTGTTGCGCTGCTCCGGCGCCCA
CCAGACTGCGAGCGACGTGGTGAAGTCGGCCCTTCTAGGCGGCGACAGCTTTGAATTCGGCACCACGGCG
CTGATGATGCTGAAATGCGTCATGGCGAAGAACTGCAACATCAAATGCCCGGCCGGCCTTACCACCAATC
AGGAAGCCTTTAACGGCGACCCGAGGGCGCTGGCGCAATATCTCATGAACATCGCCCATGAGACGCGCGA
GATTCTGGCAGGTCTAGGTCTGCGCTCCTTGCGGGAAGCCAGGGGCCGCTCCGATCTTCTTCACCTCCTC
GATCATCCGGCGAGCGTCGGCCAGCTTGACCTCCGGGCAATGCTTGCCGTGGTCGAGGAGGTGAAGATCG
ACAACCCGGTCTATATGGAAAAGGACTTTGCGCTGGACGACGCCTTCATCGAACTTGTGCGTTCGGCTCT
GGTCGACAGCAGGCGCGAAAACATCGAGCTTGGCGGCAACCGTTTCCTCAACAATTGCAACAAGAGCGTC
GGCGGCCAGCTTGCTGTCGATATCGAACGGATGTTGAACCACGAACTTTCCGATGAGCAGCTGGATGCGC
TGCCGGCCGTCAAGCGGGATAGCCGTGGTCGCCGTTTTCTGGAAGCGGGTTCAGTGCGCATTGATACGTC
AGGTTCCGCCGGTCAGTCGTTCGGCGCTTTCTGCAATGACGGCATGATCATGGTCCACACCGGCACCTGC
AACGACGGCGTCGGCAAGAGCGCCTGCGGCGGCACGATTGTCGTGCGTTCCCCCGGCGGCGGATCGAAGG
AGACTGGTGGCAATGTGCTGGTCGGCAATTTTGCACTGTTCGGCGCCACCGGCGGCCGTACCTTCGTGGA
AGGGCAGGCGGGCGACCGGTTCGCCGTGCGTAACTCCGGCGCGACCGCCGTGGTCGAAGGCGTTGGCGAT
TTCGCCTGCGAATATATGACAAACGGCGCCGTTCTCAACCTTGGCAGTTTCGGCAAAGGGTTCGGTAACG
GCATGAGCGGCGGCTTCGTTTATCAATACGATCCCTATGGCGATCTGCCGAAGAAGGTCAGCCATGATTC
GATCCTGCTCGGCTCGATCACGGGTGAGGATGAACAGGCCGCCATCCACAATCAGGCCGTTCACCAGCTT
CTGACCCTGCATGTCGCGGAAACCGGCTCTGCCAAGGCCGCATGGCTTCTGGAAAACTGGGAAAGCGAGC
AGCATAATTTCGCCTATGGCATGCCGCGCGCCCTGCTGCTCTATCAGGACAGTGATGAAATTCTGAAAGC
CAAGCCCCGCAAGGAGCTGCTGGAGGAACTGGCCTCTGCGCTTGCCGGCTATCAGCTACGCAAGTTCAAG
CTTGCCTATCGTGACCGCAAGGCCGTGCTCAACGGAACGGTGCCGGGTTATGGTGAGACGGACACGGAGG
ACATGTACGCGCTCATCAACAATTATACCGTGTTGAGCATGGCGCAGGCCATCGCCCTGCAACGGTTGCC
GATGGCATCGGGCCCTTCTGATCCCGCCATCGAAAAAGCCGTGCGCAATCTCATCCTCACGGAAGATTAC
GCACTCATGCAGCGCCTGCTGAAATATGCCCGTGAAGCGCTTTCCGACCATAGCGACCAGCAGCTTGCGG
TGATGATCGCCGCCAAACGCCTCGACGACTACAAGCAGGCGCTGGCCCGCCGGAATATCTGGTCGGTGGA
CAGCCCCGGCACCTATGGCTGGATCATTCAGCAGAACCGGAAAAACATCGAGAAGATCGGCCGTCTGCCG
GGCTTCGAGGAGCTTTTCGCCGCGCGCGCCATTCCGGACCTTGCCACCGCATCCAGTCATAGCAGGGCGG
CATGATGAAGATACCTTACATTCCACAGGATGCGCCCTTCAACGGAGATCAGCGCGCCTGGCTCGCCGGC
TTTCTGGCCGGGCTCCACTCCCGCACCGCCATCGGTCTGGAGACCTCCGTCGCCGCCGCTGCCCCCAAAT
CGGCGGCCAGCGTGTTGAACATCCTTGTCGGCACCCAGACGGGCAATGCCGAAGCGCTTGCCATGGATAT
CGCCGCTGCGGCGCGCACTCAGGGCATGCAGCCGGTGGTGACGGCTCTGGATGACGTCTCCATGGACAGC
CTCGGCTCCATGAAGCGGGTCATCGTCGTCACTTCGACCTATGGCGAAGGCGAGATGCCTGACAATGCCC
AGCTGTTCTGGGAGGCGCTTGCTGCTGACAGCGCGCCGCGGCTGGACGAGATGAATTTCGCCGTACTTGC
CTTGGGTGATACCGGTTATGACGGGTTCTGCCAGGCGGGTAAGCTTATCGACACGCGTTTTGAACAGCTC
GGCGGCAGGCGCATGAAAGCGCGTATCGACTGCGATATCGACTTTGAGGATGCAGCCGCTGCGTGGATCG
GTGAGGCCCTGCCGCTTGCGCTGGCCGTCGATGGCGGCAAGGAAGCCGCTGTCACCATGCCCGACATCGC
CGCGCAGCCAACGCGGGCAAAATCGGGCTGGAGCCGCAAGAACCCCTATCCAGCGACGGTAGGCGTTAAT
CGCCGCCTGTCCGGTTCCGGCTCGTCCAAGGAAATCCGCCACTACGAATTCGATCTCCGCGAAAGCGGGC
TCGATTATGAGGCGGGTGACGCGCTTGGTGTTGTTCCGCTTAACAATCCGAAACTGGCCGGCGCGCTTCT
CGGCCATTTCGGAGCGGTCGGAGACAGCCAAGTCGCCGGGCTGGACCGGCCGGTTGGCGATGCGCTTCTC
AACATCTACGAGATTTCAACGCCCTCACGCGAACTGGTGGCTGAAATCGGCAAGCGCGCTGGGCATGAAG
AACTTTCCCATATCCTTGCGAATGGCGACAAGGAGCAGCTGGCCGCCTTTCTCTGGAGCAAGGATATTCT
CGACCTGCTCAATCTAGGCGGAAAGCCGCTCTTCGAGCTTGCCGAATTCGTCACCTTCCTGAAACCCTTG
CAGCACCGCGCCTATTCCATCTCCTCAAGCCCTCTGCTTGCGAAAGACAGCGTGCATCTGACGATCGCCA
GCGTGCGGTATCGCGCCGAGGGCCGGGAGCGTGGCGGCGTATGCTCCACCTATCTCGCAGATCGGGTGGA
GGCTGGGCAGAGCGCCGGTATTTTCGTTTCGCCCAACAAGGCATTCCGTGTCCCGCAGGACGATAATGCG
CCTGTTATCATGGTTGGACCGGGCACGGGTATTGCGCCGTTTCGGGCCTTTTTGCAGGAACGGCAGGCAC
GCGGCGCCAGGGGCAAGAACTGGCTGTTTTTCGGCGACCAGCACCGGCAATCGGACTTCATCTATGAAAA
CGAACTTGGCGACATGAGCCGCGACGGCGTGCTGACACGCCTCGACCTTGCTTTTTCACGGGATCAGGCG
GAGAAAATCTATGTCCAGACCCGCATGCGGCAGAACGGTAAGGCGCTTTATCAATGGCTGGAGGAGGGCG
GTTATTTCTACGTCTGCGGCGATGCGACCCGTATGGCCAAGGATGTCGATGACGCCCTGCACAGCATCAT
AAGCGATGAGGCCGGCATCTCCGCCGAGGCCGCAAGCGACTATGTCAACCGGCTAAAGCGTGAAAAACGC
TATCTGCGCGACGTCTATTAGACCCAACCGTAAAAGGGGCCGCCGGAGCACCGATTGCCTCAGCAATTGG
TGCAGGCGGTCTCGGCGTCACGCTGCTTGAAGAAATAATCCCTGCCGATCGTGATCGACTTTGTGCCGGA
TGAGGCGACATCAGGCATGAACATCAGCAATTCATGTGGGACGGAAAGTTCCACATGAATGAGGAAGCTG
TCTTGCACCAGCAGGCGCGTCGGAACGGTGACCACTGATCCCACCGCATAGGGTCTCAGATTCTTCTCAT
CCCAGGACCAGGTGATTTTTGCCTGTTTTTGCGCGTCGATCTTGATGCCGCTGATCTTCAGTTTCAGGCC
CTTGGTACTGTAGGGCGCAAAAACCGCGGCTGCGACATCCTGCATGCCTGTGAGGTAGGTTTTGTCGACG
GAACCTGTTTTTGATATCAGGTCGTTGATGGTGGCGGCCGCACTGCTTGCCCGCTTGTAGGTATTGTAGC
CGATCGTCAACTCGAAAGAGGTCAGATAAAGCGCGAGCAATATCGGGAAGACGATGGCGAATTCCACCGC
GCCCACGCCCCGGCTATCTCCGGCAAAGCGTGAAACGAGCGCGATCAGACGCCGCCTGCCGCTTGCCGCA
ACCAAGACAAGCCTTTCCATCATGCCCCCCCGCCTGTGATGTATTTCTCGCTCATGAACGCACTCGTCGC
GACGATGAGGAAATGGGAGGGCATCGATCCGTCGGCGGGGCGTATTTTGGTGAGATAGGGTCGGATGATA
TCGGCGACCACACGCCAGCGATAATAGACGCGCAACATGTTGATGGTTTCCGGTCCGCCTGGCTTGAAAC
CGAACTGGGCCGTATCGAGATCGTAATATTCGCCATAGGCTTTCAGGGGTATCGTGGTCGGAATATCCTT
GAAGGCGGTAAAAGAGCGAAGGTCGACATACAGTTTCTCTTCTTTTTTGATCTCGTCTTCCGAGCAGGCG
ATCATCACAGAAACTTCGTTGCAGAAACTCCTGCGAAAATCCTCTTTCGTAATCGAGCTGCTGATCTGCC
CGGTGCGCAGACGCCGCGACATGGTCTCGGTGGCGTTGGCGACGACCTGTTCCGCCATGAGGGCGATGAA
GGTCTCGATGATCGCAAAAACGACGAGGAAATAAGGAATGGCCAGGATCGCGAATTCGATGGCTGCTGTC
CCGTCACGGGAGAACCCGAATTTTTCCAGCAATGGCTTCAGTCTGGCCAGTCGCATGAGGTGGTGTCGAT
CTCTAAGAATATGCGGCAAGCGCAACCGTTGAATTTGTTGCGGACCATAACCACCCCATGTTTAAATTCA
GTTACTTCGATAAACTATACTTTAGTGATTTCCAAAATTGATACGGCGCATAAAAAAGCCCGGCACATGG
CCGGGCTTTTGTCGAATATCAGAAGACGACTTATTCCGCGTCTGCCTTGGACAGAACCTCAAGCGTGGGC
GTCGAGGTGATATTGTAACCGCAATCCACGTAATGACATTCGCCGGTCACGCCGCGCGACAGGCTGGACA
GCAGGTAAAGTGCGGAGCCGCCGATGTCGTCGATGTCAGCCGTTCGCCGCAACGGTGCGTTTTTCTGGTT
CCACGCGTAAATTGCGCGCGCATCCGAAATGCCGGCACCCGCCAGCGTGCGGACCGGGCCGGCCGAGATG
GCGTTGACGCGGATATCGCGCGGGCCGTAATCGGCGGCGAGATAACGCACGGATGCCTCGAGAGCCGCCT
TGGCGACGCCCATGACGTTGTAGTTTGGAATGACGCGCTGCGAACCATTATAGGTCAGCGTCAGCATGGA
GCCGCCATTGGTCATCAGTTCAGCGGCGCGCTTGGCGATTTCCGTGAAGGAGAAACAGGAAATGACCATG
GTGCGGCTGAAATTCTCGCGCGTCGTGTTGGCGTAGAGACCCTTCAGCTCGTTCTTGTCGGAAAAGCCGA
TGGCGTGCACGACGAAATCCAGCGCGCCCCATTTTTCGCGGATCGTCGCAAAAAGCGCATCCACAGAAGC
GATATCCTCGACATCGCAAGGTACGATGAAGTCCGAGCCCAGTTCCGCGGCGAGCGGTTTCACGCGCTTG
CCAAGCGCTTCACCCTGATAGGTGAAGGCCAGTTCCGCGCCCTGTGCCGCAAGTGCCTTGGAAATACCCC
AGGCGATCGAGTGATTGTTAGCGACGCCCATGATGAGGCCGCGCTTACCTTGCATGATGCCGTTCATGGG
CAATTATCCGTTATGACGCTGGAAGACGAGCGTGGCGTTGGTGCCGCCGAAGCCGAAGGAATTGGAAAGG
ATGGTGTCGATCTTGGCGTCGTCGATGCGGCTGCGAACAATCGGAACGCCCGCAAATTCCGGATCGAGTT
CGGAAATATGCGCGCTTTCGCCGATGAAACGTTCCTGCATCATCAACAGGCCGTAGATCGATTCCTGCAC
GCCAGCAGCACCAAGCGAATGGCCGGTGAGCGACTTGGTCGACTGGATATGCGGAATCTTGTCGCCGAAG
ACTTCGCGGATCGCGCCGATTTCCTTGCTGTCGCCAACCGGCGTGGAGGTGCCGTGGGTGTTGATGTAGT
CAATGTCACCCTTGACGGTGGCAAGCGCCTGACGCATGCAGCGGATCGCGCCTTCGCCTGAAGGAGCCAC
CATGTCGTAACCATCAGAGGTTGCGCCATAACCGACGATCTCGGCGTAAATCTTGGCGCCGCGCGCCTTG
GCATGTTCCAGTTCTTCGAGAACCAGCACGCCTGCACCGCCGGCGATCACGAAACCGTCGCGGTTGACGT
CATAGGCGCGCGAGGCGACGCCGGGTGTTTCATTGTATTTGGACGACATTGCGCCCATGGCGTCGAAGAG
GTTGGACATCGACCAGTCGAGATCCTCATGGCCGCCCGCAAACATCACGTCCTGTTTGCCCCACTGGATC
ATCTCGGCGGCGTTGCCGATGCAATGCGCCGAGGTGGAGCAGGCCGACGAGATCGAATAGTTGACGCCGT
GGATCTTGAACCAGGTCGCGAGCGTGGCCGAGGCGGTCGATGACATGGCCTTCGGCACGGCGAAGGGGCC
GATGCGCTTCGGGCTGTTGTTCTTGAGCGTAATATCGGCGGCTTCGACGATGGTGCGGGTGGAAGGGCCG
CCCGAACCCATGATGATGCCAGTGCGCTCATTGCCGCTGATATCGCTCTCTTCGAGACCGGAATCGGCGA
TCGCCTGCTTCATGGCCACATGGTTCCACGCGCCACCCTGCGACAGGAAGCGCATGGCGCGGCGGTCGAC
CAGATCGGTCGGGTCGAGAGAGGGCTTGCCCCAGACCTGGCATTTGAAACCGTGCTCGGCAAAATCCGGC
GAAAATGAAATGCCGGACTTGGCTTGGCGCAGCGACGCGGTGACCTCAGCGGCATCACCGCCGATGGAGG
AAACAATACCGAGGCCGGTGACAACAACTCGTCTCATGAAAGGGACCTTTTCTTAAGATTTCGGCCGGAC
GACCGAAGCCGCCCGGCGTTTGTCTGAACTATTCCGTCTGCCTCAGGCAGCCTTTTCCTTGGACAGGCCG
ACCCGAAGGTCCGAAGCCTGATATATGGTTTCGCCATCCGCCTTCAGCCAGCCATCGGCAGTGCCAAGCA
CCAGCCGGCCACGCATCACGCGCTTGAAATCAATACCATACTGAAGCAGCTTGGTGTTAGGGCGTACCAT
GCCCTTGAACTTCACTTCGCCGGTGGAAAGCGCCATGCCGCGGCCTTCTTCGCCCAGCCAGCCGAGGAAG
AAACCGGTCAGCTGCCACATGCCGTCAAGTCCGAGGCAACCCGGCATGATCGGGTTGCCCTGGAAGTGGC
AGGGGAAATACCAGTCGTCGGGGCTGACATCGTATTCGGCGCGGATGAAACCCTTGTCGAAGGCGCCGCC
GGTTTCGGAAATTTCGGTGATCCGGTGAACCATGAGCATGGGGGGCAATGGGAGCTGGGCATTTCCCGGG
CCGAACAATTCGCCGCGACCGCAGGACAGGATCTCCTCGTAGTTGTAACTTGATTGCCTGGTTGCCATAC
CGCTTTCACTTCCCCAATCACTGGTGTTGAACGACTTCACTAGAGCAAGTTAGGTTCAAAATGAAGCGCT
GCAAGGGCAGAGGCCGCTCCGGCCCCATTCTTTGTCTTCAGAACCTTCTTTGCAGAAGTCATTACCTCAA
TATGCCGTCCGCATACAGGAACCATCCGGCTGGAACCAGAGGAAATTTGCAGGAATAGCCGGTTTACAAC
CATTTGCGACACTCGGCGACGCTGAAACTATTGAAAGCATTCCCTGCAAAAGATATATGCTATTGCAATT
GACGGGTTTCATATCTCTGTTTGGAACGGGATTGCATGGCATTTGACGCCACATTGGATATCGGAACGAG
GCTGCGGCGCTCTGGGCTGCGGCCAACGCGCCAGCGCGTTGCTTTGGGTGATCTTCTTTTCGCAAAGGGC
GATCGCCACCTGACGGTCGAGGAGCTGCATGACGAGGCGGTCACCGCCGGCGTGCCCGTTTCTCTCGCCA
CGGTCTACAACACGCTGCATCAGTTCACTGAAGCCGGCCTGATCCGCGTTCTTGCCGTGGAAGGTGCCCG
CACCTACTTCGATACAAACGTTTCGGATCACCATCACTTCTTCGTGGAGGGTGAGAACGAGGTTCTCGAT
ATTCCCATCAACAATCTCCAGATCGACAATCTGCCGGAAGCGCCAGAGGGCATGGAAATCGCCCACGTGG
ACGTGGTCATCCGCCTTCGTCGCAAGCGCGGTTGACGTTTTTGTCTGGTATAGAATGTGAAAATGGCGCC
CCTGGGCGCCATCTCTGTTTTCAGCGGTCATTTCTATATATCACTTCATGACGTCTTCCGGCCGTCTGCC
CGGTTTGCCCTTATAGGGCGGGAAGGTCCATCCGAAGATCAGCGCGCCGGATCGGACGCAGAAGGCCGTC
AGGAAACCCGCCGCTGATGCGGCATAGAGCGGTGCGCCGAAGAAATAGACGACAATGAAGATGGAAGAGC
CCAAAAGCGCGCAGGTGATGTAGATTTCCGGGCGCAGCAGAACCGACGGCTCTCCGGCCATAATATCGCG
CAAAACACCACCGAACGTCGCCGTCAGAACACCTGTGACGATGGCGACGGTTGCCGAGCCGCTTGCAGCG
AGACCTTTGGCTGCTCCCATGACGCAATAGGCGGAAAGGCCGAGCGCATCAAGCCAGATCAATACCCGAT
AACGGGATTCGAAAAGATGCGCGGTAAAGAACAGCAGAACCGCGACCGAGACACAGACGAGAATATAGGT
GGGGTTTATCACCCAGAACACCGGCGTTCTGCCCAGCACGAGATCGCGAACCGTGCCGCCGCCAATGCCG
GTCGCCGCCGCGAAGAACAGGAAGCCGATCAGGTCGAGCTGCTTGCGTGAGGCGGCCAAGGCGCCGGTTG
CGGCAAAGACGGCGACACCGGCATAATCGAGAAAACCCAGCAGCGTCATGAAAAGGTTCCCCCCAGAAAG
ACGGCCCGCAAACACGTCAGTGTCGCGCAAGCACTAAACTCTAGGCTGACCGCCCGGATGATCGCAACAT
CCATAACCGAAACGGATGCAAAGGAAAATGCCGTGCGAATCGCTCTCGTTGCCGCTCTTCAGGCGCTGGT
CCTCTTGATGTTTCCGGTAGCGCTCTCGGCGCAGCAGCAGCTGGTGAGCGACCCGGAGATTTACGAGAAG
GATCATTTCCGCAATGAGTGCAAGGTGGCGGCCTTTGGCGATGATTTCGTCACGCGGCTGGATATCAACA
ATGACGGCCTGATGGATGCCGTCGTCAATCACGGCGTTCTGGATTGCGACGGAGAAAAGGGCCGTAGCTG
CGACGACGAAGGATGCCCCTATAATTTCTACGTCCAGGTCAAAGAGGGTGGTTATCTGATGATCGCCACC
GCCCGGATCTACAGCTATGATTTCATCAAGCGGTTCGGAAACATGGTTTTTGTGCTGAAGATGCATCCGC
GTTATTGCGAGCGCACCGATAAGGAACCCTGCCTGATGACGGTGCGGGTCCGCGGCACGAAATTCGTGAC
GATTTCGCGAAAGTGACGGTGCGGTCCGTCAAGGCGCGATGCGCCTGATCCGGACCCTTTGATTATAGCG
GTGGCGCAGCGAACGCGGAATGACCAAGGTGGCGACGGCGACCGCAAAAACGGTTGCCGCAACCACCCAC
AGGGCGCCGGACTGTAGCGTGACGCCCAATACGGCCCCGCAGATTGCCCCGCTGATCATGCCGAGCCAGG
GCACGATCTGAATGCCCCAATCGAGACTTCGCTCCCCCAGAAGAAAGCGGCCGATGCCACGCCCGAAACG
GGAAAGGGCGCCGGTAACATAAGTGAGGCCGATTGGCAGGCCCTCAATATGCTCAACGGCCGCGTTGACC
ATGCCCATGGCGAAAACCACAAGATAAAACTGTGTCAGGGCGAAAGCGTCGCCGCGCAGCAAGGCGGCAA
TCGCCACCAGCAACCCCACGCCCACAAGAACGGCAAGGATGCTCCGGTCGAATTTATGCGCAACCACGAT
GCCCCCGGCATTGCCCGCCACAAAAGCGACGATCGCGAAAAGCAGTTTCGCGGCATGGGAATAAACGCCC
GCTTCCAGTGAGATGGCCGCACGGGTGGTGTTGCCAGTCATGAAGGAAACGAAATCGCCGGACAGATGAA
GACCCACCGCATCCGTCATTCCGGCGATGAATGAAATGGCGGCGACAAGCGCAATACCGGTGCCGGTGCG
CCTTGCCCTGATGATGTTACGGCGTCTCTGTCTGGTCATGGAAAGACTCGATATAGAAAACAGCGGGCCG
ATGCGCCTGGCTGTGTTATCCTATGTCTAGAATGCCGGGCGGTCCGTTTGCAATCTTTCTGGAAGCGTTT
CAGTACCTCTATTTTGTCTAGACAAATGTAAAATCCCTGCCTAGCATGCCTCAAATAAAGCGAAAAAAAT
ATCGCACAAAAATAAATCAAAAAGGGGTTCCGATCATGAAAAGAACATGGGTTATCGCCGCAATCGCGAC
GCTTGTTTCGTCTGCTTCCGCCTATGCCGAAACGGCCGTGACCATCGGCATGTCCGGCTGGACCGGCTTT
GCACCGCTGACGCTTGCCAAGCAGGCCGGCATTTTCGAAAAGAACGGCCTGAAGGTCGATATCAAGAAGA
TACCCCAGGCCAGCCGCCATCTCGCCCTTGCTTCCGGTGACATTCAGTGCGCGGCCACGACGGTGGAAAC
ATGGATCGCTTGGAACGCCAATGGCGTGAAATCCACCCAGATTTTCCAGATGGACAAATCGCACGGTGCC
GATGGCATCGCGGTGCGCAGCGATGTCTCTAAGGTCGCGGACCTCAAGGGCAAGACCGTCGCCGCTTCCG
CGCCGGGTACCTCCCCTTATTTCTTCCTTGCCTGGATTCTCAAGGAAAACGGCCTGACGCTGAAGGATGT
GAAGGTCGTCAACCTTGAGCCGGGACCGGCAGCACAGGCTTTCGTCGCCGGCCAGAATGATGCGGCCATG
ACCTATGAGCCTTATCTGTCCACCGTGCGTGCCGCACCGGACAAGGGCAAGATTCTCGCCACGACGCTGG
ATTATCCTGCGGTCATGGATACTTTCGGTTGCACACCGGACTTCCTGAAGGCCAATCCGCAGGCGGCCAA
GGCGCTGGCGGACAGTTATTTCCAGGCATTGGAACTCATCAAGGCCGACCCGGAAAAATCCTATGCGACG
ATGGGCGCGGATGTGAAACAGGCGGGCGAGGCTTTCGCCGCTTCGGCAAAATTCCTCGAATGGCAGGACA
AGGCCGCCAACCAGAAATTCTTCGAGGGTGAATTCAAGACGTTCTCCGAAAAGTCGGCGGATCTGCTGCT
TGAAATTGGCGTGATAAAGTCGAAACCCGATCTTTCGACACTCGCGGATACGTCTTTCATCAAGTGAGAG
AAAAGGCGGCGACAGCCCTGCGGGGAATGCGCAGCCAGTGATAATTTGAGAGCGCCGATTGTGTGCCCTG
AAAGGCATGCGGTGCTCTGATGGCGCGGCGAAAGTGCCGCGCCGGTTTTCCGGACAGGCGGTAGAATGCA
ACCTCTTCAACCCATCAAGAACAGCACGAGGATCATCCTCGGCATCCTGTTCTTCGTGCTGTTTTTCTCG
GCCTGGGGCTTTGCCACGCTCGGCGGTTTCGTGTCGCCGACCTTTCTGGCCGATCCGATCACCATGCTCA
AGGACGGCATCTATCTGCTGACCGATCAAGGTTTCGCCGGCGATATCGGCATGACCATCTGGCGCGTGGT
GGGCGGTTTCGTGCTGGCGTCGCTGATTGCCGTGCCTGTTGGTATCGCCATGGGGGCTTACAAGCCGATC
GAGGCGCTGCTTGAGCCCTTCGTGTCCTTTGCGCGCTATCTTCCGGCTTCCGCTTTCGTGCCGCTGCTCA
TTCTCTGGGCCGGCATCGGCGAAATGCAGAAGCTGCTGGTGATCTTCATCGGTGCCGTCTTCCAGATCAT
CCTGATGGTGGCCGTGGCGGTTGCCGGCACAAGGCGTGATCTGGTGGAGGCCGCCTATACGCTGGGCGCG
AAGGACCGTGGTGTGGTGCGCCGCGTCCTCATTCCCGCAAATGCGCCTGACATTGCCGAAATTCTCCGCC
TCGTCCTTGGCTGGGCCTGGACCTATGTCATCGTAGCGGAACTGATCGGCGCTTCCTCGGGCATCGGTTA
TATGATCATCAACAGCCAGGCGCTGATGGCGACCGGGCAGATCATCTTCGGCATCATCGTCATCGGTGTC
ATCGGCCTTATCTCGGATTTCGCGTTCAAATCGCTGAACCGGAAGCTTTTCGCATGGAGGCTTGCCTGAT
GAGCGAACTCGTTATCAAGGGCGTCAGCCGCACTTTTCCGGGCGTGCAGGGCGGTCAGCCGACGCTGGCT
CTGCAGCCGACCAATCTGGAAATCCCACGCAATGATTTCGTCACCATCCTCGGGCCATCGGGATGCGGAA
AATCGACCTTGCTGCGCATCATCGCCGGCCTCGATCGCCCGACGACTGGCGAGGTGCTGCTGTCCGGCAA
GGCGGTGACCGGTCCGGGTGCGGATCGCGGCATGGTGTTCCAGTCCTACACGCTGTTTCCCTGGCTGACG
ATCCGTGAAAACGTAGCCTTCGGCCTGCGCGAGCGCGGCGTTGCCGAGAAGGAAAAATGGGAGATCGTTG
ACAGCTATATCGACAAGGTCGGCCTGCGAGGTTTCGAAAACCATTGGCCGAAACAACTGTCCGGCGGCAT
GCAGCAGAGAACGGCGATTGCCCGTGCCTTGGCGAATGGCCCGAAAATCCTGTTGCTGGACGAGCCTTTC
GGCGCCCTCGACAACCAAACGCGCGGCCTGATGCAGGAATTGCTGCTCGGTATATGGGAACGTGAGCAGA
AGACGGTCATTTTCGTCACCCATGATATCGAGGAAGCAGTCTTCATGGCCTCGCGTGTCGTGACCATGTC
CGCAAGGCCGGGCCGCATCAAGTCGATCACACCGGTCGACCTGCCGCATCCGCGGCACTACACCATCAAG
GCCAGTCCGGAGTTTTCCGAGCTGCGGGCGAAACTCACGGAGGAAATACGCAGCGAGGCGATCGCCGCCG
CTGCCCATGGATAGCTGATCCGGCAAAGGGGAGGAGAGACGTATCGGGATGAGGAGCACAGGCGCCGATC
TTGAGGAAAAATCGCTGCACCAGCGCATCCGTAACGATGTCGAGCGCCACATCATGTCTGGCGAATGGCC
GCCGGGATATCGTATTCCCTTCGAACACGAGATGACCCGGCAATATGGCTGTTCGCGTATGACGGTGAAC
AAGGCGCTTGGTGAACTGGTGCAGCGTGGCCTGATTGAAAGACGCCGGCGTCTCGGCACCTTCGTTCGCC
AGCCCCATGCGCAATCCGCCGTGTTGGAAATCCACGATATCGAGCGGGAGGTGCAGGCGATCGGTCTCGT
TTACGGCTACCGTCTTGATAAACGACGGCTGCGCCCTGCAGGCAAGGAAGATGGCGCGGCCATGGCGCTT
GCCGCCGATGCCCCGGTTCTGGAACTCACCTGCACGCATTTTGCCGGTGGCGTTCCCTTTTGCCTTGAGG
AACGCATTGTTAATATCGCCGCCGTTCCCGAGGCGGAGGGTACTGATTTTTCGCAGGTTGGGCCGGGAAC
CTGGCTGCTGAAGATGGTACCCTGGAGCGCCGCCGAACATCGCATCAGCGCCGTTTCCGCAGATCGCAAA
AACGCCGTGGCACTGGGTATTGCCTCCGGGGCGGCCTGTCTGGTCATCGATCGCCGCACCTGGCACGGGG
CGGATTACATCACCCGCGTCCGGGTTACCTATCCCGGAGACCGGCATGCGCTGGTTGCGCAGTTTTCACC
TTCCCAAAACAGCTGAAACTGCTTGGGGCGATCAATTTTTTGCAAAGAAGAGTTTACGGGTCGTCTTTTG
ACAATATAATAGTTGTCAAAAGAACTCAGGTTTATTATCGGAACGTCAAGCTTACACGACGGCGTCCGTT
GATGGCCCCGGTTTTCAGGACCGGTCAATCTGCGGATGAGTTCATCGACGGAAATCCGGGATAAAAATTA
TGTCAGCTGAGACCTTCACTTCTTCCGCGTCCTTCACCAAGGCAAACACAAGACGGCATGCCTCCCTTGC
CATGGCTGTCACCTTGCTGACGGGCCTGAGTGCCGGTGCGGTGTTTGCTCAGCAGGCCCCTGAAACCCAG
ATTCAATCCGCGCCACCGACGGAAACGGTTCAGCCTTCACAGGCGCCGGTAGCTCCCGCAACGCCGAGCG
CACCAACCGCCGAGCCTTCCCCAACCGCGCAGCCCTCATCGCCCCAGCCTGCGCAGTTCGAGCAACCCGC
CCAGACGAACCAGACGCCCGCGCCGAGTGAAACCTCCACCCCGGTAGAAACCGTTAACGCCGAGCCGGCC
AGCGCCGAACGTCGCACGGACATTCCGCACAACCTGTCGCCTTGGGGCATGTTCATGGCGGCGGACTGGG
TCGTCAAGGGCGTGATGATCGGCCTCGCCTTCGCCTCGCTCGTCACCTGGACGGTCTGGGTGGCGAAATC
GATAGAGCTCGCAGGTGCGCGTGTGCGTGCCGGCTCGACGCTCAAGGTCATTCGCCGGGCAAAAACACTT
GCTGAGGCCACCGATGCTGTCGAAAACAAGGGTGGGCCCGCCGCGCTGATGCTGCGCATGGCAACCCACG
AAATGCAGCTTTCCGATGCGGTGGTGGAGCACACCGATGGCGGCGGCATCAAGGAGCGCGTTTCCTCGGC
GCTGTCGCGGATCGAGACCCATGCGGGTCGCCGTATGTCACGCGGAACGGGTGCTCTGGCGACCATCGGT
TCCACCGCGCCCTTCGTCGGCCTCTTTGGCACGGTCTGGGGCATCATGAATTCCTTCATCAGCATTTCGG
AATCGCAGACCACCAATCTCGCCGTCGTCGCACCCGGTATCGCAGAAGCGCTTCTCGCCACCGCCATCGG
TCTTGTCGCAGCCATTCCGGCCGTGGTGATCTACAACGTCTTCGCCCGCTCGATTACCGGATACCGTCAT
CTGCTGGCGGATGCCGCAGCCGGCGTGGAGCGCCTCGTCAGCCGCGACCTCGATTTTCGCCGCATTCCGC
CCGGCAGCACCAGCAAGCCTGCCGTGTCGCTGGTTGGACGGTGATCGGTCATGGCTGGCGGTATTCGCGA
AAATAGCGGAGACGATCTCTCCGAGAACCACGAAATCAACGTCACGCCCTTTATCGACGTGATGCTGGTT
CTGCTCATCATCTTCATGGTGGCCGCACCGCTGGCGACCGTCGACGTGAATGTGGATCTGCCCGCATCTA
CTGCGAAGCCGGCGGAGCGCCCGGAGGAGCCGCTTTATCTGACGGTCAAGGACGATCTCTCGCTCAATCT
CGGCAATGATGCGGTTGCCCGCGAGGCTCTTGCGGCAGCGATAGACCGCCAGACGGGTGGCAAGAAGGAT
ACGCGCATCTTCCTGCGGGCCGACAAGGCCGTTGATTACGGTCACTTCATGGAAATCATGAACCTCCTGC
GGGATGCCGGTTATCTGAAAATCGCCCTTGTCGGGTTGGAAAACGCAGCGGCGGTGTCTCAGCCTGCTGG
TTCCACGACGGCACAACCCTCCGGTCAGCCCGCCGCGCCGGCGGGGCAGGGAACAGCACCATGACTGAAA
ACGGCTTCCCGCAGGCCCGCCATTCCCGTCTTGGGGAAGTGACGCTGTGGTCTGCCGCGGCGCTGCTCAT
GCTGAGTGTTCATGCCGGTTTTGCCTATTATCTGATGCAGGAGCCCGAGGAACAGGATGCCGGCGGGCAG
CCGCCTGCCGCGATCATGATTGAAATGGCGGCGATACCGGAAGCCGTCAAAACCGAGGAAACGACACAGG
CGCAAGATGTCGAAGACACCCGGGAGGTGAAGAGCGAAAGCAGCGAACCTGTGGAGGAAGCTGCTCCGGA
AGAGCCACCCCCGCCGGAACCGGTTGCGGAAACGCCGCCGCCCGAGCCCGTGCAGCCACCCGAACCGCCG
GTCGAGGAGATCGTTGAACCGCAGGAAATTCCCGAGCCGGTGGAGCCGATCGATCCCGTGCAGGAACAGA
TGATGGCGGAACTCGAAAATGTCGAGGTTCCCTTGCCCGTCATGCGGCCGCCGCCACCACGCGTCGAAAA
GAAGGTGGAAAAGAAAGAGCCGGAAGAGAAAAAGAAGGTCGAGCGCCAGCGTCCCAAACCGCAGCAGGCA
TCGGAATTCCGCGAAACAGCAAAGGCAGAGGCCCAGCAGTCGAACCGGACAGCGGCGTCGCGCAGCAATG
CCGGCTTCTTCTCGTCGTCGTCCGTGTCCAAGGCCGATTGGGACGCAAAAGTACGTTCGGCCATCAAACG
GCGACTGGCCCGTGCGGCTGGAAAATCCGGAATGGCAATTACGGTGTCATTTAAGATAGATAGCGGTGGA
TCCGTGGGCGGCGTGAGTATCCTTTCGTCGACTGGTAACTCCGCGATGGATCAGAAGTTGCTGGCCGTCA
TACAAAAAACATCCGTCTCGCCGCCGCCACCGGGCGTAAACCCGAGTTTTACCTTACCGGTTCTCTTCGA
GTAGGGTTGGAATTGCATGAGACCATCCCGACTCTGAAGAGGACGGGTGGCCGGTTCATTTTCCATGTTG
ATTTGCAGCGACCCTATGCCGCAAAGTGGGGCTCATACATCCCATCGCATGCGAGCCAACAGGAATCACG
AAAATCATGAAATTCTCAATCGCAGAGGCGGAGGATCTCGTATCCTCTATCTTTGAGCGCAATGGCGTTC
TGCCGCAAAATGCCCGTTCTGTGGCAAAGGCGCTGGTCGCCTCCGAGGCGGCTGGCCAGGGCGGCCATGG
TTTTCGCCGTATTCCCGTTTATGTCCGTCAGGCGCGGGTTGGAAAGGTGGACGGTCAGGCGCGTCCCGTG
GTGAGGCGCGTGAAGCCGGGCGTGCTCTCGATCGACGCCAATCATGGTTATGCCTATCCGGCGATCGACT
GCGCTCTTGAAGAATTGCCTGAAATGGCCCGACAGCAGGGCATTGCGCTGGCAGCGATCCATCGCTCCCA
CCATGCAGGCGTCATGGCTCTGACGGTCGAGCGTTTTGCGGAAATGGGCCTTGTCGCGCTCATGTTCGCC
AATGCACCAGCCTCCATGGCTCCCTGGGGCGGCCACACGCCGCTTTATGGCACCAACCCCATCGCCTTTG
CGGCCCCCATTGGCGGCGCCGATCCGCTCGTCATCGATCTGGCCCTGTCAAAGGTCGCGCGCGGCAAGAT
CATGGCGGCACGACAGAAGGGTGAAACCATTCCCGGCGACTGGGCGCTCGATAGAAACGGCCGGCCGACG
ACCGATCCAGAGGAGGCCATTGCCGGAACCATGGTCCCCGCGGGTGAAGCCAAGGGCGCTGCTCTGGCGC
TGATGGTGGAGATCATGGCAGCTGCGGTGACTGGTGGAAATTTCGCATTCCAGGCATCGTCCCTTCTGGA
TGATAAGGGTGCGCCGCCCTCCCTCGGCCATACGATCATCGCCATCGACCCGGTATCCTCTGGCGGCGCA
GCCTTTACCGAGCGGCTGGCCCTCATCGCGGGTGAGATCGAAAAGCAGGAAAATGTGCGGTTGCCCGGTC
GCCGCAGCCAGGGCATCCGCAAGCAGGCGCTCGAAAGCGGCATTGCGATCGAAAGCGACATTCTGGCCGA
AATCCAATCGCTTTGAACCGACAAGAAAAACCCGGCGGATCGAATATGATCCGCCGGGCAAACCGGATAT
GGCTGCTTCGCATTTGCGTCGATTGGGCCGGACATCATGTCCAGCCCGCTTTTGGTCCGCCATCCCGCCA
TTGACATGGAAGGATTTGACGCAGAAAGCCGCTCATTCGGTTTTTAGCTTACGCAAGGGGACGTTTCGCG
TAAGCCTGGATAAAGCAGAGGGTTGATCATGCGTCCTGTTCGATCAGGCCGCGCAGCAGGGCAATGCTGA
CGGCGTTCAGCAGATTGGCAGCACCTAGCCTGTTTCGCACCCGTTCCAGAGTATCCTTCACTTCCGTTTC
GTCCGCGCCGGTTATCAGGGCGACGTGGGACGGATGTTTACCCCGTGCAACGAGCCCCAGATATTGTCGC
TCACGATCCGAAAGGACGATATCGCGCGTCTGACGATGTTCATGCGGCGTTTTTGAAGACATTTCTTTCA
GCCTCAAAAGAGATGGACCTGTCCCGGGTGCGCGACCATCTGTTGATCTCGCCTCCGACACTGGCGCGTT
AACCGCTCTGCCTACACGCGAACAGAAACGTGAATTTCGCCGAGAGGTTTCATCTCGCATCAGGAATTAT
GCAGTAAAAAGCCGCTTTCGCAGCAGCCGATCCCGATGGGGACGTTATTCCGGGGCTTTGGAGGAACTGC
CACGCCAATTGCCGAGATCACAATCACGGGTCTTGCGCAGAATGCAGTTTCAAAGCTCTGGAATGTTTCC
GTCATATCCCCGGGATATGCGGCGCTCTCATAAGCGATGTGCCGCGCCAATAAAATAACATCGGGCGCCA
AGTTTTGCATTTCTATTGTTACGTTTCGGCACATCTTCCAAAAAACGCCGACATATTTCTCAAGTTTTAT
GCGTATTTTCGAAATATTGATGCCGGTGATATCTGTCAGCCGGCGGAATGATGCGCGTGTTTCCTGCGAA
TATCCGTCGGTGTTGCCCCGAACCAGCGCGAAACGGAGCGCGAAAAGGCGCCGGGTGTGGAGTAACCCAG
CCTGTAACTGATGTCGGATACCGGAAGATCGCTTTCGACAAGGAGTTTGAAACCGGCATTTTTGCGAATG
GCGTCCTTTATCTCGTTGAGATTTGTGCCAAGCTCGGCGAGCCGCCTTTGGAAACTCCGTTCCGACAGGT
TGAAATAGGGCGCGATCTCTCCGAGTGAAAGTTCTGCGTCCGACAGCCGCATCTGCATGTAGCGTTTCAC
CTGATCGATGAAATGGGTCGGGTCCGCCGATGTTTCAGGCCGCAACATCCGGCATTGCAAGTTCATCAAT
TCGAACAGGCGCTCATCCGCATTCGGATTGGCCACATCCAGAAGCGATGCCGGAAGTCGCATCGTGTGGA
TGGCCTGGGAAAAACTGACCCGTCTGGTCAGTCTCTCTTTAAATAGCTGAATATTAATGGGTTTTTGTCG
CTCCAGACCGATTTCGATCTGGTTTACGCGCTCTCCGAGAATATCGCGTAGCCGCTGAACCAGAACGGCA
AGTGACAAATCTACATATTGATCGCGTTTGGCGATCCCAGGCGCGAAGGACCATGAGAGGGTCACCTGCG
TAGCATCCGCTACCATGGTAAAATTGCTGTTGTTGGTGGCGTAATAAACATGGTCCTGAAGAAAACGCAG
GAACGACCGAACCGTGGGAGCGCTGATCAGCCCATAACCGAACGCGCCGGATGCACCGGCTGGAAAGGTA
GCGGCGCATTGCAGGCCGAAGGCGTCATCGCCGGAAATCAAGGCGCAGGTTTCGAGCAGACGGGAAAATC
TGTCGAGGCTGATGCGTTCCGTCAGGCTGCTGAATGTGGCGGGATCAATATCCAGCGCCTTGCAAATGGG
AACGATATCGATGCCCCGTGAGCGGGCATAATTACTGACGCCAGCGGCCAGACCGGCGACCACAGATATC
TCGTCACTGACCCTTTTTTCGGGCATCCCTCGCCTTGGCGTACCATGTTTGGAAATTGTCGCCTGATGGT
AAGCCTTGAAAGCGCGTTTGTCGAGCAGACCGACTGCGGCATTTTAAGGTTGGCTGGAACCGGCGCTTTG
CTGCAGCACCTGCATGATGGTTTTGCCAGCATCTTCGATTGCGCCGCTATTATCGACTGTCGTGACATCG
AAATCCCCGGCGACAGCCAGCGAGCTGCGTTCCAGCCGGCGCAGGATATCGTCCCGGCTTTCCCGTCCGC
GCTGTTCCAGCCGCCTCGCCAGCACATCTGGCCGTGCAACGATGTTCACGACCTTCAGACGGGAAAAGGC
CGTGCCGAAATGCGGGAGGGCAGAGCGCGACCCATTGGCGATGACAACATCTCCCGCTTCGAGATGGCGA
TAGACGGCGGCCGGAATGCCGTATTTCAGACCGTGCGCCTGCCAGGAGACCGCGAAGGCACCTGCGTCTT
CCAGCTGGTTGAACTCGTGCATCGAAACGGCATCGTGATTTTCCCCGCCCGCATCACAGCTGCGGGTAAT
GACACGGCGCGTGAAATGGAAACCCGGGCGGCCGGACAGCTGTGCCGCCGCATAGTCCATCAGCGTGTCC
TTGCCGGCCCCGCTCGGGCCGACAATCACGATCATCGTGCCGGGCGACAATGTGCGCCGGCTATCTTCTC
CACCGGTGGTCATGCCACGCGCTTGCCCTGGCGCCAGACCGAACGAGCAACCGGCACACCATCCTCGCGA
TGAACCCGCACCAGATCGGCCCGCAACCCGGTCGCGATACGGCCACGGTCGACAAGGCCGACCGTGCGTG
CCGGCGTGGCGGTGACCATGCGCAGTGCTTCCGACAGGCTGATAGCTTCCACCTGATCGGCGAGCAGGAA
CGGCGCGAAGAGCAGGCTGAACGGCACGTAATCGGAAGAAAGAACATCCAGCACGCCGATCTCGGCCAGA
TCGCGGGCGGCGATATTGCCGGAATGGGACTTGCCGCGAACGATGTTCGGCGCACCCATCAGGACGCTCA
TGCCGGCGCTGTGCGAAGCTTTCGCAGCCTCGACGCTGGTGGGAAATTCCGCCAGTTTAACGCCGTGACC
GATGGCTTCGCCCACATGCGCTTCGGTCGCGTCGTCATGGCTTGCGACCGTGATGCCGCGCTTGGCGCAG
CTGGCCGCCAGATAATCGCGGTGCTTGGCGGAATATTCGGCCGATGCGGCCTGTCGGCGGCGCACGAATT
CGGCAAAAGCCTCGTCGCTCAATCCGCGCTTCTTCTGATAATAGAAGATATACTGGTCCATCGACTGGAA
CTGGCGCTGGCCCGGGGAGTGATCCATCAGCGAAATCAGCCGCACGCGCGGATCGGTTTCGAAGTCTTCG
AAATGCTCAAGCACATCGGCGGAAGCGACCTCACAGCGCAGATGCAGCAGGTGGTCCGCACGCAGGCGGT
TCTGATCCGCTGCCGCCTCGATGGCGTCAGCCATTTCGCGCATTTCGCCCTTTTTGAAACCGCCATCCTC
GTCCGAGCCGAGCCGCAGGCAATCGAACACGGTGGTGATGCCGGACGACGCAACCTGTGCATCATGGGCC
TGAATGGCGGCGATCTTGTCCCAGATCACGCCCGGACGTGGTGAGTAGTGCTGTTCCAGATGGTCGGTAT
GCAGTTCCACCAGACCGGGGATAAGGAAATCGCCTTCGAGGTCTTCTCCGGTTTTGGAAGCACCTTCGCT
GATATCGGCAATCTTGCCGTCACGGATCAGAACGGATCCCAAAATAATATCGTCTTCCAAAACGATACGG
GCATTGGACAGGGCGTGCTCGGTCATGGGTTCGCATCTTTCTTTGGCTGCTGGCCAAGCGGGTGCCAGCG
ATGAACGGTAAATGGCGCGCCGCGCGTTTCTTCAATGAATAAAGCGAGGCCGGAAATGGCGAGAGGCTGA
TCGACGAATTCGGCAAACCGGGTCGAGAGAATCTCTTGCATGGCGGGCTGCTCTTCCTCGTCGATACGGC
CGGTCAGCGTCATGTGAAAACGGAAGTCATCCATGACATGCGGATAACCCCAGAGAGAGAGATTTTGTCG
CTGGCTTTCCGTCAGCATTTGCGGCCGCCGGCGGGCAATATCGGTCTCGGACAGGGGCGCGCGGAACCGA
TCGAAGTGATCAACGACCTCTGCGGCAAAATCCTGCAGCGGCTGGTAAACGCGATCCGGGACCAGCGCGA
AAAACGGCCCAAGCGCGCCGACGACGACGCGTGGGATCTCGAAGGCGGACTGATTGGCCGCGAAATCTTC
GACCGCTGCGAGCAGCTCGGCCTCGCTGTATTTTTCGGCGAGCTCGAAAGGTGCTTTCAGGGTCGCGTGG
AAACCGTAACGGCGCGGTTCCTCCGTCAAATCGGCATAGTCGTCGTGGTCGTCATGCAACGTGCCGGAAA
ACGCATTGCGGCCCAGCCAGCGCGACGCTGCTTCAGTCAGCGGATGATCTTTAGCCGGAGAAAAATAGAT
GGCGTAGCGCACGGCAAGCACTCTTCGGTGTCATGAAAACCAGGGATGAGAAGCTATTTGGCGTGACTCG
CCCGCTTCCCGCAAGGTCAGGAGTGCGAGGTAATCGCTTTCCGTGACAGAATGATGATGCAGATGGAAAA
AAGCGCATTCAAAACGCGGCAAATCTTCCGAACGCGCTGAAGTCGTAGAGGGAGATGGTGAGGAGATATG
GCCAGCGCAAACCAGGACTGCGTGAGCGTGCGCGGTGCGGGATAACGAACGTCATCGCGACTTTCGTTAT
CCCGCCCGCTTGGGCCTAGTGCTGTGTTTTACCGATCAGGCGCGAACGCAGCGAATTGGAAATATGGTCG
AACAGGAAGACGACGAAGAGGATGAGCAGGACCATATAGGCGACCTTGTCCCAGTCGGCATTGGTACCCA
TCGCTTCCAGCAGTTTCAGGCCGATGCCGCCGGCACCCACCGCACCGATGATCGTGGCGGAGCGGGTATT
GCTTTCCCAGAAATACAGCGATTGGGAAATGAAGACCGGCAACACCTGCGGCAACACGCCGAAGCGGTTG
ACCGCAATCGGGGATGCGCCGACCGACTTGACGCCCTCGCGCTGCTTGTCGTCGACATTTTCCAGCGCCT
CGGCATAGACCTTGCCGAGCGCGCCGGTATCGGTGAAGAAGATCGCGGCAATTCCCGGGATCGGTCCCGG
GCCGAAACTGCGGGTGAAGAACAGCGCCCAGATCAGCATGTCGATGGAACGCAGGAAATCGAACAGGCGC
TTCATGCCCCAGTTTGCCGCCCTGTTGGCGGTGATGTTGCGCGCTGCGATGAAGGCGAGCGGCAGGGCGA
CAAGCGTGCCGAACAGCGTGCCGACAAATGCCATGACCAGCGTCTGCATCAGCTTGGACAGGATATCGGC
ATGTTGCCAGACGCTGTTGTCGAGGAAATCATCGACCATATGGCCGATATTGGAGCGCGCGGGATCGAGC
CGCTCTCCCCAGAGCGCGAGAGCCGCAAGCTCGCCATAACCCTTGCCCCAGAATTCAGATTTGGTGTCGA
ACAGGAAGTTCGCCCATCCAAGGAAGCGGCGCTGTACATAGACCTGGCTGGTGCGGATTTCCGCCTGGCC
GGCAAAACCGTAATGCACGAGAACCTTCTTGCCGTCCTGCTGGATTTCGTCGGGCAGGCCCTGCGGCGCG
ACAACAGCATCGTCGTTGATGATGACGGGGTAGTTCTTGCCGTCGACATAAACATCCACCCGGGTCGGCG
TTATATCGAGGCGGTTTTGTGTGCCCGCATAAACGACGCTGTAACCGCCGTCCGGCAGGGGCTGCAGCCA
GTCGATCTTCGCATCGGCCGGATATTGCCCGCGGCTCGACCATTGCGGCGCGACCTTGCCGTCTTCGAAA
CGCAGGCGCGGCTGGGCACGCCAGGAATACCAGTCCTGAATATAGCTGGAAGCGCGATCCCACCGGCCCT
GCATGAAAGCCGGGCCGACATTGAAGAAGAAAAAGCAGCCGATGAGATAGGCGGTGGCGACGAGAAGGCC
GACGAGCAGACCATATCGTTGCATGAAACTGCGGTTGAACACATGGCGATGTGCAGCCGTCAGCCTCTCG
CGCTCGGCGGTGTTGAGAATGAAGCTGGACGACATCAGGCCGCTCCCCGTCCGAATTCGAAGGATTGTTG
GCCGATCAGTCTGCGGCGCAGCCAGCTGGAGAACTGGTCGACGGCGATGATGGTGATCAGCAGAAGGATG
ATGATGGCATAGGTCTTCGAGGCGTGATCGTTTCCGATCGACAGACGGAAGACCTCGCCGATGCCGCCGC
CGCCGACGGCGCCGATGATCGTGGAAGCGCGCACATTGATTTCGGCGCGCAGCAGTGCGTAGGAGACGAA
ATTGGGCAGGACCTGCGGCACGATGGCGAAGCGTACCCGCTCCAGCCAGTTGGCACCGGCGGCACGCAGG
CCTTCATCCGGCTTCATATCGGCATTTTCCACGACTTCGAAGAACAGCTTGCCCAGCGCACCAATCGTAT
GGACCGAAATCGCGATGATGGCGGCGATCGGACCGATCGAGAGGATAGCGGTCAGCAGCCCGGCGACGAC
GATTTCCGGAAAGGCGCGCAGCACTTCCATCACCCGGCGCACCACCCAGCGCACAAGACCGGCGCCGACG
AGATTGGTGGAGGCAAAGAAGCAGAGCACGAAGGCGAAACTCGTGCCGATGATTGTCGAGACAAGGGCGA
TATTGAGCGTGATGATCAGCTGGTAGATGAAGTGCGGGATGTAGAAACCGTCGGTGATGTAAACGCGATC
GGCGACATAATTATATTTCAGCGAACCGTCCGCATAAGGCGACGGCAGGTCGAACATCGCCCGGAAGATT
TCCAGCGGACTGTCAGGCACGAAGGTCTTCATGAAATCGAAGAAATAGGGCAGGCGCTCGAAGAACTTGC
CTGAATTGGCCGCATTGGCGAAATTCAGGGAGGCGGCGAGGATGACGAGAAAGATCACGAGCGAAATGAC
GGTATAGATCCGTCGTGTCGCAAGCTGCTGTTGATAATGGCGCATGACCGTCCGGGACGATGCGCTCAAC
CCCTCGGGTGATAGGGTACCATTGTGCAGTGTGGTCGCCATGCCGCTTTTCCTTTATTGGCAAAAGCGGC
GACGCCGCAAGGCACCGCCGCTTCCGAATATGATCTGAGGATCAGCCGCCGATAACGGACTTACGGGCGT
CGATGATCGTCTGGTAGAAGGACGGATCGACCTTGATGTAGGCGGTGTTCTTGCCCTGGGTGAAGCCCTG
GAAGCATGCGAGGTCCTTCTTTGGCAGTTCCATGAAGAAGTCTTCGACTTTCTGCTTCATCGCGTCGCCG
AGCTTGTTGGTGACCATCAGCGGACCGTTCGGGATCAGCGGCGACTTCCAGACCTGAACGATATCGTCCA
TGTCCAGATTGCCCTTCTTGACCATCTGGTAGAGGTTGCCGGCGGTGTAGCCTTCTTCCCACTTGCCAAC
GCCCGAACCGAAGGTGGTGCCGACGTCGAACTTCTTGTCGAGAACGGCGAGAACGAGGTTCTCATGGCCG
CCGCCGAAACCGGTTTCGGAGAAGTATTCCTTGACCGGAACGCCGGTTTCCTTCGGGATAGCCACGTTCG
GAACGAGGAAGCCGGAGGTGGAGTCGGGGTCGGCGAAGCCGATCTTCTTGCCCTTGGCATCAGCCAGCGT
CTTGATGCCGCTGTCCTTGCGGGCAACCATGATCGTGTAATAACCGGTCGAACCATCGGCGCCGGCCGTG
GTCAGGATCGGGTCGACAGCCTTCGGGTCGGCCAGAGCGATCTTGGCGTAGGAGGATGCGCCCATGGAGG
CGATGTCGATGGTGCCGCCGAGCAGGCCCTGGATGACGCCGTTATAATCCGGCGACGGGAAAACCTGAAC
TTCGGAAACGCCGGTTGCAGCCTTGAGGCCATCGGCAACGCACTTGGTGTTGCGGATCTGGTCGGCTTCG
TTTTCGGAACCGTCGAGACCGATGCGCAGAACCTTGACGTCCTGAGCCATGGCGGAACCGGCCAGAACGC
CAAGGGCGACTGCCGAAAGAAGGACTTTCTTCAACATGGACTTTCTCCTGTTTCCCGGCGAGCCGGAGTT
TGTTGTGAAATGTCGGCCCTTGACGCGGGCGCAAACGATGCTGAGCGGTTCCTCAGAGCCCGGCGAGAGC
GAGCGGTTCGGGGCCGGCAGATTGCTGAACCGGACGCGCGGCAAGCTGCGCGCCGGGAATATTGATGCTG
GTCGAGGTCATGGTCTCGTCGATGCCGGAGCCTTGAGAATCGGTTCCGTAAATCTCGGTAACGGCGGCAG
CCGTCAACTCGGCGGGGGTTCCATCAAAGACGACACGACCCTGAGACATGCCGATGATGCGTTCGCAATA
ATTGCGCGCCGTATCCAGCGTGTGCAGGTTGGTGATGACGGTGATGCCTTCGCGTTCGTTGATGTCGCGC
AGCGCGTCCATCACGATCTTGGCATTGAGGGGATCGAGCGAGGCGATCGGCTCATCGGCCAGCACCATCT
TCGGAGACTGCATCAGTGCGCGGGCAATGGCGACGCGCTGCTGCTGGCCCCCGGAAAGCGTACCCGCCGC
CTGCATGGCCACATGCTCGATGCCGAGGCGCTCCAGCGCGGCGATCGCCATCAGCCGTTCTTCATGGCTG
AAGATGTTGAACAGGCTCAGAGCCGTCGAACGGTGGTTGAGGCGGCCGAGCATGACGTTGGTGAGCACGT
CGAGGCGCGGCACCAGATTGAACTGCTGGAAGATCATGGCGCAGTCGCGCTGCCAGGCGCGCAGCGCCGC
ACCCTTCAGCGACGAGACTTCCGTATCGTTGAAATGAATGGAACCCGAAGACGGATCGACGAGGCGGTTG
ATCATGCGCAACAGCGTCGATTTGCCGGCGCCCGAGCGTCCGATCACACCGACCATCTGACCCTGCGGTA
TCTCGACATCAACGGAATCGACCGCAGTGTGCTTGCCGAAACGGCGCGTGACTTGCTTCAGGTGAAAGCT
CATTTCCCCGTCCAATCTTCTTTTGACGGGGTTCGACGTAACAGCGGTGCGTGAAGCGGGAGTGTCAGTT
TGATGAAGAAAATATTACATAATTCACAGATACGACACCCGGGGGGTTCGCCGACAAACCTTCGTCAGGC
TTGTCATGCGGTGGGAGCCGACAAACAGAAATCCCGGGACATGGCCCCGGGAATGCAATTGCTTCGGGAT
AAGCGGAGTTCATCCGCCATATTTCGCCACGAAATCCTCGGCGTCGAGTGCGCGGAAATCCTCCAGCGCG
CTGCGCAGCCTCGCATGGTCCCAATCCCACCAATTCAGATCATCCATGCGCTTGCCAAGCTCCGCGGGAA
AACGCTCGCGGATCAGCCGGGCGGGCACGCCGCCGACGATGGTGTAGGGCGCAACATCTTTGGAAACGAC
CGCCCCGGCCCCGATGACTGCACCGTTCCCCACCGTGATGCCGGGCAGGATGGTCGCACCATGGCCGATC
CAGACATCGTGGCCGATCACCACCCGTTTGGCGCGGCGGGCGGCGAAGAAGTCAGTTTCATCTTCGGCGT
CGTCCCAGTAGCTGCGGGCGCGATAGGTGAAATGGTGCAATGTGGCCCGCTGCATCGGATGATTGGTGGC
ATTGATGCGGACGGAAGCGGCGATGTTGACGAATTTGCCGATGGTGGCACACCAGATTGCGCCATCCTGC
ATGACGTAGGAGTAGTCGCCCATCTCGACCTCCTCGAGGCGGCAGCGCTCCGAAATTTCGGTATAGCGGC
CGATCGAAGAATTGGTGACGCGGGCACTTTCATGGATGACGGGTTCGAGACCGACCTTGACACTCATGCC
GCTGCCTTCCGCGGAGAGAATTGCGAAACGTCGAGAATGCGGTCAGCCACGGCTTCGCGCACCTCCTCGT
CGTGGAAGATGCCGAGCAGCGCGGTGCCCTTTTCTTTTTTCTCCCTGATCATGTCGACCACCACACGCCG
GTTGGTGGCGTCGAGCGAGGCGGTCGGCTCGTCGAGAAGCAGGATCGCATGATCGGTGATGAAACCGCGG
GCGATATTGACCCGCTGCTGCTCACCGCCCGAAAAGGTTGCTGGTGGTAGCGACCACAATTCCCGTGGCA
GGTTGAGTTTCGAAAGCAGCATGGCCGCCTGCTCACGCGCATCTTCAGCGGCAACCTTGCGCGCCAGAAG
CGGCTCGGCAACGACGTCGATGGCCGCGACACGCGGCACCGTGCGCAGGAACTGGCTGACATAACCGATG
GTGCGGTGGCGGATATCGAGGATCGTTCGCGGCGAGGCATTGCCCATATCGATGACCTCACCCTGATGGC
GGATGAGAATCTGTCCACTGTCGATGGCGTAGTTGCCATAGAGCATTTTCAGGATCGAGCTTTTGCCGAT
GCCCGAAGGGCCGCCGAGCACGACGCATTCGCCGCCCGAAACGGAAAAACTGACATCGCGGACGACAGGC
AATTCGATGCCGTCACGAAGATGCATGGTGAAGCTTTTGAAGACTTCTGAAACGATAAGGGGCGTCGTCA
TGGTGGGTTCTTTCTTCCTGCGCGTGATTTTATCCGAAAACCGGGGACCACTTTTCGGAACGACGCGGCT
AGACCTGCAAAATGGAGGAAACAAGCAATTGCGTGTAGGGCTCACGCGGATCATCCAGCACCCGGTCGGT
GAGGCCATGTTCGATGACGTCGCCGCCCTTCATCACCATCATGCGATGGGATAACAGCCGCGCAACCGCG
AGATCATGGGTGACGACGACGACCGCAAGGCCGAGATCGTTGACGAGACCGCGCACGAGATCGAGCAGGC
GTGCCTGCACCGAAACATCGAGGCCGCCGGTCGGTTCATCCATGAAGACAAGGCGCGGCGAGGTGACGAG
GTTGCGGGCAATCTGCAGGCGCTGGCGCATGCCGCCGGAAAAGGCGCGCGGCTGGTCGTCGATACGGTCG
GTGCCGATTTCCACCCGCTCCAGCCATTCGCTCGCCGATTGCCTGATATTACCGTAATGCCGGTTACCCA
CGGCCATCAGCCGCTCGCCGACATTGGCGCCGGCAGACACCGCCATGCGCAGTCCATCCGCCGGGTTCTG
GTGTACGAAACCCCAGTCGGTGCGCATCAGAAAACGCCGTTCGGCCTCACCCATATGATAGAGGTCGCGC
ACCGAGCCATCGCGCATGCGATATTCCACGCTGCCCGCCGTTGGCATCAGCCGGGTGGAAATGCAGTTGA
GCAACGTGGTTTTGCCGGAACCGGATTCACCGACGATCGCCAGCACCTCGCCCGGATAAAGCTCGAAGGA
GACGTTGCGGCAACCGGCGCGGTCGCCGTAATATTTGGAAACGTCCCGGACTTTCAGAAGCGGTGCGTCG
CTCATTCTGCGGCCTCCTTCACATCCGCCAGCAGATGGCCCTTGTGGCCATGAGCACGGCGGTCTTCGCA
ATGGTCGGTATCGGAGCAGACGAACATGCGCCCGCCCTTGTCATCCAGTACCACTTCGTCGAGATAGACA
TTCTCCCCGCCGCACAGGGCGCAGGGCTTGTCGAAGCGCTGGATTTCGAAGGGGTGATCTTCGAAGTCGA
GGCTGACGACATCGGTATAGGGCGGCACGGCGTAAATTCGCTTTTCGCGCCCGGCGCCGAACAGTTGCAG
GGCGTCCGACATATTCATTTTCGGATTGTCGAATTTCGGTGTCGGCGACGGGTCCATCACGTAGCGCCCG
GCCACCTTCACCGGATAGGCATAGGTGGTGGAGATGCGGCCGTTGCGGGCGATGTCCTCGTAAAGCTTGA
CGTGCATCAGGCCATACTCCTCCAGTGCGTGCATGACACGGGTTTCGGTCTCGCGCGGCTCGAGGAAGCG
TAGGGGCTCGGGGATGGGAACCTGATAGACCAGTACCTGACCCGAATGCAGTTCCTCTTCGGGAATGCGG
TGCCGCGTCTGGATGATCGTCGCGTCCTTCGTACGGGTGGTGACGGCCACATCGGCCACCTTCTGGAAAA
AGGCACGGATGGAAACCGCATTGGTCGTGTCGTCGGCGCCCTGGTCGATGACCTTCAGCACATCATCAGG
GCCGAGGATGGAGGCGGTCAACTGCACGCCACCGGTGCCCCAGCCATAGGGCATGGGCATTTCACGGGAA
GCGAAGGGAACCTGGTAACCGGGAATGGCGATGGCTTTCAGGATCGCCCGGCGGATCATCCGCTTGGTCT
GTTCGTCCAGATAGGCGAAGTTGTAGGCAGCCAGCCCGTCGTCAAATGAAACTTCTTTAAGCATTGCGCG
TTAGCCTTGTGAAAAAAGGAGTACAAGCTCATGGAGATTGGAATTCTTGCAGCCGTGTTCTTTGCTGTCT
TTGCAGCATCGACCGTCTTTTGCGCCTTCTGGTTTGGCGAGCAGCACAGCCGCTGAGCTATTCGGCCGCA
TCGCTCATCCATTCCGCGCCATTGGCGTTGATTGCCTCGAAATCGGCGCGCATCTTGCGCACCAGACCGA
GTTCGGCCTGAAAATCCACGTAATGCGGCAGTTTCAGATGCTCGACGAAACCTGTCGCCTGCACATTGTC
GGCATGTGAGATGACGAATTCCTCGTCCTGCGCAGGGGCGACGACATCTTCGCCGAATTCGCCGGCGCGC
AACGCCCGATCGACGAGCGACATCGCCATCGCCTTGCGTTCGCTCTGGCCGAAGACCAGGCCGTAACCAC
GCGTAAATTGCGGCGGTGCCTTGGCTGAACCCTTGAACTGGTTGACCATCTGGCATTCGGTGACCTTGAT
ATCGCCGAGCGAGACGGAAAAGCCGAGTTCCGGCACATCAAGCTCGACTTCCACCTCACCGATGCGGATT
TCGCCGACGAAGGGGTGGGTGCGGCCGTAACCGCGCTGCGTCGAATAGGCGAGCGCCAGAAGGAAACCTT
CGTCGCCGCGCGCCAGTGATTGCAGGCGCAGATCACGCGGCATGGGAAACTCCATCGGTTCCCGTGTCAG
GTCGCCGGCAATATGATCGTCCGGCATGTCGCCGTCGCTTTCGATCAGCCCCTCCTGGGCGAGGATATCG
GAAACGCGCACGACGTATTCCGGCTCACCTTCCCGCTGGGTAGCGGTTTCGACGCCCTCGTCTTCGAGGA
GGGAGGGATCGAGCAGCCGGTGGGTGTAGTCGAAGGTCGGACCCAGCAATTGCCCGCCGGGCAGATCCTT
ATAGGTTGCGGAAACACGCCGCTGTACCACCATGTCAGCGGTATCCACCGGAACCGAATAGCCGAAGCGC
GGCAGCGTGGTGCGATAGGCGCGCAGCAGGAAGATGGCTTCGATCATGTCGCCGCGCGCCTGCTTGACGG
CAAGGGCCGCAAGCGACTGGTCGTAGAGCGAGGCTTCCGCCATCACGCGGTCGACGGCGAGCGACAGCTG
CGAAACGATCTGCGCCACGGTCATGGCGGGCAGGTCGCGGTCTCCGCGCCGCTGGTCGGCCAGCAGCCGG
TGAGCATTGGCGATGGCGGTCTCCCCGCCTTTGACTGCAACATACATCTTATGCCTCCACGGGTTTGATG
CGCGTCGTACGCGGCAGGCAGACGAATTTATCGCCAGCGGTCAGGATGACATCGACGCCGCGCGGGAAGA
TGGCGTTGTTCTCAGCCCAAAGCATTGGGAATATATCCGGAAGGCCGGAAGGGCTGATGATGTTGACGTG
GCGGATGCCGGGGCCGGAGAGCAGCAATTCCCGCCCGCCGTCCAGATCGGACAATTCGATGATGAGTGTC
GTCGAGCGGTCGGGATATTCCTGGCTGCCCTGGGCGAAAAGGCCGAAGGACGCGATGGCGCTGCCCGCCT
CGATGACGGCGAAATGCGCAGCCCCTTTTTCTTCCGTCGCGGGTGCGCCGGTGTGAAATCCGATCCAGCC
CGGCACCGCGGTCTTGCGCAATGCGCCGTTCAGCCAGACCGGTGTGTCGTGGTCGCATAGCGCCAGCAGA
ACCGCACCGGTGGCGGCGGCAAGCGGCAGCGGCGGGGCGACCGCCGTTTCGATTGTCTGCGGCGTGCCCG
GACGGGCCATGCCGTCCATCAGCTTCTTGAAAATACGCTGGGAATCGAAGACGGCGCTGGAAAAGCCGCC
CGTCAATGCTTCGGCTTTCACACCCATCAATCCTCTCCTCGAACCATGGTGAAGAAATCGACCCGCGTGG
CTGCGGTTTCTTTGGTTTTCCGTTGCTTCTCTTCGCTCAGTCTCTTTTCGACCGGTGAAAGGAGCTCGGC
CTCGATGAAGCCCCGGGTCTGGCTTTCCTGCCACAGCGCGTCGAAAACGGCGGCATACCAGGCCTTCTTG
CGGCCGGTGCCGAGAACATGCGCATGGCCGACGGTTCCCGAGGCCAGCTTGACGGTCGCGCGTGTGACGG
TGGTTTCGCCGAGATTAAAGGGCGCACCGCCGCCGCCGATACGGCCCTTCACCATGACGAGACCGGTTTC
CGGCCCCCGCACGTTTTCCGTCTGCGGGCTGGCATCCTGACGGCTCCAGACCGTTTCCAGTTCCTGAACG
GTGGCGCGGGCAAGAAGCGCCGCCACCCGTTTCCTTTCACTGTCTATATTCGCAGCTTCGTTATTCATCG
CTTGACCTCAAATGTCTATTGATATAGACAACTATACAATATAAGTTACAATTAACGTCGATGAATGACA
AGCGTGTGACATGAGCCCTGTAGCAGCGATGAAAAGAAAGAACGGCGTGGCGCTCTGGCGGCAGATCGCC
GACCGGATCAGAGGCGAGATCGCGGCCGGTGATCACGACGAAACCGGCATGTTGCCGCCGGAGATGACGC
TGGCCGAAAAATTCGGCGTCAACCGCCATACCGTCCGGAGTGCGATCGCCGCACTGGCGAGCGAAGGCAT
TCTTGAGCCGATGCAGGGACGGGGCACGATGATCGCCCGCAAGGAGCGTTTGAGCTTTCCGATTTCGCTG
CGCACGCGCTTCACGGCTGGCATCGGCGATCAGGTGAAGGAAATGGAGGCGCTGCTTCTTTCCCACACGA
CCGAACCGGCAAGTGCCGATCTCGCAGCCCGGCTGCAATTGCCATCAGGTGCGCCGCTCGTTCGTCTGGA
AACCTTGCGCAAGGCGGACACCCGCCCCGTGTCGCGTTCGACCACATGGTTCCCGGCGGATCGTTTCGCC
GGAATAGGCGAGGCCTATCGGAAAAGCGGCTCGATTACGGCCGCTTTCAAAGCGCTTGGCGTGGCGGACT
ACGTGCGCATTTCCACCGTCATTTCTGCTATCCACGCGGATACGCAGGATTTGGCCGATCTCGAACTATC
GCCCGGGGCCATTCTGCTTGTCACGCAGGCATTGAATGCCGATATGGATGGCGTGCCGGTGCAATATGCC
GTCAGCCGATTTTCTGCCGATACGGTCGAATTCACGGTGGAGAATTAGGGTACGGTTTTATTCCGCCTGC
GAAAGGCCGAGCACATCCAGCATGGAATAGAAACCGGGCTTCTTGTCGAAGGCCCAGACTGCTGCCGTGA
TCGCGCCGCGTGCGAAGATGGAGCGGTCGCCGGCATAATGGGAAAGCTCGACGCGCTCGCCTTCGCCGGC
GAAGATCACCGAATGTTCACCGATGACCGAGCCGCCACGCAGCGTGGCAAAACCGATGGTACCGGCCTCA
CGTGCGCCCGTGTGTCCGTCACGCACGCGCACGGAGGCGGCGGTGAGATCGACCTTGCGGCCGGCGGCGG
CGGCTTCGCCCAGCAGCAGCGCGGTGCCCGAGGGCGCATCGACCTTGTGCTTGTGGTGCATTTCCAGAAT
TTCGATATCCCAGTTCTGCGCATCCAGCGCCTGCGCCGCCTGCTGGGTGAGAACGCTGAGCAGGTTGACG
CCGAGGCTCATATTGCCTGACTTGACGATGCGGGCATGGCGCGACGCCGCCTTGAACTTTTCCTCGTCTT
GCGGCGAGCAACCAGTCGTGCCGACGACGTGCACGATACGGGCCTGCGCGGCAAGGCCGGCAAAGGTGAT
GCTGGTTGCCGGTGAGGTGAAATCGATCACCCCTTCGGCATGCAGAAATGCCTGTAAGGGATCGCTGGTG
ATTTCGATGCCGATGGGGCCAAGACCGGCGATCTCGCCGGCATCGCGGCCAACAAAAGCCGAACCTTCAC
GCGCCACTGCGGCATGCAGCTGAACGCCGGGTGTCTGGTGAATGAGACGGATCAGTGCCTGTCCCATACG
GCCCGCTGCGCCGACCACCACCAGTTTCATGCCGCTGCTGCCCATGTTTTCACTCACTTTTCATGTCAGG
CGGATCGGAACCCGCCGGTATCGGTCGATTGATGTTTGCAGCAGCGACGTTAAAGATCGCCCGCCCGCTT
CGCAAGCATCACATAGGAAGGATAGCCCCCTTTGAGAGGAGAGCGATCAAGCCCTCCAGCGCCGCCCGTC
CAGCGCAAGACCGAAATCGGCAGGCGTTCTCGCATAGGTGGCGAGGCCGGAAAGGGCCGCCTGAGGATGG
GTGACGACGAATGTCGGAATGGTCCGCATCAGAGCGCTGTGCGGCGCCTTGTCTTCGAACGCCGCCCGGA
ATTCCGGGCTCTTCAGCGCAGGGATGATCTTCTGCGAAATACCGCCGGCCAGATAAACGCCGCCCTTGGC
CATGAAGATCAGCGCAAGGTCGCCCGCCACGCGGCCGAGATAGGTGCTGAACAGCGACAGCGTTTCTTTT
GCCTGCGCGTTCTGGCCCGAAAGCCCCTGCGAGGTGATGTCGGCCGGATCGGAAAAGACAGGCTCGATGC
CGTCGGCTTTGCAGATGGCCCGATAAAGATTGACCAGCCCGCGTCCGCACAGGATCTGTTCGCCGGCGAC
GCGGCCCTCGATGGTTTCGATATGGGGGAAAACCACATAGTCGCGCGCGCTTCTCGGGCCGATATCGATA
TGCCCGCCTTCGCCAGGCACCGGAAACCACATATGGCGGGCATAGACCAGCCCGGCGACGCCAAGCCCCG
TGCCCGGTCCAAGAACGACGCGCGACGCCAGCATGTCCTTTTTACCGGAGCCGATAGGCTCCCGGTTGTC
GTCGTCAAGAGCCGCAATCGCCAGAGCCTGCGCCTCAAAGTCGTTGATGACGATGACGTCCTTCAGGCCG
AGCTTGGCCAGCATGTCCTTCGGCTTGACGACCCAGTGGCAGTTGGTCAACGGAATCTCGTCGCCTTCGA
TCGGGCCGGCAATTGCAAGAATGGTCGAGACCGGCTGAAGAGAGGTCTTGTCCAGAACCGCCTGCTGGAT
CGCGTCATCGATACCAGGATATTCCGCCGTCTTCACCGTGGTGAGGTGCACCGGTTCAGCAAAGGAATCG
ATCAGGATGGAAAAGCGGGCATTGGTGCCGCCGATGTCGCCAAGAAGGATCGGAAAGGACAGATATTCGG
TATCGGACGTCTTCGGCATTGCCTGTTCCATTGTGGTGGGTTCGGGTCAGTCGGCGGAATTGAAGTCGAT
GAGGTTTTCTGCGGTGGCGCGGTTGAGCGCCATGGGAATGTCGTAGACCGTGGCAAGACGCGTCAGCGCC
TTCACATCGACATCATGCGGCATGGCAGTCAGCGGATCGGTAAAGAAGATCAGCATGTCCACTTCGCCAG
TGGCGATCATCGCGCCGATCTGCTGGTCGCCGCCAAGAGGACCGCTTTTGAGGCGGATGACCTCAAGCCC
CGGGCAGGCTTCCTGCACACGCCCGCCGGTGGTGCCGGTGGCGACGATCCTGAAACTGGCAAGCACCTTC
TGATGGTGACGGGCGAAATCCGCCATATCGTCCTTTTTCTCGTCGTGAGCGATGAGCGCGATACAGCGTT
GCCCTTCCATGGTCCCAGCCTGTCCTCAAAGAATTAAATCGATTTGAAGCCTTCTATAACAGCTTGCCGC
CATTTGAAAAGGGAAGCTGTTCAATGCCTCATTTCTGTTTCAGTTCAATGTCGGACGTTGGGTCGGAAGC
GGAATATCGGACGGTGGCTGGATCGCCGGGGCGTTTTGAATGACCTGTTCCACATTCTGCTGACGCACGG
CCTGGGCAGGGGAGGAGGAATAGGCCTGAGCCGCAATCCCCTCGGGATTGGCGGAAGGAGCTGCCGCAAC
AGCAGCGCAGGCCGCCGGCAAATCCGAGACCATGACCTGGCGCGGTTTCACCGGCTTGGCATTGGGGTCC
TTTTTCGGCGGCGCCCATGGTTCCTTGGTGAACCACCAGGCAAGCGACTTGTCGCAGCCGTCGCCTTTGC
CGACCTCCGCCTGCGGTTTGCAGTTGGGCGCGCCGGGCGGGCATTCGAGACGGATGTGGAAATGTTCGTC
ATGGCCGTAGATCGGCCTGATCTTGCCCATGAAGGTGCGGTCGCCGGTCCATGTCTGGCAGAGCTTCTGC
TTGATGGCCGGGTTGACGAAGACACGCTCCACCTGCGGGTAACTTGCCGCCATCATCACCAGACGGGCAT
TGAGCGGTGACCATTTGCGGTCGTCGACCGTCAGGAACTTGCTCTTGTCCAGCATCGAGATGAAAGGCAC
CGTTTCGCGCTGCTCCACGGTCAGCCGGGGGGAGGGCATCGGCCGCCACCAGACGTCGACATCGAGGCCG
ATCTGGTGCGAGGCGTGGCCGGTCAGCATCGGGCCGCCGCGCGGCTGGGAAATATCGCCGAGCAGCAATC
CCGGCCAGCCGATCTTCTGCGCATCCTGCGAAAATCGCTCCAAGAAGGAAATCAGCTGCGGCTGGCCCCA
ACGCCGGTTGCGCGAAAGCCGCATGGCCTGCCAGCCGGGACCATCGGTCGGCATGGCGATGGCGCCGGAC
TGGCAGCCCTTGGCATAGGAGCCAATCGGTTGAGAGGCCGCCGCAGAAGGCAGGGCCATGTGGCCAAACA
CCTCTTTCGCGGGCCTGTCTTCGGCCGATGCGGTCTCGATCTGCAACTGCAGCGCCGAGACGACCGACAT
CGCCAGCAGGGCTGCCTTCAAAACTCTTGGTGATCCCGCCGTCATATAACCGTGCCCGTCCGATCAGGTG
ATTCTCTTGCCCCGAGAATAAACTGGAACTGGATTTTGTTGAAACCATGTTTCGCCTGGCCCTCGCAAAG
CGGGGATAAAGACGCCGATAAAGAGCTTGTGAGTCAGTGCATCTGTTTTTTGCCAATCTTTCTTTTATGC
TCTCTCCACCAAGAACAAAAACAGGGACATTCCCCCGATGATATTGGCACCACTGAAATCCCGTATCCTT
ATCGCTCTCGCTGCATCCGCCCTGCTGATACCCGCGGTGGCTTCCGCCCAGTCGACGGATGTCTGGCGAA
AGGGGATTTCGACGGTCGGGGAGCTGAAACATCCTGATGGTTTCGACCATTTCGACTATGTGAATACAAA
GGCCCCGAAGGGCGGCACCTTGCGCCTGTCGACATCAGGCACGTTCGATACGCTCAACCCGCTGCTTGCC
AAGGGCGAGAGGGCAACGGGCCTGTCGCTGGTTTACGATACGCTGATGAAATCAACGGAAGAGGAGCTGT
CGGCCTCCTACGGTTTGCTGGCCGAGGGCGTGAGTTATCCCGACGATATTGAAAAGGCGACATTCCGGCT
GCGGCAGGACGCCAAATGGGCTGATGGCAAACCGGTAACGCCTGAGGATGTCGTCTTCAGCTTCGAAAAA
GCGAAGGATCTGAGCCCGCAACTCGCGACCTATTACACCCACGTCACCAAGGCAGAGGTGAGCGGCGAAA
GGGACATTACCTTCACCTTCGATGAAAAGAACAATCGCGAATTGCCGCAGATCGTCGGGCAATTGCTGAT
CGTTCCCAAGCACTGGTGGGAAGGCACAGGTCCCGACGGCAAGCCGCGTGACATATCGCGCGGGACGCTG
GAGCCGGTCATGGGCTCCGGCCCTTACAAGATCGCGGCCGTTTCTCCCGGCTCGTCCGTCACCTATGAGC
GCCGGGACGATTATTGGGGCAAGGACGTCAATGTGAATGTGGGGATGAACAATTTCAAAACCATCGCCTA
CACCTTCTTTGCCGATCAGGACGTGGAGTTCCAGGCTTTCAAGTCCGGCACCGTCGATTTCCGGCAGGAA
GCGTCCTCCAGCCGCTGGGTCACGGGTTATGATTTTCCTGCCGTGAAGGAAGGCCGCGTTAAAAAAGAGG
AACTGCCGAATATCTATCGCTCCGTCGGTATCATGCAGGCCTTCGTGCCGAACATGCGGCGCGAGAAGTT
CCAGAACCCGAAACTACGCAAGGCACTGAACTACGCCTTCGATTTCGAGGAACTGAACCGCACGCTGGCT
TACGGTCAGTTCCAGCGCATCACCAGCTTCTTCATGGGCAGCGAACTGGCTTCCTCCGGCCTGCCGACAG
GCCGCGAACTGGAAATTCTTCAGGAGCTGAAGGATCAGGTTCCGCCGGAAGTCTTCACGACGGAATATCG
CAACCCGGTAGCAGGCGATCCCGCCAAACAGCGCGACAATCTGCGCGAAGCGGTGAAGCTGATGAAGGAG
GCCGGTTACGAATTGCGTGGCAACCGCATGGTCAATGCGGCAACCGGGCAGCAGCTTGATATGGAGTTTC
TGATCGATTCCTCCGGTATGGAAAGAACTATTCTTCCCTATGTCCAGAACCTGAAGAAGATCGGCATCAA
CGCCACCATTCGCACCGTCGATGCCTCACAATATACCAACCGTACCCGCAGCTTCGATTTTGACGTCACG
ATCAAGCTCTGGGCGACATCAGCCAATCCCGGCAACGAACAGGCGGATTTCTGGGGATCGGCCGCCGCGG
ACCGGCAGGGGTCCAACAATCTCGCCGGCATCAAGAACCCCGCCGTCGATGCCTTGGTCCGGAAGGTCAT
ATTTGCGCCCAACCGGGATGAACAGGTGGCCGCCGCCCGCGCGCTCGACCGGGTGCTTCTGGCGAACAGC
TATGTCATTCCGCAATTTTACCGTGGCGAGATGTTCATCGCTTACTGGAACACCCTCATCCGCCCTGAAA
ACCTGCCCGAATATGGCGTCGGTTTTCCGGATGCGTGGTGGTCCGGCAAGGCCGGGAACTGAGGCCGGCC
TTGCTTTCGCGGCGAAGGCTTGATTCACATAGGGCGAGACGAATCGCTTGGAGCGCACGCAAGGCGCTTT
CACGAAAGGACCGGGTTTGACTGAAACGAAAACCGCTGGCGTAACGGCCGGGAGCAGAGGCTGATGGGCG
CCTATATTCTCAGACGTCTGGCACTGATGATCCCGACGATCGTCGGCATCATGGGCATTTCGTTTCTCGT
CATCCAGTTCGCGCCGGGCGGGCCGGTGGAACAGGTCGTGGCGCAGCTGACCGGGCAGGGCGACAGCGCC
TCCGACCGGCTCTCGGGCGGCGGCGATCTCATGGGCCAGTCCGGTGGTTTCGATGAAAGCGGCTCGAAAT
ATCGCGGCGCGCAGGGTCTTGATCCAGAGCTGATCAAGAAGCTCGAAAAACAGTTCGGCTTCGACAAGCC
ACCGCTCACCCGTTTTCTTGAAATGATGTGGAATTACATCCGCTTCGATTTCGGTGACAGCTTCTTCCGC
AATTCCTCGGTCATCGATCTCATCATCGATAAGCTGCCGGTCTCGGCCTCCCTCGGCTTCTGGATCCTGA
TCATTTCCTATGTGATTTCCATTCCGCTCGGCATCAAGAAGGCCGTCTCCGATGGCTCGACCTTCGATGT
CTGGACATCGGGCATCATCATCATCGGATATGCGGTGCCGAGCTTCCTGTTCGGTATCCTGCTAATCGTG
CTTTTCGCCGGCGGATCATTCTTCGACTGGTTTCCGCTGCGCGGTCTGGTCTCGGATAATTTCGACCAGC
TGAACTGGTGGCAGAAGATCATCGACTATTTCTGGCCCCTGACCCTGCCGTTGATCGCGCTTTCGCTTTC
GGCCTTCGCGACGACGACGCTACTCACCAAGAATTCCTTCATCGATGAGATCAAGAAGCAATATGTCGTC
ACCGCCCGCGCCAAGGGTCTCTCCGAACGCAAGGTTCTCTACGGCCATGTCTTCCGCAACGCGATGCTGA
TCGTGATCGCCGGTTTTCCGGGCGCCTTCATCTCGGCCTTCTTCACCGGTTCGCTGCTGATCGAAAATAT
CTTCTCGCTGGATGGTCTCGGTCGTCTCGGTTATCTCTCGGTGGTCAACCGGGATTATCCAATCGTCTTT
GGCACGCTCTTCATCTTCTCGCTGATGGGCCTCGTGGTCGGACTACTATCCGACCTGATCTACACATGGA
TCGATCCGCGCATCGATTTCGAGCGGAGGGACGTGTGATGTCGCTTGCCCAGCCCGCCGGAACCGAAACG
CTGGTAAAGCCGAAGCGCCCATGGTTTTCACCGACGACCAAGCGCCGCTGGCAGAATTTCAAGGCCAACC
GCCGCGGTTATTGGTCCTTCTGGCTGTTCCTGATCCTGTTTTTCCTGAGCCTGATCGCTGAATTCATCGC
CAATGACAAACCGATCCTCGCCTCCTACAAGGGCGAGATTCTCGTGCCGGTCATGGTCGATTATCCGGAA
GAAAAATTTGGCGGTTTTCTTGCCCAGACCGATTACAAATCCTCCTTCATTCAGGATGAGATCAACGCCA
ATGGCTGGATGATCTGGCCGCCGATCCGTTATTCCTACCAGACTGTCAATTCCAATATTCCGCATTCGGC
GCCCACGGCACCCTTCTGGCTGATGGATGAAAAGGAGCGCTGCTCGGCTTACCCGCAAGGCAATGCCGAT
CCCGGCTGTACGCTTGGCAATCTCAACTGGCTTGGAACGGACAATCAGGCGCGCGATGTCACGGCACGCA
TGATCTACGGTTTCCGCATCTCCGTGCTGTTCGGCCTGACACTGACTATCGCATCGGCCCTCGTCGGCGT
CACGGCCGGCGCCATTCAGGGGTATTTCGGTGGCTGGACGGACCTGCTTTTGCAGCGTTTCATCGAAATC
TGGTCGTCCATGCCGGTGCTTTATATCCTGCTGATTATCGCGGCCATTCTGCCGCCGGGCTTCTTCGTGC
TGCTCGGCATCATGCTGTTGTTTTCATGGGTCGGCTTCGTCGGCATTGTCCGCGCCGAATTCCTGCGTGC
CAGAAATTTCGAATATGTCCGTGCCGCCCGTGCGCTTGGCGTCGGCAATTGGACGATCATGTTCCGGCAT
CTTCTGCCCAATGCCATGGTGGCAACGCTGACATTTCTGCCGTTTATCCTCTCCGGTTCGATCACGACGC
TCACCTCGCTCGATTTCCTCGGCTTCGGCATGCCGCCGGGATCGCCGTCTCTGGGTGAGATGATCGCGCA
GGGCAAGAACAACCTTCAGGCCCCCTGGCTTGGCCTCACCGCCTTCTTCACCATGTCCATCATGCTCTCG
CTATTGATCTTCGTGGGTGAAGCGGTGCGCGACGCCTTCGATCCACGCAAGACGTTCCGGTGATCGCCAT
GAAGGAAACAAATACCCAGCCGCTTCTTTCTGTCCGTGATCTCTCCGTCGCCTTCCATCAGGGTGGTGCA
ACCAGCGTCGCTGTCGATCACGTCTCCTTCGACCTGATGCCGGGCGAAGTCGTCGCACTCGTCGGCGAAT
CCGGTTCCGGCAAGTCGGTGACGGCGAATTCCATTCTCAAATTGCTGCCCTATCCGGCAGCGAGCCATCC
CTCGGGTAAAATCCTGTTCGACGGCAAGGACATGTTGACCCTGCCGGAACGGGCGTTGCGTGCCGTGCGC
GGCAACGACATCACCATGATCTTCCAGGAGCCGATGACCTCGCTCAACCCGCTCCACACCATCGAGCGGC
AGATCGGCGAGATACTGGAGCTGCATCAGGCAATCACTGGTGCAGAGGCGCGCCAACGCACATTGGAACT
GCTGTTGCAGGTCGGCATCCGCGAGCCGGAAAAGCGCCTGAAGGCCTATCCGCACGAATTGTCCGGTGGC
CAGCGGCAGCGCGTGATGATCGCCATGGCGCTCGCCAACCGGCCGAAACTGCTGATCGCCGACGAGCCGA
CCACCGCGCTCGATGTGACGGTGCAGGCGCAGATCCTGGAACTGCTCGGTGATCTGAAAACGCAGCACGG
CATGTCCATGCTGTTCATCACCCATGATCTCGGCATCGTCCGCAAATTTGCCGATCGCGTCTGCGTCATG
ACCAAGGGCAAGATCGTTGAAACCGGCACGGTGGAGCAGGTATTTACCGATCCGCAGCACGCCTATACCC
GCCATTTGCTGGCAGCCGAACCGAAGGGTGAGCCGCCGCATTCCGATGCCAGCAAACCGGTGGTTATGCA
GGGTGACGACATCAAGGTCTGGTTCCCCATCAAGGCGGGACTGATGCGCCGGGTGATCGACCATGTGAAG
GCGGTTGATGGTATCGACATTACCCTGCGCGCCGGCCAGACCGTGGGCGTAGTGGGCGAATCCGGCTCCG
GCAAGACGACGCTTGGTCTCGCTCTCTCGCGGCTGATTGCCTCGAAGGGTCGCATCAGCTTCATCGGCCA
GTCGATCGACAGCTATTCCTATGAGATGATGAAGCCGCTCAGGAACCGGCTGCAGGTGGTTTTTCAGGAT
CCCTATGGTTCGCTCAGCCCGCGCATGTCGGTCGGCGAAATCATCGCCGAAGGCCTGAAGGTCCATGAGC
GGTCTCTCTCCGCCGACGAGCGCGATACGCGGGTTGCCACGGCACTGGAAGAGGTGGGCCTCGATCCTGC
CACCCGCTGGCGGTATCCGCATGAGTTTTCCGGCGGCCAGCGCCAGCGCATCGCGATTGCCCGCGCCATG
GTGCTTAAACCCCGTTTCGTCATGCTGGACGAGCCTACATCCGCTCTCGATATGAGCGTGCAGGCGCAGG
TGGTCGATCTGCTGCGCGATCTTCAGGCAAAGCATGAACTGGCCTACCTCTTCATCAGCCATGATCTGAG
GGTGGTGAAGGCGCTCGCCAACGACCTGATCGTCATGCGCCACGGCAAGGTGGTGGAGAGCGGTCCGGCG
GCTGAGATTTTCGCCAATCCGCAGCAGGATTACACCAAGGCACTGCTGGCAGCGGCCTTCAATATAGAGG
CGGTGGAAACAAAGGCGGTCAGCCAGTAAGACACATCATCTTTCCATTAAGGCAATGATTTTTTGTTGCT
TTGCGGAAAACGCCGACCCATGTTGTGGTCAGCGTGACATGGAAACGGATTGATTGCGATGGCAGCGGAT
GTGGTCGTTTTGGGAGCGGGGATCATCGGGGTCTCTGTCGCTTTGCAACTGGCCCGCAGGGGCAAATCGG
TGGTGCTGTTGGACCGGCGCGGACCGGGCGAAGAGACCTCTTTCGGCAATGCCGGTCTGATCCAGAGAGA
GGGCGTGGTGCCCTATGGCTTCCCGCAGGACCTTGCGCTGTTGCTGCGCTATTCACTGAACAACAGGATC
GATGTCCGTTATCGCCTCTCGGCCCTGCCGAAGATTGCGCCTTTCCTTGGTCGCTACTGGTATAATTCCG
CAGCCATCAGGCATGCCGCGATTGCCCGCGCCTATTCGCCGCTGATCGAGCACTCCGTGTCCGAGCACAA
TATCCTCATCGATGAGGCGAAAGCCGCCGATCTGATCGTCAAAAATGGCTGGATGGAGGCCTATAGAACC
GCCGAGAGGCGGGACGCTGACTATGCTTTTGCTGAGCGTCTTTCGCGCGAGCACGGCATTTCCCATACGA
AACTAGACGCTGAAGAGCTGGCAACGGCAGAACCGCATCTCAGTCGTAATTTCGCCGGCGGCCTGAAATG
GAATGATCCCTGGTCAGTACGAGATCCGCACGCGCTGACGCTTGCTTATGTCAAACTGTTCGAAAGCCTC
GGTGGAACCCTTTGTCCGGGGCGATGCCTCCACCCTCAGCCAGACGACAAGCGGCTGGACAGTGCGTACC
GAGACGGGGGCGGTGGAGGCCGAGCAGGCCGTTGTGGCACTTGGCCCCTGGGCGGACGCGGTGACGGAAA
GGCTGGGCTATCGCTTCCCGCTTGGCGTCAAGCGCGGCTATCATATGCATTATGCGCCGCAGGAAGGCAC
AAAGCTTAACAACTGGCTGATCGATGCCGAGCGGGGATATTTCCTGGCGCCGATGCGCAAGGGCATCCGC
CTGACAACCGGTGCCGAATTTGCCGAACGCGATGCACCGAAATCCCCCGTGCAGATCGAGCGGGCGGAAC
GGGTTGCCCGCACAGTCTTTCCCCTTGGCGGCCGGCTGGATGCGGAACCTTGGATGGGTGCCAGGCCCTG
CACGCCGGATATGATGCCGATCATCGGCAAGGCGCCGCGCCACAGAACGTTGTGGTTCGCCTTCGGGCAC
GCCCATCACGGACTGACGCTTGGGCCGATCACCGGCCGTGTTCTGGCGGAAACCATGCTGGGAGAAGCGC
CTGTTATCGCTATCGATGCCTATCGTCCGGAAAGGTTCAATCCCTGATAGCCGAATCCGCTGGCCTTCCT
GTGACAGCCCACGTAACATGATCATATACAAAGGGGAAAAGGGGCAAACGTCATCATGGTGGCGAGGTTT
CTCATCTATCAGCAGCAGGACGACTTTCGTTAGCGAAACTCGCTGCGCATGAAACGAGATGGAAACGGCT
TGCTGGTGCATAATGTATGATATTGAAAACGCAAAGAAATTTTTCGCTGATAATCCCGATATCGAAATTC
TCGAAGCTTTCGTCATAGATGCGAACGGCGTTCCGCGCGGTAAATGGATTCCGCGTGAGAGAGCAATTGA
CGTGCTTGAAAAGGGAATGGCGATCCCGCGATCCGTTTATGCGCTGGATATCTGGGGCCGGGATGTGCAC
GCCGCAGGTCTCGCCGAAGGCACGGGTGATCCTGATGGTTTTTGTTTCCCCGTTCCCGGTACGCTGTCAC
GGGTAACATGGCTTGGCCGGCCGACGGCGCAGGTTCTGCTGGCGATGAAAAACGCGGATGGGACCGGATT
TTATGGTGATCCGCGCCATGTTCTGTCGCAGGTTCTGAACGCCTATAAAAAGGCTGGCCTCACGCCGGTC
GTGGCGACCGAACTGGAATTCTACCTCATCGATCCCGTCCGCTCGGCGCTTGACCCGGTGCGCCCGCCGC
ACAGCCGCGAAGGTCGCTGGCACACCGGCCAGACGCAGGTTCTATCGATTTCCGAATTGCAGGATTTCGA
GGATGTCTTCCATGATATCGCGACAGCCTGCCGCGCCCAGGGTGTGCTTGCAGATACGACGCTGCGGGAA
AATGGCCCCGGGCAATATGAGATCAACCTCAACCACGTGCCGGATGCCCTGCAGGCCGCCGATTTTGCCG
TCTTCCTGAAACGCATCGTCAAAGGTGTGGCGCGACGGCACGAACTCGACGCCACCTTCATGGCCAAGCC
CTATGGGCTGCAGGCCGGCAACGGCATGCATGTGCATTTTTCCGTTCTCGACAGGGACGGCAGGAATATC
TACGCCGGGGAAAACGGTCCGTCGGATGCGCTGATGCACTCGGTCGGCGGCCTGTTGGAAAACATGGGGG
AGAGCATGGCGATCTTCGCTCCCCATGCCAATTCCTATCGCCGCCTCACCCCAAGCGAACACGCGCCGAC
CTACGCTTCGTGGGGTATCGACAACCGCTCGGCGGCGGTCCGCGTCATCGTGGCCAGCAAGGCGGCAACC
CGCATCGAACACCGCGTCGCCGGCGCCGACACCAATCCCTACCTGGTCCTCGCGATGATCCTCAGCGCCG
CTATCGCCGGCATGAAGGAGAAGCGCCAGCCCGGCGGCGCGATTGCCGGTGACAGCCACGCGATCAATCA
CGAACCGCTTCCCACCAACTGGGACTATGCATTGCAGCGCTTCACGCGTTCGAGCTTTGCCTATGCGACG
CTCGGCCAGAAGTACCGCACGCTGTTTTCCGCCTGCAAGCAGCAGGAGCTTTCCGAATTTTCCCTGCGTG
TAACCGACGTCGAATATGACGCCTATATCAGGACGGTGTGAGATGGCTGAGGTAACGAACATTCCCAATC
CCGGCCACACATCGTCGTGGTATGCGGCCTCCGCCAATGTCAAATCCGTGCGACCGACGCTTGAGGGCGC
GCTGGAGGCCGATGTCTGCATCATCGGCGGCGGTTTCACCGGCATTTCAGCCGCGCTGGAACTCAGTGAA
CGCGGTTATGCCGTCATCGTTCTGGAAGGCGTTAGGGTCGGCTTCGGCGCTTCCGGCCGCAATGGCGGCC
AGATCGTCAACGGCTATAGCCGTGATCTCGAAACCATCGCCCGACGTTACGGCCACGAAAAGGCGGTGAA
GCTCGGAGAAATGTCGCTGGAGGGCGGGACGATCATCCGCAGCCGTGTCGCCAAATACGGCATCGACTGC
GATCTGGTCGACGGCGGCTTCTTCGCCGCCTTTACGCCGAAGCAGATCCGCGAAATGGAAGCGCACAAAG
CCCATTGGGAAAAACACGGCCATGGCGGTCTGGAAATGGTCTCCGAGGCGGATGTCGGCCAATATGTGAA
GACGAACCGTTATGCCGGCGGCATGATCGACCGCTTCGGTGGTCACATCCACCCGCTTAATCTGGTGCAG
GGCGAAGCGGCGGCGGCTGAAAGCCTGGGAGCCCGCATATTCGAGAATTCGCGCGTCATCGCGGTGGAGC
AGGGCGCCAATCCCATCGTGCGCACGGCAATGGGCAGCGTGAAGGCGAAATACGTTCTCGTCTGCGGTAA
TGCCTATCTCGGCACTTTGCTGCCGGAAATCGGCGAGCGGATGATGCCGGTCTCAAGCCAGGTCATGGCG
ACGGAGCCGCTCGATGCCGACCTTATCGAGGCCCTTCTGCCCGCCAATTATTGCGTCGAGGATGCGAATT
ACATTCTTGATTATTACCGCCGCACCTCGGATAACCGCCTGCTTTATGGCGGCGGTATAGGGTACGGCGG
CAGTGACCCGGCCGATCTGACGGGTGTGATCCGGCCGAACATGCTGAAGACCTTTCCGCAGCTGGAAAAG
ACCAAGATCGAATTCGCCTGGAGTGGCAACTTCGCACTGACGCTCACGCGCATCCCGCATATGGGCAGGC
TCTCGGATAATATCTATTTCTCACACGGCGACAGCGGCCATGGGGTCACGACCACCCATCTGCTCGGCAA
GATATTGGGCGAGGCCGTTGCCGGCCACGCCGAACGTTTCGATATCTGGAGCTCGCTGCCGAACTACCCG
TTCCCCGGCGGCAAGACGTTCCGCGTGCCGCTGACCATGCTTGGTGCATGGTGGTACGGTTTGAGGGACA
AGCTCGGACTCTAGAGCATTTCCAGTAAAACTGCGTAGCGGTTTACGTCCGGACAATAAGATAAAACAAA
GAGATAGAGCGCGTCTCCCGCTTCCGTTTAGACCGGACGTGCTCTAGAATTTTAGCGTCTTCAGGCCAGC
CAGCGCATTCGCTACGATCTCCTCAGGTGTGGAATCGATGCTGACCGTGACGACACCCGGTTCCCCGGTC
GGCACTTCCAGCGTGGCAAGCTGGGTCTGAAGCAGCGAGAGCGGCATGAAATGACCCTTGCGTTCACCCA
TGCGCCGGCTGAGAAGCTCCAGGCTGCCATCAAGATAAACGAAGGCGAGTGGGCCACCGGTCGCCTCACG
AAGGCGGTCGCGATAGATTTTCTTGAGGGCGGAGCAGGAAACCAAAACGCCCTTGCCTTCACTGCCATTG
CGCAGTTCCGCGCCGATCAGATCGAGCCATGGCCAGCGGTCGTCGTCGGTCAGCGGAATGCCTTCCGACA
TCTTGTCGACATTGGATTTCGGGTGCAGCTTGTCGCCTTCAATGAAGGCGATACCCAGCTTCTCCGCCAG
TCCCTCTGCGACCGTGGACTTGCCGGAGCCGCTCACTCCCATCACGACGATTGCCTGTGTCACCCGAACC
TCTGATGTTTCTGTTTCGACGGTCAGCCCCTACCATGTGCGGCGGGTGCCGGGAACCTTAAATTTGGACG
GCTCCGCATGTCAGTGTCCGGTTTTGCGGGCTGCGGATCTTTCCAGTGCGGAAAAGCCAGCGTGGATCAG
GATCGCCAGTGCAGCAACGATCAAACCGCCCTGGAGAATGAAGGCGAGATTGTTGGATTGCAGGCCGGCG
ATGATCACTTCGCCGAGCGTGCGGGCGGCAACCGTGGACCCAATGGTCGCGGTGGAAAGGCTGATGACCG
CCGACAGCCTGACGCCGGCGAGAATGGCCGGAAGGGCAAGCGGCAGCTCCACTTTGGTGAGCCGTTGCCA
GCCGGTCATACCGCTGCCTCTGGCGGCATCCATCACCGTGGCGGGCAGGGTTGTCAGCCCGGTCAGCGTA
TTTTCGAACACCGGCAGAAGTGCATAGAGAAACAGGGCGATGAGCGTGGGTTTCTCGCCAAAGCCGATCA
TCGGCACGGCCAGCGCCAACACCGCCACCGGCGGAAAGGTCTGGCCGATATTGACGATGCTGCGCGACAG
CGGCAGGAAATCCGCCCCGAAAGGCCGGGTGACGAGAACCGCAAGCGCCCCTGCCGTGAGCGTGGCGAGG
CCGGTCGCGATCGCAACGATGGTCAGATGCGACAGCGTCAGGGAAAAGAGATTGGCCTGCGTGTAGATGG
CCGGCGCATTGGCCTGCACGAGAGGGCGGAAGATCGGTGCGAAGATTTGCGGCGCGGCAAGAAAAATGAT
CAGCGCCAGCACCAGAAGCCCGAGAGAGAGAAAAGAGAAGGCGTTTTTCATGGGGCGCCAGTGGCACGCT
GAAGGAGAACATCACGCCGCACCCGGCCAATGGGTTGCCCATCGTCCTTTATGACAGGCAAGACATCGCG
ACCCGCCCATAACATGGCCGACAGGGCATCGCGCTGGCTGGTGCCTTCGGTGAGCGGCGCACCTTCTGCA
CTTCCCGGCTCCACGATGTCGGCGACGGTCAGAACCGAAAGCAGTTTCAACGCGCGTTCGTTTTCGCCAA
TCATGGTGCGGACGAAATCCGTCGCCGGTTTCAGCACCAGCTCGGCCGGCGGGCAATCCTGCACGATGCG
GCCCTTGTCCATCACGGCAATGCGATCCGCCAGATGGAAAGCCTCGTCCATGTCGTGCGTGACGAGGACG
ATGGTAACACCGAGTTTCTTCTGGATATCGAGAAGGTCGTTCTGGGCCTTGGCGCGGATCACCGGGTCCA
GCGCGCCGAAGGGTTCGTCCATCAGGAGAATGTTTGGTTCCGCGGCCAGTGCACGGGCCACGCCGACACG
CTGCTGCTGGCCGCCGGAAAGCTCATGCGGAAAACGATCCGCATAAAGCGCGGGATCAAGCTGGAACAGA
TGCATGAGCGCATCGATCTTGGCCTTGATGCGCTGGCGATCCCAACCGATCAGCTGCGGCACGGTCGCGA
TATTTTCCGCCACGGTTCGATGCGGAAACAGCCCATGCCCCTGGATGGCGTAGCCGATCTGGCGGCGCAG
TTTGAAACCAGGAATGGCGCTGATGTCTTCGCCGTCGATGCGGATCGTGCCGGAGGTCGGTTCCACAAGC
CGGTTGATCATGCGCAGCAGGGTGGTTTTCCCCGATCCTGATGTGCCGACGATGACGGTGACGGTACGCG
GCGCGACGGTCAGCGAGACCTGGTCCACAACGGTCGTATCGCCATATCGTTTCGTGATGGTGTCGATTTC
GATCATGGCTTCTGCCTTCCGCCTGCGCTGAAGAGATTGCTGTCTATGAGGGCGTCGAGTGTGATCGCGG
CGGCAAAGCCGAGGAGAACGGTCGGCACGGTGCCGAGCAGCACGAGGTCCATGGCCGTCTGCCCGATGCC
CTGAAACACGAAAACGCCAAAACCGCCGCCGCCGATCAGGGCGGCGATTGTCGCGAGCCCGATATTCTGC
ACCAGCACGATGCGGATGCCGGTGAGGATGACCGGCATGGCGAGCGGAAATTCCACCCGCAGCAAACGCT
GGACCGGTGTCATGCCAAGCCCACGCGCCGCTTCCCGGATCGCGTGGGAAACGCCGGCAAGACCGACCAC
CGTGTTGGAAACGACCGGCAGCAGCGAATAGAGAAACAGCGCCACGAAAGCCGGCGCCATGCCGATGCCG
GCAATGCCGATCCTCGCCGCGCCCGGAACGGTGGCCGCAATCCATCCGAGCGGCGCGATCAGAAGCCCGA
ACAGCGCGATGGAGGGAATGGTCTGGACGATGTTGAGACTGTTCAGGACGCCTGCCCGCAGCCGCTCGAC
CTTGTAACAGAGGATGCCCAGCGGAATGCCCGCGACGGTCGCGGCGATCAGCGACCCGATGGCGAGCTCC
ACATGCCGCACCGCCTCGATCCAGAATATGTCGGCTCGGCCGGTATATTCCTTGATGATGGAGAGATCGT
TCCAGAGGCCGCTTGCCAATATCGCGGAAAGCGCCGCTATCGCCAGGAGCAACAGCAAGATCCGGATGGC
GGGTTTGGGCTCCAGACGCGCGATACAATCCGTGGCGAGCAAAGCGAGCCCAACAAAGAGGAACCAGAAA
CCGCTGGACGGCGAAACCCGGGCAAAACTATTCCCGTCCGGCGTGAGAAAGGAGGCCGCCTGTCCGACGA
AAACTGCGAGCGCCGCGAGACCGGCCAGCGCCGCTGCGAGTTTCAACCACGCGGGAAAGCGGAAAAAGGC
GAAGAAGACCGCAAGAAGAATGATGGCTGCAAGGAGCGTCGCGGCCGCTGATGGAAGGGCCTCAAAGATC
GTTCGTGTTTCCCCCTGAACGATCCTGTTGGCGCGAAACGTCATGAATGGCGACGCAAAAAGTGCATAAA
GAAGCAGGCACGAAATCAGCACGCCCACCTTGTCAGGCCATTTCGTCAAATCCTGCTCCCCTGTCTCCTG
GGTTGGGATCGGATGATGAGAGCGCTTCCGTTCTCATGATCCTCTTCCCGCGCCATGAGCCCCTACTTGG
CGAAACCGTTCTTTGTCAGGAAGTCCATCGCCACCGTCTTCGCCTGCTCGCCGCCCACCTGCACGCGGGC
ATTCAGATCCTGCAGGGTTGCGAGATCAAGCTTTTCGAACACGGGCTTCAGCAGCTCCTCGATATTGGGG
TGCTTTTTCAAAACCTCTTCGCGAATGATCGGCGCGGGCTGATAGACCGGCTGCACATGCTTGTCGTCTT
CCAGAACCACAAGGCCGGAAGGGGCAATGCCGCCATCCGTGCCATAGACCATGGCGGCATTGGCATTGTT
CGTCTGGTTCGCGGCGGCGGCGATCGTCGCCGCGGTGTCACCACCGGAAAGCGTGATCAGCTGATCCGGC
TTCATGGTGAAACCATAGGTCGTCTGAAAGGCGGGCAGAGCAGCGGCGGAATTGACGAATTCGGAGGAAG
CAGCGAGAACGACCGTGCCGCCACCGGCGACATATTTGCCGAAGTCGGAAAGCGTCTTGAGATTGTTCTT
GTCGGCGACATCCTTGCGCAGCGCGATCGCCCAGGTGTTGTTGGCAGGCGAGGGCGCAAGCCAGACAATC
TTGTTGGCGTCATAGTCGAGTGTTTTTGCCTCTTCATAGCCTTTGGCGGCATCCTTCCAGAGCGGGTCAT
CCGCCTTGGAGAAAAAGAAGGCGGCATTGCCGGTATATTCCGGATAGATGTCGATCTCGCCCGCGGTGAT
CGCTTTTCTTACGACCGGGGTAGCGCCGAGCTGGATGCGATCCGTCGTCTCGATCTTGTTCTGGTTGAGA
ACGGCGAGAATGATGTTGCCGAGAACGCCGCCCTCGGTGTCGATCTTCGATGACACCACCACCTGCGCCT
GAGCGATGGAAACAGAAAAGGCAAGCGCAAGTCCGGCGCCCGTCAACGTCATCAAGCGGTTCATGAATAG
TCCTCCGGTGGGTCAGCCTGCCGAACAGGCGAAAAATCGCCGCCGCAATTGCGGCGAAGTATCAACGGCC
GGAAGAAAAAAAGGTTGCACGCCATCCGCATTTTTGCGTCGATGGCTCCTGTCGGCACGGATGGCCAGTG
TTCGTCAGGTGTCGCCGTCCCGTTTGCGCGCATCTTTGCCCATGACGAGGGGCATCAGCACGGACAAGAA
GAGAAGCCGGATGACATGATGCGAACCGACATAGGCGGTATCGGCATGCATCATCACCGCCATGGCCGCC
ATGGTTTCGAGACCGCCCGGCGCATAGGCGATCATGACGGCATTGAGCGGAACACCTGTCACGCGTGAAA
TCAGCCAGGCAATGGTGCCTGCAATCACCATCACGGCAATGGTGACCACGAAGCCGGCCAGAAAGCCCTT
GCGCACTTCCATCAGCGAGACATTCGAAAAGCGCGTGCCGATGAGGCAGCCGATCAGCACATAGACCGGC
AGGCTGAGCCAGCTGGGCACGCCACCTTCGGTGAGGCCGGTAATATGTGTGCCGATGGAGATCGCAACGC
CACCAAGCAACAGGGCGGCGGGAAATTTCCAGCGCAGGAAAAGCCATCCAGTCAGAAGCGAGGCGGCGAT
GGTGAGCGCCAGCGTAAAAAAGCCCATTGGCGGGTTTGTGATCAAGGGTTCCGTGCTGACCAGATCGAAA
TATTCGACGATCAGCGGCACGGAAAGCGTTAGCGCCAGCACGCGCACGCTCTGCACAATGCTGACGGTCG
CAAGGTCGCTTTTCGTCTCGGCACCGAGGCTGATGATGTAGCTGAGATGGCCGGGGGAAGCGCCGAGCAT
CGCCGTTGTCCGGTCGTAACCGAAACCGTAATGCAGGATCCAGTAAGCGACGTAGAGCATGATCACGACG
GCGACGAGCACGACGATGAAACTCAATGGCCATGTCTTTGCGGCATCGATAACCGAAGGCGTGACACTCG
TTCCCATGGAAATGCCGACGACGACGAAACAGGCGTTGCGGATGAAGGCGGGAATTCCGAGCTTGACACC
CGCCAGTCCGGTGATGGTTACCGCGAGCGCCGGTCCCGAAAGAAAGGGGGCGGGAATATGCAGCAGGCTG
GCAAGCAGTGCGCCCATGCTGCCGACAAGGGCGGTAAGCGCAAATGTATGGAACTCAGGCTTGATGATCA
TTGCGACGCTGGTTGGTTGCTTGAAAAAGCTCGCGACCAAATGCGCCGCTTCCTTCCGCGACGTCAACAC
GCGGGACTAAAAATATTATATTTCCTGCACATTCGATAAAAGAAAAGCCCGTGACTTGTGGCCACGGGCT
TGGCAATTGCCGGATAAATTATGGAACGATCAGGCTGCCGGAAGTGCGGCAATCTTCGGCATTTCCGTAT
CGATCCCGAGCAGGAAGTTGATCTGCGGGCGCGCCTTGACGAGATCATCGATCGAATATTCCGCCAGTAC
ATCAAAGAAGGCATTCAGCGCCTTGCGCAGCGCCGAGTTCAGGCCGCAGCTGTCCACGAGCGGACATTCC
ACGGCGCCGTCCTCAAAGCACTCAGCCATGGCGAAGCTGTCTTCGGTTACACGAACGACGTCAAACAGGC
TGATTTTTTCGGCAGGTTTGCCAAGGCGCACGCCGCCATTGCGGCCACGCACGGTTTCCACGAGGCCCGC
CTTGTTGAGCGGCTGCAGGATCTTGAAAAGGAACAGCTCAGATACGCCGTAAGCCCTGGCGATCTCCGGA
ATGCGGCTCAACTTGCCTTCATTCGCAGCGCAATACATCAACATGCGAACGGCATAGTTGGTCTGTTTGG
TCAAACGCATGCTGGTCTCCTAACTCTCAATGTGGAGTTATATAGTCTCTTTTTCAGTTTAGAACAATTC
CAGAAACTGAAAAAACTGGCATCCATCCGATATTTCTCGAACAGCCTTGTTGACCGCCCTCATGATTCAT
GAACAAACAAGTCAAGAATCGGAATGTAATGGAGGCATTCATAATGGCAAGCTTGAAATCACGCTTTTCC
GCTGCCGTTTTTTCAGGGCTGACGATCCTTTCCCTCGCGCCCGCCGCTCTGGCAGAGGGGGAGGTTAACG
TCTATTCCTATCGCCAACCTGAACTGATCCAGCCGCTGCTCGATGCCTTCACCAAGGAAACCGGGATCGA
GACGAACGTCCTCTTTCTCGACAAGGGGCTGGTGGAACGCATCCAGGCAGAGGGCGTCAACTCACCTGCG
GATGTGCTGCTGACGGTCGATATCGCCCGTCTCGTCGAGGCGAAAGAGGGCAAGGTCACGCAGCCGGTTC
TGGCTGATCCTGTCATCGAAAAGGATATTCCCGCCAATCTGCGTGATCCGGAGGGCGAATGGTTTGGCCT
CACGACCCGCGGCCGGGTTGTCTATGCTTCGAAGGAGCGGGTGACCCAGAAGGATATTACCTATGAAGAG
CTTGCCGACCCGAAATGGAAGGGCAAGATCTGCATCCGCGATGGTCAGCACTCCTACAATATCGCGCTGA
TTGCCTCGATGATCGCCCATCACGGCGTCGATTATACACGCACATGGCTGACGGGCCTGAAGAATAATCT
CGCCCGCAAGCCTGATGGAACCGACCGCAGCCAGGCGAAATCGATCTTTTCCGGCGAATGCGATATCGCG
CTCGGCAATACCTATTATGTCGGCTTGATGCTGACCAATGATCAGGAACCGGACGAAAAAATATGGGCGG
GTTCGGTGCGGGTAATCTTCCCCAATGCTGGCGATCGCGGCACGCATGTGAATATTTCCGGCATGGCCCT
GACAAAATATGCGCCCAACAGGGACAATGCGCTGAAGCTGATGGAATTCCTGGCCTCGCGGGAGGCACAG
GAAATCTACGCCAAGCAGGTCTTCGAATATCCGGTACTGTCGGGTGCGGAGCCGTCCGACGTCGTTAAAG
GGTTCGGCCCCATCAATCCTGACAAGCTGCCGCTGACGGACATTGCCGCTCATCGCAAACAGGCTTCAGA
GCTGGTGGACGAAGTGGGTTTCAACGACGGCCCGACCAACTGACGCCGTTTTCGCAATACCGGCGGGTCA
ATTGCCCGCCGGCTTGTTATCCAGTGACGCATTGTAATCAATGATAGCCTTGCGCCTTTGCGGCGTTCCG
GGGTGGGTAGAGATGATGCTGGTGCCGCCCTTGTCGCCGAGTTTTTCCTCCAGCAGCGCAAAGAAACGTT
CGATGGCGGTGGGGTCTAGATCGGCCTTTCGCATCAGCTCGACTGAGCGCTGATCCGCCTGCCGCTCGGC
ATCGCGTGAATGCGAGAGCGCCAGAAGACCGCCGCCCTGGGTGAGAATATCTTCCATGGCCGAACCGACA
TCGCCGGCAATGAGCATGACAAGACCGGCGACGCCGGCGGCGCGATAAAGCTGCCGCAGGCTGTGTTCAT
ATTCCACATGGCCGATTTCATGCGCGAGAACCCCGATAATCATTTGTCTGTCGCCGCCTGCCAGCTCGAC
CAGTTCATCCGTCAAGACCAGCGTCCCGTCCGGCAGCGCGAAGGCATTGGGGCCGATATAACCGCCTTTG
CGGAAATTCAGCTTGTAGTCCTCAGGCGAACCTTCCGCATGGGCGGCAATCCGGGAAAATTGCACGCGGA
TGGCATTCTGCTCTTCCAGTGGCAACTCGCTCGCGGAGAAGACCGTTTGATCCAAAGCCTGCATGGTACT
GGCCGACATGATTTTTGGAACGATTGGCGGGGTCATGGCAACCGCCAGTTCCACCACAGCCGGAAGCGCC
AGCTTGTAGGTGCCATAAGCCAGAAGAACGGCTGCGGCGGTGATGCCGATCAGCCTGGGGCGGAATTGCT
CCAGCCGGTGCACAAATCCCGCGCGTTTGGGGAGGTATAGACCGAGCAGACGGTCAACGCCCTCATTGTC
GCTTGTTTCGAACAATGACCCATCGGGAAAATGAATCTCTCGCGGAATGGTACCCACGCGGTGGCTGATC
TCCACCGCTTTTATCTCGGCCTTGGTTATGACGTGATTGTCTTTTGCGTCAAGAACGAGAAGGAGCGTGC
CGCCGTGCCTCAGCCTGGCGGCACTGGAAAGGTTAGAGCGTGCGGCATACCATTCTCCAGAAACGGTTTC
TCGGGGATCAGAAGCCAAATTCGAAACCTTCCATATCCATATATTCGGCGCTGACGGCCGCACCCGTCGC
TTCCATCGAGGAGAGAACCTCCCCCATATCGCCCTTGAAGCTGATCCCCATCCGCTCAACCGCATATTGC
GCTTCGCGCACTGCCGCCCATGGTCGCATAAGGCCGAAGGTGAAGATCGTAACGATCAAGTTGGAGAAGA
CAATCCAGAGGTAGCGGCCCCGATGAAGGTCGCTATGCAATTCGTGCTTTCCGTCAAGCAGCGTGGAAGA
CACAACTACATTACGAACACCAGCTTTGTACACGGTACTGGCGAAACCATAGATGAGCATTGCCACGAGG
AGGTTGATCAAGATTTGGCCCAGACCAAATAGTGTAACTATCTCATAATTTTCTGGAGCAGTCGCAAGTT
CGCGCGATCCTATTCCGGCAGCCTGCACCAAAACCATAGCGAGAAATATCAAGAGGAAAACCGCAAGCAC
GCCTCCAACCACCACGAGCAAAGCGGGGATGATCCAGGCACGGTAGAGTGCGCCAATCTTCGGATCAGTG
CTAAATCGTCGATCGCCATAATGCAGGTTGCTGACGATATAGCGGTTTGCCCAGCGGCTCGCCAAAGGCG
CCAGAATACCTATGGAAAGGAGCGCAACGAAACTGCCAAGCAGGATGGAGACGAAAGCGCCCCAGGCGGT
GCCGACGAAATCAAACCGGACATTACGGTAGCTGGTCACTCGCGCGTTAAAACGAATGCTACGCGTGATC
ACCCAAGGGAGAAAGATTAAGAGCAGGATCGTCGGCGCGAAGACTAGAAATGGATGGATGAGGCCGACGA
GTTGCGAAAAGACGATGAAGGCAAAGGCAATCAGCCGCCCCTTGAAGATTTGTCCGCCGGTGGCGTGATA
ACCGAAGGCGCGGCCAGCCAATAGGGTATTACCATTGAAGTAGCGCTTTCGGCGCACCTTGGCCCACGCG
GAATAGATACCCAATGTCATGATCGTCAGAAGGATATTGACGATCCAGATGCCGAAATATTCCTTCGCAT
TTCCATTGAAAGAGCCGCGTTCAATTGCGTGCCGGTCGGCACTGACAGAGATGTCGTTCATAAAGCCCCC
TTGACACGCATACTCCGGGTCTAGCGAGTTTTACAAACACTAGATGGCCCGTGTTGCAGCATCCCCGCCA
TGCCACGATGCATGTTGTAGAAGACAATAGCTCTAATTGAAATATATCTGGTTAAAAAACTTGAATAAAC
TATTTGTACTTGTGCTAAAAAAGCCCCGCTGCAACAACAGCGGGGCTTTTTATCCTGTCTACCGGCTTTC
CGGCTTATTTCATCGTCGGCATGACGAATTCGGCACCGGACTTGATGCCGGACGGCCAGCGCGAGGTGAT
CGTTTTGGTTTTCGTCCAGAACTTGATGGAATCCGTGCCGTGCTGGTTGAGATCGCCGAAGCTTGAAGCC
TTCCAGCCGCCGAAGGAGTGATAGGCGAGCGGAACCGGGATCGGAACGTTGATGCCGATCATGCCGATAT
TGATACGGCTTGCGAAGTCACGGGCAGCGTCGCCGTCACGGGTGTAGATCGCGACGCCATTGCCATATTC
GTGCTTCATCGGCAGTTCCAGCGCATCTTCGTAGTTCTTGGCACGAACGACGGACAGAACCGGTCCGAAA
ATTTCCGTCTTGTAGATGTCCATGTCGGGGGTGACGTGGTCAAACAGGCAGCCGCCGACGAAATAGCCAT
CCTCATAACCCTGAAGTTTGAAATCACGGCCGTCGACCAGCAGCTTCGCACCCTGCTCGACACCGCTGTC
GATCAGGCCCCTGACGCGCGTCTGGGCTTCCTTGGTGACGAGCGGGCCCATATCGGCCTTGTCGTCTGTG
TAGGGGCCGATTCTGAGGCTTTCGATCTGCGGAATGAGCTTTTCGACAAGACGATTGGCCGTATCTTCAC
CGACCGGAACCGCAACGGAAACGGCCATGCAGCGCTCGCCGGCCGAACCGTAACCAGCGCCCATCAATGC
GTTCACGGCCTGATCGAGATCGGCATCCGGCATGATGATCATGTGGTTCTTCGCGCCGCCGAAGCATTGC
GCGCGCTTGCCGTTCATGGCGGCGGTGCCGTAAACATAGCGGGCGATCGGCGTCGAGCCGACGAAGGAGA
CCGCGCCGATATCCGGGTCGGTAAGGATAGCGTCGACAGCACCCTTGTCGCCGTTGACGACGTTGAGCAT
GCCAGCCGGAAGGCCGGCTTCGATCATCAGTTCGGCAAGCCGGATTGGCAGCGACGGATCGCGCTCGGAA
GGCTTGAGGATGAAGGCATTGCCACAGGCGATCGCCGGCGCGAACATCCACATCGGGATCATGCCGGGGA
AGTTGAACGGGGTGATACCCGCGCCGATGCCGACCGGCTGGCGGATCGAATACATGTCGATGGCAGGGCC
GGCGCCTTCGGTGAACTCACCCTTCTGCAGATGCGGAATGCCGCAGACGAATTCGCAGACTTCGAGGCCG
CGGATGATATCACCCTTGGAATCCTCGACGGTCTTGCCGTGCTCGCTGGAGAGAAGAACCGCAAGCTCGT
TGAGGTCGCGGTTCAGAAGTTCGACGAACTTGAAGAAAACGCGGGCGCGGCGCTGCGGGTTGGTGGCGGC
CCACTTCGGCTGTGCCGCCTTGGCGCTTTCCACGGCGGCGCGCAGCTCGGCGTCGCTTGCAAGCGCGACA
GTTGCCTGCACTTCGCCGGTTGCCGGGTTATAGACATTCGATGTGCGGCCGCTGGCGCCCGGCACATGCT
TGCCATTAATGAAATGACCGATTTCCTTCATGGGTAATCCTCCGCGATTTTTTGATGGGTGCAGCATTGC
ACTTGAATTTGTACAAAGCAATGAACTCGGATAAGAAACCGTTGTGCGTAAATTAAAGTACGATAAGTGT
TTTGAGGCGTTTCCTGATGTCCGATAGCGGCGAGTTCGCCGACCAAAAAGAAAGTCAAAAAATTGGCGAG
CGATGAACCCGTCGTGAGGATGGCTGAAATAGAGATCGATCCGACCCATCTGGAAGCCTATCGCAGATTG
CTTGCAGAGGAAATCGAGGCTTCGGTCCGTCTCGAAAATGGCGTGCTTGCGTTAAACGCTGTGGCGATCA
AAGGCAGCCCGGAAAAGCTTCGCATCCTCGAAGTTTATGCGAACCAGGCGGCATACGAGGCTCATCTGCA
GACGCCGCACTTCCTGAAATACAAGGAGGGTGTGGCGGGAATGGTGACATCGCTCACTTTGATCGAGGTT
GAACCCGTAATGATGCGCAGCAAGCCATGAATTGGGATGACGTCCGCATATTCCTTGCCGTTGCCCGTTC
CGGGCAGATACTCGCCGCATCGAAACGGCTTGGACTCAACCATGCAACGCTTTCGCGGCGATTGACGCTG
CTGGAGCAGGCGCTGAAGACCCAGTTGTTTATCCGTCGGACGAATGGCTGCGAAATGACCGAGGAGGGTC
AGCGGTTTCTGGGTGCCGCCGAGCGCATGGAAACCGAAATGCTGAATGCCCAGGCAAATCTCGGACGGGT
CGATACGGCGGTGGCGGGAACGGTGCGCATCGGCGCGCCAGATGGCCTCGGCGTCTCCTTCCTCGCGCCA
CGGCTCGGCCGGCTGACGGCCCGTTACCCCGACCTGAAAATCCAGCTCGTGCCCGTGCCCCGGTCCTTCT
CTTTGTCGCAGCGCGAGGCCGATATCGCCATCACCATCGAGCGGCCGGAGCAGGGCAGGTTGATGTTTTC
GAAACTGACAGATTATTCGCTGGGCCTCTATGCCTCCGCAGATTATCTGGCCGACCACGGAACGCCTGAC
GATGTCGAGGCGCTGAAGCGTCACCGGCGGATCGGATATGTGGAGGATTTGATCTTTTCACCCTCGCTCA
ATTATACTGGCGAGATCATGCGAGACTGGGACGCGGCCTTCGAAATCTCCAGCGCCACCGGCCAGACGGA
GGCGGTGCGGTCGGGGGCGGGGATCGGCATCCTGCACAATTACATCGCCGGGCAATATCCCGAACTTATG
CGGATCATGCCACATCTCGGTATCAGCCGCTCCTACTGGACGGCCTATCACGAATCCGCCCGCCAGCTGG
TCCGTGTCCGCACGGTCGTCGATTTTCTCCAGGAACTGGTCGCGGAAGAGCGGCGAATCTTCATCTGACA
TCCGCCTGTTGATCTATTAGTACTATTAATTGCTGATGGCAGGTCGTTCCGGGCTTGACAAAGGGCTGCT
GGCTGGACGACCAATGCAGCCATTGGGAGAAATCGGAATCTAACATGTCGACTATGATAAGAAAGCTTTC
GCCGACTGGCCTCGGCGTGGCCGTCATGCTGCTTGGAATGCTGCTTTTTGCATTGAACGACGCCATGGGC
AAATGGCTGGTATCAACCTATAGCCAGGGTCAGGTCATCCTGATCAGAAGTGCGGCAGCACTTGTCATTC
TCGTTCCGATCGTCTGGAGAGCCGGCCTTTCCGGCCTCGTGAATGTCGAGCGGCCCGGCCTGCAGGTCGC
GCGTGTGTTCTTCTCGACGGCCGAACTTTTCTGTTTCTATTTCGCAGTGGCGAGCCTGCCGCTGGCGGAT
GTCATGACCTACTGGCTGGCGGCTCCCATTTATGTGGCCGCTCTGGCGCCGTTTCTGCTCGGAGAAAAGG
TCGGTTGGCGCCGCTGGACGGCCATCGCCATCGGTTTTGTCGGCGTTCTCATCGCGCTCAAACCCAGCTC
GGCAAGCCTCACCTCCGCAGCACTCTTTTCCATTCTCGGCAGCGCGGCCTTCGCCTTTATGATGTTGTCA
GGCCGCCAGCTGCGCAACACGCCGGATACGGTGCTTGCCTTCTGGCAGATCATCGGCGCAGGGCTTGCGG
GCATCGTTGCGGTATTCATGACCCCATCCGGCTGGCTGCCGGTCCAGTCCAGCTTCGACCTGGCGTTTCT
GAGCCTGCTCGGCGTGGTCGCCATGGCGGCGCATGTGCTGGTCAACCGGGCCTTGAAGCTTGCCGACGCC
GCCACCGTCGCGCCGCTGCAATATACCCTGCTGCTCTGGGCGGTCATCTTCGGCTGGCTGTTCTTCAACG
ATGTGCCGCAGACCAGTATCGTTGTCGGTGCAGGCCTAATTGTTTTTTCCGGCCTTTATATTTTCTTCCG
CGAAAATACACTCAAGCGACGCCGCGACGCGGCCGACAGACTGGCTGCGGAGCAGGTTTGATCTTTCTAG
TTAGTCTTGGTCACAATCACGGGACTTGACGAAGGCGTGATCTTCAGGAAGTAAGAGAGGGCCCTGCGAT
AATTTGTCTCGTATGGGCAGAGGAAACAAAGGTGCCGGGCCCCTCTGGCGAGAGTTTTACGGCGCTCTCG
TGATGTCGGTACCGCCTGCAAATTGGCCGGCGGATTAAAAACTATGAAAAACCTGAATGTGCTTCGCGCG
CGTGCTTTTTGCGTGCGGCCTGACGCTCTACGTCGGTCCGCGAACCTGCTCGTCATCGCAGGAGACCGGA
CATGAGCGCCGCCCAGAAAACCACGCTTTCTTACTTCAAATGGGCATTTATCGTCACCGTCGTTGGTCTG
ATCCTCGGCGGTTACCTCGGCTGGGAAATGACCGGCACGATCGGCGGCACAGCGACGATTTTCTTCATCT
GCGCGGTGCTTGCCGTGCTGGAAATCTCGCTGTCCTTCGACAATGCCATCGTCAACGCCAACAAGCTCAA
GGACATGACACCGGTCTGGCAACATCGCTTCCTGACCTGGGGTATTCTCATTGCCGTTTTCGGCATGCGA
ATTGTCTTCCCGTTGCTCATCGTCGTCGTTGCCGCCAATGTCGGCCCCTGGACGGCGCTTGTGATGGCGG
CCACGCAGCCGGAGCGTTATGCGGAAATCATGCGTGACGCCCATCTGCCGATTGCGGCTTTCGGCGGCAC
CTTCCTGATGATGGTTGGTCTCAACTTCTTCTTCGACCATGAAAAGGATGTCCATTGGGTGCGCTGGATC
GAGGAAAAGGCTGCGACCTATTCTTCCGTCAAGGGCATCGAGATTGCCTTCGTTCTTATCGTCATGCTGG
TGTTTTCTCGTATCATCGGTGCCAGTGACAACCCGGAACTCGGTCCGGTCGCTGCCAACACCTTCTTCCA
TTCGGCGATCTGGGGTCTTTTGACCTTCCTGCTGGTGGAAGTTGTCGGTGGTATTCTCGATCGCAGCCAG
GAAATGCTGGAAGGCGCGGCCAAAGGCGGTTTCGGTGCGTTTCTTTATCTCGAAGTGCTGGATGCCAGCT
TCTCCTTTGATGGCGTGATCGGTGCTTTCGCACTGACGCAGAACCTCTTCATCATCGCCATCGGCCTCGG
CATCGGCGCCATGTATGTGCGCTCGATGACGATCATGCTGGTGGAGAAGGGAACGCTGGCCGAATACCGC
TATCTGGAACACGGCGCTTTTTACGCGATCCTGATCCTGTCGGTCATCATGTATGTGCAGACCATGTTCC
ATATACCGGAGGTCATCACCGGTCTTGGTGGCGCGACCCTGATCGGCATTTCGCTCTGGTCATCGATCCG
GCATAACCGGCAACAAAGTGCCGGTACCGCAGATGCGGCGCGCGGTGCGGAAATCTGATCCACAACGATC
CTCGCCTTCCGCCGTGGTGGCGGAAGGCAGTTTTTAAGCATCATATCTCCTGTTGCCTGTTTTTGTCGCT
ATTTTCTCCTTGAGGGAAATTTGCCCATAAAAGCGGATGTTTGTTCCAAGTTATTGTTTTACCTGAATTT
TGTGCGTTGCAATAAAACTGGCACGCTTCCTGCATCTCATCTGGCAAGTCCAGAGGGGACGTAAAAGCCC
GGAAAACCGGTCTATAACGCCGCCGCGCCGCGCGATCTTTAAAGGTCTGCGCCGCGCGGCGGTTTTGTTT
GTGCGGTTGGTTCTTGAGTTTTCCATTGCGTTGGATGAAAACAGTGGAACAACGACGGGAAGGGTCACCT
GCTTGCCTGCACAATTGTCACCCACGGAGGCCTTGGGCCTCTGGCACCGTGTATCCACGGCGCAGGTCAT
TGACGATCAGCCGGATTTGACCTTGCGTCAGACGGCCATTCTGCTGCAGATTTATCTCGTGCCGCCGCCG
CATACCGTTCGGGGTCTCGCCGCCATGCTGGGGGTCACCAAACCGGTCATCACCCGCGCACTCGACAGTC
TAGGCGCGCTGGGATTGGTCGACCGGGTTCGGGATGAGCGGGACAGGCGCAATGTCGTGATAAAACGCAC
CGTGGCCGGTGCGCTTTATCTGGAAAAATTCGGCGATCTGATTATTGATCAGGCGCGCAAGATCTAACCC
CTGGATGCGAAACCCATGATGCTCGACCGCCGCCTGAATGTCTTCCGCCCCGATCTCGCCGATGCGAAAC
TGCAGGGTGTGGTAGAGGCCGAACGTTTCGTCAGCGGTTCGCCCGCACAGGTCACCGCACCGGTCATTGG
CCTGCGGCCGACCCCCGATCTCGCCACCGGTATAGACACCGAGCTGCTCTGCGGCGAAACGGTGCGCGTT
TTCGACAGGGCAAATGGCTGGGCCTGGGTGCAGGCGGATGTGGATGGCTATGCCGGTTATGTGCCGGAAA
CGGCGATCGGCAATGTTGTCGCCGCCACGCATCAGATCATCGCACCGCGCACATTCCTTTATCCTTCGGC
CGAGTTGCGCAAACCGCCGGTCGCGGCGCTATCCATGGGCAGCCTGATCCGTATCGTCGGTGAGGCGGAG
ACCCGCGGCACCCGCTACCTGATGACCGAAAAAGGCGAGGGCATCATTGCCGCCCATTGCCGGGCCTTGG
ATGCGGCACTTGAAGAAGACTATGTGGCGGTGGCTCTGCGTTTTATCGAGACACCCTACCTCTGGGGCGG
GCGCTCCGGCTTCGGTATCGATTGTTCCGGCCTCGTGCAGCTTTCCATGGCGATGACCGGCCGCCGGGTT
CTGCGCGACACGGATATGCAGGTGAAGTCGCTGGGCGTGGAAATCGAGCGTGATGAGTTGCGTCGCGGCG
ATTTCGTCTTCTGGAAGGGCCATGTCGGCCTCATGGAAAACGAGGAAACGTTGCTGCATGCCAATGGCCA
CACGATGAATGTCGCCCGCGAAAATCTCGATGCGGCCATCGAGCGCATCGGCTGGCTTTATGAAAAGCCG
ACGGCTTTCCGCCGCCGGGAAGGCTGAGACGGCGGCTTTCACGACATTGTGCCCGCCCGGCCCTTTGTGC
GAGAGCCCCCGACGGCCTACATCGGTTGGATGATGGTACGGGATTGGCACGGATGAAGACACGAACGGCG
ACACGACTGGCAGCGATCCTCACGGCGGCCTTGCTGAACACATCGGCCGAGGCGCAGACCGTTTTCCAGA
ATGGTTTTGCCCCTGCGCCGGATGCTTATGCAAACCTGCCCGGCGTCAAGGACCCGCGAACGCTGCAGCC
CAAGGTCCGTTATAACTGCCATAGCGAACTCGGCGTGACGGGATACTCCCGAGGTCCCTACCGGGATGTT
TTCGGCAGCCGTGGGCTTCCTGTTCAGGGGTATCGCTGCACCGATGAAAACGGCATTTCCAGTTTCGGTG
GTAAAAATCCCATCTCCAAGGACTGGTATCCCGGTATCAACCCTGTCGATCCGACCTTCTGAAGCGGTTT
TGCCCAGCTGCGTTTGCGGAAAATCGTCCATCAGGAATGAGAGGAACCATTTGCCGCTGCCGGCGCTCTG
GACTTGTCGTCGCTTTTTCAGATAAATCTTCTGCGTGACAGGTTGATACCTGCCGGGGTGCGGAGTGACA
TCGGCTATTTTTTGACCTTTGGCCGATATTGGGGAATGCAAGTATGACGAAGACCGATATAGCCACCCGT
GTCCACAATCATACTTGGAAGCTAGACCCGATCGTCCGCAGCCTGATTGATACAGATTTCTACAAGCTGT
TGATGTTGCAGATGATCTGGAAACTCTATCCGGAAGTCGACGCGACGTTTTCCCTGATCAACCGCACCAA
GACTGTGCGGCTGGCGGAAGAGATCGACGAGATGGAACTGCGCGAGCAGCTCGATCATGCGCGCACCCTG
CGTCTCTCCAAAAAGGAAAATATCTGGCTTGCGGGTAATACGTTTTACGGCCGCTCGCAGATTTTCGAGC
CGGAATTTCTCTCCTGGCTTTCCAGCTATCAATTGCCGGAATACGAGCTTTTCAAGCGCGACGGGCAATA
TGAGCTGAATTTCCATGGCCGCTGGATGGACACGACACTCTGGGAAATCCCGGCGCTGTCTATCATCAAC
GAGCTGCGCTCGCGCAGCGCCATGCGTTCGCTCGGTTATTTCACGCTGGACGTGCTTTATGCCCGCGCCA
AGGCCAAGATGTGGGAAAAGGTCGAGCGGTTGCGTGAACTGCCGGGGCTGCGCATTTCCGATTTCGGCAC
CCGCCGCCGCCATAGCTTCCTGTGGCAGCGCTGGTGCGTCGAGGCGCTGAAGGAAGGCATCGGCCCTGCC
TTTACCGGCACGAGCAATGTCCTGCTCGCCATGGATTCCGACCTCGAAGCCGTCGGCACCAACGCGCATG
AGTTACCGATGGTGGTTGCCGCACTGGCGCAGACGAACGAGGAACTGGCCGCCGCCCCCTATCAGGTTCT
AAAGGACTGGAACCGGCTTTATGGCGGTAACCTGCTGATCGTGCTGCCGGACGCCTTTGGCACGGCGGCG
TTTCTTCGCAATGCGCCGGAATGGGTGGCTGACTGGACGGGCTTTCGCCCCGACAGCGCGCCGCCCATTG
AAGGCGGTGAAAAGATTATCGAGTGGTGGCGGAAGATGGGCCGCGACCCGCGCACGAAGATGCTGATCTT
CTCAGATGGTCTCGATGTCGATGCCATCGTCGATACCTACAGGCATTTTGAAGGCCGCGTCCGTATGAGC
TTCGGCTGGGGCACCAACCTCACCAATGATTTTGCCGGCTGCGCGCCGAAGACCATTGCCAGCCTCAAGC
CGATTTCCATCGTCTGCAAGGTGAGCGATGCCAATGGCCGCCCAGCGGTGAAGCTCTCGGACAATCCGCA
AAAAGCCACTGGCGATCCGGCCGAAGTGGAACGGTATCTGAAGTTCTTCGGCGAGGAAGACCACAAGGAA
CAGAAGGTTCTGGTGTAAGGCAACCGGGCGCTCCCGTTAAGGAAGCGCCCTTCAAATCTGTTCTCGATTC
ACCAGACTACTTCGCGAATTGATGTGCGATGTAATGGAAGAGCGCGCGGATACCCTGTGCTTCCCCGCCA
ATCGACGAATGGTGACGCTCACTCAGCGACCAGCCGTAGATGTCGAAATGCGCCCAGCGCTTGGTATTGG
TGACAAAGCGCTTCAGGAACAGGGCAGCGGTGATCGATCCGCCCATGCCGCCTGAAGGCGCATTGGTGAT
ATCGGCTGCGCGCGAGCGGATATCCTTGTCATATCCCATGTAAAGCGGCATGCGCCACAGCGGGTCATCC
GTATCGATGCTGGCTTCCGCGATATCATGCGCCAGATCCGCGTCATCTGTGTAGAAGGGCGGCAGATCGG
GACCCAGCGCCACACGCGCGGCACCCGTCAGCGTTGCCATGTCGATCATCAGGTCCGGCGCATCCTCATC
GGCATAAGCGAGCGCATCCGCCAGAACGAGACGACCCTCCGCATCGGTATTGTCGATCTGTACCGTCAGC
CCCTTTCGGCTTTTATAGATATCGCCAGGACGGAAGGCATTGGCGGAAATGGAGTTCTCGACCGCCGGCA
CGAGAACGCGCAGATCGACCGGCAGCTTTGCATCCATGATCATCAGCGCAAGGCCGAGAACATTGGCGGC
GCCACCCATATCCTTCTTCATCAATGCCATGGAGGCCGCAGGCTTGATGTCGAGACCGCCGGTGTCGAAG
CAGACGCCCTTGCCCACCAGTGTCAGTCGCGGATTGCCTTTTTTGCCCCAGTTCATCTCCAGAAGGCGCG
GTGCGCTCTCACTGGCGCGGCCAACGGCATGGATGAGCGGGAAGTTTTCTTTAAGCAGATCATCGCCCGT
CGTAACGTTCACCTTGGCCTTGTAGTGGGCGGCAAGCGCTCGGAAGGCAATCTCGAGCTCGTCCGGCCCC
ATGTCATTGGCCGGAACATTGATGAGGTCGCGCGCAAGGAAGACACCTGCCAGAACGCGCTTGATCTCGC
CATCTTCAGCGTCCTGCGGAATGAGAAGCTTTGCCCCGCTGGTCTTGGTGGTCTTGTATTTGTCGAAGCG
GTAGCTGCCGAGGCCGAAACCGAGCGCGAGGCGATTGGCCGTCAGGGGCGCGGTTTCGATGTGCCACTCG
CCCTCCGGCAGCTCACGGGCGAGTTTCCCGGTGATGAAGGGAACTTCGGAAGGATTGCCACCAAGGCCGA
GCAGCACACCGCCCAGCGATCCATCAGAGGAGGGAACGAGCAGGACGGCGCCGGCTTCCGCCTTGAACCC
CGCCTTTTTCGCCCAGTCCAGAGCGACCGGGTCTATGGCACCCTGTTCGATATGGGCTGGCGTGACGGCA
AAAACCGGCAATGTGCTGCCGGCCTTCGAGCTGAAAGGGGTGGGGCGTTCGATGAACTGATAGGGCGCCA
TGGTATGCTTCCGTAAATGTCGAGAATCGGTGCGATTAACGCTCTGTTAGGGTTAACAGATTATTGCTTA
AGCGAAAGTTGCGTCATGTGAGTCTGTCGTGTGTCGGGCGCAAGATCGATCATTCTCGGGCGGGGGCGCT
GCCATGACTGCATTTTCTTTGGGTGAGACACGCCGGACAGGGTTGTTGCGGGGTGCATGTCTTGCAGCGC
TGGTTTTGGCTGTTTCCGGATGCGCGAGCACCAACAAGCCGGATCGCATGTCCACCGGCTCCATTCCCGC
CGCCACGCGTTCTTATGACCACCTGAACATGGAGCAGCTTCGGCAGGCGGAAGAGACCGCCGGCAAAGCC
TATGAACGTAACCCCAAGGACAGGTCCGTCGGCATGAATTATGCCAGCGTGCTGATGATGACCGGCAAGA
ATACGCAGGCTCTCGCCGTCATGCAGCAGATCGCCATTGCCAATCCGGCCGACCGTGAAGTGCTTGCAGC
CTATGGCAAGTCGCAGGCGGCTGCCGGCCAGCTGGAGCAGGCGCTTTCGACCATCCAGCGCGCACAGACG
CCTGATCGTCCCGACTGGCGGCTCTACTCCGCCGAGGGTGCGGTGCTCGACCAGCTTGGACGGTCGAACG
AGGCGCGTTCCAGATATCGTCAGGCGCTTGACCTCAAGCCGAATGATCCGAGCGTCCTGTCCAATCTCGG
CATGTCCTATGTCCTGTCGAGCGATCCACGCACCGCTGAAACCTATCTGCAATCGGCCATTTCCCAGCCG
GGCGCCGATAGCCGCGTCCGCCAGAACCTTGCACTCGTGGTCGGACTCCAGGGCCGCTTTGCTGAAGCCG
AACGAATTGCGGTTCAGGAGCTCTCTGCTCAGCAGGCGCAGGCTAACCTGACTTATCTGCGTGCGATGCT
TTCTCAGCAGAACTCTTGGCAGCAGCTGGCGAAGAAAGACCGCAAGCCGGCTGGTTGATGGGTTTTCTGA
AACATTTGTAGTGCGGCCCGGCAGATAAATGATTGCTGCTGTGCGTAAACGTCAGAACGTATCGGCAACG
CGAATGCCAGCTGGCCCGAGAATGACCGCGATTAGGACCGGCAGGAAAAATATGATCATCGGCACGGTCA
GTTTCGGCGGCAAAGCGGCAGCCTTTTTCTCGGCCTCATTCATGCGCTCGTCGCGGCCTTCCTGCGCAAG
AACACGCAGCGCCTGAGCGAGCGGGGTTCCATACCGTTCTGCCTGGATAAGAGCCTGCACCACACTTTTG
ACGCCGTCCAGCTGGGTACGCATACCGAAATTCTCAAGAGCCGTGCGCCTGTCCTGGAGGAAAGACAGTT
CGGCCGTCGTCAGGATCATCTCCTCCGCCAGTTCAGGCGATTGCTCACCCATTTCCTCCGCCACACGACG
CATTGCCGATTCCATTGACACGCCAGATTCGATGCAGATCAGCATCAGATCGAGCGCATCCGGCCATGCC
CGCTTGATAGAGGCCTGCCGCTTGGTCATGCGGTTAGAGACATAGATATTGGGGGCGTAAAAACCGATAT
AGCCGAAAACAAGCACGGCCATCAGCCGAACGACAAAAGCCTTGTCAGCCAGGTTTCCGAGCACGAAAAC
CCAAGTGAATGCCACCGCCAGGAAAATGAACGGCAAGACGAACCGGGCGGCAAGAAATGTATTGAGCGCA
TTCTGTGAACGGAAACCGGCGGCACGCAGCTTGTTCATCGTGTTCTGGTCGGCAAGCGCTTCCCGAAGAT
TGAATTTTTCCACGATGCGCCGCGCGGATTTATTATTGTTGCCGCGAAGGGATGTTCTGCCGTCGCGGGT
CACAGTCGCCAGGCGCTCGCGTTCGCGGCTGCGAATGAGTTCCCGTTCAGACGAAACGGCTTTCATGCGC
TTGGCGAGGTTTTTCCGCTCCAGGAAAGGCATGATCAGCGTATAGAGGGTCGCGAAAACCGCGAGCGTCA
CGAGAATGGCTATGATCGTCTGCGGATCCGTCAGGCGGGAAAAAAGATCTCCTGTCATCGTCGCCTCTCA
AATATCGAAGTTGATCATTTGACGCATAATGAAAATCCCGATGAGCATCCATATTGCGGATGCACCCAGA
ATGAGGTGTCCGCGCGTATCCGTGAAAAGTATCGAGAGGTAGTCCGGCGACGTGAAATGCACCAGCAGCA
TCACGATGAAAGGCAGTGCGCCAATGATGACGGCGGACGCTTTCGCCTCCATCGACAGGGCATTCACCTT
GGCGCGCATCTTTCTACGATCTCGCAACACCCTCGAGAGGTTAGACAATGCCTCCGAAAGGTTGCCGCCT
GCCTGTGCCTGGATGTTGATGACGATGCTGAAGAAGCTGACTTCGAAAAGCGGCATGGTCAGCATCATGC
GCTCGATTCCCTGGGGAATGCCGATGCCGACCTGCTGCGCATCGACAACCCGCTGGAACTCCGTTTTTAC
CGGTTCCTGGCCGTCTGAGGCGATCAGTCGTACCGCATCGTTCAGCGGCAAACCTGATTTGATCGAGCGG
CACATGACATCAAGCGCATTGGGAAACTCCTCAAGAAATTTTTTCTGCCGGCGTTTGAGGAGAAATGCCA
ATACCCAGCGCGGCAGTCCCAAAGCCGCGACGACGGCTATCGGGAGGGCGGTCAACAAGGACAGACCATA
GATAAGTGAGATGAAAGCGGCACAAGCCGCCGCGCCGGCGCTCAGAAGGTGGAATTGCCGAACGGAAATT
GTGAGCCCTGCCTGCACGAGTTTATCGCGCAGGCTGACATTCTTTGCTTTTTTTGCCTTCTCATTCTGTT
TCTTTTCCATGTCCCGCAGGCTGTCCTGCATGGATTTGCGGCGCTTGCTGAGTTCCTGGACCCGGTCGCG
CGCAGCCTTGATATTTGTATGATCCGTCTCTGCGGCCTGCACGCGCTTGAAGCGGCTGGTGGTCTTTTTC
TCGACCTCTATCTGCTGGAAAAGAAAGGCATAGGCGAGCGCTCCTGCCGATATGGCGACGAGTACGGCCA
GTAACACTATTGTCGGGTCCATGGCGGTCGCTTTCCTTAGGATGACTTTTCCATCTCATCGAGCGCGGCC
GCCAGACGTTTATCTTCGCCGTAATACCGTGCACGATCCCAGAAATGCGGCTTGCTGATACCGGTCGATA
CATGCCTGCCGATCAGCCTGCCCTGCGCATCTTCGCCTTCGATCTCATATCGCATCAGATCCTGGGTGAC
GATGACATCGCCTTCCATGCCGATCACTTCGGTGATCTGCGTTATCCGCCGCGACCCGTCGCGCAGGCGG
GCCGCCTGAATGACGACATCGATCGAGCCTGAGATGATTTCGCGCACGGTCTTGGCCGGCAGCGTGAATC
CGCCCATGGCGATCATCGATTCGATACGGCTGAGGCATTCACGCGGCGTATTGGCGTGCAGTGTTCCCAT
CGAGCCGTCATGGCCGGTGTTCATGGCCTGAAGCAGGTCAAAAACCTCCGGTCCGCGCACTTCGCCGACG
ACGATACGCTCAGGCCGCATACGAAGGCAGTTCTTGACGAGATCGCGCATGGTGATTTCGCCTTCGCCCT
CGATATTCGGCGGACGCGTTTCAAGCCTCACCACGTGCGGCTGCTGAAGCTGCAATTCTGCGGTGTCTTC
ACAGGTGATGACGCGTTCATCCTTGTCGATGAAGCTCGTCAGGCAATTGAGGAGCGTCGTCTTGCCCGAG
CCGGTGCCGCCAGAGATGACGACATTGCAACGAACGCGACCGATGATCTTGAGCAATGTCGCGCCTTCGG
GCGTGATCGCTCCGAAACGCACGAGCTGGTCGAGCGTCAGCTTGTCCCTCTTGAATTTTCGGATCGTCAG
TGCAGGTCCGTCGATGGCGAGCGGTGGTGCAATGACGTTGACACGCGATCCGTCCGGCAGGCGGGCGTCG
CATATCGGGCTCGATTCATCCACGCGTCTGCCTACCTGGCTGACGATGCGCTGGCAGATGGAGAGCAACT
GCGCATTGTCGCGAAAGCGAATATCGGATTCGATAGTCTTGCCGCCGACTTCGATAAAGGTCTGACCGGA
ACCATTGACCATGATATCGGCAATGTCGTCGCGCGCGAGAAGCGGCTCCAGCGGCCCGTAGCCCAAGACG
TCGTTGCAGATGTCCTCGAGCAGTTCTTCCTGCTCGGCAATCGACATGGCGAAATTTTTGATCGTGATGA
TATCGTTGACGATATCGCGAATTTCCTCGCGCGCGCTTTCGGCGTCGAGCTTGGCGAGCTGCGAAAGGTC
GATGGTATCGATGAGGGCGGAAAATACCTGGCTTTTGGTATTGTAATAGTCTTCCGTGCGGGCGCGTTTT
TTCTGTGAGAGTGGTGCGCCCGTCGTCACCTGGCGGGTGACGGGTGATTGGCCGGGCTCGAGCGTATCAG
TGGCAGGAGAGCGAGGCTCAGACGCTGTCGCCACCTGCATGGATACCGCAGGTGCAACAGGTTCCAGCTT
CGTGCTTCTGGCTGGGCCTTCAGGCCCGCGTTTTCCGAACATCGGCTTTTCCGTCTAAGGGCGCAGGCAG
AAGGCCTACTTGCGCTTGAGAATATTCTTCAGTTTTTCCAGACCGCCGCGCCGGTTTTTGCGCAGCACGG
AGCGGCCTGTGATGGTGTGTGCGATCTGCGAGAAGGTTTCCGCAGTCTGGGATTTTTCGTCCATCTCGCT
GATCATACGGCCGCTATTGGCGGCATTTCCGAACAATTGTGCGTCGAAGGGGATGATCGCGATCGGCTCG
ATTTCCAAGGGCTCAAGAAAATCCGCCGGCGTAATTTCCGGACGTTTCGGCATACCGACCTGATTGAGAA
CGAGATGCGGTAACTTGTCGTTGGGTCTGAGCTTGATCAGCGCATCAAAGAGGTTCTTCGTGTTGCGTAG
ATTGGCAAGATCGGGAACCGCCGTAATGACCACCTCGTCGGCTTCCGCAAGGACTGCCCGGGTCCAGTCG
CACCATTGGTGGGGAAGATCGAGAACAGCAACGGGTGCGCTTCGCTGCAAGACCTCGAGGATCGGCAGAA
ACGCCTGACGATCGAGATCATAGGTCCTGTCGAGAAGAGACGGTGCTGCCAGGAGCGACAGGTGGTCGGA
ACATTTCGTCAGAAGGCGGTCGAGAAAAACCTCGTCCAGTCGCTCCGGTGAAAAGACAGCTTCAGCCATG
CCCTGGGCGGGATCCTGATCGAAATCGATATTGGCCGTTCCATAGGCAAGATCCATATCCGCCAGAATGG
TTTCCGTGGAGAAGAGGCTAGAAATGCCAAAAGCGCAATTATGCGCGATGGTGGAGGAACCCACGCCGCC
TTTGGCGCCGATGAAGGCGATGTTGCGGCCGAGCGGTTCGGCTTCCGGATCGACGAAGATCGCGGCGATC
GAACCGAGCAGATCGGCCATGTTGACCGGTGCAACGAGATATTCGGAAATGCCGTTGCGGATGAGATCGC
GATAAAGCGTGATGTCGTTGTGACGGCCGATAATGATGACGCGGGTGGAGGGATCACACACTTCCGCCAG
CGGCGCGAGATCGTTCAGCAGTGATGCAGTCGCGCTTGCCGTTTCGAGAATGATGAGATTAGGCGTGGGC
GATGCGGAAAACATCGTCGCCGCCGCATTGATATCACCTTTCGTCACCCGCAGGGTAACCCTGCTCAAGC
GCCTGTCGCTCGACAGAGCTTCCATGACGGCCTGCATAGTGTCGCTGACGCAGAAGGCATGGATGGAGAT
ACGCGGCAGGGGCCGCAGGCGATCCATATCCGAAGCGCGCAGCGGCGGTTCGGCTTCCGCGCCGCCGCTC
AGCTTGATGTCGTATTCTACAGCGCTCATCGTTTTTCCTGCCGTGAGAAATGGTGGACCTGCATCAGTTT
GTCGGTGCCGTCGCAGTACCGCTGCGATAGGTGTCGATGACCACCGCCCGGCGTTCGGCATCAATTGGGC
TCATGCCGCGCGGGCCGACCAGATCCATGGGATTGGCGATCTGCGCTGCCAGATTGCTCTGTGAGGCGCA
TCCGAAGTTGTACCAGTTCTTGTTTGCGAAGGTATTGTCCGAAAGATCCTCAGGCCACTGGCCGCATTGG
CCGGTCATCGCGGTAACGGCGACATAGCTCAGGCGGATGGGAGCGGAGTCGCCATTCGGAGAAGCGGCAT
AGCGCGTTTCCATGATCTTGCCTTGAGCCACACCCGCGCCGGAAAGCGTGGAGCGAATCTGTTTCGCCAT
TCTCGCTGCCGTTGCGGAATTGGGCGATCCCGAAGGCATCTGAATGTTGACGATACCCGTCGACATCGAC
GCATAATTCTGGGCGAAACCACGGACATTGTCTGCCATGGCCGTGGTCAACCGGCTGTCGCCTGCCGAAA
CCGGAATATCAAGCGAATGCTCGGCTTCCGACAAGGTGATAGGGTGGCGCGTGCGATAATCGTCGGGAAT
GGCGTTGGTGGTCATTGGGTCGCGTGCGCAGCCCTGCAGCAGGCCGGCAGCAAGCGCGGCAACGGCGATG
AGGCCAGCCCTTCTTCCGGGCAGCTGGAGGGAAAAGGTGGAAGAGTTTTCCTGCATGACGTTTCCTGCCC
GGATCGGGCTCGCTGTGGAGAGGGAACTGGGTGCGCGCGTCGTCATTTGTAGATGAACCCCACTGATCCC
TGATAGGGAGCCGCCTGAACCTGATCCTTGCGGCCATAGACCTTGTTGACGCGGTTCATGAAATACATCG
CCGCATCGTTTTCCGGGTTGAAGTTGTCATCCGGCCGGGCGATCTGGTTGCGGGCAACGGGACGCACCAG
ATAGGGCGTCGCGATGATGACAAGTTCCGTTTCGTTGCGCAGGAACTCCTTGCTGCGGAAAAGCGTGCCA
AAGATCGGGATTTTTGACATGCCGGGAAGCCCGGACATCGCCTGCCGCACATTATCCTGGACAAGACCCG
CAATCACGATCGATCCGCCGGAGGGAAGCTCAACCGTTGTGGAGGTCTCGCGCTTGCGCACCGACATGTA
GGTCGAGCCGGGGATCGTTCGACCCCCATTTCCGGTTACAACGTTGCCTTCATAGGTAGGCTCGGAAACA
TTGGTCTCAATCTTGAGACTGATGCGGCCGGGTGAAAGCACGACAGGCTTGAAGTTCAAAGTGATGCCAT
AGTCGACTGTATTGGTCGTTCGTGTAATCGTCGGCCGTCCGGTTTCCTTGTCGATGTCGACTTCCTGCTC
TGCGGCAAGCCTGAAATCACCTCCGACATAGAACTTCGCCTGCTCTCCGGAAATAGCAGTCAGGCTCGGC
TCCGCCAATGTGCGCATGACGCCAGCCTGCTCCATGGCATTGAGATAAGAAGCAAATCTGAGGGAGCCCG
AGCCAATTGCGCCGCTTGCAATCCTCGACGCGCCATCGATCGCATTGCCAAGATTAGACGGATTTGCAAA
TTCGAACCCATTGCCGCTTGTCGAGCTGCTGATCGAGCCGTTGAAACCGAGCTGTTTCAAAACCTGCCTG
CTGACTTCCGCAACAGTGACTTTCAGCGTCACCTGATCTTCGCCTTCAATCGTCAGCATGTTGACGATTT
GCGATACCTGTCGGCGCTCGGCAAAAATTGCCGCATCGCCGCCATTGTTGCCGCCCGTGAGCGATATGTT
GCGTGTGGTGGCCTCGCCGCCCTTCAGAAAGGCGTCGGCAAGTTGCACCGCGCGTGCGGAATCCTGCGGC
GTGCGCACCGATCCCGTGAGAACGATGTTGTCCGAGACGATTTCCACCTTGATGTCCGACTCGGGAATAA
AGCGGCGGATATTCGCCTCCAGCCCCGAAATGTCGCGCTCAACCTCGAGATCGAGGCTGACGATTTCCCG
ACCACCATCACCAAAAATGAAGATGTTGGTCTGTCCCACCATTTTCCCGAAAAGGTAGATGCGTCTCGAT
GTTCGGGTCACAGCGTCGGCAAGGCTCGGGTCGGCAACGAGAATGTCGTGCGCATCTTCCGGCAGGTCGA
TGACGAGCGCCTTGTTCAGCCCGAGTTTAAGGCGCTTGCGAATGCCCGTGCCACTTTCGGTGATCCGAAC
GATGCTTGCGCTTTGCGCTTCCGCCTCGCTGGTGCGCAGAAAATCGGGAGAATGCCGGCCGGGAACGCCT
GAAAAAGTCAGGCAGAATGCAAGCCCGCCTGCCATCGACGAGCGCAGATGGTGTTTGAAACGTTTTGTCA
TGAGCCCCCCGGTCATTGTGAGGCTCCTTGACCGCTCTTCACGATCGAGCCGGATTTGATCACCTGAATT
TCCGGCTGGCCGGAACTTCCGCTGAGAAGATGGCCGGCCGAAAGCGTATCGTTTTCCTGCGCATCTGCGA
CTGAACGCAAGGCGAGCGTGAGACGGTCCGCCATCTGTTGCGCCACGGTTATGATCTTTGCCTGTTCGGG
GGTCAGTTCGAGCGTCGCGGTAGCGCCGACCACGGCCGCTATGCCGTCTTCGCCTTCCTTGATCTGCTGG
TCGATCGCCAGAACACGGACGTTGTTCAAAACATTTTCGGTCAGGAAGTTACCATTCTCGCCCTTGCGGA
CCATGATGACATCAACCCGGTCGTTCGGCAGTACGAAGCCACCCGCACCGGTCGAGACGGAAATCTCGGT
AGCGACGGCGCGTTTGCCGGCGGGCAAAAGCGAAGACATGATGCGGGTGCTGGAATCGACCACTTTTTCC
GGCCGGATCGGCTCACCTTCGAACAGGGGCAACCGCACGACCGTGCCCGCGAGCTCGGTGATGGCGTCGG
GCCTTTTCGCTTGCGTTATGAAACTGTCGACCACATTGCCCTGTGGCCAGGGTGTCCAGCGCATGGAGCT
GTCGTTCAGACGGCTGCCGACGGGCAGATTGACGGAAGAGATGAGAACGTTGACCGTCGGTTCTTTCTGG
ATAATCGTTTCCGCTTTTTCGATAACCTGCTTCGCGCCGGAAATCTGCATGGCGACAAGGCCGGCAAGAC
CGGCGGCCACCAGGGCAACGGAAAGAATGACGATACGCGACGGTTTCATGCTCGATCCTTGAGGGAATCA
GATTCTTCTTCCCTTAGGATGGCGCTTGATTGGTATATTTATGGTTAATATTGTCCTGAAGTATGTGGTT
AACAAACTTCTAATCGCTGGATAAAAATAAGAATTTTCGGAATTATAAAATACTGGCGATCGCTGCTTTG
ACGAGAGGAGCTTCGCCATAGGTTAGAAGCCCCGCAATCGCGATACCAATTCCGTAGGGAATTTTCTGCG
CAACCATCAGGGAATCGGGAATGGGAATTCCGAAAGCCATGATTTCCTGTGACCGAGATCGCAGAAGCAG
GATGCCGACTGTTAATGCTCCGCCGACCAGTGTTACGGCAAGTAGAAACTCTACCAGAGAAATGTTGAAA
CCGTACCACACTGCCGCTCCAGTTAAGAGCTTAGCATCGCCTCCGCCCATGACATTGGCGGCAAAAAGCG
CGAAACAGCCAAGAAATACAATCAGTCCGCCCGCTAAACTCAAACCAAATGTCTGAAAATCCATTCCCGC
GAAGGGAGCGATAAAAGCGAAAGACAATAAAAGCACGACGGTTATCACGTTAGGGATCGTCATGCTGAAA
AGGTCATTTAAAGCAGCAAAACAAAGGCAAAGCGGAAGAATAAGAAAAATTGCCGCGACAATCATAAATA
GCCTACCTTCGTTGACCTAGTGCTGCCGGCCACGCGAAAATGCAGGCAACGTCCGCACTTGTGTGGGGTC
GTCACCTGCACGATGCTTTTCAATGATCAGACGCCGCCGGTCGAAGCCTTGGAGTCCGTGAACGACTTGC
CAATAAAGGTAAATGTGTCCTTGAGCTTGCCGCCGAGCGTTGAAGCGCCGCCGATGATGGCGACAGAAAT
GAGGGCAGCGATCAAGCCGTATTCGATGGCGGTCGCGCCGGATTCGTCCTTGAGGAAACGAGCGAAAATC
TTGGTCATGAGGTCTCTCCTAAATCTTGTTTGGTTCAGCACGCCGACAACTGTTCTCCGTTGTTCGGTTG
CGTTCAAACTACAGCCGAGCGATTTCCAAGCGCTTAAAAAAAACGATTAACTCAAAGTAAACGGAAGGAT
GAGTTCCTCTTGGTAAATAAAAATTAAAAGTATTTTCTGCATTTTTATATTTGCGGATAAATAAGTGTAT
TTTAAGCCTTATCACTTTTCTCTTTTTTAGAAGTGCCGTTTCATGGAGACGCACATGTTCAGTTTTGAGG
CGATTGAAGAGTGATGAAAATACCATCTCGTTACACGTGACGATCATCCGCATTGCGGATTCGTGCCATT
TAACGCTTCATTCACTAAAACCGCGCATTCTGTGGCGCAATAAACTGTGCTGATAGTAAGCAAGGGCCAA
ACGCGTGTCATCCGGAAAACTGGCGAAAATCATGGTCGGCTTGTCCGTCTTCCTCGGGGCTGCGGCGCAG
CCGGTTTTTGCCCAGGACGATATATTGCGCGTTTCGATGAATCACGCCCGCGTTCTCCGCCTCGACCGTC
CCGTGAGCAAGGTTATCGTCGGAAACTCCAAGGTCGCTGATGCCACGGTCGCTGATGCAACGACCATCGT
TCTAACCGGGCGCAGTTTTGGCACGACCAATCTTGTGCTTCTTGATGCCGAAGGCAATCCCATCGTGGAT
GAGCGCATTCTCGTCTCCATCGACGAGGGTAATACGGTTCGTGTATTCCGCCAGACGGAGCGCACGGTGC
TGTCCTGTACGCCGAATTGCGAACAGCATTCGCAAAATAGCGGCGACAAGGACGCTCAGCCCTGACAGGG
CACTTTTTGCATCATTCTGACATGATAGCAGGCCTTCCGATGGAAACGGAAGTCGCTCGTCTTCAGCTTT
TCTGAACTTGAAAAAGACGAAAAAAGAAACATGCTTCCCGGCGTTTGCCGGTCGGCTATATGTTGCTTTT
TTTCGGATAAGTATTTGATCTGGCTAAGATCAAAAATGGAATGGTGCCCAGAAGAGGACTCGAACCTCCA
CACCCTTTCGAGTACCAGCACCTGAAGCTGGCGCGTCTACCAATTCCGCCATCTGGGCGACGGAGAGCGA
TGTACGAGGGCAGCCGCCCGGTGTCAACAGACTTTTTGAACTTTTATGACGATCATTGATTTTAAAGGGA
AAAAACTTAATCCGGGCTGTTGAAACATGTCGCCGGGTCAGGTGTCGAGGCCCTCGTGCTTCGTTCTGTC
GACATGACCGAGGTCACGCTCCGGATCGATGAGGTCACGGATTCTCTGCTTGAGTTCTTTTGGACCGGGA
AAACCGCCATCGCGTTTGCGTTCCCATATAATCGTCCCATCAACGGTGATCTCAAACAGACCGCCGGTCG
AGGGAATGAGACTGACTTCGCCGATATCAGACGCGAAGGTTTGCAGGATTTCCTGCGCCATCCAGCCCGC
GCGCAGCAGCCAGTTGCATTGTGTGCAGTAGCGAATGGCTATGCGGGGTTTGGTCTCGGTCATCCCTAAA
TCTCCTTCAGCGCAATGATGCTCACGATAATGTCAACTATAACACTCATGTTTTTACCGGGCGCGTGCTT
GTTCTTATCATGTGGCTTTGCCAACAGAGAAGCTGTCGAAGGCTGAAACGTGGAGATCCTATGGCCCAGT
TCGAGAATAATCGTCAGCGTCTTTTCGTTCCGGCGGTCGCGCCGCTTTATAATTCGACCCATGATCTGGT
GGAGACCATTCTGCGCGTCGCGGCCGGGCTTCTTCTGGTGACCCATGGGTTTGGCAAGATCGTCAATCCT
TTCGGCGCCGTCGGCATGGTGGAGAGCCTTGGCTTTCACCCAGGCGTCTTCTGGTCACCGCTGCTTGCCG
CCACGGAATTTTTCGGCGGCATTCTTGTCGCCATCGGCCTGTTCACGCGGCCAGCATCTTTCGCGGCCAT
GATCGTGCTATTGGTCACGGTCTATTTTCACGGCATCGTAAAGGCGGAAGGCTTGGGCGGTGCGGAAAAA
TCGATTCTCTGGGCTGCGATTTTCCTGTTCTTCGCCGTGCGCGGCGGCAACCGTCATTCGGTGGACGCCA
AGCTGACGCGTGAATTCTGAGGCTTAAAACGCCGCGCCGTCCGCTACCGCCTCAAAGACGATGCCGCGCT
CTTGAAAATCGTTTTTTCCCGTGGTGAAGCTGGACTCAATTGGCAATTTTTGCCGATTGAGTCCATCGTC
GTCGCCAAGAGGTCTTATGCGCGTTGCAATCATAGAAAACATGGCGGGCACGCCGCATGGACAAATTGGC
GTCGCCCTGCGAGAGGCGGCGGCGGATATTCACATCATCCGCGCCTATGCGGGCGATCCTCTTCCTGAAG
ATGCGGACGACCATGATGCGCTTGTTGTTCTGGGCGGCGAACAGAATGCGGTAGATGATGTGCTTTATCC
CTATCTTCCGGACTTGGCGCTTCTGATGAAGGCTTTCGGTGATGCGGGCAAGGCGGTCATGGGTGTTTGC
CTCGGCAGCCAGTTGCTGGCGCGCGCCTATGGCGGAGAGAATATTCTCTCAGGCCCGCCGGAATTCGGTT
GGCAGGATGTGTCCCTGACGCCGGAGGGCTTATCCGATCCGCTTTTGGCCGGGCAGCAGCAGAACTTCCC
GATCTTTCAGTGGCATTGTGACACTTTTACGCTTCCGCCCGATGCCACGCGCCTTGCGACCAATGCCGCG
ACACAAAACCAGGCCTTTCGTATCGGACGGGCGGCCTATGGCACCCAGTTCCATTTCGAGGCTTCCACCG
AGGTTGTCGACGAATGGTGTCGGAGATTTCCGGGTTCCGTCGAAAGAATGTCGCCCGGCTGGCTGGAAAA
TTACGGTGACCACCGTGGCACGCGGGCGCAGATGGCCGACATGACGGGTCTGGAAATAGCCCGCGCCTGG
ATTCGGCTGATCTGACAGCGGTGATTTTCGGTTGCGAATTGAACAGGTTCTGCTCAAGATTGCGACGGGT
TCACTTCGATTTGCAACAGAGGCGCAAAGATCATGTATAAATTCGAAATCTATCAGGACAAAGCCGGCGA
ATATCGCTTCCGCTTCAAGGCATCCAATGGCGAGACGATGTTTTCGTCGGAAGGGTACAAGGCAAAGGCA
TCGGCTATCCACGCGATCGAATCGATCAAGAGAAACTCTGCCGGTGCCGATACCGTCGATCTCACCACAA
TGACGGCCTGAGCGCCGCCCTTGCGCGAGAACTCGAAGCGTTTCGCCTGTCATAAATGACGGGCGCATCG
ACAGGTGCCGGCGTAAAGATAAGATTCAGTCTTTTTTGATAATCTTCCGTTAGCATTTGTCTTTCGAGGT
CTGCGGGTGGCGTCTGAGTGTCCCCCCCACTTTTGTTTTGCGTACGGGTTCTCATGCGTTCATCGGCTGT
ACCAGCACTTCTCTTCGGTTGCCTTCTGCTTGGCGGCTGCACGTCCAGTTCCGGGCCGGAAAGCCTGATG
GCTGGCTTGCCGTCGAAGGAAACCACCAGTTCGGTCAAGCCATCGGCGCCGGTGCCGCAGGCAAGTGTCG
GCACGCAGCCGATTACGGCTCAGCCACGGCAGGAAGTCCTGGCGTGGGGCGGGCCGGTGCCGGATGAGCC
CAAGGCCTTTTCCGCCGTCACGCCGAAGGCATCCCTGCCGCAGAATGCGCCTGAAATCCGTCTGCCCGTT
CCTTCGCAGACCGGAATGGTGCGACCGGCAGAACGGCCGATGGAGCGCCCGGTGCAATTGGCCATGGCTG
CCGCTCCGGCGGCGAGCGCTGGCGCGCAGATCCGCTCCCGCATCTTCCGTTCCAGTTTCAGCGACGCCAA
GCCCATCAATTTCGGCCGGGTTCAGCCGCGCCATTTCCAGGTCCATGGTGTGGATGTGTCCCGCTGGCAG
GCGAATATAGACTGGCCGCAGCTGCGCACCCGCGGTGCGAATTTCGCGTTCATCAAGGCGACGGATGGCG
GCGATCATCTCGATCCGATGTTCCGCACCAACTGGCAGCGCGCGAAGGAAGCAGGCATCCGCCGCGGCGC
TTACCACTTCTTTTATTGGTGCCGCAACGCCAGCGAACAGGCGGACTGGTTCATTCGCAACGTGCCGCGC
GATCCGGATGCGCTGCCGCCGGTCATCGACGTGGAATATAACGGTGAATCGAGCTGCAAGATGCGCCATT
CCCGTGAACGCGTTTTGGAAAAGATGCGTGTCTTCATGGACAAGCTCGAGCGCCATTATGGTCAGCGGCC
GATCATCTATACGGCGCCCGATTTCTACAAGGACAACCTCCAGGGCGAATTCCACGATTATCCCTTCTGG
CTGCGTGCAGTCGCTCAGCACCCGTCAGCGGTCTATCCCGGTCGCAAGTGGCTATTCTGGCAATATTCCG
GCTCCGGCCTGTCGCATGGCGTCGATGGCCGTATCGATCTCAATGTCTTCAACGGCAGCGAGGAATCCTG
GCATCGCTGGGTCGATCGTCGTTCGAGTTGATGATCAGCGCGCGAATTTTCGCGCGCCCGCAACGCACAG
CACCACCACCAGCGTCACGCCGATCATGGCCGGGCTCACCTCTTCGTGCAGCAGAGTTGCGGCGAGCGCT
AGCCCGAAGAAGGGCTGGAGCAATTGCAGCTGCCCCACCGCAGCGATACCGCCCAGCGCCAGCCCGCGAT
ACCAGAAAATGAAACCGATCAGCATGCTGAACAGCGAGACATAGGCAAGGCCGCCCCAGGCCTGCGGGTC
TATGCCGCCGAGCGTTTCCGGCCCGGTAAAAAAGGCGAGCGGCAGCATTACGGGCAGGGAAAGCACCAGC
GCCCAGGAGATGACCTGCCAGCCGCCCAGCTTGCGGGAGAGGGCAGCGCCCTCCGCATAACCAAGTCCGC
AGACGATGATTGCGCCGAGCATGAGAAGATCGCCGGCAAGCGAGGCCTCGATCCGGGCGGCGAACGAATT
CGACAGGGAGAAACCCGCCACCAGCGCGCTGCCGAGGCAGGAGAACAGCCAGAAGACAGGGCGCGGGCGC
TCTCCGCCGCGCATAACCGCAAAGATTGCAGTTGCAAGCGGCAGCAGCCCCACAAAAATGATGGAATGCG
CCGAGGTGACATGCCGCAGCGCAAGCGCGGTCAAAAGCGGGAAACCCACCACGACCCCAATCGAGACGAT
GATCAGCGATGTCAGATCACCGCGCGCCGGGCGCTTCTGCCTGAACAGAAACAGCAGCGCCAGCGCCAAC
AGGCCCGCAATGCTGGCGCGGGCAGCGGTCAGGAACACGGGGTCGAAACCCGTTACCGCAAGGCGTGTCG
CGGGCAGAGACCCGCTAAATATCACCACGCCCGTCAGCCCGTTCAGCCAACCGCTTGTCGTCTTGTCCAT
GATCGTCTCCTGCCTTTTGCCTTTCTTGATCCGGAATGGCTGGCAGGAACAGCGACAATACGATACAATA
TCAATAAACTGTTATGGTCTTAAAAGCAGTACGGTTAGGGATGGATGTGGACGGGAAGGTCATGGCAGGC
ACACGTATAGAAAAGGTGATGGCGAATATCCGCCAGCGCATCACCTCGCGCAGCCTTGTTCCGGGTGCTC
GCCTGCCATCCGTGCGGGCGCTGGCAAAGACCATGCAGCTTTCCACGTCCACCATTGTCGAGGCTTATGA
CCGGCTTGTGGCGGATGGTACGATAAGCTCACGCCCCGGCTCCGGTTTTTTTGTTGCAGGTCCGCTTGCG
CCACTCTCGCTTGCCGATATCGAACCGCGGCTCGACAGGGCGGTGGACCCTTTATGGGTTTCGCGGCAGG
CGCTGGATGACGGTTCAGCTCTCGCCAAGCCCGGCTGCGGCTGGCTTCCGGCATCGTGGATGCCACAGGA
GGCATTGCGGCGGGCGATGCGAGGGCTGGCCCGTGCCGATGACGCCCTGCTGACGGATTACGGCAGCCCG
ATGGGGCTGTTGCCGTTGCGCCAGCTTCTTTCACGCCGGCTGGCCGAACACGGTGTACAGGCGGGTGCCA
GCCAGATCATGCTTACCGATTCCGGCACGCAGGCAATCGATCTTCTCTGCCGTTTCCTGCTGCAGCCGGG
GGATACGGTTGTTGTCGACGACCCCTGTTACTTTAATTTCCACGCCCTGTTGCGAGCGCATCGGGTGAAG
ATCGTCGGGGTGCCCTATACACCTGCTGGACCCGACCTGCCACTTTTCGAGCAGGCGCTGAAAGAGCACC
AGCCGCGGCTTTATATCACCAATTCCGCGATCCATAATCCGACTGGCGCAAGACTATCCGCCGTTTCCGC
CCATCGCCTGCTGATGCTGGCCGAACAGCCGGGCCTGACCATCATCGAGGATGATATTTTTGCCGATTTC
GAAACGCAGGCGGCTCCCCGGCTGGCGGCTTTTGATGGTCTGAACCGCGTTGTCCAGATCGGCAGCTTTT
CCAAGACGCTGTCCGCCTCCGTGCGATGCGGTTTCATCGCGGCACCCCGGGCGTGGGTGGAAGCCCTGAC
CGACCTCAAGATCGCCACGGCTTTCGGTGGAACGCATTTTTCGGCGGCGCTTGTCCTGTCGCTTTTGACG
GATGGAAGTTATCGCAAGCATGTCGAGGCTCTCCGGCAGCGTCTTGCGGCTGCGGTGCCGGAGGCGGCAA
CCCGTCTGAGATCGATCGGATGTATGCCGTGGATCGAGCCGCAGGCGGGCATGTTCCTGTGGTGCCGCCT
GCCGGAAGGGACAGATGCCGCCGATGTGGCGCAGCGAGCGCTTGCACGGCAGGTGGTGCTGGCCCCCGGC
AATGTGTTCAGCTCGTCGCAGAACGCTTCCGGTTTCATGCGTTTCAACGTGTCGCAAATGGTCGGCCCGC
AGGTCATGACGGTGCTCGCGGATGCCCTTCGATGAGTGACTGGCCTTACCCATTTATCGGCATTTGAAGG
AAATCGGAACAAAATCCCGTGAACGTCGTTTTCTCCGCAGAATGAAGAGGAGGAAACACCATGACATTCG
ATCCCAATAACCCGCGTCCGGACCGCGATTTACGTCCGGAACTGAATATCAGCAATGAACCGCAAGCCCG
CACGTCGTCGTCCTGGGTACCGTGGTTGGCGATCATCGTTGTCGTTCTGGTCGGCGTTTTCGCCTGGTCG
CAAATGAGCGGCCCGACCACCGATCCGGCAACGACGTCCTCCACCACGCCGCCTGCGGCAACGGATCAGG
CACCGGCGCCGATGGCTCCGACCACCCCGGCAACGCCGCCCGTGAACAACACGGCACCGGCAAGCCCGAA
TACGGGTGGCACGCAGACCCAGCCTTAACGGGTTGATTGATATGATAGAACCGCCTGCTTTTCAGCAGGC
GGTTTTTCTTTGTGGAAAGCCAGCCGCCCTTAAAGCTGCTCCATGGCGGAGGGGCAGTTGGAAAGCTTCG
ACCAACGATCGATCGATTCCTCTGCGAGCGTCGAAAGCGTTATGCTTCCAAAGCGGGACAACAGGATGTT
TTCCGCCTCGTTCATGGCGTCGAAAAGTGCTGCATTGACCGCCTGTTCGATGACGCAATTAGGATTGTCG
CCGGCCAGCCCGATCGAGAACAACTCCGGTGCGCCAAGCGCCCGGTAAATGTCGAGCAGCGTGATCTCGG
TGAGCGGCTGTGCCAGCACCCACCCGCCGCCATGGCCTTTTTCCGACGATACGTAACCATGCTCCCGCAA
GCCAGCCATCGTGCGGCGCACCACCACGGGATTGGTCTGCAGCATCGCCGCGATGTTTTCGGAGGTCGCG
GCACCCTCATGTTTTTCCATATGGATCAGAATATGCAGCACCCGAGAAAGGCGTGTGTCGTGTCTCATTG
CTCAGCCCATCCATTTATCGGGAACGCTATCAGTTTGGATGTGACGTAACAATATAAGTTGCGTGACTAT
TGACTTCAAAATTCATGTAACAATATAAGTTTCATGAAAATGAACGGCGCTTCCGCCTCATTCCCTGAAC
AATGGGTGCATCATGAAATTCGACGTCATCATTATCGGCGGCAGCTATGCCGGCCTTTCCGCCGCCCTGC
AGCTTGGTCGCGCCAGAAAAAACATCCTGCTCGTGGATGCCGGCGAACGCAGAAATCGTTTCGCCAGCCA
TTCACACGGTTTCCTCGGGCAAGATGGCAAGGCGCCGGGCGAGATTATCGCCGAGGCACGCCGGCAGATC
GAACGTTACCCGACCATACATTGGGTCGAAGGCAGGGTGACCGACGCCAAGGGCTCTTTCGGTGAGTTCA
TCGTTGAGATCGACGGCGGCCGCCGGGAGACGGCGGGCCGGCTTATCCTCGCCATGGGTGTGACCGATGA
ACTTCCTGAGATTGCCGGGCTGAGGGAGCGCTGGGGTTCTGCGGTCTTTCATTGCCCCTATTGCCATGGC
TATGAACTCGATCAGGGAAAAATCGGCGTCATCGCCGCTTCGCCAATGGCTATCCACCACGCGTTGATGC
TTCCCGACTGGGGCGAGACGACCTTTTTTACCAATGGCATAGTCGAGCCGGATGCGGATCAGCATGCGCT
GCTGGCAGCGCGCGGCGTCCGGGTAGAAACAACCCGCATCAGGGAGATTGCCGGGCATGCGGATGTCGTT
CTGGCGGATGGCCGCAGCATCGCACTGGCCGGGCTTTTCACCCAGCCGAAATTGCGCATCACTGTGGATT
GGATCGAAAAACTCGGCTGCGCGGTGGAGGAAGGGCCAATGGGATCGACCATCGTGACGGACCCGATGAA
ACAGACCACCGCCCGCGGCATCTTCGCGTGTGGCGATGTGGCAAGACCGGCCGGCTCGGTCGCCCTTGCG
GTGGGCGATGGCGCCATGGCGGGCGCTGCGGCTCACCGGTCCATCCTGTTCCCGGAAATGCGCTAATGTG
AGACGAGGCTCAGCCAACGGCCCGGGGGCATGCCGAAGGCATTTTTGAAATGCCGGGTGAAATGCGCCTG
GTCCGCGAAACCGCAGGCAAACGCCGTTTCGGCAAGGCTCGCACCCGCGCGCATCATGTCCTTGCATTTT
TGCAGCCGGCGCATGATGAGATAGCGGTGCGGGCTGGTGCCGAACACGCAACGAAAGTGACGGAAGAGTG
TGAAGCGGTCGAGCCCGCTTATCTGTTCCAGCTCCTGCGACACAACGGTGTCGGCGCTGTTCTCCAGCAG
ATAGTCGCGGCACAGTAGAACGGCGGCGCGGTCGATCCACTTGATGGATCTGGCGCTTCCGTTCGAATGT
TTCCAGAGCAGATCCGAAAGCCGCGATTGCCAGTCGGTGAGAAGCAGACTGTCAGGTTCGCCGTCGAGAT
TGCCGAGTGCCTCGGTCAGGCATTGGCGGAACTCTTCGTCCTCGATGACGGCACTTCGGGCAAAGGGCAG
CGTGTTATATCCCGCCTCCGTCGTTTTCTCCGGTGGAAGGTAGAGCATGCGATAGTGCAGGCCTTCGTCC
GTGCCCGCGCCACCATCGTGAATTTCATCGGGATGCAGAACGATGACGTTTCCCGGCATGCTGAAATGCG
ATGTGCCGCGATAGGAAAAGGTCTGTACGCCGGAAAGCGTCACGCCGAGCGCATAGGTATCATGGCGATG
CGGCGCATAGGCGTTGCCGTGAAAGCGCGCGTCTATGCGCTCGATGCCTTCGCTGGAGCGAGCCTGCACG
ATCCCTTCGAATTTGCACGAACGTTCAAGATCGTTGCTGCCCCGAGGCGCTAGGATCGCTTCTCTTTCGT
AACCACAGCCAGATTGAGTTCGCATGTTTGATACCAAGATCGCCGTCATTCTTCGTGATGACCTTGCCGT
ATGGCAAAAACTGAACGTCACCGCATTTCTCATGTCCGGCATTGTCGCCCAGACCGGAGAGATTATCGGG
GAACCATACCGCGATGGCGCAGGCAACGTCTACAATCCCCTGTCCATTCAGCCAATCGTCGTCATGGCCA
CGGATCAGGAGGCGTTGCGGAAAATCCACCAGCGTTCCCTCGAGCGTGACATCACGACATCGCTCTACAT
CGAGGAAATGTTCGCCACCGGCCACGATGCCGCCAACCGCCAGGTGTTTTCGCATTTTTCTCCCGATACT
GCCAAGGTGGTCGGCATGGCGCTGAGGGCCGACAGGAAGATCGTCGACAAGATCACCAAGGGTGCGAAGC
TGCACGCTTGAGGATCGGCCTTCAAACGCAAAAGGGAGGCTGTGGGCCTCCCTTTAACAGCGATGCAGTG
ATTGCCGCTTATTCGTCGTTCATCTTCAGAGCGGCGATAAAGGCTTCCTGCGGAATTTCCACCTTGCCGA
ACTGGCGCATGCGCTTTTTGCCTTCCTTCTGTTTGTCCAGAAGCTTGCGCTTGCGCGTTGCGTCACCGCC
GTAACACTTCGCCGTCACGTCCTTGCGCAGCGCGCGCACGGTTTCGCGGGCGATGACCTTGCCGCCGATG
GCCGCCTGGATGGGGATCTGGAACATGTGCGGCGGAATGAGTTCCTTCAGCTTTTCGCACATGCCGCGCC
CGCGCCGGTCGGCCGCAGAGCGGTGCACCAGCATGGAGAGGGCATCGACAGGATCGCCATTGACGAGGAT
CGACATCTTGACGAGATCGCCTTCGCGATAGTCGATGATGTTGTAATCGAACGAGGCGTAACCCTTGGAG
ATGGATTTCAGGCGGTCGTAGAAATCGAACACCACTTCGTTGAGCGGCAGTTCATAGGTGATCATCGCGC
GGTTGCCGACATAGGTCAGCTCCGTCTGCAGGCCGCGCCGGTCCTGACAGAGCTTCAGGATGCCGCCGAG
ATATTCATCCGGCGTCAGGATCGTCGCCTTGATCCACGGCTCGCGGATTTCCTTGATCTTCACCACGTCA
GGCATATCTGCCGGGTTGTGAAGTTCCTTTTCCGTGCCATCCGTCAGCGTCATTTCATAGACAACCGAAG
GGGCGGTGGCGACGAGATCGAGATTGAACTCGCGCTCAAGGCGTTCCTGGATGATTTCGAGATGCAGCAG
GCCGAGGAAGCCGCAGCGGAAACCGAAACCGAGGGCGGCTGACGATTCCATTTCGAAGGAGAAGGAAGCG
TCGTTGAGGCGAAGTTTGCCGACAGCCGCGCGCAGGTCTTCGAAGTCTGCCGCATCGACCGGGAAGAGAC
CACAGAATACCACCGGCTGCGCGGGCTTGAATCCGGGCAGGGCTTGCGCCGTCGGGCGCTTGTCGTCGGT
GATCGTGTCGCCAACGCGGGTATCGGCGACTTCCTTGATCGAGGCGGTGATGAAGCCGATCTCGCCGGGG
CCGAGGCTATCGACATTGACCATCTTCGGGGTAAGTACGCCAACGCGCTCGACGCCGTATTTCGCGCCGG
AACCCATCATGCGGATCTGCTGGCCCTTGGTCAGCACGCCGTCGATGACGCGCACCAGAACCATGACGCC
CAAATAGGTGTCGTACCAGCTGTCGACCAGCAGTGCCTTCAGCGGCCCGTTTTCGCCGACATCGCTTTTC
GGCGGCGGCAAACGGTTGACAATGGCTTCCAGAACATCGGGAATGCCAAGACCGGTCTTGGCCGAGATCA
TCACGGCGTCGGAGGCGTCGATACCGATCACTTCCTCGATCTGTTCCTTGATGCGTTCTGGTTCGGCCGC
CGGCAGGTCGATCTTGTTCAAGACCGTGACCAGCTCGTGATTATTGTCGATCGCCTGATAAACGTTGGCG
AGCGTCTGGGCTTCCACGCCCTGCGATGCGTCAACCACCAGCAGGGAACCTTCGCAGGCTGAAAGCGAGC
GGGATACTTCGTAGGCAAAGTCGACATGACCGGGCGTGTCGATGAGGTTTAGCACATAGGTCTCGCCGTT
ATTCGCCTTGTAGTGCAGGCGTACGGTCTGGGCCTTGATGGTGATGCCGCGCTCGCGCTCGATATCCATC
GAATCGAGAACCTGTTCCGACATGTCGCGCTCGGCAAGGCCGCCCGTCGACTGGATCAACCGGTCGGCCA
GCGTCGATTTGCCGTGATCGATGTGGGCAACGATCGAGAAGTTGCGGATATGGTCCAGGGGCGTGCGGGT
CGAATTTGTGCTCATGTTCCGCGCTATAGCAGGGGCTTGTCATGCCGCAAAGCGGGAATTTGGTTAAAAG
CCCTTTAAAATGGGCTTTCAGACCGCAAATTGCTCTGGCCAGTCGCGGCGGGTGGCAACCTGTCCCTCGG
TACGCAACCTTGCCACAGTGGCAAGATCGATATCGGCGATCAGCATCAAGCTCTCCGTCACCGCATCGCT
TTCGCTTTCCGCGAGGATGCCGGATGCCGGCATCCCATAGTCGGACGGCACGTAAAGGGCGGCCCGCCCG
CGATTTTCATCGACGGCGGGAGACCATGGAGCCTCGCCCGCGGTGGGGGAGGAAAGAACGGCATATTGAT
TTTCCAGCGCCCGGGCCTGCGCGCCGATGCGCGCCCGGTAAGCGCCGGCCAAAGTGTCGGTGCAGCTGGG
CGCGAGCACCAGTTCAACTCCGAGTTCTGCCAGCTTGCGGCCGAGCATTGGAAACTCATTGTCGTAACAG
ATCAAAATACCGAGTCTGCCGATGCTCGTCTCGAAGGCTTTCAAACCCTCGACCCCGGCATGAATGTTCC
ATTGCTCCCGCTCGAAGCGGGTCATGATCTGCTTGTCCTGATAACCGATCAGGCCATCAGGGCCAAAGAG
CCAGGCCCGGTTGCGGAACCTGCCGTCCGGGTCCTTCACCGGCGCACTGCCGGGCTGAAACAGAATTTGA
TGTTGCCGCGCTAGCTCTTCGCAAAGCTCCACCCAGGAGGGGATGAGCGGCTGTATCTCTTCGATGGAAC
GGTGCAGATCGGAGCGCGCATCGGGTGGCAATTGCCCGGTCAGCGCCATCGCCGAATATTCCGGCAGAAG
CAGCAGTTCCGCGCCCTTTTCCTTGGCCTCGCGGACGATGGCGGAAAGATGCGCGGCATAGGCCTCCCAT
GTCTCGATCAGTTCGATGGCATATTGGCTGGCCGCTAACCGTGTCATTCGTTTACATCTCCGGCAATGGT
CTTCATCCAGAAGGATAGCGGTTTTGCGCTTTCACTGCTCTCGTCGAGGTCCTGCCATGTGAAGCTGGTG
CGCAATTCGGGATGGTGGCGATAACCCCGCTTTTCCCAGAATTCATTCAGCGGCACGTAATCCGCCGGAC
GGCGCGGATGATCAGCGGGCCGCTCGACAGCGCAGAAGGTGCACCAGTCGAAGCCCAGGCGTTTTGCATG
GGCCTCCCGTTCCTCGAAGAAGCGCACTCCTATCCCGTGACCGCGATAGTCGTGTAGGAGCACGCTTTCT
CCGAAATAAAATATCCGGTTAGGGTCGTAACCTGTCTTGAGGAAGGGTGTCTTCACCTCATCGGTTTCCG
CGATCATCGGCATGCCGGTAGACATACCGACAACGCGCCCGTCATCGAGCGCCAGCACGAACACTGCGCC
GTCAGTATCGGCATAGGTCGCGAGATATTTGCGCTCATAATCCAGCGAGCCGTCATAGAGGTAGGGAAAA
GCGCGAAACACCTCGATCCGCAAGCGTGCGAGGTCATCGAAATAGGGTTCGGCGTCAATGCCGGAAAGAG
ACTTGATTTCGACGGTCATGGGCATTTTCACTCTCGGTTGTACTGGTTATATCGTCATGGAACACCCGCG
CAAGCATGAACGGAGAAGACGATGACCGCTGCCGAGACCATCCGCGCCTATTACGATGCCTTCAACCGCC
AGGACATGGATGCCTTCCTGGCGCTGCTTCACGATGAGGTGGTACATGACATCAATCAGGGCGAGCGCCA
GACCGGCAAGGCCGCCTTCGCCTCCTTCATGGATCATATGAACCGCTGCTACCGGGAAAACCTCACGGAC
ATGGTGATCATGGCGAGCGAAGACGGCAAACGCGCATCCGCTGAATTCGTCGTGAACGGGGAATATCTCA
AAACCGATGAGGGCTTGCCGGAAGCGAACGGTCAGAAATACGTGCTGCCGGCCGGCGCCTTCTTCGACCT
GAAGGACGGGAAAGTTAGCCGAGTAACAAACTACTATAATCTGAACGACTGGATCGCCCAGGTCGGCGCC
TGAACCGTCATTTGCCAGGCGGAACCGGCCGCAAAGAGGCAATCATAATTTCCATTATCGTGGATATTGA
CTCCATCATATGAGAATAATAATCATCATATGATGGAAACTGAAGATCGAATTCTAGAACGCTCCATCGG
CGAGCGGATCAAGGTGTTGCGGGCTGAAAGCGGCCTGACGCTGGAACGGCTCGCCTCCGAATCCGGCGTC
AGTCGCGCCATGATTTCGCGCATCGAGCGAGGGGAGGCGAGCCCCACCGCGTCGCTGCTTGCGCGCATCT
GCGCAGCACTCGGCCTGTCGCTCTCCGGTTTCTTCGCGGAAAACGAAGAGGCGGTTTCCCCGCTGGTGAA
GAAACGCGACCAGCAGCTGTGGAAAGACCCGGAGACCGGTTATGTCCGCCGCGCCATTTCCCCACCACGG
GTGGGGTCCGATGTCGATATCGTTGAAGTTGAATTTCCGGCAGGCGCGCGTGTCGGTTTTCCGCCGCACG
CGGCAAGCCGGGGAATGACGCAATATGTCTGGCTTTTTGAAGGTGTTCTGGAAATGACGAGCGGCGGTGT
CGTGCACCTGATGGATCCCGGAGACTGCCTTTTCATGCCGGTGGGCGAGGGGCATGTCTTTCACAATCCT
TCCCAAAAACCCGCCCGTTATGCCGTCGTGCTGGATCAAAGACAGCGCTGATTCCCAGAGGAGTTCATAT
GGCCACCATCCGCGTATTAAACGGGCAGGAGACCATCGATGCCCTGCCCGAACTCTGCGATGTCCTTGCC
GAATGTGTGAAGGGCGGCGCATCCGTCGGCTTCATGTTGCCCTTCTCCCCGCGGGATGCAGAACCCTATT
GGCGCTCCGTGGCGGAAAACGTGGGCGAGGGCGGCACGATCCATGTGGTGGCGGAAGTGGATGGCAGGGT
GGTCGGCACCGTGCAGGTCGGCCTTGCTTCCAAACCCAACCAGCCGCATCGCGGCGATCTGATGAAGCTT
CTCGTGCATCCCGAGGCGCGGGGACTTGGTCTCGCCCGCAAGCTCATGGAGAAGGCGGAGCAGGAAGCGG
CTGCTCGTGGCCGTACCCTTCTGGTGCTGGATACGGCCACCGGCAGTGATGCCGAGGCGATCTATCCCCG
TCTCGGCTGGCAGCGGGTTGGCGTCATTCCCGATTACGCCCTGTTTCCCGACGGGCGTTATTGCGGCACG
ACCCTGTTTTACAAGCGCATCGGCTAGCACATTGCTGGGGCTTACTGTCCGGGCTTCAGCGTTCGGTTGA
AGGCGGCAACGATCATCTTTTCCAGCTCGGCGTGAATATCGGAACGATCCCGCGGCCCGGTCGGTTCGCA
GATCGGATCCCGCTCGCCGACGGATTTGAGAAATGCGCTGGCGCCTTCCTTGCAGAGGGGCAGGAAGCTG
AAATGGTCGGCCTCGTCGACCTGCCGATAGGTTGCACCCGGCACTTCGGCCGCCAGCCTGTCCGCCAGCA
CCGCCGGCGGAATTTTTCCCTTGCTGCCGAGATTGATGAAGGTGAGCGGAATGTCGATCTTTCTCAAGCT
CTCAGGTTGGAAGGCGAGTGCGAGGCCGGGATCGACCAGTACGGCGGAACGGATACGGGGGTCGCGGTTC
TGCTGTTCGAAACGGGCCTTGTCGAGGGTTCTGAGATCGAGCTTCGGCACGCTGACCGGCTCGTTATTGA
CATAGGCCTGGCCACCGTCAAACCATTGGCAATCCATCATCGCTGCCTCCTTTTCACAATAACGCGCATA
GGCTTCGAGATCGGCGCGGGCGCCGGATATCTCCATTGCCGCGCTACCGCCCAGCGAAAAGCCGAGGACG
CCGATTCTCCCCGCATCAATCGAGGCGGACCATTTGCCTTGTGTCGTGAGCGCCGTGACGATCGCGGAAA
GATCGCTGGTACGCTCCCAGATTTTCGGCGTATCGGCCGGTGTGGAATCGCCGCTGGTGGTGCCGGGATG
GTTGGTGCCGGCGACGATGAAACCCTCACTCGCAAGTTTTTCGGCGATCCAGGCCATGCCGCTCACTCGT
GAACCCGAGCCGTGAGATAAAAGCACCAACGGAAGGCGGCCCGGCTGCACCGCAGCGTCCTTGAAGGCGG
GTGTGCCCTGAAAAATCCGATCCTCTCCGGAAAGCACCTGTGTACCCTTGCCGTCGGATGGATACCAGAT
CGTCACGGCAAGATCCTTGCCGCGGTCCGGCGAATGGATGGCGATGTCGCTGACGCCAACGGCCTCGCCC
GCGAAAAGCGGCTGGATGGCGAGAGCGGAAAACAGGAAGGTCGTGATGGTCGTAAAGGTGCGCATGAAAA
CCCCGTGCGGTGAAAAGAACGAGATGCAATCTGCGCCGTCACCGGTTTTTTGCGTCCTTGATCGCGTTTG
AGGTCGTACCGAAACGCGATCTGGTCCATGACTGGGCAAAATAGGGTCTCGCTTAGGGGATATTGTTCGT
GCTGTTCATTCCGCTGCCTTTTGTCGTGGGGCTTCTGCTGGTCGTCATGTTCATCGTCTTCCTGCGAAGC
GGAGACGATGTGCGGACCAACCGGGCCTTTCTGGCGTCCATTGCCCTTTGCGCCGTGCAATCTGTCCTCG
TCGGGCTACGTTGGGGTTATGGCATCAGCGAAATGCGTTATGCCCTGCCGATCCTTGCCGCCTGCCTGCC
GCCTCTTATCTACATTGCCTTTCGCGGATTGATGGGGGCGGGGGTGGAGAGCCGCAGGGTGATGCTCGCC
AGTTTGGCCTTGTCGCCACTGTTGATCGTGGTGCTGGAATTTGCATTTCCGGCGGCGATCGACATCGCGC
TGATCACCATTTTTGTCGGCCACGCCGTCGCGCTTCTTCTTCTTGGGAGGAAGGGGCCGGATGGGCTGGA
CGAGGCGCAATTCGCCAGCGTCGCCTCGGCACACCGGGCGCTCATCATCGCCGCCGTTGCTCTTTGTGTT
TCTGCACTTTTCGATCTGCTGGTGTTTTTTGATTTCGAATGGGCGCAGGGGCAGAATGTTGCAGCACTCG
TCAGCAATGCCAATCTTTTCGGATTGTTGTTGATCGGCCTCATGGCGGCTCTCGCCGGTAAAAGCAAAGC
GCCGCAAACGGCGGCGGAGCCGATTTCGGACTTATCGTCTCCGGCAGAACCATCCGAACAGGACAGGGAC
ATCGTCGCAAGGGTCGACCGGCTGATGGAGGTGCAGGCGCTTTATCGCGACGAGAACCTCAACCTGTCCC
GGCTTGCGAGACGCCTCGGCCTGCCAAGTCGGCAAATCTCGGGTGCGATCAACCGCTCCCTCGGCGTCAA
TGTCTCGCAATATGTCAATCAGCTCCGCATCCGCGAAGCCTGCCGGCTGCTGGAGGAGACGGAGCAATCG
GTGACGGCCATCATGTTGTCCGCCGGCTTTCAGACCAAGTCTAATTTCAATCGGGAATTTCGCCGTGTTA
CCGGCATGAGCCCGGTGGACTGGCGTGAACGCGAGGTGTGGAAGCTGGTATCGAACACAAAAACGGCCAC
CTGGCAGATGCCGGATGGCCGTTTGAGGATATTGAAATGAGGATCAGAGCGTGCCGTTGCGCTGCTGGAT
CATCATGTAGGTATCATAGGTATATTCGGCGATCTGGGCCCAGAGATAGGCGTCCTTCTTGAAGGCCTGC
TGGCTTTCATAGATCTTCTTGAAGCTCTCGTTCTTGGCCGAAATCTCCGCATAGGTATCCTGCGCTGCCT
TGTGGCAGACGTCGAGAATTTCCTGGCTGAAGGGGCGCAGGATGGCGCCCTGTGCCACGAGTTCCTTTAG
CGCCTTCGGGTTGCGGGCATCGTAGCGCTCCAGCATGCTGGCGCTGCCGGCGGCGCAGGCGTCTTTCAGA
ATGCGCTTGTAGTTCTCAGGCAGATCATTGAACTTCTGCAGGTTCACGAAAGCATGCACGGCCGGGCCGC
CTTCCCACCATGCCGGGTAGTAGTAATATTTCGCGACCTTGTAGAAACCGAGCTTCTGGTCGTCATAGGG
GCCGACGAATTCTGTGGCGTCGATCGTGCCCTTTTCCAGCGCGGCATAAACATCGCCGCCGGCAATCTGC
TGCGGTGTCACGCCAACCTTCTGCATCACCTGGCCGGTCAGGCCGGCAATGCGCATCTTCAGGCCCTTGA
GGTCATCGATGGTGTTGATTTCCTTACGGAACCAGCCGCCCATCTGGGCGCCGGTATTGCCGAGCAGGAT
CGAGTAGATATTGTGCTGGGCAAGGAATTCATTGAGCAGCTCGTTGCCACCGGCCTGGTTGAACCAGGCA
TTTGTCTGGCGTGCATTGAGACCGAAGGGGACGGAGGTTCCAAGGGCGAAGGTCGGGTCCTTGCCGACAT
AATAATACGAGCAGGTATGCGCCATTTCAACGGTGCCAGCCGTCACCGCATCCGCCGCCTGCAACGCCGG
CACGATTTCGCCGCCGGCAAAATGCTGGATGACGAAATTGCCGCCGGAGGCTTCCTTGACATGGTCGGCA
ACGATCTGGCCTGCGCCGAAAAGAATGTCGAGGCCCTTCGTGAAGGACGACGTCATGCGCCAGGTAATCT
TGGGGTTTTCCTGCGCGATGGCCGGAGCGGCCAGAGCGGTTGCGGTAACACCGGCGCCGACGGCGCCCGC
CTTGCGGATAAATGATCTGCGATCCATGTCGATAAGCCCTGCTATCTCTGCAAATACAGGCGAACCGCAC
GGTACGCCTCCCGCTGGCTACTAAACATTTATCCCTGCGGCCATCAAGAGGGAATATTGAAACTCGCGTG
GCTCTTTCTTTGCCTTAAGACCTACTGCGTTTTACCGCCGGGTCATCCATTGCAGGATTATAAAACAGCG
AAAGCGTCAGGCTTCTGGCGATGCGTTCCGCCGTTTCCATGAACCAGTCATGCGCCTTCCTGCTCGGTGC
GATGTCATCGAGCGTCACTGAAAAAAGTGCGAGCCATTGAGGAAAAAGCTCCGCCGACATGCCTTGCACC
CCCAGATGCGCCTGCACGGGTTTGCCACCATAGCTACCATTCTTGAAGGCGATAGCCGTCCAGAACTGTT
TCATCCTGGCCATATGTTCCGGCCAGCGCCCGGCAAGCCGTGCATCGAAAACAGGGCCAAGCGTCTGGTG
TTCAAGAACACGGCCGTAAAAGGTCTCCACCAGCAGATCGATGAAAGCGGCGTCGACGCCGATCTCAGCC
ATGGCCTTTTCCGCTCTGTCCTGAATTTCCGCATTGTGGACGGCTCGCCCTGCAATTTGATACTGCATCG
TCTTTCCTTTTTGGCAAATTTACCGCGCAGCGCCGCTGGCTGCAATGCGACCTATTGCCTTGTTAGAATT
ATTCTAAAACGACTTGATCTCGACACGAGGCGGATGTATTTAGAATTATTCTAAAAAAGGTTTGAACCAT
GTTTCGCAGTCTTTTTTCCCTGTCCAAACGCCCTTTTTCCTCACTCGGCGAACAGGAAATCCTGGCACTC
GCCATTTCGTCCGAAGAGGACGATTCCCGTATATACCGCTCCTATGCCGATCACCTTCGCGCGCAATATC
CACAATCGGCCAAAGTTTTCGAGGATATGGCCGAGGTCGAGCAGCAGCATCGGAATGTCCTGATCGACAT
GCATCGCCGTCGTTTCGGCGAAACCATTCCGCTGATCCGTCGCGAACATGTGCGCGGTTTTTACGAACGC
ACGCCGGACTGGCTGGTGAAGAACCTGTCGCTCGAGAAAATCCGCGCCCAGGCCGAATTGATGGAAGCGC
AGGCGATCCGCTTTTACGATGAGGCCGTCAAGCGCACCACCGATGCATCCACCCGCAAGCTCCTGGGTGA
TCTGGCCGAGGCGGAACGGGGTCATGAAGACATCGCCCAAATGCTGGAGGAAAAACATCTTGATGAGGGC
GGCCGCACGGAAGAGGAGGAAACCGCCAAGCGGCAGTTCCTTCTGACCTATGTGCAGCCGGGCCTTGCCG
GCCTTATGGACGGCTCCGTCTCGACGCTGGCGCCGATCTTCGCGGCGGCCTTTGCCACACAGGATACGTG
GCAGACCTTCCTGATCGGTCTTTCCGCCTCGGTCGGTGCGGGTATCTCCATGGGCTTTACGGAGGCCGCT
CATGACGACGGCAAGCTTTCCGGCCGTGGATCACCGTTGAAGCGCGGCCTGGCGTCGGGCATCATGACGG
CCGTTGGCGGTCTCGGCCACGCGCTGCCCTATCTCATCCCGCATTTCTGGACGGCCACGGCGATTGCCGC
CATCGTCGTTTTTGTGGAACTCTGGGCCATTGCCTTCATTCAGAACCGCTTCATGGAAACGCCGTTCCTG
CGGGCGGTGTTTCAGGTGGTGCTGGGTGGCTCGCTGGTGCTGGCGGCCGGCATTATCATCGGCAACGCGT
GAAAAAAAAGAAAGAGCCCGCGATGGCGGGCTCAATCAGAATTCTATCAGACTTGGAATTTGAGTGTCAG
CGCAACGCGCCGACCAGAACGTCGCGACCATCTTCGATGGAAATCCAGCGGCCCGTATTGAAGGACGCCT
GCCGCTTCAGATAGGTGTAGTTGGTGTCGGTCCACAGCTTCACGTCGTCGGTGAGGTTGTCGAGAATATA
ATCTCCATCCGTGGTGCGAAGCGTCAGCACGGCATGGCCTTCTCCGTCAGGCTTGCGGACGACGGTGATC
AGCAGATCGGCCACGGAAAACCCGCGCTCGATCAGCTTCTTGCGCTTCAGCAGCACGAAATCTTCGCAGT
CGCCGGCGGTCGTCGGATATTCCCAGACCTCGTCCTTGCCGTAGATTTCCTGGTCGGTCATCGCCACGAT
GGTGGTGTTAACGGAAGTATTGATCTCGCGAATGACGCCCCAGCCATAGTCGGTGACGCGCGGCGGCGGT
GTCACCTTGCTGCGGATGTTGCACTCGTCGGCGTATTTCTGACAGAACTCGTAATGGCCGATTGGCTGGG
ACGTGATCCCGCCCGTTACCATGGAAGGGCTTCCCTTGATTTCCGCCATGGCGGAGGCAGCAGTCATTAG
CCCGGCAGCAACTGCAAACAGCAGAGCACGCGCCAGCGGTGCGTTCATCATGAAACCCGTCCCTTAAATT
CTTAACGAAAAGTTAAGAGGGATGGGGGGTAGGAGTCAATCATTAGCAATCGATGGCGCGCAAGACTCGT
TGAATATGGTTAAGAGCGTTGCGCAAATGCCTATATTGCAAGGGCTTTGACGGCCGCGAGCATCCGCTCG
ATATCCTGCGGCCGGGAAAGCCGGTGGTCGCCGTCGCGGATCAACGTCAGCACGACATCGTCGGACGGAA
GATGTTCGATGAGCTTTAGCGCATGCTGATAGGGAACATCGGGATCGCGCATGCCCTGCAGAACATGAAC
CGGGCAGCCGGTGGTGATGATGCCCGTGAGCACACGGTTCTGCTTTCCGTCTTCCATCAGCGCGCGGGTG
AAGATGTTGGGCTCGGGGCTATAGTCCGAATGTTCCTCGAAATAACCCCGCTCTGCGAGAGAGGTCTTTT
CCGCGTCCGAAAGGCTGGGCTCTATCAGTTCCTGCGTGAAATCGGGCGCAGGCGCGATGAGAACCAGACC
GGCGACCGAGGGCGCGCCACCCGACTTGCGCAACTCCTCGATCATGCGCAACGCAATCCACCCGCCCATC
GACGAGCCGACGAGAACGACGCGCGACGATGCCTTGGCGCGCACTACTGCAAGTGCCTCTTCGAGCCATC
GCGAGATCGTGCCTTTGTTGAAATCGCCGCCGGAAGCGCCGTGGCCGGAATAATCGAGCCGCAGGCAGGC
AAGGCCGTTTTCCGCTGCGAAGCGATCGAGTTCAACCGCTTTGGTTCCCGTCATGTCGGAGCGATAGCCG
CCGAGCCAGACGAGCGTGGGTGCATCCGGCTGAGATGTTGCTGGGCGATGGAGGAAGGCGATGTTGCGGG
CATCCTCGCCCATTCCTATATGCAGGAATTCAGCAGCTTGTTCGGTCATGTATATGCAGTTCTCCTGATT
TTCGTGCAATATCGGCGGCGTATTTGCAAAAACCGTGGCAACAGGTGATCTTTTCGGGCAGATATGCTAT
TGACTTCGCCACGGCAATAACGACATTTCCGCCGCTTGTACCAAACAAGCTGTTTTTTGCTGACGTGATC
CAGAAACAGATCAGGAGAATACGACCATTCGCAGACCTTTCAAAGCCGATGCCCCCGTTAAGGAGGGCCC
GCGCTCCAACCGGGAAATTCGGGTTCCCAGAGTTCAGCTTATTGATGAAGAGGGCCAGAACCTCGGTAGC
ATGCCGACGGATCAGGCTTTGAAAATGGCGGAAGAGGCCGGTCTCGATCTCGTCGAGATTTCGCCTAACG
CTGAACCGCCGGTATGCAAGATCCTCGATCTCGGCAAGCTTAAGTACTCGACCCAGAAAAAGGCCGCTGA
AGCGCGCAAGAAACAGAAGATCGTCGAAGTCAAAGAAATCAAGATGCGCCCAAACATCGACACGCATGAC
TATGACGTGAAGATGAAGGCGATGAACCGGTTCTTTGACGAGGGTGACAAGGTGAAGGTGACCCTGAAGT
TCCGTGGCCGTGAAATGGCCCACCAGGAACTCGGCATGAAGCTTCTCCTTCAGGTTAAGGAAGATACCCA
GGCAATTGCCAAGGTGGAAGCCGAGCCGAAGCTGGAAGGCCGTCAGATGATGATGGTTCTCGCCCCGAGA
TAATTTGCGCCAGTTCTGAAAGCTGCGTAAATCACCGCCGCAAGGGGAAATTTTCATTCCCCGTTGCGCT
TTTAGCCGACTGCGGTTATAAGCGCGCGTCCGAACGGTCCGGCAGGGCATGCCGAGGCCGTTCCTGAATA
GCTTGAAATAGGCCTCGTCTGCCTGTTTCGATACAAAAAACGGAGTAGCAAAATGCCCAAGATGAAGACG
AAGTCCGCTGCAAAAAAGCGGTTCAAGATCACCGCCACCGGTAAGGTTGTTGCAGCCGCCGCCGGTAAGC
GCCACGGCATGATCAAGCGTACCAACAAGTTCATTCGCGACGCGCGTGGAACCATGGTTCTCGCCGAAGC
TGACGGCAAGAAAGTCGTCAAGAACTACCTGCCGAACGGTCTCTGAGACTTTTCCGCACTTTTGGACACT
TTAAGGAGATCATGACATGGCACGCGTAAAACGTGGCGTAACTTCCCGCGCCAAGCACACCAAGACACTC
AAGGCAGCCAAGGGCTTCTACGGCCGCCGCAAGAACACCATCCGCGCAGCAAAGGCTGCCGTGGATCGTT
CCAAGCAGTACGCTTACCGCGACCGCAAGGTCAACAAGCGCAACTTCCGCGCTCTGTGGATCCAGCGTAT
CAACGCTGCTGTTCGCGAATCCGGCCTGACCTACGGCCGCTTCATCGACGGCCTGAACAAGGCTGGCATC
GAAGTCGACCGCAAGGTTCTGTCCGACATGGCTATCCATGAGCCGGCAGCATTCGGCGCGCTCGTTGAAG
CCGCGAAGAAGGCGCTTGAGTACCTCAAGGATGCCGGTACGACCAACGAGTTTGAAACCGCTGTAAAGTA
ATTACGGCGCGGACAATCTGTTGTCATTTTAAACCCGCGTCGGGAAACCGGCGCGGGTTTTTCGTTTTGA
GCTGCTGATACATTTCCATCGGTGTTTTTTAATTTAGAAATTTAGAAGAGTTGGAGTATTCACGCCGTTT
GGAGCGAAACCTTTGGTGGACGAAAATGCTGGTCAATAAAAGTGAGGTTGTGGAAACGGAAGGTTTTCGC
GTTCATCTTGACGACGATGACATCGCAACCGTGATGCGCGTCCTCCTGAAAAGTGACCGGCGCATTCAGA
AGGTCGAGCTTTCGCAGCTGACGGTATGGATCAAACGGCAGGGCACGGAACGGGTGACCTGGTGGATGAA
AATGCAGAAGCTGCTGTCGAAACTTCTGCCCTACACCTTTCTTCGTCCTTCCGAACCGCTTGACGGTGCG
GGCCTCATGCAGCGAGAACTGGAAACATTGCAGCAGTTCCAGCAACGCGGCTTCCCGGTTCCGCCGCTGA
TCTATTCTTCACGCACGGCGGTGGTGCTGGGAGATGTCGGACCGACGCTCATGGAGCGGATGGATGCGCT
GAAGTCGTCCGATCCGGTGGAGCATGATGCCTTGCTTGTGAAATCCGCGGAAGCGCTCGGCGAGCTGCAT
GCTGCGGGCCTCTGCCACGGCCGCCCGCATGTGCGTGATTTCTTTTTAAAGGACGGCCGTGTCGGTTTCA
TGGATTTCGAGGAGCGCCCGCAGGAGGTCATGCCGCTTGAAACGGCGCAGGCCCGCGATATCTGGCTGCT
GTTTCTGCAGGTCGCGACCCGTGCCTGTGATGCCCCTAAAACCCGCGACGCAGCCTTTTCACGCTGGCTT
GAAAACACCCCGCCCCGGGCAGTCGAAGAATTAAGCCGCCTGACCGGCATTCTCGGGCGATTTTTACCGC
TTGCCCGGTTGATCGGGCGCGTGCGGATGGGTAGTGATCTGCGACGCTTTATCATGGCGACCGACTATCT
GATGAATGCTGTGAACACCGACGCCGCTGTTAAAAAGTCCGGCAAGGCAGGAAAAGATGACTGAACTTGA
TACCTTGAAATCGCAACTGATGTCGGAGATCGCCGCCGCTGCCGATGAGCCGGCCATCGAGGCCGTGCGC
GTCTCCGCGCTCGGCAAGAAGGGCTCGGTTTCGGAGCTTCTGAAGACGCTTGGCAGCATGACGCCGGAGG
AGCGCCAGACCCGTGGCGCTGCCATCAACCAGCTGAAGACCGAAATCACCGACCTTATCGGCGAGCGCAA
GAACGCGCTGAAGGATGCGGCCATCGCCGCCCGGCTGAAGGCGGAAACGGTGGATGTCAGCCTGCCGGTG
CGCCAGTCGCCTACCGAACGTGGCCGTATCCATCCGATCAGCCAGATCGTCGATGAAATCACCGCCATCT
TCGCGGATATGGGTTTCTCGATCGCCGAAGGTCCTGACATCGAGACCGACTATTACAACTTCACGGCACT
GAATTTCCCTGAAGGCCATCCGGCACGCGAGATGCACGACACCTTCTTCTTCCAGCCGGACGAAAAAGGC
GAGCGCAAGGTGCTGCGCACCCACACCTCGCCGGTGCAGATCCGCACCATGGAAAGCCAGAAGCCGCCGA
TCCGCATCGTCATTCCTGGCAAGACCTATCGTCAGGATTCCGATGCCACCCATTCGCCGATGTTCCATCA
GGTTGAGGGTCTTGTCATCGACAAGAAGGCGCATGTCGGCAATCTGCGCTGGGTGCTGGAAGAGTTCTGC
AAGACCTTCTTCGAGGTCGATAGCGTCGTCATGCGCTTCCGCCCGTCTTTCTTCCCCTTCACGGAACCGA
GCTTCGAGGTGGACATCCAGTGCGACCGTTCCGGCCCCATCGTCAAGTTCGGCGAAGGCAAGGACTGGAT
GGAAATCCTCGGCTGCGGCATGGTGCACCCCAATGTGCTGCGCGCCGGCGGACTGGATCCGGATGAATAT
CAGGGCTTTGCCTGGGGCATGGGCCTCGACCGCATCGCCATGCTGAAATACGGCATGCCGGACCTGCGCG
ATTTCTTCAACGCCGATGTCCGCTGGATGAACCATTACGGCTTCCGCCCGCTCGACATGCCGACGCTGTT
CGGCGGTCTGAGCGTTTAATCCGGTTAGCCAAGGAGCAACGACATGAAATTCACTCTTTCCTGGCTGAAA
GAGCATCTCGAAACGGATGCGACTCTGGACGAGATTTGCGAACGGCTGACGGCGATCGGTCTTGAAGTCG
AGGATGTCGATGACAAGGCGGCCTACAAGCCTTTCGTCATCGCTAAGGTCGTCTCCGCCGAAAAACATCC
GGAGGCGGACCGTCTCAAGGTGCTGATGGTGGATGCGGGTGACGGCAAGCCGGTGCAGATCGTCTGCGGC
GCGCCGAATGCGCGCGCCGGCCTCGTCGGCGCGCTGGCGCGTCCCGGCGTTTACGTTCCGGGCATCGATG
TTACGCTTGCCGTTGGCAAGATACGCGGCGTCGAAAGCCACGGCATGATGTGCTCCGAAAAGGAGCTTAA
CATTTCCGACGATCACGACGGCATCATCGATCTGCCGGAAGATGCGCCTGTCGGCACGTCTTTCGCCACC
TATGCCGGTCTCGACGATCCGGTCATCGAGATCAACCTGACACCCAACCGTCCGGATTGCACGTCGATCT
ACGGCATTGCCCGCGATCTCGCCGCTTCCGGCCTCGGCAAGCTGAAGACGAAGGCTGCGCCCTCCTTCAA
GGTGGAAGGCGCAACGCCCGTCGACGTGAAGCTGGAACTGGACGATGCGGCCCTCTGCCCCGGCTTTTCC
CTGCGTATCGTGCGCGGCGTCAAGAACGGCCCGAGTCCGAAATGGATGCAGCAGCGCCTGATGGCGATTG
GCCTGCGTCCCATCAACGCGCTTGTTGACATCACCAACTACATGACCTTCGATCAGGGCCGGCCGATGCA
CGTCTTCGACGCCGCCAAGGTCAAGGGTGATCTCACCGTGCGTCGCGCAAAAGACGGCGAGACGATCCTC
GCGCTCGATCAGCGCGAATACAAGCTCGGCCCGAACAATGTCGTCATCGCCGACGAAAAGGGCCTCGAGT
CCATCGGCGGCGTCATGGGCGGTGAACATTCCGGCTGCGACGAAAACACCATCGACGTGCTGATCGAATC
CGCTCTCTGGGATCCGATCAACATTGCCAAGACCGGCCGTTCGCTCGGCATCATCACCGATGCGCGTTAT
CGGTTCGAGCGCGGCGTCGATCCGGAATATATGGTTCCGGGTCTCGAACGCACCACCGAACTGGTTCTGG
AACTTTGCGGCGGCATCGCTGGCGAAGCCAAGATCGTCGGTTACAAGGGGCATCAGCCCAAGGTCGTGGA
TTTTCCGCTGTCGGAAGTGAAGCGCCTGACCGGTCTCGAAGTTTCGTCGGAAGAAAGCCTCGCCATTCTC
AAAGGCCTCGGTTTTGGCGTCGAAGGAACGGGCGAGCGCGTATCCGTTACCGTCCCGTCCTGGCGTCCTG
ACGTCGACGGCAAGGCTGATCTGGTCGAAGAAGTCATGCGCATCCACGGCGTTGACAATATCAAGCCGGA
ACCGCTGGAAAACTTCGGTGCCGTCAACGGCCGTATCCTGACCACGCTGCAGATCCGCACCCGTACTGCG
CGCCGTGCCTTGGCAAGCCGTGGCATGCTGGAGGCCGTCACATGGTCCTTCATCCCGGAAGCGCAGGCGA
AGCTTTTTAGCGGCGGTTCGCCCGCGCTGAAACTGGCCAATCCCATCGCGGCCGACATGTCGGATATGCG
GCCCTCGCTGCTGCCGGGCCTTCTCACCGCCGCCCAGCGCAATGCCGACAAGGGCCATGGCGACGTGGCG
ATCTTCGAGGTTTCCGGCACCTATGAGGGCGATACGCCTGAGAAGCAGCGTCGCGTTGCCGGCGGTATCC
GCCGTGGCACGGCCTCGCTCGCTGGCAGCGGCCGCATGTGGTCCAACGCGGCCAAGGGTGGCGGCAAGCC
GGTGGATGTCTATGATGCCAAGGCCGATGCTCTCTCGGTGCTGGAAGCCTGCGGCCTGCCCATGGCCAAT
GTGCAGATCGAAGCAGGCGCTCCCGCCTGGTATCACCCCGGCCGTTCCGGCACCATCAAGATGGGTCCGA
AGGTCGTGCTCGGTTATTTCGGTGAGTTCCATCCCAAGACGCTGTCCGAGCTGGATGTTTCTGGCACCTA
TTGCGGTTTCGAGATTTATCTCGACGCCATGCCAGAGCCGAAGAAGAAAGCGACCCGCACCAAGCCTGCA
CTCGAGCTTTCGCCGTTCCAGGCGGTCAAGCGCGACTTCGCTTTCGTGGTCGACAAGTCGGTGGAAGCAG
GAGCCATCATCAAGGCCGCAACGAGCGCTGACCGAAAGCTGATCACCGGCGTCAACGTATTCGACATCTT
CGAAGGCGCATCGCTCGGCGAAAACCGCAAGTCGGTGGCCATCGAGGTCCAGATCCAGCCAGTCGACAAG
ACGCTGACCGACGAGGATTTCGAAGCCTTGACGGCCAAGATCGTTGGCAATGTCGAGAAATCGACGGGCG
GCGTTCTACGCGCCTGAAAGCCTGAGAGCGGATGATAGAATGAAAAAAGCCGCGGCAGTTGCCGCGGCTT
TTCTTTTTAGCGGTTGGCCATCTGCGACATGCGTTCGGGATATCGTTCCCCTGCAACCTTTGCCGGCGAG
AGCAACGCACCGAGGCTGGCGACTTCGTCCGCCGTCAGCGAAACATCCGTTGCAGCCACGTTCTTTTCCA
GGTTGGCAATCTTCGTGGTGCCAGGGATTGGAACGATGAAGTCGCCCTGCGCCAGAACCCAGGCGAGTGC
CAGTTGCCCGGCGGTGACGCCCTTCTCGGCAGCCATGTCCTCCAGAAGCTTGATGAGCGCCAGATTGGCG
TCGAAGTTCTCGCTTTGGAAGCGCGGCAGGCCGCGGCGGAAATCATCGGCGGCAAGGCCGTCGAGTGACT
TCAGCGCGCCCGTCAAAGCGCCGCGACCGAGCGGGCTGAAGGGGACAAAACCGATGCCGAGTTCGCGGCA
GGTTTCCAGCACGCCGTTTTCCTCCACGTCACGGGTCCACAGCGAATATTCGCTCTGAATGGCCGCAATC
GGATGAACAGCGTGCGCTTTGCGAAGAGTTTCAGCGCTCGCTTCCGACAGGCCGAGATATTTCACCTTGC
CCTGTTGGACCAACTCGGCCATGGCGCCTAGCGTATCCTCGATCGGGACATTGGGATCGACGCGGTGCTG
GTAGAACAGGTCGATGACATCGACACCGAGGCGTTTGAGCGAAGCTTCTGCGACGGCGCGCACGTTTTCC
GGCCGGCTGTCGGTGCCCACCATCATCTGGCCTGCGGGTTTGCTGGGGTCGATCCTGAAACCGAACTTGG
TGGCGATGACCACCTTATCGCGATAGGGCTTCAAACCTTTGCCGACGAGAATTTCGTTATTGTAAGGCCC
ATAAACCTCTGCCGTATCAAAAAAGGTGACACCAAGTTCCACGGCGCGGTGCAGCGTCGCTATTGCGCTG
TTTTCATCGCCGGTCGGGCTATAGGCATGGGTCATTCCCATGCAGCCCAGGCCAAGCGCCGAAACGGAAA
GGTTGTTTCCGAGGGTTCTTTTTTTCATCTGTTCGTCCTTCCATAAGGAACCGCCCGTCATCAGGGCGTG
ATCAGAAAATAGCGTCTCATGGCGGTAAAAATAATCGCTGCAAATCCGCTTGGGTTGTTCTATCATTTAG
AACAATGAACCGTGTGCAACTCTCCCAGCTGGCAGTTCTCGCCGCCGTCGCCGAAGGCCGCAGCTTCCGC
AAGGCCGCCGCCGAGCTGGCCATTGCGCCTTCCGCCGTCAGCCATGCGGTATCATCTCTTGAGGCAAGCC
TGGGCCTACGCCTGCTGCATCGTACCACCCGCAGCGTTTCACCGACAGAGGAGGGCAGGCAGCTCCTAGA
GACACTGGGTCCAGCGCTTGCCGACATTGATGCGGTTATCGAGACCCTTGCCGAGCATGGTGGAAGACCC
GCTGGCCCCCTGCGCATCACCTTGCCGAGACTGGCCGCCGAGGATCTCATCGTGCCACGGCTGGGTGAAT
TCCTCCGACTTTATCCCGATATTTCCCTCGAAATCTCAACGGATGATCGCTTCGAAGACATTGTCGCGAA
GGGTTTCGATGCCGGTCTGCGTCTCGGAGAACATCTCGATGCGGATATGATTGCGGTGAAGGCGAGCGGC
GCATGGCGCGGGGCGATCGTCGGCGCTCCCGCCTATTTCGCGGAAAATGCACCGCCGCGCGAGCCAAGAG
ATCTCATCCGCCATCGCTGTATTCGCCGGCGCTTCTCCAGTGGCCTGATCTATCGCTGGGAACTGGAGAA
AAACGGCAAGCCACTGGTGGTTGATGTTCAAGGGCCGCTGATCCTGTCGGACCAGAGCCTCATTCGTCGG
GCGGCAATCGACGGCGCAGGGCTCGCCTTTGTTTTCGAGCAGCGCGTTGAGGAAGATATCGCGGAAGGCC
GGCTCATCCGCGTGCTGGAAGACTGGTGCGCACCCTTCGACGGCTTTTATATTTATTATCCCTCGCGCCG
GCAGATGCGCCCGGCGCTGAGGGCCTTCGTGGATTTCTTCCGCTTCCGCGGTTGATCAGAACGTGATGCG
ATAGCGGATATGCCCGTCGCTCTTCACGTAGTTGTCGTAAAGCTTCTGGGCGCGGTGATTGCCTTCGTCG
GTGTTCCAGTAAAGCCGCGACCAGCCCCTATCCTTGCAAATAGTGATCAGGTCGTCCATCAGCGCCCGGC
CCGTTCCCTTCCCGCGGATCGTGCCATCGACAAACAGATCTTCCAGATAGCAGTCCGGTGTCTTCACCCA
GGTGGAATCATGGAAATGGTGGATGGCGAAACCGGCCATTCGCTCACCGAGCATGGCCACGCGCATGGAA
ACGCGGGATGTGGGATCGAGGATACGCGCCCAAGTGTGTTCCGTCACATCCTCGGCAAGATCGACCTTGT
AAAAGGCAAGGTAATCGTTCCAGAGGCGCAGCCATTCCGCCCGGTCAGCGGGCTTTGTGTCGCGAATTGT
GAGTTCCATCTTATGCGCCTGCCTTGTCGAGAAGGGTCATCATCTCATCCGTCAGCTTCAGATCGACGGC
GCGTTTGAAGCTTTCAAGCTGCGACAGGCTTGTGGCGCTCGCGATTGGCGCCGTCACCGCTTTTTTCCGC
AACAGCCAGGCCAGCGCGATATCCGCGAGCTTGGCCCCGGTCTGTACTGCCACAGCATCCATGGCGCCCA
AAACGGCAAGACCCCGTGTGTTGACATAGTCGCCGACGCGATAGCTGCGGGCGACGCCTTCCGTATCGGC
CTTGGCGCGATATTTCCCGGTCAGGAAACCAGCGGCGAGGCTGTAATAATTGATGACGCCGATCTCTTCC
TTGACGCAAAGGTCAGCAATAGGACCTTCAAAATCCGCGCGGTTATAGAGGTTATATTCGGGCTGCAGCA
CATCATAACGCGGAAGATTATTCTTCGTGGCCACGTCCAGCGCCTCCTGAAGTTGGCTCGCGGAATAGTT
GGAGCAGCCGATGGCGCGGATTTTTCCCTGTTCCTTCAGTTTTGCGAAGGCGGCAAGCGTCTCTTCCAGC
GGCACTTCAGGATCGGGTTTATGGGCGAGATAAAGGTCGATATAGTCGGTTTGCAGCCGCTTCAGCGAGG
CTTCGACAGCTTCCGCGATCCACTTGGCGCTGAGGCCGGTCTTCTGGCCGCGATTGTCGAAACCGACCTT
GGTGACGATAACGGCATCCTCGCGCTTCACGCTCGATTGCTTAAGCCATTTGCCGATGATCGCCTCGGAT
TCGCCGCCCACATGCCCGTCCACCCAGGCGGAATAGACATCCGCGGTGTCGATGGCGTTGAACCCGACGT
CGAAAAATGCATCGAGCAGGGCAAACGAAGTCTTTTCATCCGCTGTCCAGCCGAACACGTTGCCACCGAA
GACGATCGGCGCGATGGAGAGGCCGGTGCGGCCAAGGCTTCGTTTTTCCACGGGAATGCTCCTGTTGCTG
ACTTTGCCGCAGGTTAGCAACTGCCCGCCTGCATAACCATTCAATTCCTTTGATGTCACTCATCAGCGAG
CGGGTGACAGCCGGGAAAATCAGGCCTGAAAGCCGCGATAATGGCTGGGCGGATAACGATTATGCTGTTG
CCAGACGCGCCGCAAATGCCGGGCAGAGGCAAAGCCCGCCCGCTCGGCGATGGCTTCCATATCGAGACGG
CTATTTGAAAGAATGTCACGGGCCAGATTGACCCGCATCAGGTTGACGTAATCGATGACGCTGATGCCGG
TATGCTCGCGAAACAGGCGCGACAGATGCCTTTCGCTGAGTGCTGCGATATCGGCCAACCTCTCCAGCGA
CCAGTCCCGCGCTGGTTCGGCCATCACCCGGTCCTGCACCCGGTGGATGGCGGGGTGCATGTGGTTGCGG
CCGGTCAGCCAGGGGGAAATCTGCGGATCATTGCCGTTGCGCCGGAGGTAAACGACCATGGTTTGGGCGA
TGCGCGCCGCGACGGCGAGGGATGTCAGCCGCGAAACCACATGCAGCATCAGGTCGATGCCGGTGGAGAT
GCCTGCGCTGGAAAAACGGTTGCCATCCTCGACAAACAGCCGGTTTTCGGCCACCTGGGACAAGGGCGCG
ACACGGCGGAGCGTCTCGATGCAGTCGCTATGCGTGGTGCAGCTCCGCCCGTCGAAAAGCCCGGCCTCAC
CCGCCAGCAATGCGCCGGAGCAGATGGAAATGACTGTCGTGTCGAGACCCACGACGCGGCGCAGCCATGC
TGCCAATGCCTGCCGCTCCCGCCGGGTTTCCGGTTCGCTCTCGGAGCGCGAGGTGCTGCCGGAGATCAGC
AGAAAGGCATTCTCCGGCAGGGTGGCAGGCAGTGTTTCAAGCCCGCAAATGCCAAGGCCGATCGAGGACT
GCTGCTTTTCCTGTGCTGCGATGTAGCGGCAGTCGAAAAAAACATCGTTCTGCTCGTTATTGGCATAGCG
GATCACCTGCAATGGCCCGGCAATATCGAGCAGCAACGCGTGCGGCGGCACAAGCGTATAAAAGGGAATG
ACGCGTGTGCCGCCTTTATCCATCAGGCTGCCGCCTTCAGCGGTGCAAGTGCCTCGCTCACAGTGGCGAT
GCGCGCGAAGCGGCCGGCCAGCACCAGCTCGGTCCGCTTGCGGATGTCATCCGCGCTGAACACCGTGCCG
GAGGGATGCGTCATCGGAAAGGTCAGCGTCGCCTCGGTGATGTAATCGACGCTATATCCGAGATCGGATG
CGTGCCGGGTGGTGGTTTCGCAGCATTGCTCAGTGCGGATGCCGGAAACGATCAGCCGGTTTATGCCTCT
CTGCGTCAGCCAGATCTCGAGACCGGTGCCGGCGAAGGCCGAGTGCCGGCTCTTGTGAAAGGTGACATCA
GGGGTAATCCGCACACCCTCCAGCGCGCGGATATAACCGCTGTCTTTCGAGAAGGCCCGGTCGCCATCGA
CATGGAAGATTTGCACGACGGGGATTCCCGCTGCCTTGGCGCCGTCGATCAGTGCCTGCTGCTTCTCCAG
ATAGGCGGCAAGCCCGCTTTCCTCGAAATAGGGGGCATGCCGAAAGGATTCCTGAACGTCGATGACGAGA
AGTGCGGTGTTGGACGAGGACATTTTATGATTCTCCAGTGTGGTCATGGGTAGCATAATTCTCCTTCTCC
TATGCGGATAAAAGCAAAAAAACCGACAAAGGGAGGACAAATCCGGCCATACCTTATCTCGTTGCCTGCC
GGCGGCTTGCCAGCTCCTGCGATGGTGATAAGTTTCCGGCAAATGGCAGAGTGGGAGAATGGAATGCTGC
GCTTCGGAATAATCTCAACGGCGAAAATCGCTCAGGATCACGTCATTCCGGCGATACAGGATGCGGAAAA
CTGCGTGGTCAGTGCCATCGCCAGCCGCGATCACGCCAGAGCGCGCGCGGTTGCCGAGCGTTTTTCCGTG
CCTCATGCCTTCGGTTCCTATGAGGAGATGCTCGCATCGGATGTGATCGATGCGGTCTATATTCCGCTTC
CCACCGCGCAACATGTGGAGTGGACGATCAAGGCCGCCAATGCCGGCAAACATGTTCTCTGCGAAAAGCC
GATTGCGTTGAAGGCAGAAGAGATCGATACGCTCATCGCTGCGAGGGACCGCAATGGTGTCATCGTGTCC
GAGGCTTTCATGGTCACCTATTCCCCTGTTTGGGCCAAGGTGAAGGAATTGCTGGCGTCGGGCGCCATCG
GTACACTGAAACATGTGCAGGGCGCTTTCAGCTATTTCAATCGGGATCCCGGCAATATGCGCAATATTCC
CGAATTGGGTGGTGGGGCGCTGCCTGATATCGGCGTCTACCCGACCATCGTTACCCGCTTCGCCACCGGC
GCCGAGCCCAGGCGCGTGCAGGCCACGGTGGAGCGTGACAGGGAATTCGGCACCGATATCTATTCCAGCG
TCCGGGCCGATTTCGGCACGTTCGAGCTGAGCTTCTATCTGGCAACCCAGCTTGCCTCCCGTCAGCTCAT
GGTCTTCCACGGCACCGATGGCTACATCGAGGTCAAATCTCCGTTCAACGCCAATCGCTGGGGGGCTGAG
GAAATCGAACTGACCAATCAGGCCCATAACCAGTCGCAGGTCTTCCGGTTTCAGGATAGCCGTCAGTACA
AGCTCGAGGCGGAGGCCTTTGCCCGTGCGGTGAGAGGCGAGGGAGAGGTCGTTACTTTGGAAAATTCGAG
GAAGAACCAGCTTTTCATCGACGCCATCTACCGCGCGGCGGAAAAGGATGGTTGGGAAACGGTTTAAGTC
CGCTGTTTTTGCAGCCGAAAATATCCGTAAAGCGCCAGGACCAATGCTGCGATCGCTGAAAGTGCGAGCG
GGATGAACGGCTGCAAAAGCGGGTTGCGCCATAGCAACAGGGCAAACAGGCCGACGCCGACGATCCGGGA
TATGAGTGTGACGGCATTCTTCAGAAAGCCGTTCAACTCTGCGCCATTCGAACGGTTAAGCTGCCAGCTC
GTCGCAAGTCCCGCCGCCGCACCCGGTAACCGGGCCACCAGCGGATCGACGCGGAGATAGAAAATAAGCA
CACAGGTAACGGCAAGATCGACGGCCAATCCGCAAATTTCGGTCAGCGCGAAGTGCGGAAGTCTCAACGG
GGTGGGCTTTAAAGCGTCGGCTGCGTGGAGCGCGGGCGCTGCAGCACCAGAAGGCCGATCACGACACCCA
CGACGCCGAAATTATAACCGGCAAGCGCCAGAAGCAGCGACATCAGCGGCACGGCCGTGGAAGAAAGCAC
CATCGCGACACCGTAGGCGCCGATAATCATCATGCAGATGAAAACGATGCTGAAGACAGAGCGCAACGCC
ACTGCGGTTACGCCAAGCACTGTGGCGGTAAGAAAAATCATGATGCCGCCTCCTCTTTTGGTTGCCGGGT
CTGGAACAAGACGTAGCGTCTCGTTCCCTAACGAACCCTTGTTTTCTCCTCCAATCCCTGTTTTGCTAAC
TCGTTAGTTGAGGATATGGTTTCATCGACGTTAAAATCGGTGAGCCGATGTCGGCATTTCCGAATCGACG
GCTTTTGGTTACAAACGGTCATGAGCGATATCTTCTCCCACACCGCCTTGAGCAATCTTGCCGAATTTTC
GGTGTCCGAACTGTCGGGTTCCATCAAACGCACGGTGGAGACGGCTTTCGAGCAGGTGCGGGTGCGCGGC
GAGATTTCCGGTTATCGTGGCCCGCATTCTTCCGGCCACGCCTATTTCTCGCTGAAGGATGATCGTGCCC
GTATCGACGCGGTGATCTGGAAGGGCACGTTTTCACGGCTGAAGTTCCGCCCGGAAGAGGGGATGGAAGT
GATCGCCACCGGCAAGATCACCACCTTCCCCGGCTCTTCGAAATACCAGATCGTCATCGAAAGCCTGGAG
CCTGCCGGTGCCGGCGCGCTGATGGCGCTTCTGGAAGATCGCCGCCGGCGGCTGGCGGCAGAGGGGCTTT
TTGATTCGGCCCGCAAGCGTCCCCTGCCATTCATGCCGCGTGTCATCGGCGTCGTCACTTCGCCCACGGG
TGCGGTCATTCGCGATATTCTTCACCGTATCTCGGATCGGTTTCCGGTCCACGTCGTCGTCTGGCCGGTC
AAGGTGCAGGGCGAAGGCTCGGGCGAGGAGGTGGCGAACGCCATTCGCGGTTTTAATGCGCTGAAGCCCG
GTGGCGACATTGCCCGTCCCGACGTGCTGATCGTCGCGCGCGGGGGCGGCAGCCTGGAAGACCTCTGGAG
CTTCAACGACGAAATCGTCGTGCGCGCGGCAGCTGAGAGCGAAATCCCGCTGATTTCTGCCGTCGGACAC
GAGACCGATACGACATTGATCGATTATGCCGCTGATGTGCGCGCGCCGACGCCGACAGGCGCTGCCGAAA
TGGCGGTGCCGGTACGGGCGGAACTCGAAGCGCAGCTTTCCGGTCTCGCTGCCCGCCTTTCCGGTTCGGT
CTCGCGGCAAATGGACAATCGCCGCCAGGGCGTGCGCGCTTTGGTGCGCGCTTTGCCGTCGCTCGATCAA
CTTCTGGCCCTGCCGCGCCGCCGTTTCGATGAGGCTGCGAGTGGTCTTGGGCGTGGATTGGAATTGACGA
CGCTGAACAAGCGCCGCGCTTTCGAACGTTCCGCCTCGGGACTGAGACCGGAAACCCTGCTGAACGGCCT
CAAACACCATAGGCAGCGCATCACCGAGCGTATGCACCGGGCCGAGACCCTGGTGGAGCGCCGTCTGTTG
CAGGGCAAAGGCCGGGTTGATTCATTCGATTCCGCGCTGCGTTCGCTTCCTGCCCGCCTGCTTGGCCAGC
TGGAACGGCAGAAGGAACGGGTCGTCACCGCAGCACGCCGGGCCGATACAGCGGTGCTGCACCGCATGGC
GCAGAACCGTTCCGGTCTCGCCGCTCATGATCGTATCCTGCAATCTCTGTCCTACAAGAACGTGCTGAAT
CGCGGTTATGCCGTGATCCGTGACGAAGAGAACCGGCCGCTGACCCGTGCCGCCGCCATTGCCTCAGGCG
CTGCGGTCTCGATGGAATTTGCCGATGGTCGCGTTTCTGCCATCACGACGGGAGAGGGGACACCCGCCCC
GGAGACCGCCGCCGCGCCAAAAAAGAAGCCGGCGAAACCGGCTTCTTCTGACCCGGGTAATCAGGGCAAC
CTGTTCTGATCAGATCGACGCCGCATCCGAAAAACGGCGGCTGACGGTGAAGGTCTTTTCGATATCTGGA
TGCAGCTCCATGCCGAGGCCAGCACCCGGCGGCACGGTGATCATGCCGTTTTTCACCTCGGGCAAAGCGG
TGACGAGATCGCGATACCAGGTCTTGTAGAAGGCGCGCACGCTTTCCTGCACCAGCGCATTCGGCGCATT
GAGGGACAGATGCGTGGAGGCGCAGAGCACCACCGGCCCCGTGCAATCGTGCGGCGCCACCGGCAGGTGC
CAGGCTTCCGCCATGGAGGCGATCTTGCGCGCTTCCGAAAGGCCGCCGCACCAGCTGATGTCAAGCATGA
CAACACCGGCAGCACCCGTTTCCAGGAGATCGCGGAAAGCCCAGCGGGAACCGAGCGTTTCGGACGCGGA
AATCGGTGCGGGCGACACGGCGGCATACCGTGTCAGGCTGGAAAGGCTATCCATCTTGATCGGATCTTCA
TGCCAGAAGGTCTGGTAGGGGGTAAGCGCCTTGGCGATCTGCATGGCGGGCAGAAGCTGCCACATGGAGT
GGAACTCCACCATGATATCCATCTTGTCGCCCACCGCCTTGCGGATTTTTTCAAACGGCTCGAGCGCGCT
TTTCAGGTCCGGCATCGAGATATATTGCCCGCGCGTCTTTTCCGCCGCCGCATCAAACGGCCAGATCTTC
ATGGCGGTGATGCCGTCTTCCAGCAGCGAATGGGCAAGCTCGTCCGCCCTATGCAGGAAGCCGTTCAGAT
CATCATAGTCCTTGCCGCCGGAGAGGCCATAATTAGCCGTCTGCTGGCCGGTGGCCTTCTTGATATATTC
GGTGCCCGCGCAGGTATTGTAGGTGCGGATTTCCCTGCGGCTGAAGCCGCCGAGCAGCTGGGCGATAGGC
TGGTTGGTGGCCTTGCCGAAAATGTCCCACAGCGCGATATCGAAGGCTGAATTGCCGCGCACTTCCGCTC
CCGATGAACGGAATCCGAGATAACCGACAAGGTCCTGAGCCAGCAGGTCGATCTGCAGCGGATCGCGGCC
GATCACGCGGGGGGCGATATATTCATGCACATAGGTCTCCACCGTCTCCGCTCCGAAGAAGGTTTCGCCG
AGCCCGGTAATGCCCTCATCCGTATGGACCAGAACCCAGAGCAGGTTCGTCCGTTCCGCCACACGGACGG
TCTCGAGTTTTGTGATTTTCATGGTGTCTCCTCCAGAGGCAGTCGTTTCCATCTGGGACTGCGTTGAAAA
AATCAGGCGATGCCGGCTGCCAGAAGTGCATGCACACTTTCATCGAAATGCCGCGCCATCAGCGTTGAGG
CGGTTTGCGGGTCGCCTGCGGCAATGGCCTGTCCGATGGCGATATGCAGTTCGCACGCGGCGAGGCGCTG
TGCATCGGAGGTGCGGCTTTTCCAGCCGATCGGCCAGGTCTGGCGTGTCACATTCTGGAAAGCGCCGAGA
ATGAGTTCGAAAACCGGGTTCTTGGAGGCTCTGGCAACAGCAAGGTGAAAGGCAAGGTCATGCTCCATCA
CCCTGTCATTGTCGCTGAAGTCCCGCTCCATATTGTTGGCGTGGTCGAGGATGGTAAGCGCTTCCGCGTC
GGTGCGCCGGAGCGCTGCGAGCGTTACGGTTCTGACTTCGATGGTGCGGCGTACGTCGTAAATCTGCTGG
ATGTTGATCTGCTCGGTGTGAATGCCATGCTCGAACATCAGCGACATCGCACCATGGTCCAGCGTCGCCA
CGGTTGCGCGCTTGCCCGCGTTGACGTCGATCAGCCGCATGGCCGACAGAGACCGGAAAGCCTCGCGAAC
GACCGTGCGCGAGACGCCCAGCTGTTGCGAGAGCGAAAGTTCGCTCGGCAGCTTCGCGCCGGGCGCCAGC
TCGTTTTCGCGGATATGGCGGGTGATCGCGCCGATCGTGCTGCTGACGAGGCCGGAATCATGCGAAATGG
CGTTTAACATTTTTCCTCCAACCTGTAGTACAGGTTTATGGAAAATTGCTTACAGGATTTTCTCTACGTA
GACAAGCGCCCTGGCCCGCGCGATTGCACGGTTCCATCTGCGACGTAAATCTATTCCTCGAAGTCCTGCA
GAAACCGCTTCAGCAACCCATCAAGGGTATCCCGCTCCTCTTCGCTGAGATGGGCGACAAGACGATGCTG
GTTGTCGACATGCGCACCCACCGCCTCCTCGACGATGGCAAAGCCACGCTCCGTCAGCGATATCAAGACG
CTGCGCCGGTCCTGCGGATTGTGAATGCGCTCCACCAGCCCGGCTTTTTCCAGCTGGTCGATCCGGTTTG
TCATGGTGCCGGAGCTAACCATGGTCATAGCCAGCAGATCGCCGGGAGAGAGTTGGTAGGGCGAGCCCGC
GCGTCGCAATGTCGCCAGCACATCGAAAGCGGAGGAGGAGAGGCCATGTTTTAGGAGCACCGCCTCCACC
TCGCGGCCAAGATACGTGCTGAGCCGGTGCAGGCGCCCGAGCAGCCCCATCGGGCCGACATCGAGATCGG
GTCGTTCCTTGCGCCATTGCGCGAGAATATGGTCGACGTGGTCCATGGGTTTCTTGCTCATCACCAAGGC
ATAACAATTGATATCTTGACGTCAAGATAAAATCGACTAAGCTGAATCTATCTTGATATAGAGATTCTTG
AGATGAAGAAAAATATGACCTATGCCGCCGATGTGCTGGTCACAGCACTTGCTCCCGCCATCTGGGGGAC
CACCTATTTCGTCACGACGGAATTTTTGCCGCAGGGATATCCGTTGCATGTCGCCATGCTGCGCGCCTTG
CCGGCCGGTATCCTGCTGCTGCTTCTCGTCCGAAAGCTGCCACAGGGTATCTGGTGGCCGCGCAGCTTCA
TTCTCGGCGCGCTGAATTTCTCGTTTTTCTGGGCAATGCTTTTCGTTTCGGCCTATCGGTTGCCCGGCGG
TGTCGCCGCAACGGTGGGGGCGGTGCAACCACTCATCGTTATCGGTCTGTCGCGGCTGTTTCTCTCAACC
CCGGTGCGGCCGCTCGCCATCGGCGCCGGTTTTCTCGGCATTGCCGGTGTTGCGCTTCTGGTGCTAACGC
CCGGCGCGGCACTAGATGGTATCGGTGTTGCCGCGGGTCTTGCCGGCGCCGTTTCCATGGCCTTCGGAAC
GGTGCTGACCCGCAAATGGCGCCCGCCCGTCTCGAACCTCACCTTCACAGCTTGGCAATTGACGGCCGGT
GGCATTCTTCTTTTGCCGGTCGCTTATGCTCTGGAGCCGGCCCTGCCAGCGCCAACGGCGGTCAATGTGA
TGGGCATGGCCTATCTCGGCCTCATCGGTGCGGCGCTCACCTATCTTCTGTGGTTTCGTGGGCTCGCCCG
CATCGAGCCTTCTGCGGCCGCATCGCTCGGTTTTTTAAGTCCTGTCGTGGCCACCCTGCTGGGCTGGCTG
GCGCTTGGCCAAAGCCTTGCGCCAGCGCAGATTGCCGGGTTCATTGCCGTGCTTTTCAGCATCTGGCTCA
GTCAGCGCAGCCAGTTACCGAGGTAGGGGGCCCGTCAGGCCCATTCGCCCTTGCGCATGACAGGAACCGT
GGAGCCATCCGGCTTCACGCCATCGATATCCACCTTGTTGGAGCCAATCATCCAGTCAATATGGATGAGG
CTGGAATTGCCGCCCTGCGCCTTGATCTGATCCTGCGACAGCGAGGCGCCGTCGAGGAAGCATTTTGAAT
AGCATTGGCCGAGCGCGATATGGCACGAGGCGTTTTCATCGAACAGCGTGTTGTAGAACAGGATGCCGCT
TGCCGAAATCGGCGAGGAATGCGGCACAAGCGCCACTTCGCCGAGACGCCGCGCGCCTTCATCGGTGTCG
AGCACCTTGTTCAGCACGGCTTCGCCCTTGGAAGCCTTGGCTTCGACGATGCGACCGGCTTCGAACTTCA
CCTGGATATCGTCGATCAGCGTTCCCTGATGCGACAGCGGCTTGGTGCTGGAGACGTAACCGTCAACGCG
CAGCGCATGCGGTGTGGTGAAGACTTCTTCGGTCGGAATATTCGGGTTGCAGGTCACGCCGTTTTTCGCC
ATGGAAGCGCCGCCATGCCATTCGTGGCCATCCGCCAGGCCGATCTTTACGTCGGTGCCCGGGCCAGTGA
AGTGCAGCGCAGAAAAGCGTTCGCCATTCAGCCATGCGGAGCGCTTAGCGAGATTGGCATTGTGCTGCGC
CCATGCGGCGACGGGATCGGCCACATCCACCCTCGAAGCGGCGAAGATGGCATCCGCGAGCTTGCGCACC
GCTTCATCCTCGGTGAGGCCGGGGAAGACCTGCTTTGCCCAGGAGGGGTTGGGATAAGAAATGATGTTCC
AGTTGATATCGAAATTGGAAATCTTCTCCAGCGCCGGCTTATAGGCCGTGGAGTTGGCCTTGTTGGCGCG
CGCGACCTTGGCGGGGTCCTCTTCGGCAAGCAGCATGGGGTTATCACCGGCAATCGCCAGCCGCGCCGCG
CCATTGGCATAGGCCTTCGCCATGCCCTCATAGAGCCAGCCGGAAGCCCGGTCGAAATTCGCGTCGCTGG
CGTGGCGGTAGCGCGAAAGCGTGGTTTCCTCGTCAGAGTAGAAAGTGGTAACGAGCCCGCCGCCCGCGAT
ATAGGCATGCTTGGTCAAGAGCCTGACCAGCGGCAGGGCCGCCAGCGGGGCAGTGATCACCAGATCCTGA
TCCTTCTGCAATTGCAGGCCGACCTTGATGGCGACTTCCGCGAGTTTTTCGAGTTTGACGGGATCGATGG
GGGAAACGGTCATGATCTGCCTTCGTCTATTTCAATAGGAGGCGCCGACCATAGCCCATTCCTTCCGAAA
GCCAAATGCTTTCAAGGGCCGCCGTTTCGCCTCATTCCGCGACCAGCGGTGCGACAATGGCATCAAGCAC
TTTCTGGGCATCACGGGGCGAAAGCCTTACCTGCAAACCACGTTGCCCGCCATTCATGTAGACGTAATCA
TGCACCATGGCATCGGCTTCAATGGCTGTCGGCACCTGTTTCTTCTGACCGAAAGGGCTGATGCCGCCGA
CATGGTAACCCGTCGCCCGCTCCGCATCGGCGGGTTTCATCATGTTGGCGGATTTGCCACCGAAGGCGGC
GGCAAGCTTCTTCATGCTCACCTCGCGGTCGGAGGGGACGACAACGCAAACCGGCTTGCCGTCCAGCTCC
GCCATCAGCGTCTTCAGCACAAGATGCGGAGCCTCACCGATCGCCTCGGCCGCCTGCAGGCCGATGCGGT
CGGCATTCGGGTCGTAATCATAGGTGACGGTGGCGAAGGCAATGCCGGCCTTCGTCAGCATCTGGGTGGC
GCGGGTCGTTTTGGACATGGTGGGCTGCGTTCAGGCAAAAACGGTCTGGTAGATTTCCGGCTTGAAGCCG
ACGGTTATCTTGCCCTTCGCCTCCAGCACCGGGCGCTTGATCATCGAGGGCTGATCCAACATCAGTCCGA
TGGCCTTTTCGCGGGTAAGATCGGCCTTCTGGCTGTCGTCGAGTTTCTTGAAGGTCGTGCCGGCCCGGTT
GAGAACCGTTTCCCAGCCGGCGGCATCACACCATGTTTCCAGATGGGCGCGGTCGATGCCGGCTGCCTTG
TAGTCGTGGAAAGAATAATCGATGCCGTTCAACTCCAGCCAGCTTCTGGCCTTCTTCATCGTGTCGCAAT
TCTTGATGCCGTAAATCGTGACCGTCATGCTACCGCCTCTTCGTCTTTAAGCTTTTCGGCATAACAAAAT
ATCCATCTTATTCAAGCCGCCGCCTGAGGTGCGTTGCGCCATTTTCGAAGCATGATGCCTGAGCCATGCA
AAATCGAAGTGGCTGATATCCGAACGAGCGCGAGCAAAGCTGCATGGCTTCCCTGCTACATCATGAGTTG
TAGAACGCGGTGGAAATCCCCATTATTTAGGCATCAAAGATGGAGAGAAAAATGCGTCAGGTTGCAAAGA
CATCGCGTAACTTCTTCGGTGAAACTTTCGCCGTTCTCGGTGCAGCGCTCTCGGTTTCGGCCGCTGTTCG
CGCACATCGCAAGCCCGCTCGCGCCGATCTCGAAGCTCTCGGTATCGACGGCAAGGCTTTCGACAAGGTC
CAGCTCTAAGCTGGTTATCGTTTGTAGCGAGGCGACTTCGCCTCGCTTGCGCCTGGCACCGGAATCCACG
TCGGTTTTCCGCAGGCGCCTCGGATGATTTGAACTGCGCCTTTGTTCGTATAGTTGCCCAGCAGCGGAGG
CGGATAATTTCGGGCATGGGAGCCACGCTTTTTTGGCCCCACCTTATCGCGCCGCTATCTTATGGGTTGG
CCGCTTCGATGGACCGAATACTTTTTGCGGCAGATATAATTGACTCTCCGGCTGCTCGTAGCGGTCCGCC
TTCGCGGAAAGCGCGAAGCGTCCCAGGGACTCGTGCCGCGTTTCCCCATTATGGCTGAAGATGACTTCGA
AACTGCCTGCCAGCCAGCTATAGGGTTTTTCAACCGGCATGGTTTCGATTTTCCCGCAGCCATAGATCAT
AGTCAGGTGCGGCATAAACGATGATGCGGCGATATAGGGAAGATTTGCCCGCCAGAGGGCGCGCTGCACC
ACCTTCGCCAAAGCCCTGAGCTCCAGCATCTCGCGGCGGCTGTTTAGCACCAGACAGTTGCGATTGCCGA
AAAGCGAACTCCCATCGAATGTGATCGGAACGGGCCGCGCCCTTATCTCCCCCAGTGCTTCCTTCAGCCG
GTTTGCCAGGCCGCGAGGCACGGTGTCGAAACACCCGACACAGAGCAGGGTGATATGCAGAAGCTCCGCA
GGATAGGCCTCACGCTTCGTCCGCCCTGCGGCATGGCTCGACGCATCGGTGAAAATTCTCTCCGCCAAGG
CCGCCGGCGGTTTCACCACGATCAGAACCTTGCTGCTAAATCGCGGATTGATCCGGCGTTGTTTCTCCAG
CTCGAACCCTTCAAGGAAAAGCTGCCTCAACCCTTCTTTATCCGTCAACTCCAAACCCATGACGATGCTC
CACGGTCTATTCCAAGCTCGCGACATTATCATCGCCAATGAGAAATTAAAAGAACAAAAAGAGAACGAAT
TGCGGTGTCCGCGCCGCATGCCGGAAAGATCGATAGCCTTATGACACGGCACCATTGACAATCTACCTAC
TAATTGGTAGGTATCGCGCATGAAAAACCCTCAAAGCAAAGCCGATGATATTCTCCAGTGCGCACGCACC
CTGATCATAAGAGGTGGCTATAACAGTTTCAGCTACGCGGATATCTCCCAGGTAGTTGGTATTCGCAATG
CGAGCATTCACCACCATTTTCCCAGCAAATCTGACCTGGTCTGCAAACTGGTCTCACAATACAGGCAGGA
AGCTGAAGCAGGGATCGCCGAGTTGGAAAAAAACATTTCTGATCCGCTGGAACAGCTTCGCGCCTATATC
GGCTATTGGGAAGGCTGTATCGCTGACGCGACCCATCCTTTCTGCGTCTGTGCGCTGCTTGCCAGCGAGA
TACCGGTTCTTCCCGAAACGGTCGTTCTTGAAGTGCGTGCGCATTTTAGAAGTCTCTCGGACTGGCTCAC
CGCCGTGCTGGAGCGCGGCATTGCCCAGGGACGCCTTGTACTGACGGGAACAGCACGGGCCAATGCTGAA
ATCTTCATGGCTACGGTGCACGGCGCAATGCTTTCAGCGCGTGCGCACGGCGATGCCGCGACCTTTGGCG
CGATAACCCGCCCCATGCTGGAGCGCATCACCGCTTGAAATTACACCTTGTAAGGGGCGTGGATGCATGA
CCCGAGCGAGCTGCCGACCAATCAACAGACAACGCTACGCTTGCAGATATGTCGGTGACAATCTGCTCCC
AGGACCACCCATCTTTCTGGAAGAGAAAGGCAATCTCATATGTTCGGTATTTCTCCGCTTGGCTGGGTCC
ACACACTCGGCAGCCTGCCGGCCATTCCCGTGGCCATCTACATGTTTGCCCGTCACGGTCGAATCGTTCC
CCGATCCACGCCGGGTGCAATCTATTTTGTTTCCATGCTGATCGGTGCTGCGACGGCCTTCCTCGTGGCG
CATCAGCCGGTCAGCTACGCCATTGGCGCGCTGACCATCCTGTTCCTGCTTGCAGGTTACGGGATCGAGC
GCATTCTCGGCTCAACGCGCGTCGCCAGATATGTTGAGACCATCTGTCTCAGTGTCAGCGCGTTTCTATT
GATGGTGCCGACAGCGACCGAGACGCTGCGCCGTGTTCCGGACGGTCATCCTTTTGTCACCGATCTGAAA
TCACCGCTGCTTCTCGGCGTTCAGGCGGGTTTGCTGGCGATCCTCGTTGTCGGTCTTGCCGCCCAGATCA
TCTATCTCGCAAGACAAAACAGAAACGCCGCGAACTAGTCGCGGCGTTATCGTTCAAACTGTGCTCGACA
CAGTGGTATTGCCGCAGCAACACGCTGTGTCGATTATAGTCCTTACTCCCACTCGATCGTGCCGGGCGGC
TTGCTCGTCACGTCGTAGACCACACGGTTAATGCCGCGCACTTCGTTGATGATGCGGGTTGCCGCACGAC
CGAGGAAGTTCATGTCGTAGGGATAGAAATCCGCCGTCATGCCATCCACTGACGTCACGGCGCGCAGCGC
GCAGACGAAGTCGTAGGTGCGGTAGTCGCCCATCACGCCCACGGTCTGCACCGGCAGCAGCACGGCAAAG
GCCTGCCAGATGGTATCGTAGAGACCGGCCTTGCGGATTTCGTCGAGATAGATCGCATCCGCCTTGCGCA
GGATATCGAGCTTCTCACGAGTGATCGCGCCCGGGCAGCGGATCGCGAGACCTGGACCGGGGAAGGGATG
ACGACCGATGAAGCTTTCCGGCAGGCCGAGTTCGCGGCCAAGTGCGCGCACTTCATCCTTGAAGAGTTCA
CGCAGCGGCTCGACGAGCTGCATGTTCATGCGCTCGGGAAGGCCACCGACATTGTGGTGACTCTTGATGG
TGACCGAAGGGCCACCGGAGAAGGATACACTTTCGATGACGTCAGGGTAAAGCGTGCCCTGAGCGAGGAA
CTTGGGCGCACCCTTGCCATCGGCGGCAATCTTGGCCGCCTCAGCTTCGAACACCTCGATGAACAGGCGG
CCGATGGTCTTGCGCTTCACTTCCGGATCGGAAACGCCAGACAATTCGCCGAGGAACAGATCGGCGGCGT
CGACGTGAACAAGCGGAATATTGTAGTGATCGCGGAACATGCCGACGACCTGCTCGCTTTCGCCAAGCCG
CATCAGGCCGTGGTCGACATAAACGCAGGTCAGCTGATCACCGATCGCCTCATGAATGAGAATGGCTGCA
ACCGAGGAATCGACGCCGCCGGAAAGTGCGCAGAGCACCCGGCCAGTGCCGACCTGCTCGCGGATCTTGC
GGATCATCTCGGCGCGGTAGGCAGCCATCGTCCAGTCGGATTTGAGGCCGACGATCTTGTGCACGAAATT
GGAGAGCAGCTTGCCGCCGTCAGGCGTATGCACCACCTCCGGGTGGAACATGGTGGTGTAATAGTGACGC
TTCTCGTCAGCCGCGATGGCGAAAGGAGCGTTCTCGGAGGTCGCGATGACCTCGAAACCTTCCGGCAGCT
TTGTTACGCGGTCGCCATGGCTCATCCACACCGGGTAGCTCTTGCCCTGTTCCCAGAAACCTTCGAACAG
CGGGCTAGCCTTCTTGATATCGATATCCGCACGGCCGAATTCCGCCGCGTGGCCACCTTCGACCACACCG
CCGAGCTGCGTGCAGAGCGTCTGCTGGCCGTAGCAGATGCCGAGGATCGGAACCTTGCTGTCGAACACCG
CCTGCGGCGCGCGCGGGCTGCCTTCAGCCGTTACGGATGCGGGGCCGCCGGAGAAGATCACGCCCTTGGG
CTGAAGCTTCTCGAAAGCCTCTGCGGCATTCTGGAACGGGTGGATTTCGCAATAGACCCCGGCTTCGCGG
ATGCGGCGCGCAATCAGCTGCGTCACCTGGCTGCCGAAATCGATGATGAGAATGCTGTCGGGATGGGCTA
TCTGGGTCATGGCGAGCCTTTAAAGAAAAGCGGGGCTTTAGGCAACCCGGAAGCGGGCGTCAAAGGGCGG
AAATTTGCGAAAATCGCAAGGTTTCAAAGGGCAATCACCCCATCCTCGATGGCGCGGCAGAGCCGATCGA
CGGCATTGGCGAGCTTTTCATCGATGATATCAAGATACGCCGTCCAGTCATCCACATGGTTCACATCGGC
CTTGCCGTCGGAAATACCGCGCAGGCTGATGAGCGGCACACCGAAGCGCTGACATGCTCGCAGGACCGCA
AAGGTCTCCATTTCCACCATATCGGCATCGATCAACCCATAGGCCTCTCCGGAAACGACGTTGCCGCCGG
TGGAAAGCCTAGCCTCGGCAATATCGGGTATCCGCAAAGGCAGGGCAACTTCGGCGGGCAGATCGAGAAA
CGGCGTTCGCCCCTTTTCGAAACCGAAGGCGGATGCATCCATATCGCGATAGGAAACCGAAACCGCCTGA
TAGATGCCCGTCTGTTGCAATGTCCGCGAACCCGCGGAGCCAAGCGAAACGACGAGGTCGGGCAAATTGT
CGGCGGCATCGAGACCGGCAAGAATGGCGGTCACCGAAATGGCCGCCTCGACTGGGCCGACGCCGGTCAT
GAGTGGCGCGATGCGCGCCTGCAGATGGGGGCCGTATTCAGCGGAGGCCGCCATAACGAAAAGAACGGAT
TTATCCGCAACATGCGAAAGCCGGTAGCTCATCCGGTAATATCCTCGCGCCCCTTCACCACCATCATCGT
GCCCGTCATCGAGGCGATCAGCTTCGCCGGTCCATCGGACAGGGCATAGGCACGACCATCCGCCACGATC
AGATTGTTGCCGGGCTTGATGATCTCGCCGCGAAACAGAAACCGCTCACCACGTCCCGGCGACATGAGGT
TGACCTTGAATTCGATGGTCAGTAGCGAGGCTTCCGGTTCGATGATCGTATAGGCCGCGTAAGTGCAGGC
GGTGTCGAGGCCAGCGGCGATGACGCCCGCATGCAATATGCCATGCTGCTGTGTCAGCTTTTCATGGAAG
GGCAGTTCTATTTCCACCAGCCGGTGTTCGATGCGGCTTATCTCGGCATTGATGGCCTGCACCACGCCCT
GCCGCGCGAAGCTTGTTTCTATCCGCTGGCGAAAATCGCCGGGATCCGTAATCTCCATGGCCTACCTGCC
TGCCTTCTGCCCCGTCGCAGACTGACATGGCGCGTGGCGTCGGGCAAGGCAAGGGCGTAAGGCGAATTAG
TTCAGCATGCCGATACTTGCGTTGAGCACCGTGGCAAAGGCGACCCATAGGGCATAGGGTGCGAAAAGCC
ACATGGATATGCGGTCGCGACGGTAGGTCAGTGCCATGAAGGCGATGATGCAGATCAGCATGGGGATGAT
GATGACGAGCGCGCCGGCCGGGCTCTGCATGCCGAAAAAGATCGGCGACCACAGGAAATTCAGCACCATC
TGCGTGAACCAGAGGCGCATGCGCGTCCCCATCGGTTTCCGTATCCACGTCCGTGCGCCGGCGATGCCGA
TCAGCACGTAAAGCGCAGTCCAGACCGGCCCGAAAATCCAGTTGGGGGGATTGAAGAATGGTTTCTGCAG
CGATTGATACCATTCGCCCGGCACATTGTTGACGCCGATCAACGCCCCGACGGCAACAACAACAACCACA
AAAATAATATACACGGCAAGGTTCTTCATGACGCCTCAAATGCGCTGGCCATGCTTTTGTTCCCTGCCTT
TTCAGTATTTTAGCCGGACAGGCGTACGATATGCTGGTCCCAGGCCACGTCGCTGCGAATAGCCTCGAAA
AATCCGTCATAAGAGGAAACCGCAATGCCGCCTGCAGCCGTCGCAACGCCCGCCGCCTCCCGCACGGTGA
CCTCGGAGACCACACTGCCCGTCTTTGCATCGAGCGTCACGGCGGCGTTGCCGCTCGGCGAGGTCAGACC
CACCAGCCCTTCGCGCCGGTTGACGGCGATGGCCCCGACATAATTGGCAAGCCGCACCGTCGTTTCCTCC
GGCAGATCGACAAAGGCTACATCCTCACCCTTCGAGAAATGGCCGACAAGCGGCGGAAGATTGTTGCGCG
GTCCTTCATATTGGCAGGCGAACCAGATGCGGCCGTTATCGCCGAGATCGACGTGGCGGGTGGAAAGCTG
CCGCAGCTGCTCCGGCATTACATGTTTCTGGATCAGCTGGCCGGTGGCGGCGTCCAGAAGCACGAGTGAC
GGTTCCATGCTGTCGATATTGAGCTTTGTTCGGCCGAAATCCGGGTGGGTCTCGATGCCGCCATTGGCGA
TCACGATCAGCCGTCCGTCATCGCTGACCGTCATGTCATGGGTGCCGACACCATGCGCGTCATATTCACC
GATGCGGGCAAAGCCGTTGCGGGCGTCGTAAAGGCCGATGACGCCGCGGTTACCGTCGAAGTCGTTTTCG
CTGGCATAGAGAATTGCGCCATCGGGTGAAAATTGCCCGTGGCCATAAAAGTGCCGGTTCTCCGGCGCGT
GCATCACGACAGGCTCCTGACGTTGCACGGGATCGAAAGCCATGAAGAAAGTGCCGGGACGGCGCGCGAA
GGCCACGGTCCTACCGGTCGCATGGCTCGTCGCCATTCCATGGGCGCGGGCGGGAAGCGCAACGCGGTCG
ATGATTTCGCCGCGCTCGCTTACCGTCGCAATGCCGTAGGATCCATCACGGGCGCGGAAGGCGGAGGCGA
AGACGGCGTCTGTGCGTTCCAGCGCATGGAGCGACCGCGGGGCGAGGGCGGCAAGAAAGGGAATACCCGC
CGCCTTGATGAAGCTGCGCCGGTCGATCAGCATCCGCTTGCTGCCGGAGATCATCGTTTAGTCTCCGTCA
GCAAAGGAAAAGCCGGAGCTGAGGCCGATGGCGCCGCCATATTGGTCGTTGAGGCGGTAGATCAGGTCTT
TGCCGTTGAGCAACAGGTAATCCACCTTGGCGCGCTGGTCGTCCTTGTCCAGTGCCTTTTCCACATCCGT
ATCGATCGTTGCGGCAACGCGGATCATCGATTTGGCGATGAAGTCAATGGAGTTGACGATGGAGCGCTGA
TCGGGCGGTACGAGTTCGACCATGTCGGCGGTATGCAGGAGAGTCTGCACGGCCTTGATATTGGTGGAGA
TGCTCTTCCAGGTCAGGCCGGAGCGCCAGTAGATGGCGGTGCGGGGAAATTTCGCCTTGTCCGGCCCCTT
GTAGAAGGTTTCGATCCGCTGGTCGCGGATAGCCTCTGCACCGTGCACGAGAATGCCGAGCAGCGCAACC
AACGCCTCGCGTTCATCGCGAAAAACGGGGTTGTCCGGTCCCGGCTGTGTCCAGTTTTTCTGCGCACCGT
CAGGTGCGTTCCAGCTATTGGAAAGCTCCGTCGCCACATTGGCGATGTTACCGGCGATGGCGGCGCCGAA
ACGGCAGCGAAAATCGCCTTTCTTGTCTAGCAGTTCTTCCGCGCCGGTGCCGTAAAGCACGAACTCCAGC
GCGCCAAGCCCCTGTGCCGCGACGCTCTTGCCCTTCAAGCCGTCGGCGGTGGTAACGCTTTCATCCTTGT
CCGAGAGGTAACGCTGCACCTGCTTCAGTCCGAGACCCTTCTTGTCGGGGTAATAGAGCACGCGTTCGAA
ACGGTTCTTCTCGATGACAGGGCCGACACGCACGATCTCGATTGTCGACCAGTTCAAGACCGTTTCAATA
AAAGCCGCCTGTGCCGCCGCCTCCGTCGTTTTGGAGGGCGCGGCGCAGAAAGCCTTCATGCTGCCTTCCA
GCGTTTCCGCAGATTGCCGGAAGTGGTCATAACCGGGACGGATGAAGCCATTCACCGCTTTTTCCATCAC
GCCCCGCACCTGCGCAGGGTCGAGCGGTGGGGGTGGCAACAGTTCCACATCCTGTGCCCTTGCCGGCGGC
GTGGTGAGAAGCAGCAGCACGGAGATGACGCCGGAAATTTTTCGCATGGCAAAGTTCATTAGAGAGACTC
CAGAAAAGCCAGCAAAGCCTGCCGGTCGGATTTTTGCAAGGCGGCAAAGGCGTTGCGCGCTTTTTGCCCT
TCACCGCCATGCCACAATATGGCTTCCGTAAGGCTGCGCGCCCGCCCGTCATGCAGGTAAAAGCCGTTGC
CATTCACTCTTTGCGTCAGACCTATGCCCCAGAGCGGCTGCGTGCGCCAGTGCCGACCGCTGGCTTCCCC
CACCTGCTGGCCATCGGCAAGCTCCTCTCCCATGTCATGCAGGAGGAAGTCCGAATAGGGCCAGATCAGC
TGGAAGGAATGCATCGGATCGCCAGCATCGCGGCGGGTGACGAATTTCGGTGTATGGCAGGCTGTGCAGC
CGGATGTATAGAAAAGCTGCTTGCCCTCAAGAACTGTTCGATCCCCCGCATTGCGCCGCTGTGGCACCGC
GAGGTTTTCGGTGTAGAAGGTCACGAGATCGAGAACGGGGTCTGGCGCTTCCACCGGCCCCAGCCGCGGC
TGCACGCCTGTTGGCATGGCCAGACAGTCCTTCTGGGCATCGGTGCAATCGCCATAGGCATTCGGCGCAT
CCGGTGTAGAAATGCCGATATCGTGGGAGAAGGCGCTGGCGCTCTGGTCGCGCACGCTTGCATTCTGTGC
TTTCCAGCCGAACCGTCCGAGTTTTATCTCGCCGGTGCGATGATCCTTGACCCAGGCCGGGCGCCCGGCA
ATGCCATCGCCATTTTTGTCATCGGGGTCTGCGCCGGCGAGAATATCGGCATCGGCAATGGCCTCGATCA
AGCCCAGGCCGAGCGTCGGCATCGCAATGCGGGCCGAGACTGTTGTGTCCGTACCGAGCGGGCCATATCT
CAGGGCCGTAGCGGCATAAGTGGGCTTGCGCAGCGACACCACTTCGCCATCCGAAAGGCGCACGGGCCTT
TCCGTGTAGGTGATGACCGGCCTGCCCTCGGCGGCGAGGCCGGGGATCGCAAGATTCTGCAACTGCCGGC
CATAGGTCTCATCGGGAAAATTCAGCACCTCATGGCGCGCAATCGCGGCCCGTTCCGTCTCGTCCCGGGC
CGGTCGCGCCAACCGCAGAAACAGGGAAACGGCGTCTTCGCCGGCAAGTGGCGGGCGGCCTCTGCCATCC
TTCACATGGCAAGTCTGGCAGGATCGGGCGTTATAAAAAGGGCCGAGCCCATCCGAAGCCTGCGTGGAGG
AGGGTGAGGAGACCCAGAGCTTCTGGAACAGCGCGTTGCCGAGCTTGAAATCCTGCTTCCGCTCGAAAGG
CATGGTGGCGGAGGGCTGGGAAAATGCGTTGCCACCGGCTGTGCCGGTGCTGGTGGTTGCGCCGCCGGAC
ATGGCCTCGAAGGGATTCGGCTTCGTAAAATCGGTCGTAGGCGCAGTGACAGCCAGGACGCGGCTTCGGT
CTTTCTCCGTCAGGTCGTCACGCAGCGGCGCGGCAAGCGTCACTGAGGCCACAAGGCAGGCTGCCCCGGC
GAAGAAAAACGGCTTGCGGATCGGGGACAGCGACAATTCCATGGGGGTCGGAAGGCACATTTGGTAGGCG
GGCCGCAGTGGATCGCGGCCCGCCTTGCCGCTTATTTGAAGACGGCGTTCGGGTTGTCGAGGCTCGCGGA
GCCTTCAAGCTCGATCTTACCAAGATCAAGTGCCGCGATGACACGTTCAACGGTCTTCGTCTGGTCAATG
AGACCGTCGATGGCCGCCTGAACCACGGCGTTGCCTTCCTTGTTGCCTTCGCCGATCATCTGGTCATAAG
CTTCAACCGTCTGGGCGCGCTTTTCCATCGCATGCATGGCATTCAGCGTCTTGTTCAGCTTCGCCGTCAT
TTCGTCGTTTAGCGCCTTGTCCTTGGCGCCGACGAGTTCTGCCAGCGAGGCGCCGGTCATCTTCGTGCCG
TCGACGCGGGTATAGTCGCCGGTATAGGCCGAAGCGATGCCGATGGCGTCGTTGAGATGGGAGTTATAGG
TGTTGTCGGAGAAGCAATCATGCTCTTCTTCCGGATCGTGCAGCAGCAGGCCGAGCTTCATGCGCTCGCC
CGCCAGCTCACCATAGGAGAGTGAGCCCATGCCGGTCAGAATGGCGGTGAGGCCCGCTTTCGGATCGGCT
TCCACCGTCTTCGTGGCTTCACCCTCCGGCGCCCAGGCGTCTACCATCTCCTGCAAGTCCTTGACCAGCA
GACTCGATGCGGATTTCAGGTAATCGGCGCGGCGGTCGCAATTGCCATTCGTGCATTTTGCCTTGTCATA
GTCGGTATAGGGGCGGTTGCCCGCGCCCGGCCCGGTGCCGTTCAGATCCTGGCCCCAGAGCAGAAATTCG
ATGGCGTGATAACCGGTCGTCACATTGGCTTCGACATCGCCCGCCTCGTGCAGGCTTTCGATCAGTTCCG
GGGTGATCTTGGAGGCATCGACCTCTTCGCCGCTGATCTTGATCTTCGGATTGGCGATGATGTTTGCGAC
GTAAAGTTCGTTCTCGTCGCTTTCGGTGCCGTAAGAGGCGTCGACATAGTCGATCAGGCCTTCATCCAGC
GGCCACGCATTCACCTTGCCTTCCCAAGCATCGACAAGCGGATTGCCGAAGCGGTAGACTTCCGACTGCT
GGTAGGGAACACGTGCCTTGATCCAGGCTTCGCGCGCGGCTTTGAGGGTTTCTTCGCTCGGCGTTGCGAT
CAGAGCGTCGATAGCCTTGTCCAGCGCCTTCGCCGTGGTCAGCGAATCCTCGTATTTGGCATGCGCGACA
TCGGCATAATGCTTGATGACGGCGGCAGCGTCGGTGGCAGCCTGTGCGGGAAGCGCGGTGAAGGCCGCCG
ATGCGGCCAGAAGCACGAAAGACGCGCTGAGAATGGTTTTGCGGATCATGATCCCTCTCCTTGGGCAGCC
ATGAAAAGACATCAGGCTGCGGCCAGCGAGTTCTGACCCAATCACAAACTTGTGTCAAACATTCTAGTTT
AGAATGCTTTGAAACAAGCCCGCGCGGTATTTCCCAAGTAAAATCGCTGCGTGCAAAACCTGCTTTATGC
TTTGCGTTTCATCAAGCAGAAGAAGAAACCGTCCGTATCTGTGGTTGCAGGCGTGAGCGTCACCGTCTTG
CCATCTGAAGAATGCGGTTTATTCGCATTGCCACTGAAAATCGACTGCCAGCGCTCCAGAGCCGAACCGA
TGGCAAATTCTGGATTTTCCTCGCAGAAGCGCCTGACCTGCTGCTCATTTTCCTCGGGCAGAACCGAACA
GGTAACATAAAGTAGCTCGCCGCCCGGGCGCACGAAACCCTTGGCTTGCGAAAGCGCCTCGCCCTGCTGC
TGCACGCGTTCTTCCAGATTGCGCGCCGTCAGCCGCCATTTGGTGTCGGGGCGGCGGCGCCAGGTTCCGG
TGCCGGTGCAGGGTGCATCGACCAGAACGCGGTCGAATTTTTCCTGGAACGGCGCAAGACCCGCTGCGCG
ATCATGCACCTGCACATTGCGCGTACCGGCCCGCTTCAGCCGCTCGATGATCGGCGCGAGCCGCTTGCGA
TCGGCATCGAAAGCGTGGACCTGACCTTTATTGTTCATGCTGGCGGCCATGGCCAACGTCTTGCCGCCAC
CACCGGCGCAATAATCGAGGACCTGTTCACCTTCCCGGGCACCGGCAAGATCGGCGACGATCTGTGAGCC
TTCATCCTGCACCTCGAACCAACCCTTCTGGAAGGAAAGTTCGGCGGTGACATTCGGCAGGCGGGAAGGG
CCTTCACCGGCGGGTATACGCAGACCCTGCCGGGCAATCCGAGTGGCTTCCGCGCCGCTTTCCTCAAGCG
CCTTCAGAACCTTGTCCCGGGTTGCCTTCAGCGTGTTGGCGCGCAGGTCTAGGGTCGGTCGCTCGTTGAG
CGCCTGCGCCTCGGCGAGCCAACGCTCCCCGAAGGCAGTTTCGAGGGAAGATTGAACCCATTCGGGAACA
TCGCCCTGAATATAGGCCGGCGCGTCGGAAAGTGAACGGGAAAGAAAGGCCTGCTGCCTTTCCGCGTCGG
GCGCGGCGGGGGCGAATTTATCGCCGTCGAATTCCGCCGTCAGTTCCGCAAAGCTTTTGCCCCATTGCCG
CAGCAGAACAGCATAGGCAAGCGAGGCGGCGCTATCGTCATCCATCAGCCAGGCGTGCGACAGTTTCATA
CGAAGCGCGTCATAAACGATGTTGCCGATGGCGGCCCTGTCGCCGGAGCCGGCAAAACGATGGGCGAGAC
CCCAATCCTTCAGCGCATCGGCGACGGGACGCCTGCGTCCCTCAATATCCGCCAATACTTCGATTGCTCC
GGCCAAACGCCCGCCCAAACGCATTGTCTACCTCTTCTTGCTGATAAGCCCGGTTGGTAGACGCGAATGG
CGGCGAGGGCAAGGCTCAATCGGCCTTGACGATCTCGTAGCAGACCTTGGCAGTGCCGGAGCTGATCATG
CCGATATTCTTGGCGGCAGCTTTGGAAAGATCGAGAACGCGGCCCTTGATGAACGGCCCGCGGTCGTTGA
TGCGCACTACAACGGCCTTGCCATTGCGGGCATTCGTCACCTTGACCTTGGTGCCGAACCGCAGGGAGCG
GTGAGCGGCGGTCAGGTTGGCGGCGTTCATGCGCTCGCCCGAAGCAGTCTTGGAGGACAACGCATACCAC
GATGCGCCTCCACAACCATTTGCCGCATTCGCCTGAAGAGGCGCGATGATGGAACAGGCGGCTATAGTTG
CAGCGGTGAAAGTTATACGACGGATATTCAACAAACTGTACTTCCCTGAAAATCGGCCCCGCGCCGATTG
ATTGTGCCCTTGCTAAACGGCCATGAACTGGCCTGAACGCCTTTTGATGCGAGATTGTAGGGCGAGGGAA
AAATGGCGAAAAAAAGCTGATCTCAAATCACGAAGTGTTACAGTCTGTAATATTCGTGATCGTTAGCCGG
AGAGGCGTCGCGTGGACGTTCCCGTCAAAACTCGGAAAAAATAACGCAGAATCAACGTTCAATGGAAATG
CTATTGCAAGTCACGGCTTCGTGAATCCACTTCACGAAATGTGAGTGAAATATTTTTCCAATGAGTAGGA
TTTTAGCGATTCGCCGTAGTTAATTAAGTCTTAATTCGCTTAAATACAACGAAAACTATCCGCCAAAACG
GCGTTGGATGGATTTTTCGTCGTTTTTGACGGGGTTGTTTTCAGCCACGCCAGAGGCTGCTTTCCCATAA
TTGCTTCAGCGACTGCCGATACTCCGGAAAGCGGAAATCAAAGCCGAGTTCCCTTATTTTAGCATTGGAA
ACGCGCTTGTTTTCGCCATAAAAAGAGCGCGCCATCGGCGTCAGATCGGCGGTTCCGAAATCCTGTTCAG
CAGGGGGGACAACACCCATTAGGTCGGCCGCGAAGCTCACCACATCCTGCGGTGGGCAGGGTTCGTCGTC
GGTCACGTTGAAGATGCCGCGTTCGTTCTTCAGTGCCAGAAAGGCGATTGCCGCGCCGATATCCTCGACA
CGGATGCGATTGAATACCTGATCCTTCTTCACCAGCCGTCGCGCCGTTCCCTTCTCGAAATTCATGAAGG
TATTGCGTCCCGGGCCATAAATTCCGGACAGGCGCAGGATGGAAAGCGGCACATCTGCGCTTTGGGCTGC
CTCAGTCCACGCGGCCTCGGCGGCTACCCGCTCCACGGAGCGTGCGGAGACCGGGCGACAGGGTGTCGTC
TCGTTCACCCAGGCGCCGTGATGGTCGCCATAGACGCCGACGGTGGAAAGATAGGCTAACCATTTCAGAT
TGGGCAGGAGCTTTTTCAGATCGCCGCCCAGAAGCGCAAACAGAGGGTCGCCGTCCTTGCCTGGAGCGAT
GGATTGCACGAGATGGGTAACATTGCGCATCGCAGCGATGAGATCGTCATCGAGATGGACGCCGTCGAAG
AGCAGCGGCGTCATGCCGGCGGCGGCGAGGTTTGCGAACTTATCCGCGCTGCGTGTGGTGCCGCAGACAC
TTGCAGCCTTGGTTTTCAACGCGTTGGCAATGGCTTTCCCTGAATATCCCGCGCCGAAAATCATCACATG
CATGCTTCATGCCTCTGCCAGTTGCCATTCCATTTCCGCCTCCGGATCAGTCTCCGGTGCGCGACCGGCA
GAGTATGTACGGAATTCGTCCCTGTCCATAAGCCGCGACAAAGCCCATGCGGCCATGCCGCGCACTTCCG
CGGAAGGGTCGGCCTCCGCAAGTGCCTTGCATTGTTCCACGAAATGCCGGTCGGCAGAGTTTCCCGCGGC
AATCAGCACATTGCGGATGAAGCGATTGCGGCCGATGCGCTTGACGGGGGAGCCGCTGAAAAAGCTGCGA
AAGGCGGCATCGTCAAGCGTCAGCAGAAAGGCGATGGATGGTTCCTTCAGATCTTCGCGCGCCTTCAGCT
TCATCTCGGAGGCGCTGGCCGCGAACTTGTTCCACGGACAGGCGGCAAGGCAATCATCACAGCCATAGAT
GCGGTTGCCGATCATCGGCCGGAATTCGTGCGGGATCGGTCCCTTGTGCTCAATGGTGAGATAGGAGATG
CAGCGGCGCGCGTCCAGCTGATAGGGGGCAGGAAAAGCCGCCGTGGGACAGGCGTCGAGGCAGGCGCGGC
AGGAACCGCAATGATCCCTCTCGGCCTCGTCAACACAGAGCTCGGCGGTGGTGAACATGCTGCCCAGAAA
CAGCCAGGAGCCATGGCTGCGGCTGACGAGATTGGTGTGCTTGCCCTGCCAGCCGAGACCGGCGGCGGCG
GCAAGCGGCTTTTCCATCACCGGGGCGGTATCGACGAAGACTTTCACATCCTCACCGGCGCGGGCAGCAA
AGCGCGTGGCGATCTCCTTCAGCCGCCCCTTGATGATGTCATGGTAATCGCGGTTGCGGGCATAGACCGA
AATGGCTGCCTTGTCTGGTTTCGAAAGCAGGCCACGCGGATCTTCGTCCGGCCCGTAATTGAGGCCGAAC
ATGACGATGGAGCGCACATCGCCCCAGAGCGTTTTTGGCTCCGCCCGACGCGCCTCGGTTTCCTCCATCC
ACGCCATGGTGCCGTGGTAGCCATTCTCGAGAAACTGCCGCAGCCGCTCCGGTGCAAGCGGAATGCTGTC
GGGCGCCGTGATGCGACACAGATCGAAGCCGAGTAAAAGCGCCTCCTGACGAACGAAATCCGTCAGTTTG
CGCGCGCGTATTCGCTGCTTGTCGTCGGCAACGTCGATGGTCGTGTCTCCCGAGGCCTATTCTGGCATAT
ATAGTGCATGTCACCCGAAAGTGTGCAGCGGTTTCGGGAAAACGACATGCTTTCATTATAGCCGCACGCC
GCAGCAAATAACCTGGGAGGCCAGACCTCAGAAATCCAGATCGGCGTAGTGGGAAGAGGGGGCAAGACGC
GGAATGCGTTCGCTGAGAAACGGCCGGAAGGAGGGGCGGGATTTCACCCGCTGATACCATTCCTTGGCAA
TCGGCGCTTCGAGCCAGTTGATCTCGCCGAGATAATCCAGCACCGAAACACCGGCCGCTGCGGCAAGATC
GGCGTAGCTCAGCCGATCGCCGGCCAGCCAGGTGCGCGAACCGGCCAGCCACTCCAGATATTTGATGTGC
TGGCGAATATTGTTGCGCGCGGTGCGCAGCAGCTTGGAATCCGGTGGTCCGCCACCCTGCGCCGCGGTCA
TTTGCAATTTATAGACCCTTTCGCGCACCAGCGGCCGGGTCACGTCATTTTCCATCTTCTGCAGAAACCA
TTCCGTCAGGCGACGGATTTCCGCGCGCTGAAACGGGTCTTCCGCCAGAAGCCGCCGGTCGCGCTTCAAA
ACCCCATGGGTTTCGTCCAGAAATTCGGCCAGCACATAAGGCCCGCTGAGGGAGCGCATATTGTCATCGA
GATAGACCGGCAGGGTGCCAGCAGGATTGAGCGCCAGAAACTCCCGCCGTCTTTCCCACGGCTGCTCCTC
CACGAGATCGGTCTGGAAGCCGTATTCCGCAAGGATCAGACGAACGAACCGGGATGCGGTCGACATCGGG
GAGTGATAGAGAGTTGGCATCGGTACTCAATTTTTACGATTGGTTGTCATGATCGGCATTTGCCGGAAAA
CTTTTTCAGTTTCGCTTCATCAAGACGCTATAAGAGCTTGGCTACTTTAAAACAAGTTTAACGCAATTGC
TTTCCATTCACGCTTTCCCCCTTAAAAGAAGGATACCTCATGGGTGACCAATCGATCATCAGCGCGCTTT
TGCTGGGCATTATCGAGGGTCTGACGGAGTTTATTCCCGTTTCCTCCACGGCGCATGTGCTGCTGGCCGG
GCATTTCCTTGGCTTTAAATCGCCGGGCAATACCTTTGCCGTCCTCATCCAGCTCGGTGCGATCCTCGCA
ATCCTTCTCGTTTATTTTCAAAAGCTTGTATCGATCGCCGTGGCGATGCCGACAAGTGCCAAGGCGCGCC
GTTTTGTGCTGGCGGTTCTCGTCGCTTTCCTGCCGGCGGCGGTGATCGGCGCTCTCGCGCATGACTTCAT
CAAGACGGTGCTGTTCGAAACGCCGATGCTCATTTGTGTCGTGTTGATCATTGGTGGATTCATTTTGCTT
GCGGTCGACCGGATGCCGCTGAAACCAAAATATACCGACATTATGGATTACCCGCCGTCGCTCGCCTTCA
AGATCGGCCTTTTCCAGTGCCTTGCGATGATTCCCGGCACCTCGCGGTCCGGCGCCACCATTGTCGGCGC
GCTGCTGATGGGCACGGACAAGCGCTCCGCCGCCGAGTTTTCGTTTTTTCTGGCCATGCCGACCATGCTT
GGCGCGTTTGTGCTCGACCTCTACAAGAACCGCGATGCGCTGAGCTTCGATGATAGCGCCTTGATTGCCG
TGGGGTTTGTGGCCGCCTTCGTGTCCGGCCTCTTCGTCGTGCGCTCGCTGCTGGATTTCGTGTCGCGACG
TGGGTTTGCGCCCTTTGCCTGGTGGCGCATCGTCATCGGTGCGCTCGGTCTCGTCGCACTTCTGGTTATC
GGCTGACCCGCAGTTTCATATCGACCGAAAAACAAAAAAGCGCCCCGGAGAACCGGCGGCGCTTTTTTTA
AACCTGTAAAGGCCGATCAGTTGGCGCTGATCGAAGCCGTTGCGCAGGGGTCGACGCCATAGGCCGGAGC
GCAACCGCTCTTGCCCGCTGCAACCGTGCCCGGCGCCATGAAAGAACCCGCCAGAACCACCAAAGCCGCA
CACGCAAAAAAGAGTGCGATAGATCTGCCCATTTTATGATTGCCTTTCAGACGTTCGTTCGTGCGGATCG
TGCCGCCGTGTGTGAATTGAGGGTTCGGGATATGTTTGGAATGTGGCGAATATCAATAAAGGAGCTTGCT
GAATACCGGGTTAATGCGAAGTCTTTTCCACAGTTGCGCTTGTGCCACGCTTGCCCGTTTCAGCGCTCCA
CCGTTAACCATGCCGTTTCAGTTTTGATTTTTCCTCCCCACCCCATCTGGCAGTGAAAATGCACTGAAAG
CGGTTTGGTTGCGGTAGACAGCATAAAAAAAGCGGGATGTGGCCCCGCTTTTGATTTCCATGACGTGCCT
GACCTCAGGCCGCCTTGCCGGCGTTCGAGAATTGTCCATGCTGGCGATACTGCACCATGTAGGACGGCAG
AACCGAAGCGACGCGAACGGGGGTGATGCCGATACCTTCCAGCGTCAGGCCCTTCTTTTCTGCCTCAGCG
GAAACGACATTGTCCTTTTTCAGCATGGTCACCTGGTCCGGTGTCAACGGCGGCGTAATCAGCGGCACCA
ACGATGCGAGCTTGCCGATCATCGAGGCCACGCCGAAGGGCAGGTTGACGAAGGAGCGCTCGCGATAGGT
CGCGGCAAGAACAGCCTCGAGACAGTCACGGAAGGTCATGACGTCAGGGCCACCGAGTTCATAAATTGCG
CCGGGTTTCAGCTTGCCATCGACGCTGCGCGCGACGGCCTCCGCAACATCCTCGACATACACAGGCTGGA
ATTTGGTTTTTCCGCCGCCGATCAACGGCAGGAACGGCAGGTTGCGGGCCATTTTGGCAAATTTGTTGAA
GAAATCGTCTTCCGGTCCGAAAATGATCGACGGACGCAGGATCACGGCACCGGGTAGCACGGAATGGATG
GCGGCTTCGGCACGGCCCTTGGTGCGGCCATAACCGGTCTGCGAATTGGCGTCAGCACCGATGGCGGAAA
TATGCGTCAGCGTGGCGCCAGTGTCGCGGGCCGCTTCGGCAATGGCTTTCGCGCCGAATTCCTGCACGGC
GTCAAAAGTGTTGCGGCCGCTTTCCGCCAGGATGCCGACGCAATTGACGACATGATCCGCGTCTTCGACG
GCTTTGATGATGGAGTCGCGATAACGGAGGTTAGCCTGCGCGAAGGAAATCTGGCCGACATTGCCGAGCG
GTTGCAGAAAACCGGCAAGATCGGGGCGGCGCACGGCGACGCGGATACGATAACCGCGCTTGGCGAGCAT
TCTCACGACATGCCGCCCGACAAAACCCGAACCGCCGAAGACGGTGACGAGGGGTGGAAGGTTGGCCAAG
GTCATGGGAGGCTCCTCAGAAGCTGTCGATAAAGCGTTTTTCAGTCTCTTAGCCCAAAGCCACGCGCGCG
TGAAGAGCGGTTGTCGCAAGGCTTGAGGCTAGTTTGGGAAATGCGGTTGACGGACGTCAAATTCCTTCGA
CGATCATCATCTCCGCATCTGCTACTTCCTGGCGGATTTTCGCCGCCGCCTGGTATTCGGGAGAGTTGTA
GCAGTCAATCGCATGCTGGACGGACGGGAACTCGATGACAACGTTGCGCGCACGCGCCGTGCCTTCCAGT
TCCGTCACCGAACCGCCGCGAGCCAGAAAATTGGCGCCGAACCGCTCGAAGGCGGGCTTGGCTGTGGAGA
CATAGTCCTTGTAACGCTCGCTGTCGCGTACATCGACTTGGGCGATCCAATATCCCTTTGCCATTTCATC
TCCTCCTGTCGTCGTTACTGATTGGCCGGAAAACTCGCGCGCAGCATATCGTCCAGAATGGCGCGGGCCG
CCGCTTTCGGGTCTTCCGCCCTGACGATGGGACGGGCGACAACCAGATGGCTCGAACCGGCCTTGATGGC
GTCATAGGGCGTCATCACCCGCTTCTGATCGCCAAGATCGGCGCCGGCGGGGCGAATGCCGGGGGTGACC
ACGGCAAGGTCGGGGCCGAGAATTTCACGCACAGCGGTCGATTCTTCCGCCGAACAGACAATGCCGCCCA
TACCGGCCTCGCGTGCCTGTTCAGCCCGGCGCAGCACCAGCGAACGCGCGTCGGACGCGTAACCGGCCTC
GACCAGATCGCTGTCATCCATGGAGGTCAGCACGGTGACGCCCAGCAGGCAGAGGCCGGAGCCTTCCGCC
GCCTTGACGGCAGCACGCATGGCTTTGGGATAGGCATGCAGCGTCAGCATCGACATGCCCATGCGGGCGA
TGTTTTCGACGCCCGAGGCGACGGTGTTGTCGATATCGAGCAGCTTCATGTCGAGAAAGACCTTCTTGCC
GCTCTGGACGAGGTCACGCGCGAATTCAAGACCCCCGGCGAATACCAGCTGATAACCGATCTTGTAGAAC
AGGACCTCGTCGCCGATTTTCGACACGATGTCTTCTGCCTGCTGCACAGTCGGAACATCCAGCCCGACGA
TGAGTTTTTCGCGCGCGGTCATTGTCTTATCCCTGCCATGTTTCCATTGCCGTCCAGTCGCATGTGGGGG
AGGCCGCTGCAAGTGAAAATTCGGCGATGGAAAAGCGGAAAAGATTGCCACCGCCAGCAGGCTGGTCCTT
GCTGCGGCTGATGCCGCGGCCTTCAATATGGCATTTCAACAGTGTGCCCACGCCGCCATGGCCGACAAAG
GCGATCGGCTGCCGTGCGTCGTGTCGGTCGAGAACGGCTTTGACGGCCTCGACGATCCGCGCCTGCGCGT
CGATTGCCCGCTCCCAGCCTTGAAAACTCTCCTCAGGATGGGCGAAGAACCAGTCCGCCGCCTTCTCGAA
TTCCGGCGGCGGCAGGAAACCGGTGGCGGACCGGTCGTTTTCATGCATCGCTTCGATGATCTCTATTGCT
GCACCGGAGGTTTCCGCGAGCATATGGGCGGTTTCGATTGCCTTGGTTTCGGCGCTGGAAACGATGCGCC
GCAATGCTTTCGCCCAGGGAAGGCGGCTCGCCTCACGCGCCCGTTCAGCACCCCTTTCCGAAAGCCCCCA
TTCGGGAACGGGAACAGCCGGGTCGATCTTGACCTGGGGGTGGGTGATGTAGAGCGCATGCATGGCAATC
GGTCCTCAAAGGCAATGGAGAGGGTAATCAACACCCTAACCATTCGTCACGACTGGGAAATGACGGCCTC
GTCTGTTCTGGCGGGACGATCAGGCCCGCGTATAGGTCCACAATTGCGCCGGCGGAATATTGCGCACGAT
GAAATCGAAATGGCGGATATGGTAGAGATGCGGCTGCGCGACGATCGGGGAAATCGGACCGTAGGATATC
TGTACTACGGGTCGGCCGTGCGGCACGCGCTTCAGCAATTCATCGAGAAGCTTGATGCGGGCAGCCATCG
GAAAATTCAGCATCGGCACGGCGGAGATAACGCTGTCGAACATCTGACCCTTGTGCTCGCCAAGCGTCGC
ATCGAGATCGAAGGCGTCACCATTGACGAAATTGACGCCTGGATAGCTCCGGAGCAGCTGATTGTAGAAA
TCAGTCGAATATTCGATGGCCGTCAGGCTCTCCGGCTTGATGCCGCGCGCCAGAATGGCCTTGGTGATGA
CGCCGGTGCCGGGACCGAGTTCCAGAACCGGCAGGCCGGAATGGGGATTGATGACGCTTGCCATCTTTTT
CGCCGTGATCGACGATGTCGGGACAATGGCGCCGACTTTTTTCGGCTGGCTGACCATACCTTTGAAAAAG
CGGATTTCTTCCTCAAATTTTTGTTCAAGCCGTTGCTTCAGGTTGAGTGCCATGATTCCCCTCGGATGTA
TTGGTCATTGTCAAAAAATTGTTACGTACTGTTGATCCCATTTGGCGCAAAAACAAGGCAAAATGTCGTA
ACTGAGAAAATTCAGTTACGGGTAGAGCCACCTGTTCGCCGAATCAAAAAACGCCGATGAAGCGATCCAC
CGGCGTTTCTGGAAAAATTGAAGAAAACGGTCGGTTTTAAACGCGCATCGGCATCAGAACATAGAGTGCG
TCGTCGCCGGCGGTATCGCGAACCAGTGTTGGCGAACCCGCATCCGCCAGCAGAAAAATCGCATCTTCGC
CGGAGAGCTGCGACGTGATGTCGAGGAGATATTTGGCATTGAAGCCGATTTCCATCGAATCATTGTCGTA
GCCAACGGCCACTTCTTCGGTAGCACTTCCCGAGTCGGGATTGTTGACGGTCAGCGTCAACTGGCCGTCA
GTTAGCGCCAGCTTCACGGCGCGGCCGCGCTCGGAAGAAATCGTCGAAACACGGTCCACTGCCCGGGCGA
AGGTCTGGCAATCGACGCGCATTTCCTTGTCGTTGCCGGTTGGGATGACGCGCTGATAATCGGGAAAGGT
GCCGTCGATCAGCTTCGAGGTCAGAACGACGGAACCGATGGCCAGGCGGATCTTCGCATCCGAGACTTCG
ACTGTGACTTCCAGTTCCGGATTGTCCATCAGCTTCTGCAGTTCACCGACGGTCTTGCGCGGAATGATGA
TGCCCGGCATGCCTTCGGAGCCGGAGGGCGCATCGACGTCAGCACGCGCAAGGCGGTGACCGTCGGTGGC
GACGGCGCGCAGTTTCAGCTCGCCATTGCTTTCGATGGTGTGGAAGAAAATGCCGTTCAGGTAATAACGC
GTCTCTTCGGTCGAAATCGCAAACTGCGTCCGGTCGATCAGCATCTTCAGATCGGCCGCCTTCAGTTTGA
AGGTGTGGCTGAAGGTGCCGGCGGTGAGGTCAGGGAAATCCGCTTCCGGCAGGCATTGCAGCGAGAATTT
CGAGCGGCCGGACGCAACGGTCATGGAGGAGCCGTCCGGGTTGGTCGCCAGAAGCACTTCGGAACCATCC
GGCAGCTTGCGCACGATTTCGTAAAGCAGGTGTGCCGGTACGGTGGTGGCGCCAGCCTGCTCCACCATGG
CCGGGGTCGCTTCGGTGATTTCCAGATCGAGGTCGGTCGCCTTCATGTCCAGATTGGCGCCGGAGGCGCG
CAGCAGAACGTTGGACAGGATCGGGATCGTGTTGCGACGCTCGACGACCCGGTGGACGTGGTTCAGCGAT
TTCAGAAGGTTCGACCGCTCAAGAGTAATACGCATGGACGCTACCGCTTTCAACCGTTGCGAACCGGCCA
CCGCCGGATCGGCAAGAAGAGTCTTCACCGGCAAAAGCCGGACAATGTGGACGGGCAAAATGGCAGAGTT
ATTGGAGAAAATGCAAGAGCGGAGTTCATCTGCCTCGGCTCATTTTGCTGCTATACAACATGATCCACAG
GTTGCGACAGCCGATGGAGCTTGTTCGCCGGTTTTCTATTGCCCATAAAGGGAAAAACCGGAACGACCGG
CCGGCAAGGTTCGGCCAGAATGATTGGAAGCCGTGTGACGCAGGAAATATCGAGCAGCGATGCCAGACAG
GCAGCGAAGGAATTCAGGATCGGCACGGCCACCATTCCGGCCCGGCCGCTGGAGCCGGCGCTTTACCTCG
TCGCCACCCCCATCGGCAATCTCGGCGATATCACCATCCGCGCGTTGGAAACGCTGGCCTCGGCCGATGT
TCTCGCCTGCGAGGATACCCGCGTCACCCGCATCCTGCTTGAACGATATGGCATCCGCACGCGCCCGCTC
GCCTATCACGAACACAACGCAAACGAAGCGGGGCCGAAGCTCATCGCCGCGCTGGAGGCCGGAAAATCCG
TGGCGCTGGTATCGGATGCCGGAACGCCGCTGGTTTCCGACCCGGGTTATCGCCTCGGCCAGCTGGCACT
CGAAGCCGGACACCGCGTTGTGCCGGTGCCGGGCGCCTCTGCACCGCTCGCCGCCCTTGTCGGGTCCGGC
ATGCCGAGCGATGCCTTCCTCTTTGCGGGTTTCCTGCCAGTCAAGGATCGCGGCAAGCGCGACCGTTTTG
CAGGGCTTGCGAAAATCCCCGCAACCCTGATCTTCTTTGAATCGCCACGCCGTATCGGCGCGTCTCTCAA
GGTGGCGTCGGAAGTGCTTGGCCGCGACCGCCGCGCCGTGGTCTGCCGTGAGTTGACCAAGACTTTCGAA
GAGTTCCGGCGCGGTACACTCGGCGAGCTTGCGGATTATTACGATGGCGACCGTGTGGTGAAGGGGGAGA
TCGTGCTGCTGGTGGAGCCGCCCTCCTATGATGAAATTCCTGATATCGAGGATGTCGAGAAGCTCCTGAA
GGATCTCGTCGCCACCATGTCCGCCGCCAAGGCTGCTGGCGAAGCGGCGAAGCTGACGGGCCTGCCGCGC
AAGGAGCTTTATCAAAGGCTGCTGGATATGAAGGACACGGATGGCCGTTGACGGGCAGAGCAATAAAAGG
CGGAAAGCCGAGCGACGCGGCCATGCCGCCGAATATTGGGCCGCACTTTATCTGTTGCTAAAGGGATATC
GCATCCTCGCCATTCGGTATCGAACCCGGCTCGGGGAAATCGATCTCATCGCCCGAAAGAAGGATCTCAT
CGCCATCATCGAGGTCAAGGCGCGCGCTTCCGGTGGCAGCGCGGTGGATGCCGTCGGTTTTCATTCGCAG
CAGCGCATTCGGGCGGCTGCCGATCTCTGGCTCTCCCGCCGCAGGGATGCCGGCCGTTTTTCGCTGCGCT
TCGATATTGTCGCCGTTCTGCCACGACGCCTGCCGCAGCACTTTATCGACGCATTTTAAAGGGGAGGGGA
AGGCAATGTCCACTGAGCGGGAAAAGATGGCCGCGGGCGAATGGTACAGCTGCATGGGTGCCGAACTGGA
TATGCTGCGCTGGCATTCACGCCGGGCGGTTCACCAGCACAATACCATGCCGCCGGATGAGCGCGGCACC
ATCGGGCCGCTGCTGCGCGCACTTTTTGCCTCCGTGGGCGAAGGTGCATTCATCGAGGCGCCTTTTCATT
GCGCCTACGGTTTCAACATTACGCTCGGCAGGAATGCCTATCTCAATGCCGGCTGCACCATTCTCGATTC
TGCGAAGGTCGCGATAGGCGACGGCGCGATGCTCGGCCCCGCCGTGCAGATCTATTGTGCGGAACACCAT
CTTGATCCGGTTCCGCGCGCGCAGGGGATTGAGATTGCAAAGCCTGTCACGATCGGCCGTGATGTCTGGA
TCGGCGGCGGAGCGATCATTCTGGCCGGTATCACCATCGGTGACGGTGCAATTGTCGGTGCCGGCTCGGT
GGTGACGCGCAATGTGCCGGCGCGTGCAACGGTCGTGGGAAATCCCGCCCGACCCATAAATCGTATAGCC
GGCTGAGATTGTCGGCACGTGGTGTAATAAATCTGACACGGAACTGTCAAAGAGGCGTCATCGAACCGCT
CTATTCGCATCCTCACCCCAATAAATGGTGGAGAGGAATTAGTAATGTTGAAGAAGATTTCCATGGCCGC
AGTGGCGGTCAGCATTTCGGCAACATCTTCCATGGCTGCGACCAACATCACCTGGTGGCACGGCATGGGG
GGACGCAACGGCGAAGTCATCAACGAAGTTTCCCAGAAGTTTAACGAAGCCCAGAAGGAATGCGCTCTGA
CGCCGGTTTCCAAGGGCTCGTACGAAGAAGCGCTGGCCAGCGGCATCGCTGCTTTCCGTTCGGGCGAACA
GCCGAACATCCTCCAGGTTTTTGATGCCGGCGCCGCCACCATCATCAACGCCAAGGGCGCGGTCATTCCT
GCAGAAGACCTCATCAACAAGGCCGGTTACAAGTTCGATCGTGACGCCTTCATCAACGGCGTGCGTTATT
TCTACGCTGCCGCTGATGGCAAGTTCGTCGGCATGCCGTTCAACTCCTCCGCTCCGATCATGTATATCAA
CGACGAAGCCCTGAAAAAGGCCGGCGTCGAAGCACCGAAGACCTGGGAAGAGTTCGAAAAGGTTGCGCCG
AAGCTGAAGGAAGCCGGCTACATCCCGCTCGTCCAGTCGCAGCTGACCTGGCAGTTCACGGAGAATTTCT
TCTCCCGCAACAACATCCAGTTCGCCACCAATAATAACGGTTACGACAGCGTCACCGACACCAAGCTCAA
GGTCACCGACCCGAACCTCGTCATGATGTTCGAAAAGCTCAAGGACTGGAAGGACAAGGGCCTGTTTGCC
TATTACGGCGCCGGCTGGAACGACAACCAGAAGCCTTTCGAAGAAGGCAAGGTCGCGCTCTGGATCGGTT
CTTCGGGCTCCTTCGGTGGCCTGCAGAAGACGGCGACCATGCCGTTCTCGGCAACCTTCCTTCCCTATTG
GGGCTCCATCAAGGGTGCCGGCACCAACTCCTTCATTGGCGGCGCTGCTCTCTTTGCAATGTCCGGCAAG
TCTGAAGCCGAAAATAAGTGCGTGGCCGACTTCTTCCAGTTCCTGACCTCGCCGGAAATCCAGGTCTTCT
ACCATAAGGCAACCGGTTACGTCGCCATCACCAAGGCCGCTTACGAAAAGGCCAAGACTGAAGGCTACTA
CAAGGAAAAGCCGGTCGCAGAAGTTGGTATCCAGCAGCTGTCGCTGCCGGGTGGCGAGTGGTCCAAGGGT
TACCGCCTCGGTTTCTACCCGCAAATCCGCGCCGTCATGGAACGTGAATATAACCGCATCTTCTCGGGCG
AAGTGACGCCGAAGGCTGCTTTTGAGATCATCGAGAAGGAAGGCAACGACCTTCTGGCCCGTTTTGCCAA
AACGGCCGGCTGATCGATCTTTTCGAAATCAATGATCATTGTCGAGCCTCCCTTTCGATGGAAGGGAGGC
TCGCTTCTGGATAAGGAGGCGCAAGCATGGCCTATACATCGTCTCAACCACGCCGGTTTTTGTCCGGCTG
GTCCGCAAAGGCTGGAAAACCCGCCAAGCCCGCTGAAGCCGGCATGAAGCGCGTGCAGTTCTCCTCGTCC
TACGTGCCCTATCTGTTTCTTGCACCGCAGCTCGCGGTGATCTTCATCTTCTTCTACTGGCCGTCCGTTC
AGGCCGTGCAATCATCGTTTTATATCGAAGATCCTTTCGGTTTCGCCGCATCCTTCGTAGGTTTCGCCAA
TTATTCGGACGCGATATTCAATCCGGAATATCTCAGCATCGCCAAATTCACGGTTGTCTTCACCGTGCTG
GTGACCTTCTTTTCGCTGGCGCTCGGCCTGTTGCTTGCCGTCAAGGCCGACGCGGTCATTCGCGGCAGCT
CGACATACAAGACGTTGCTGATTTCCGTCTATGCCATCGCACCACCGGTCGCGGGTCTTATCGGCATGAT
GCTTTTCGACCAGCATATCGGGCCTTTCGTCAAATTGGCCGCAGTCTTCGGCTGGGACATGAAGGTCGGT
CTCAACTACTTCGATACCGCCACAGCCATGATCGTTGTCGCGGTCTGGAAGCAGATCCCGTACAATTTCA
TCTTTTTCCTGTCCGGGCTTCAGGGCGTGTCGGTTTCCGTGCGCGAAGCCGCGGCCATCGATTGCCGCTC
CGGTTTCCGACGGTTCTGGACCGTCATTATGCCGCTTCTTGCGCCCACGGCTTTCTTCCTGCTCATCATC
AATATCACCTACGCGCTGTTCGATACCTTCGGTGTCATCGACGTGATGGTGAAGGATAAGGCGGCGGATA
ATCCTATCACGCTGGTCTACAAGGTGTTTCTCGATGGTTTCCGCGGCAATGACATTGGTGGTTCCTCGGC
CCAATCAGTCATTCTGATGCTGGTCGTCTTCGTTCTCACCGTCATCCAGTTCCGCTTCATCGAAAAGCGC
GTCCACTACAATTGAGGGAGAAGACCATGTACAAGACGAGACCTCTCGATCATCTGGTATTGATCCTCGG
CGCACTGTTTCTGATATTGCCTGTCGTCGTGGCCTTCATGACATCCACCCACACGGCGGCGGAAATCCAC
CGTAGCGGTCTGACGATAGTCCCGGGCGATAATTTCGTGGAGACCTACGAAAAGGTCCTGACGCAGAAGG
GTGGCTTCACCGGGCAGGTCACCGGTCTCAACATGGTGATCAACTCGCTGGTCCTCGGCATCGGTTTTGC
CGTCGGCAAGATCGTCCTGTCGATGACGGCGGCCTATGCGATCGTCTATTTCCGCTTCCGGTTTGCGACG
CTTGCCTTCTGGATCATTTTCACCACGCTGCTCTTGCCGCTCGAAGTGCGCATCATGCCGTCCTATGAGG
TGATGAGCAAACTCGGCCTCCTGAATTCCTATACCGGCCTCATCGTGCCGCTTCTCGCCTCGGCCACCGG
CACCTTTTATTTCCGGCAATTCTTCAAGTCCGTTCCGGAGGAGTTGCTGGAAGCCGCGCGCATCGATGGC
GCGGGTCCTGTGAAATTCTTCATCGATATATTAATCCCCCTGTCCCGCACGATGATGTCGGCGATCTTCA
TCATCATGTTCGTGTACGGCTGGAACCAGTACCTCTGGCCCATGCTGATGACGACGGACGAGAGGTTCTT
CACGCTGATGCGTGGCATCAAGTCGATCCTGCAGGTCTGGGTCGGTTCGCAAATTCCCGATTACAACGAA
GCTTTCGCGCTTGCCGTCCTGGCCATGCTGCCGCCGGTGCTGATCGTCGTCATTTTCCAGCGCTGGTTCA
TCAAGGGCCTGACCGAAAGCGATAAATAAGGAGACCGAAATGGCCGCGATAGAAATTAGTCAGGTCTGCA
AGGATTATCATGGCGGCGTACGCGCCGTGCATCACGTCGATATCGACATCCGGGATGGCGAGTTCATCGT
TCTCGTCGGCCCCTCCGGCTGCGGCAAGTCCACGCTTCTGCGTATGGTCGCCGGCCTCGAGGATATTTCC
GAGGGTACAGTGAAGATCGGTGACCGGGTCGTCAACCAGACCGATCCGGCCGATCGTGATATCGCCATGG
TATTCCAGAACTACGCGCTTTACCCGCATATGTCGGTGCGCGAGAACCTGGAATATGGGCTGAAGAACCG
CAAGACAGCGAAGACGGAAATCGATGCGCGTGTGGCCGAAGCCGCGCGCATGCTGCAGCTCGAACCCTAT
CTGGAGCGCAAGCCGCGCGCACTTTCCGGCGGTCAGCGGCAGCGTGTCGCCATGGGGCGCGCCATCGTGC
GCAAGCCTGCCGCCTTCCTGTTCGATGAGCCCCTGTCCAACCTCGATGCCAAGCTGCGTGTTTCCATGCG
CGGTGAAATCAAGCGTCTGCAGAAGCGCCTCGGCACCACCTCCATCTATGTCACTCACGACCAGCTTGAG
GCCATGACGCTGGCGGATCGCCTGGTCGTGCTGAATGGCGGTCGCATCGAACAGATCGGCGCGCCGCTCG
ATGTCTATCACACCCCCGCCTCGACCTTCGTTGCGAGCTTCATCGGCTCTCCCGCCATGAACCTGCTGAA
TGCCGAACTGCACGGTGATAGTCTCGCCATCGGTCCGTCGCTGTTTGCGCTCAATGGTTTCGCGCCCACC
TCCGGGCCGGTGACGGTGGGCATGCGGGCAGAGGATTTCCGCCTCGCTGCGGCAGGCGAGCAGGGTTTTG
CATTCAGGGTTGATTACATTGAGGAACTGGGTTCCCAGCGCCTCATCCACGGCATGATCGGCGACCAGAA
CCTGACAATCGCTTTCCCGCCGGACGTCGATGTTCCCGCAGCACTTTCGATCACGATCGCGTCGGAAAAG
CTGCATTTCTTCTCCAGCGAAACCGGCAAGCGCATTGCCGGCAAGGCGGAGCAGCTCGGTGTGCAGTCCG
CTCAGATGGCGACGGCCTGAGCCCAGCGCAGAAATCGGCGCGATGACTAAAATTGCGCCGATTGTCAAAA
CCGCTTTGTTACGATCCCGATGATAGAAGACCTCCAATATTTCACGGGGGTTTTTTCATATGTCGTTCAA
AATGATGTTCGCGGCGGCTGCAACCATGGCAATCCGAACGGTGCCGATATTGCCGGCCTATCTGCGCAGA
CAAAAAGACGAAGCGGTCGTCAGCGCTTCCTGCACCGATCTGCGGCTTCAGCCGGCCCCCATCAATCCGG
AATGGATCATCTCCGGCAACCCTCAAGCCCGCGCGGCGGATCACTCCAGAAGTGGCGACCGTGCCTCCAG
CACAGCCATGTGGGATTGCACGGCCGGCGAATTCCGCTGGTTTTTCGGCTGGGATGAAACCGTCTATATT
CTGGAAGGCGAAGTGCATGTGACGGCCGAAGACGGTTCGGTCAGCATCCTCAGGGTGGGGGACGTCGCCT
ATTTCCGGGCTGGAACCTGGGCCACGTGGCGGGTGGACGACTATGTCCGCAAGGTCGCCTTCATGCGCCG
CCCGTTTCCCACGGCACTGGCTTTGGCCTATCGCGTCAAGAACAAGCTGTTTGCCGGCCGCTCCTATAAG
CTGGCGGCGTGAACCCTGTCTTCACCCCCGGCCGGCGGGCCTGTGCTGCTCCGCCGGCGCAATTGTGAAG
GTTCAATAAAACTCACACGAACCATCGCTTGCAGCAGTTGCGTTTGAATGGTCGCTGCCCTACATCTTCA
GGGTTTTCTGAAGCATTTCCGGGGTCTCTTCCGGTCCTGCCGGGAAGCTTGAAAAGCGAGCAAGGGGCAG
GGCGGACCGGCGAAGCGTCCGCATACTGCAAGAGGAAGATGTGCATGGCGAAGATCAAGAACGTCGCGAT
CCAGATGGATCATGTCTCCGGCATCAATATTGCCGGCGACTCCACCTTCGCCATCAGCCTTGAGGCGCAG
GCGCGCGGATACCGGCTGTTCCATTATACGCCCGAGCGGCTTTCCATGCGCGATGGCAAGATTTACGCCA
CAGTCGAGCAGATGGAACTGCGCGACATCAAGGGCGATCATTTTTCCCTGTCGGAGCCGGAGCGGGTCGA
TCTTTCGACCATGGATGTCATTCATTTGCGCCAGGACCCGCCCTTCGATATGGCCTACATCACCTCGACC
CATCTCCTGGAGCGGATTCATCCCAAGACGCTTGTTGTCAATGACCCCGCCTGGGTGCGTAACTCGCCGG
AGAAGATTTTCGTCACCGAATTCGCCGACCTGATGCCGAAGACGCTGATCACCAAGGACGTTTCCGAGAT
CGCCCGCTTCCGCAATGAGATGGGCGATATCATCCTCAAGCCGCTCTACGGTAATGGCGGCGCGGGGGGC
TTCCATTCGGCGCGTGATGACCGCAATTTCTCCTCCCTGCTGGAGATGTTCGGCCAGATGTTCCGTGAGC
CCTATATCGCCCAGGAATACCTGCCTGATGTCCGAAAGGGCGACAAGCGCATCCTGCTGGTGGATGGCGA
GCCGGTGGGTGCGATCAACCGCGTGCCGGCGGAAAACGATGCCCGCTCCAACATGCACGCCGGCGGCCGG
CCTGAGCCGACGGAACTGACGGCGCGGGAACAGGAAATCTGCCGCCGCATCGGTCCTGCCCTGCGCGAGC
GCGGTTTCCTCTTCGTCGGTATCGATGTGATCGGTGATTATATGACGGAAATCAACGTCACCTCACCGAC
CGGCATTCGCGAAGTGCGTAAATTCGGCGGCGCCGATGTGGCGAGCCTGCTGTGGGATGCGATCGAGAAA
AAACGCGACGCCCAGGATTTCTGAAGCGATTTCAATCGCTCCCGGTTTGTTCCGTGCGTGCAACTCGATA
CAACTAAAATACATCGCCTGCGAGAAATTGTTCTCTAGGTGTTCTTGTTTTATTCTTTGCGCTGTGGCAC
GTTGCTTGCGAGTGGCCGCCATGGAACATGAAGTTCCGATGATGCGGCCGGTTTGCGGGGGCAGGCCATG
GTGGCACGGGTCAATACGGTTGCGTTTCAGGGCATAGAGGGCGTGCCCGTCGAGGTGCAGGTGATGGTCG
CACCCGGCAAGATCGGCATCCAGATTGTCGGCCTGCCGGACAAGGCGGTGGCTGAAAGCCGCGAGCGGGT
GCAGGCCGCCCTGCACGCCTCGGGTCTGGCCTTGCCGGCAAAAAAAGTCACCGTCAATCTGGCGCCTGCC
GATTTGCCGAAGGAAGGATCGCATTTCGATCTTCCCATCGCTCTCGGTCTCATGGCTGCTCTGGGGGCCA
TACCGGCGGAAGCGCTCAGCCAATATGTGGTTCTCGGTGAACTCAATCTTGATGGCACGATTGGTACGGT
TTCTGGTGCGCTTCCGGCGGCCATCGGTGCCAATGCGCTCGGCAAGGGCTTGATCTGTCCGGCTGAAAGC
GGGCCGGAAGCGGCCTGGGCCGGCGCCGGCATCGATATTCTCGCCCCGCGCAGCCTCATTGCGCTCGCCA
ATCATTTTCGCGGCACCCAGCTTCTGTCGCGCCCCACACCCGCCATCCGCGCCAATCCGGTCAATCTGCC
GGATCTGGCCGATATCAAGGGACAGGAAAGCGCGCGGCGCGCTATGGAGGTCGCGGCCGCCGGCGGCCAT
AATCTGCTGATGGTCGGGCCGCCCGGTTCTGGCAAATCGATGCTCGCCGCTCGGCTGCCTTCCATCCTGC
CGCCGCTGGAGGTGGCGGAACTGCTGGAAGTGTCGATGGTGCATTCCATTGCCGGCCAATTATCGGGCGG
CAAGCTCTCGGACCGCAGACCGTTCCGCACACCGCACCATTCCGCCACCATGGCGGCGCTGATCGGCGGC
GGGTTGCGCGCCAGACCGGGTGAGGCCTCGCTTGCCCATCACGGCGTCCTGTTTCTGGATGAATTCCCGG
AATTTTCGCCGCAGGTGCTGGATGCGCTGCGCCAGCCGCTGGAAACTGGCGAATGCATCATCGCAAGGGC
CAATCATCGCGTCAGTTATCCCGCCGAAATTCAGCTCGTGGCTGCCATGAACCCCTGCCGCTGCGGCATG
GCGGGAGAGCCGGGCTTCACCTGTGCCAGAGGTCCGCGTTGTGTAACCGATTATCAGTCCCGCATTTCAG
GTCCGCTGCTGGATCGCATCGATATTCGCATCGACGTTCCCGCCGTTTCCGCGACCGATCTCATCCGACC
CGTCGTATCCGAGCCGAGTGCGGTGGTTGCCGCCCGGGTCGCACGGGCCCGCCTTGCCCAGCAGGAACGT
TATGCGGCGGCGGGGTTTCCTGCCATCCGCACCAATGCCCGCTGTACAACGACGCTGATCGAAAAATATG
CCGAACCGGATGCATCCGGGCTGCAATTGCTGCGCGACGCCGCCGAGCGGCTGAAGTTTTCCGCGCGCGG
TTATCATCGCATTCTCAAGGTCGCCCGCACGCTCGCCGATCTGGATGGTAAGCAGACGGTTGGCCGCATC
CATGTGGCGGAAGCCGTGTCCTACCGCATCGCGGGGGAAAGGCTGACGGTCGCCGCTTAGAAAGTTGATC
TTCGGGCCTTAACCGCAAAAAAACGATGTGCCGCCAGCGGGGCGGGCGGCACATCGGGATATCAATTGAC
CGGTGCATAAGCACCGTGCGCGAGAACCTGACTTAAAGCCCAAGGCCTTCGAAAAGCGCGGTCGAAAGAT
AACGTTCTGCGAAAGAAGGAATGATGACGACGATGTTCTTGCCGGCATTTTCCTCACGCGCGCCGACCTT
GATGGCCGCGGCCAGTGCCGCACCCGAGGAGATGCCGACCGGCACGCCTTCGAGCCGTGCCGCCAGACGC
GCAATTTCAAATGCCTCGTCATTGGTCACGGTGACGATTTCATCATAGACGCCGGTGTCGAGAATGGCGG
GTGCAAAGCCGGCGCCGATGCCCTGAATCTTGTGCGGGCCGGGATTGCCGCCGGAAAGAACCGGGCTGTC
GGCGGGCTCGACCGCAATCACCTTCACTTCGGGCTTGCGGGATTTCAGAACCTGGCCCGTGCCGGTGATC
GTGCCGCCGGTGCCGATCCCGGAAACGAGGATATCGACCGTGCCATCGGTGTCGTTCCAGATTTCTTCCG
CCGTTGTCCTGCGGTGAATATCCGGATTGGCGGGGTTTTCGAATTGTTGGGGAATGACGGCGTCGGGCAG
GGTCTCTGCCAGTTCCTGAGCCTTGGCAATGGCGCCCTTCATGCCCTTCGGGCCTTCGGTCAGCACCAGC
TCGGCACCCAGCAGCGCCAGCATCTTTCTGCGTTCAACCGACATGGTTTCCGGCATGGTGAGGATCAGCT
TGTAACCCTTGGCGGCGGCGGCAAAGGCGAGCGCGATGCCGGTATTACCTGAAGTCGGCTCCACCAGCGT
CGTCTTGCCGGGAGTGATCTTACCCTGTGCTTCCAGCGCTTCGATCATGGCAACGCCGATACGGTCCTTC
ACGGAACCGATAGGGTTGAAGAACTCCAGCTTGGCGAGCAGGTTTGCCTTCACGCCCTTTTCCTTCGCCA
GCTTGTCGAGCCTCACGATCGGCGTGTCGCCGATTGTTTCCGTGATTGAGGAATAGACGCGTCCGCGTCC
GGGCTTTCTGGCTTCGGGCATGATGTTCTCCTGTATGAAGACCGCAAGTTCGAGCGGCAGAATAGGAGCA
ATAGCCCTCTCAGGCTAGCGAACGTTCGTCCTAATATCGCGAAATGACCGGAATAATTTTACGGAAAATG
GGGCAGGCGTATGAATTTATTTCAGGTGCTGCGGATTGCGATCATCGTCGCCGTTCCGGCCAGAATGCCC
GCCGCCGTGCGGTTGAGGATCGTCAAGGCGCTCGGCCGTTTCAAGAGATTGCGTGCCTTGGCCGCAAGCA
GGATGTACGGCAGGAGAACGGCCATCAGCACGACGAAGGTCAGCGCCAGCAGTGTCGCATATTCCGACGG
GCCGATCATGCGGATGTCGATCAGCGTCGGCACCAGCGCCACATAAAACAGCATCGTTTTTGGATTACCG
AGCGTGATCAGTAAGCCGGACAGAAACGACATAGGTATGCTGGTGCTTTTTCTCGCCTTCAGGTCCTGCG
GCAAGAGGCCGGCAGTCCAGAGCTTCCAGGCGATATAGAGAAGATAAGCCGCACCAGCGAATTTCAGGAC
CATGAAGGCCTCCTGAAAGGTCTGTGCCACGAAGGCGAGGCCGAGTATCACGCCGGTCAGGTAGATCATA
TCGCCCAGCACCAGCCCGAGGCCCATGAAGAAGGTTTCCCGGAAGCCCGAACCCAGCGCCCGCGCCACGA
TCGCCGTCATGCCGGGGCCGGGAATGGCAGCGGCGATGAAGAGGGCAGTGGCATAGGCTAGAAGGGTCGT
CAGCGTCATGATCGTTTTTCCCGGAAAATCCGCTCGATCAATACCGAAATTGCCGGGTAAAAACAATCGA
TCATGCTGCTTGTCGGCTACACCCCGGTCGAACCGAAACCGCCGGCACCGCGCGCCGTCTCGGAGGTTTC
CGTCACTTCGCTCACAGTAACCTGCGTCACCGGCGCGATCACCATCTGCGCAATACGCATGCCGCGTTCG
ATGGTGAAATCATCCTGCCCCAGATTGGCGAGGATGACCTTCACTTCGCCGCGATAATCGCTGTCCACCG
TGCCGGGGGAGTTGAGGCAGGTGATGCCGTTCTTGATGGCAAGACCGGAGCGCGGACGGATTTGCGCCTC
ATAGCCTTGCGGAACTTCGAAGATGAAACCTGTCGGCACCAGAGCCCGTTCGCCCGGCTGCAAATTCAGC
GGTTCATCGGCCGGCACTGCGGCGCGCAGGTCCATGCCGGCGGCGCCACGGGTTTCATAGGATGGCAATT
CGAGGTCTGCGCCATTGGCGAGACGCACGAGCCGGAGGAGGGGTCGATTGTCGTTTTGAACGGTCATGCG
GCATTAGTTTGCCGAGATCGCGGCGAGGTCAATTGCAAATGCGGGCCTGAAACGCTAGATAGCCCGCAAT
TCACAGGATTTGTCAGATGGCCGAAACACTTGCCGAGGCGGTCTCCCGCCGCCGCACCTTTGCTATTATC
GCGCACCCGGACGCGGGTAAGACCACGCTTACCGAAAAACTGCTGCTGTTCGGTGGAGCGATCCAGCTTG
CCGGTGAGGTGAAGGCGAAGAAGGACCGCATCCAGACCCGTTCGGACTGGATGAAGATCGAGCGCGAGCG
CGGCATTTCGGTCGTCACCTCGGTCATGACCTTCGAATATAACGACCGCGTCTTCAACATTCTCGATACG
CCCGGCCACGAAGACTTCGCTGACGATACTTACCGCACGCTGACGGCGGTGGATGCTGCGATCATGGTCA
TCGACGCCGCCAAGGGTATCGAGCCGCGCACGCTGAAGCTCTTCGAAGTCTGCCGCATGCGCGATATTCC
GATCATCACCTTCATCAACAAGATGGACCGCGAAAGCCGCGATCCCTTCGAGATTCTGGATGAGGTCGAG
GAGAAGCTGGCGCTCGATACCGCGCCGATTACCTGGCCGGTCGGCCGGGCGAAAAGCTTCTGTGGCGCTT
ACAATCTTGCCGAAAACACCTTTCGTGGCAACGACACGCAGGTGGACGGCCTTTCGGTCAACGGCCCGCA
GGCGGTCGCCGACCGTCTGCCGGAAAACGAACGCAAGGTCTTTGTCGAAGAGACGGAACTGGCGCTGGAA
GCCTGCCGTCCTTTCGACCGTCAGGCGTTTCTCGAAGGTCATATGACGCCGGTGTTCTTCGGTTCGGCAC
TGCGCAATTTCGGTGTGCGCGACCTCATCAATGCGCTGGGTGATTTCGCCCCGCCGCCGCGCGATCAGGT
AGCGGATACCCGCGTCGTGCATGCGGCAGAAGACAAGATGACGGCTTTCGTCTTCAAAATTCAGGCCAAT
ATGGACCCCAACCACCGCGACCGTATTGCCTTTGCCCGCATCTGCTCCGGCAAGCTGGAGCGCGGCATGA
AGGCGCGGTTGTCGCGTACCGGCAAGCTGATGGGGCTCACCGCGCCGCAATTCTTCTTCGCCTCGCAGCG
TCAGTTGGCCGATACCGCCTTTGCGGGCGATGTGGTCGGCATTCCCAACCACGGCACGCTGCGCATCGGC
GATACGCTGACCGAGGGCGAAAACCTTGTCTTCCAGGGTGTGCCGAACTTCTCGCCGGAAATCCTGCGCC
GCGTGCGGCTGGAGGACGCCATGAAGGCGAAGAAGCTGAAGGAAGCGCTGCAGCAGATGGCGGAAGAGGG
CGTCGTACAGCTCTTCTCGCCGGAAGACGGTTCGCCCGCCATCGTCGGCGTCGTCGGCGCACTGCAGCTC
GACGTGTTGAAGGAACGGCTGATGGGCGAATATGGCCTGCCGGTCTCGTTCGAAATGTCGCGCTTTTCGG
TCTGCCGCTGGATTTCGTCGGATCAGCCGGCGGAGATGGACAAGTTCCTCAACGTCAAGCGTGGTGATAT
CGCCCGCGATCTCGATGGCGATCCGGTGTTTCTGGCGCAGGACGCCTTCTCGCTGCGGTATGAATCCGAG
CGGTTTCCGGCAATCAAGATGGTCGCCATCAAGGAATATCACGTCGCCAAGGCGGCGTGATATCAGCCGG
ATTGCACTTTGAATGCCAAGGGCTTAGTTTCCCCGTAAACGGGAAACTGGTCCGGCATCATGACGCTTTC
AGGCAAACATATTCTCCTCATCATCTCCGGCGGCATCGCAGCCTATAAGAGCCTCGATCTCATCCGCCGC
CTGAAAGAGCGCGGCGCGAAGGTGACACCTGTCATGACCAAGGGTGCTCAGGAATTCGTCACTCCGCTTG
CCGTCGGCGCGCTTTCAGCCAGCAATGTCTTCACCGAGATTTTTTCCAGGCAGGACGAGCAGGATGTCGG
CCATATCAGGCTGGCGCGCGACTGCGATCTCGTGCTGGTGGCGCCCGCCACCGCCGATCTGATGGCGAAG
ATGGCGAATGGCTTGGCTGACGATCTTGCCTCCGCAGTCCTTCTCGCGACGGATCGCAAGGTGCTTGTTG
CACCGGCCATGAATCCGAAAATGTGGTCGGCAAAGCCAACGATGCGCAATGTCGAAACGCTGAAGAGGGA
TGGCGTGTTTTTCATCGGGCCCATGGCCGGCGAGATGGCGGAGACGGGCGAGGCTGGCCTTGGCCGCATG
GCGGAGCCTTTGCAGATCGTCGAAGCCGTCTTATCGCTGCTGGATGGCAGCTCGAAGCCGCTCAAAGGCA
AAACGGCGATCGTCACTTCCGGGCCTACGCATGAGCCGATCGATCCGGTGCGGTATATTGCCAACCGCTC
TTCCGGCAAGCAGGGTCATGCCATCGCAGCGGCTCTCGCGGCACTGGGCGCGGAGGTCACGCTGGTTTCC
GGCCCCGTCACCATCGCCGATCCCGCCGGGGTGACAACGATCCATGTCGAGCGCGCAGAAGAGATGCGCG
ATGCGGTGATCTCTAGGCTTCCTGCGGATATCGCCGTCATGGTCGCCGCGGTTGCCGACTGGCGGGTGAC
AGGTTCCTCGGAACAAAAGATCAAGAAGCAGCCGGGCGATGCGCCGCCGGCGCTGCAGCTGACGGAGAAT
CCGGATATTCTCAAGACCGTCGGCCACCATGAAAAGCGCCCCAGGGTGGTGGTGGGTTTCGCCGCCGAAA
CGCAGGATGTGGAGAAAAACGGCCGCGCCAAGCTGGAGCGTAAGGGTGCGGATTATATCATCGCCAACGA
TGTATCGGCAGAAACCGGCATCATGGGCGGAGACCGCAACAGCGTGAAGATCATTTCGGCCGATGGTGTC
GAGGCCTGGCCGGATCTCGACAAGGCGGAAGTCGCAAAACGTCTGGCAGCCCTTATCGCGGAGAAACTCG
CATGACCCTCTTTGATCGCAAGACATTCGACAGGGTGCTTGGCGAATGGCCGGGCGTGCGTTTCGTCGAT
CAATGGGATTCACATGTGGCCAAGGTGGGCGACAAGGTCTTTGCGGTGCTGGGCGAACGGGAAGACTGGC
GGCTGGTGGTGAAATGCTCGGAAGAGAGTTTTGAAATCCTCACCTCGCTTGAGGGCATCGCTCAGGCACC
ATATTTCGCCAAACGCAAATGGATATCGATTGGCGATCATTCCCCGCTCGAACAGGAAGAACTGGAGCAC
TATGTGCGCCGCTCCTATGAGCTTGTCGCAGCCGGCCTGACAAAAAAACTGCGGGGCGAACTGGGCATCG
TGATCGATAACGCGCCCCGCCTATAATTTGCCGTCAGCTTACCTTCTTGTCCTTACCGATGATCTGGCGG
ACGCCTTCTTTGGTGAAGGGCTGCAACAGTTGCGGCACAAACCCCTTGGCGATCTCGCCCTTGATGCCGA
TATCGGTGGAAGAGGGCCTATCGGGGTTATGATAGGACCCGAACAGGATATCGAAGATGACGAGGTTCTC
GCCGTAATTGGTATTGCCTTCCGGAAGCTGCTTCGAATGGTGCCAGCGGTGCAGGCGCGGGGTGCTGAAG
ATATAGTCGAGCAGCCCCGTTTTCATATCGACGTTGCAATGGGTCAAGATACCGATGAACGCGGTCACCG
CACCCAGCCACCAGAAGACCTGAAGCGGCGCACCCATGAAATAGAGCGGAATCTGGCTGAGCGTGATCTT
GAACAGGGAATCGGCCACATGGAACCGACCGGTATTTACGACCCAGAGCCGCACGACGCTGTGATGCAGC
GCATGGAAGCGCCAGAAGAACACGGTTTCATGCGCGATGCGATGGGCCCAGTAGAGACCGAATTCGGCAA
TCGTCACCGCAAGCGCGACCTGAACGATGACAGGCAGGTGAGACGGCCACAGGTCGAAACGCATGGCCGC
CAGCGGCTGCAGCACATTGGCGGCCAGCATCGGGAAGATTGCCGCGGCGGCGGCAGCGAGCTGCACGAGC
CCCTTCGTCAAAAGCGTGTGACCGATGCTGGTCATGGTCTCGCCGTCACCCTCAAGCCATTCGACTTCAT
AGGGAATATAGCGCTCGAGAAGAAACAGGCTCAGAACCGCGCCGGCGTAAACAGCCAGAAACGCAGCGAT
CGGATGGCTGCCCGCGAAAGCGAAATAGGATCCCGCGAGGCCGCCGCCAAATACGAGTGGCCACGAAGAA
TAGGAAAGGGCCTGTTTTATTACCTGCGCTTTTGCCATGAATTTCAATTCCCGTCCGGCAATCATCTACC
ATTCAACCAGCGATGCAACTCTCCGCAGGATCGCGGTTGCCCGTCGCTGACGCGCCCGTCCCTGCATGGA
TCGGTGCGAAGTGGCCGCATCGGCCGATAATAGTCCCATTCCCTTCGATCATACCTGTCGCTGCGTCGCA
ATTCCCGTCTCACCTCGTCGCAACTGCGTGGTATTCCATCATTTATGCTACCGTCCGTACAGGGATCGTA
GACCCTGTGTTGCGCCATCGCTTCCGGCACTGCGACCGGTTGAAGACTGAAGAATAGCGAGCCAACCAGA
AGTGTTAACAATCGCATCGGCCACCTGTTTCGTTGAGAAGATCAGGTCACTATTCTTCGTATATTGCATG
AGCATGGCATGCGGTCGTTACGTCTGCTTAATAGGCGGTTTTTTTGATAACTGAGGCGCCTGGCGGTCAC
GCCGGGCACCTTCACGTTCTTAGCTGATTCGGATGGCAATATAGAGAAGCGTCAGCGCAATCACCCAGAG
CGCAATCCGCCCCCATTTGGTATGGCGCGCTTCCGCTTTGCCGATGGCTTCCGCCGTCTGCGCGTCAAAA
CGCAGGCCGTTTTCGCTCATATACATCAGTTCGGAATGCAGCTTCTCGGTCTTGGCGGCGATCTCGGGCA
CTGCTTCGGCGAGCTTGAGTGCCGCCTTCACGCCGTCCTTCAGATCGGTGGCGATGCGTTTGGGACCGAG
ATTGTCACGGATCCAGCCGCCGACGACCGGATCGGCCGCCTTCCACATATTGAAGCGCGGATTGAGCATG
CGCGACACGCCTTCCACCACCACCATGGTCTTTTGCAGCATCACCAGTTCCGGCCGCGTTTCCATGTCGA
AAAGCTCGGTCACTTCGAACAGCAGAGTCAGGAGCTTGCCCATCGAGATCGTCTCGGCCGGCTGGCCGTG
GATTGGTTCGCCAATGGCGCGGATCGCCTGGGCGAAGCTGGCCTTGTCGTGATGGCCCGGCACGTAACCG
GCCTCGAAATGCACTTCCGCCACCCGCATGTAGTCACGCGTGATGAAGCCATAGAGGATTTCGGCAAGGA
AGCGGCGTTCCTTTTTGCCGAGCCGACCGGCAATGCCCATATCCACGGCGACGATCTCGCCCTTCGCATC
GACGAAGAGGTTGCCGGGATGCATGTCGGCATGGAAAAAACCGTCGCGCAGCGTATGCCGCAGGAAGGAC
TGGATCAGCGTATCGGCCAGCTTGTTCAGGTCGTGGCCGGCTGCCTTCAGTCCCTCGATATCCGACATCT
TGACGCCGTCGATCCATTCCATGGTGACGACGTCGCGGCCGGTGCGTTCCCAATCCACTTCGGGAACACG
GAAGCCGGGATCTTGTCTGGTATTTTCCGCAAGTTCGGAAAGTGCGGCGGCCTCGAGCCGCAGATCCATC
TCGATCTTGGTCGTCTGCTCCAGCGTGCGTGTCACTTCCACCGGCCGCAGGCGACGGGCGGAGCGAACGA
AACGCTGCTGCAGGTCGGCAATCAGATACATCGCCTCGAGATCGTTCTGGAAACGCTGACGCACGCCGGG
TCGAATGACCTTGACGGCCACCTTGCGCGGTCCCTTTGGTGTATCCACCATGGCCGGGTGCACCTGGGCG
ATGGAGGCGGCGGCGATCGGGTCGCCGAATTCTCTATAAAGCTCCGAAATTGATCGTCCGAGCGAACCTT
CGATATTGGCCTTCGCCGCAGCGGCCGGGAAAAAAGCCATGCGGTCCTGAAGGCTCGCAAGATCGTCGGC
GAAATCGGCGCCCACCACATCCGGCCGGGTGGCCAGAAACTGGCCCATCTTCACATAGGAAGGCCCAAGC
CGCTCGACCGCCACGGCTAGCCGGTCGCTGCGCTGCGCCCGTTTTGCCTTGCTGCGGGCGAAAGGTTTCA
GCGCGGCTTTCAACAATTGTGCCGGGGCAGGCAGGTCATCGGACGGCAAAGCCAGCACGACGCCTTCGCG
CACGAGAACCCAGCCAACCCTAGCGAGGCGGAAATATGCGCCCAAAGTACTCATGCTTATGCTTGTCTCC
TGCGTCTGCCGGGCATGGTCTTAAAGCTTCCAGCCGGAATGCAGGGCGGCGATGCCGCCGGTATAATTGG
TATAGGTGACGCGGGAAAAGCCGGCAGTACGGATCATCGTTGCAAAATCCTCCTGATTGGGGAATTTGCG
GATCGACTCGACCAGATATTGATAGGGCTCGGCATCGCCGGTGATCATCTTGCCGAATTGCGGAATGGCG
TTGAACGACCAGGCATCATAGACGCGGTCGAGCAGCGGCATGTCGACTTCGGAAAATTCCAGCACCAGCA
GCCGTCCGCCGCGTTTCAGCACGCGGTAGGCCTCCTTCAGCGCCACATCGATGCGCGGCACATTGCGAAT
GCCGAAGGCGACCGTATAGGCGTCGAATGTATTCGCCTCGAAGGGCAGCTCCTCGGCATTGGCCTCGACG
AAGGTCAGATTGTCGGAAAGCTTCTTTTTCGCAGCGCGTTCCTCGCCCACAGCCAGCATCGAGCCGTTGA
TATCGAGAACGGTGGCATGCGCCAGACGGTTGGAGGCTTCGATGATACGGAAGGCGACATCGCCAGTGCC
GCCCGCCACGTCCAGAATCTTGTAGGAAGGATCCTTGCGCGGCGAAAGCGCGGAGACCATGGCGTCCTTC
CACAGCCGGTGCAGGCCGGCCGACATCACGTCATTCATAATGTCGTAGCGCTTGGCCACCTTATGGAAGA
CTTCATTGACCAGCCCCTGCTTCTTGCCTTCATCCACCTTGTGAAAGCCATAGGACGTTTCCATGCCACC
TTCTGCGGTCGTACGGGCGTCAGTCATCATCTGTCTCCATATTTATTGCGTGGCGGACCATAGCGGAAAC
GCCATGGCAACGCTATCTGTTGCCGCATCGCCTGGGCGCGACATTTCGCGTGCACTGTATAGACCACATG
GTCCTAACGATAAACTGCCGGATAAGCCAGATGCCAGAATTGCCAGAAGTCGAAACCGTCAGACGAGGCC
TCGCACCCGCCATGGAAGGCGCAAGGGTCCGCAAGCTCCATCTTGGCCGCCCGGATCTGCGGTTTCCGTT
TCCAGCGGATTTCGCGGGGCTGATCGAAGGAAAAACGATCATCTCGCTTGGGCGCAGGGCGAAATATCTT
CTCATCGAGCTGGAGGACGGGCTGACGATCGTGTCCCATCTCGGCATGTCCGGCTCGTTCCGCATCGAGG
CGGAAAAGGGAGAGGGCGGCGAAGCGCCCGGCGCCTTTCATTATGCCCGCTCGAAAGACGGCAAGCATGA
CCATGTCGTCTTTCATCTGGATAAAGGAGAGGAGCGCGTCTGCGTCATCTATAATGATCCGCGCCGCTTC
GGCTTCATGCATCTGGTGGAGCGCAACAAGCTCGACCTCTATCCCGCCTTTGCCGAGCTTGGGCCCGAAC
CGACCGGCAATGCGCTGAGCGCGGATTATCTGGCGAGCCGGTTCGAGGGCAAAAGCCAGCCACTGAAAAG
CACGCTGCTGGATCAGAAGATCATTGCCGGGCTGGGCAATATCTATGTCTGCGAGGCGCTTTGGCGCGCC
CATCTTTCTCCCTTGCGGGCGGCGGGAACGCTGGTGACGACACGTGGCAAACCGAAAGCGCAGCTCATCG
ATCTGACGGAGAAAATCCGTGATGTGATCGCCGATGCGATTGCCGCCGGCGGCTCCTCCCTGCGCGACCA
TATACAGACGGATGGAACGCTCGGTTATTTCCAGCATTCCTTTTCGGTCTACGATCAGGAAGGCCAGCCT
TGCCGGACACCCGGCTGCGGGGGTACGGTTGAAAGGGTGGTGCAGGCCGGTCGTTCGACATTCTATTGCG
CCGCCTGCCAGAAATAGCGGTGCTGCAAATTACGGAGAAGGGGAGATTGCCGTGGACTATGAAATGATAC
TGGTCGAGAAGCGCGATGAGGTGGGCGTCATCACGCTCAACCGCCCCAAGGTGCTCAACGCCCTCAATTC
GGTGCTTCTGAAAGAGCTGCGGCACATTCTGTCTTCTTTCTCAGCCGATGATTCCATCGGCGCCATCATC
ATCACCGGCTCGGAAAAGGCATTTGCGGCCGGCGCCGACATCAAGGAAATGCAGGGGCTGGATTTCGTCG
ATGCCTATGTGGGCGATTTCCTGGGTGGCTGGGATGAGGTTGCGGCCACACGCAAGCCTGTTATTGCCGC
TGTTTCCGGTTTTGCGCTCGGCGGCGGCTGCGAGCTGGCGATGATGTGCGATTTCATTATCGCTTCGGAC
ACGGCGAAGTTCGGCCAGCCGGAAATCACCCTCGGCGTCATTCCCGGCATGGGCGGATCGCAGCGGCTGA
CGCGGGCGGTGGGCAAGGCGAAGGCCATGGACCTCGTTCTGACCGGCCGCATGATGGATGCGGCGGAAGC
CGAGCGCGCCGGCCTCGTATCGCGTATCGTGCCGGCTGCAGATCTCATGGAGGTGGCGGTGGAAGCTGCG
ACCCGCATTGCCTCGCTGTCGCGTGCTTCCGTGCTCATGGCCAAGGAAAGCGTCAACCGCTCCTTCGAGG
TGCCGCTCGCCGAGGGGCTGAGATATGAACGGCGTGCCTTCCAGTCGCTCTTTGCGACGGAGGATCAGAA
GGAGGGCATGGCGGCCTTCGTTGAAAAGCGCAAACCCGCTTTCCGGAATCGCTAAGGATTCGGAATATCG
GCGCTTTTAAGCGTTTTGCGCGTTGACGGGGGTGCGCTTTAGCGGTATATGCCCGCCCACGGTTAAGGAA
AGCCATCCGGCTTGTCCGAAATTACTCCCGCATTCTTGGGTTACGTGAGGTCGTCGAACGACCCGATCCT
CTGGTTGCGGAATTTGGTTTGAATTCGAAGAGAGGCATACATGGCCAATACAACTTCGGCGAAAAAGGCG
ACCCGCAAGATCGCTCGCCGTACCGCAGTCAACAAGGCTCGCCGTTCGCGCGTTCGCGGCTTCATCCGCA
AGGTCGAGGAAGCAATCGCTACCGGCGATCTGGCAGTCGCCACCGAAGCTCTGAAGGCAGCTCAGCCTGA
GATCCAGCGCGCAGCAACGCGTGGCGTTCTGCACGGCAACACCGCATCCCGCAAGGTGTCGCGTCTTGCC
CAGCGCGTTAAGGCTCTTTCCGCCTAATCCGGCTAATCACAATTAACTATTCAAAAAGCCTGGTCTTTTG
ACCGGGCTTTTTGTGATTCTAACTGCCCATTAACCATTGCTGCCGTAACGTGACAAATGCATGTCAGATG
GACGACAGGAAAAGCATAATAAAAACAATCATTTACTGGAGGTCTCCCTGAAGGTGGGAAGCTTTCTCTA
CGGAAGTCGCGGCTAGTTTTGAGTCAAGCAGATTTTTATTTTTTTGGTAAAATCGGCTCTCAAAAATTGC
CAAAATTGAATCTCATTGATTCATAAGCGATTCTGCTTCGTACCTCGTCGGTGATGCAAAACGGCCTTTG
TGAGTCAATGGCCGATCTGAGTTTTTGCAGAAAAAACGCCATTGATCTCTCCCCACGATCCTGCCTAAAT
GCATTCCAACAAGGGGTGCGGAGCTCAGTCCACAGATTATCTCGATGATCATATCGACGATATTCACCTT
CTTGCTAGCGGATCTTTCGAGATCCGTTTTTTCAGGTCATGGAGCTTTTTGTGCCGTTTCGGTCTCGGAA
CGGGAAGGAGCTTTTTGTCCTCAAAAATGCGCCTTAAGGTTGTAACGAAAGGAGCGTTTTTAGCGTGTCG
CAGGTCTCTCCATGAGGGGGAGTGAAATGGGATAACCGACTCGCAAACGAGTAGTCGCCTTTGTCGTTCT
TTCGAGGGGAACGCTGGGGGCAAAATAAACGAGGGGGATCCCTGGCGGTCGATATTTGATCGTCAGGCTA
TGATTGGCAATTTGAAAGGCGGCAATATGCAATTGAATTTGGCGATGGGTGCGGTGGCTGATGGGGACCG
CGCACCAAAGGCATGTGATGCAGCTTGCTCAGAAGCGGCAGGGGATAAATCGGCAATGATGCATGATGCG
CTGTTTGAACGTTTTAGCGCGCGGCTCAAGGCACAGGTTGGTCCCGAGGTCTATGCAAGCTGGTTTGCAC
GGCTCAAACTCCATACCGTTTCGAAAAGCGTCGTCCGCTTTACCGTTCCGACGACCTTTCTGAAGTCCTG
GATCAACAACCGTTACATGGATCTGATCACCAGCCTCGTTCAGAGCGAGGATCCGGATGTGCTGAAGGTG
GAGATTCTTGTCCGCTCGGCCAGCCGTCCGGTTCGCCCGGCGCAGACCGAAGAACGGGCGCAGCCCGTTC
AGGAGGTTGGTGCGGCTCCGCGTAACAAGTCCTTCATTCCGTCGCAGTCCGCGACAGCGCCTGCGGCTCA
GCCTATGGCGGCGCAGGCGACCCTGCGTCAGGGTGGTTCCGGGCCGCTGTTCGGCTCGCCGCTCGATACA
CGCTTTACCTTTGATACCTTTGTTGAAGGGTCGTCCAACCGTGTCGCCCTTGCGGCGGCAAAAACGATCG
CCGAAGCTGGCGCTGGCGCCGTGCGCTTCAATCCGCTGTTCATTCATGCGGGGGTCGGCCTCGGTAAGAC
GCATCTTCTGCAGGCCATTGCCAATGCAGCCATCGACAGCCCGCGCAATCCGCGCGTGGTCTATCTGACG
GCCGAATATTTCATGTGGCGTTTTGCGACTGCGATCCGCGACAATGACGCGCTGACGCTGAAGGACACGC
TGCGCAATATCGACCTTCTCGTCATCGACGACATGCAGTTCCTGCAGGGCAAGATGATCCAGCACGAATT
CTGCCACCTGCTGAACATGCTGCTCGACAGCGCCAAGCAGGTCGTGGTTGCGGCTGACCGTGCGCCCTGG
GAGCTGGAGTCGCTCGATCCGCGTGTCCGTTCCCGTCTTCAGGGCGGTATGGCGATCGAGATCGAAGGCC
CTGATTACGACATGCGCTACGAAATGCTCAACCGTCGCATGGGCTCTGCGCGTCAGGATGATCCGTCTTT
CGAAATTTCGGACGAAATTCTGACCCATGTGGCCAAAAGCGTGACGGCGAGCGGTCGCGAGCTTGAAGGC
GCCTTCAACCAGCTGATGTTCCGACGCTCTTTCGAGCCGAACCTCTCGGTTGACCGTGTCGATGAACTGC
TGTCGCACCTCGTTGGCAGCGGTGAGGCCAAGCGTGTCCGTATCGAGGATATTCAGCGCATCGTCGCCAG
GCACTATAATGTGTCGCGGCAGGAACTGGTGTCCAACCGTCGCACCCGCGTCATCGTCAAACCGCGCCAG
ATCGCCATGTATCTGGCCAAGATGTTGACGCCGCGCTCATTTCCCGAGATCGGTCGTCGTTTCGGCGGTC
GCGACCACACCACGGTTCTTCACGCGGTGCGCAAGATCGAGGATCTGATTTCCGGCGATACAAAGCTCGG
CCACGAGGTTGAGCTACTGAAACGCCTGATCAACGAAAACAACGCATGAAAAAAAGCGGCCTTCGGGCCG
CTTTTTTATTGAATTCTCGTTATCGGGTTCAGCCGGGTGGCGCTGGCCTCAGCAGGCGAGATCGGCCACC
ACGGCATCCAGAATAAGCATGCCGGAGGGTGTGCAGCGCAGGCGGGAATTGCCGAGCCTTTCCACGAAAC
CGTGCTGAAGGAGAAACTCCTCCTTTTCCGGGTCGAGGTCGCGGCCGGAGAGATCGCTCCAACGGGCGAG
ATCGATGCCTTCGCGCAGGCGAAGGCCCATCAGCAGCAATTCATCAGCCTGTTCATCGACACCGAGCAAT
TCCTGGTCGACCATGCCATGGCCTTCCCGCTCAACGGTTTCGAGCCAGGTCTCGGGGTGCCGCTCGGTAG
CGGTGGCGAGCTTGGAAGCGCCACGCGTCAGGCGTCCATGCGCACCGGGGCCGATGCCGGCATAATCGCC
ATATCGCCAGTAGGTGAGGTTATGGCGGCTTTCGGCGCCGGGCCGGGCGTGATTGGAAACCTCATAGGCC
GGCATGCCGTAACGCTCGGTGATTTCCTGCGTCGCCTCATAAAGCACGGCCGAATGTTCGCCATCCGGAA
CGATGAGCTTGCCGGCCTTGTGCAGGCCATAAAAGGGTGTGCCTTCCTCGATCGTCAGCTGATAGAGCGA
CAGATGGTCGACGGCATAGGAGACAGCCTCCTTCAGTTCGGCGTCCCATTCGGCCACCGTCTGGTTCGGG
CGGGCATAGATGAGATCGAAGGACATACGCGGAAAAATCTCCCGCGCCAACCGAATGGCTTTCAAGGCAT
CGGCGACATCATGCAGGCGGCCGAGGAATTTCAGGTCGCGGTCATTCAGTGCCTGCACGCCGAGCGAGAC
ACGATTGACGCCTGCCGCCCGATAACCCCGAAACCGTTCTGCCTCGACGCTGGAAGGATTAGCCTCCATG
GTGATCTCGATACCATCAGGCACATGCCAGAAACGCGAGATGCCATCCAGTAGCGCACCGACCGTCTGTG
GGTCCATCAGCGAAGGCGTACCGCCGCCCATGAAAATGCTGGTGACGACGCGCGGGCCGCTCAGCGTCCG
CATATGTTCCATTTCACGCAGGAAAGCCGCCGTAAACCGTTCCTGATCCACCGGCCGGTGGCGGACATGG
CTGTTGAAATCGCAATAGGGGCATTTGGCCGCGCAGAAGGGCCAGTGCAGATAGATCCCGAAACCGGGAT
CGCCCGTATCCGGCAGAAGCGATGCGCCGGGGGCAGAAAGTTGGTGCTCCCCGACCATCGGGTTCATGCC
TCCAGGCAGGTTTCTACGAATTTTTTGAACGCCCGGGCGCGGTGAGAAAGTGCGAAAGCGTCGCCATGTT
TCCAGCCGTGTTTTTCATCCGCGCTCATTTCGCCGAATGTGGTGTCATATCCATCGGGTTTAAAGATGGG
ATCATAACCGAAACCGCTCGTACCGCGCGGCGGCCACACCACGGTGCCTTCGACCTCGCCACGGAAATAT
TCGACATGCCCATCCGGCCAGGCCAGGCACAGCACGCTGACAAAGCGGGCCGTGCGATCTTCCGGCTTGG
AGGCTCCGCGCTCGGCCAGCGCATCCTCGACCTTCTGCATCGCCATGGCGAAATCGCGCGTGCCATCGGC
CGTTTCCGCCCAATTGGCGGTATAGACACCGGGTGCACCATCGAGCGCGTCAATCACGAGGCCGGAATCG
TCGGACAATGCCGGCAGGCCGGACGCCTTCGCAGACGCGAGCGCCTTGATGGCGGCATTTTCCTCGAAGG
TAGTACCCGTCTCTTCCGGCTCGGAGAAGTTCAGCTCCGCCGCCGATTTGGCGGAGAAACCGAAAGGCCC
GATCAGATCGGCGATCTCGGCGATCTTGCCCTTGTTGTGGCTGGCGACGACGATCGTTCTGGTATCGAGC
TTGCGCATGACGTTTTCCTGTCGGCTCAGGCGATTGCCTGTTTCTGAAGGGCAACCAGTTCGCTGCAACC
GGCCTTGGCAAGACCGAGCAGCGTCAGGAACTCTTCCTCCGAGAAGGGCGCACCTTCCGCCGTTCCCTGA
ACCTCGACGATGCCGCCGGAACCGGTAATCACGAAATTCGCGTCGGTCTCGGCGGAAGAGTCTTCCAGAT
AATCGAGATCGATCACCGGCTGCTTGGCGAAGATACCGCAGGAGATCGCGGCGATATGGTCCTTCAGAAC
CTTCTCGACCTTGATCATGTTACGGGTTTCCATCCACTTCAGGCAGTCATGCAGGGCAATCCATGCACCG
GTAATGGAGGCGGTGCGGGTGCCGCCATCGGCCTGGATGACATCGCAGTCGATGCTGATCTGGCGTTCGC
CAAGGGCCTGCAGGTCAACGACGGCGCGCAGCGAGCGGCCGATGAGGCGCTGGATTTCCTGCGTGCGGCC
GCCCTGCTTGCCGGAAGCAGCCTCACGCTTCATGCGTTCATTGGTAGAGCGTGGCAGCATGCCGTATTCA
GCGGTGACCCAGCCCTTGCCGCTGTTGCGCAGCCACGGCGGCGTCTTTTCTTCAAGGCTTGCGGTGACGA
GCACATGCGTGTCGCCGAATTTCACGAGACAGGAGCCTTCGGCATGCTTCGAGAAATTGCGCTCGAAGGA
AACCTTGCGCATCTGGTCGGTTTTTCTGCCTGAAGGCCGCATATGATCCACTCTCCATGTTGGTTCCTGC
CTTCTAAGGTGCGCTCCGGGCTTTTGCAAAGCCAATTTCCGTTTTGCCCCGGCGTTGCAACGCATTATAT
TGGCGTAAAGTAGATTTGGACGATAAAGAACGGACAAGATGGGTTTTTCAGCACCGCTTTCAAAAGATCA
GGCATCGCTGCTCGATGAGCGGTCGCGGGAAATTTTCCGGCGCATCGTCGAAGGTTATCTCGATACGGGC
GAGCCGCTCGGATCGCGCAGCCTGTCGCGGCTTCTGCCGATGTCGCTTTCCCCGGCCTCCGTCCGCAACG
TCATGAGCGACCTGGAGGAGCTTGGTCTCATCTATTCGCCGCATATCAGCGCCGGACGCCTGCCCACGCA
GACGGGGCTGCGCTTCTTCGTGGATGCCTTCATGCAGGTGGGCGATCTTCCTGCCGATGAGCGGGCGAAT
ATCGACCGTCAGATCGGGCCGGTTGCCGGCCACGAACAATCGCTGGAAGGTTTGCTGACGGAAGCGAGCC
GCATGCTGTCAGGCATGTCGCGCGGGGCTGGCCTCGTGCTGACGGCCAAGAATGATGTCATCCTCAAACA
TGTCGAATTCATCAGGCTCGAGCCCACCAAGGCGCTCGCGGTGCTGGTCGGCGATCACAATCAGGTCGAA
AACCGTATCATCGAATTGCCGGCCGGCATCTCCTCTTCGCAATTGACCGAGGCGGCGAATTTCATCAATG
CCCACCTGTCCGGACAGACGCTGCAGGAGTTACGCGGGCAGTTCCAGACCCAGCGTACGGAGTTGCAGTC
GGAACTCGGCATGCTGGCGCAGGATCTCGTGGAGCGTGGTCTCGCTATATGGGCGGGCGACAATGAGGAA
GGCAAGCTCGGCCGGCTCATCGTTCGCGGCCGCTCCAACCTGCTCGAGGGCCTCGCTGGTGAGGAAGATA
TCGATCGGGTACGCATGTTGTTCGACGATCTCGAGCGTAAGGAAAATCTGATCGAGATTCTCAATCTGGC
GGAAAGCGGTTCAGGGGTCAGGATTTTCATCGGCTCTGAAAACAAGCTGTTTTCGCTCTCCGGTTCCTCT
CTCATCGTCGCGCCCTATCGCGATGAGGAAAATCGTGTCGTGGGTGCTGTCGGCGTCATCGGGCCTACCA
GGCTGAACTATGCCCGTATCGTACCGATGGTCGATTATACCGCGCAGATCATGGCGCGCCTTTCCCGCAA
ACAGAGATAGGACACATCAGCAAGATCAGAGAATGCGGCAAGCTTTTTGCCGCAAGCCTTGATTTTTGCC
CGTCAAAGCTCGATATCGGGCCCAACCCAATAACAGTCTAATCTGGAGAACGTCATGACCGACGATACAA
AAAAGCCCGGACCTGACGCGGACGTCGCGGAAGAGTTTGTCGATCCTGCCCAGGCAGGTGAAGAACAGGC
CGAAACGGCAGAGCCCGATCCGGTGGAACTGCTCAAGGCTGAGAACGCCGATCTGCGCGATAAATTCCTC
CGCCTTGCAGCCGAGATGGACAATCTTCGCCGCCGCACCGAGCGTGACGTCAAGGATGCCAAGGCCTATT
CGCTGGCCGGTTTTGCCCGCGACATGCTTGCCGTTTCCGATAATCTTCGCCGCGCGCTGGAAGCCATTCC
GGACGAACTCAAGACCAATGGCGAAGCCGGTCTCAACGGCCTGATCGAAGGCGTGGAAATGACCGAGCGC
TCGATGCTGTCGACGCTGGAGCGCCACGGTGTGAAGAAGATCGATGCCGAAGGCCAGAAATTCGACCCGA
ATTTCCATCAGGCCATGTTCGAAGTTCCGAACACGGCGGTTCCCAACAATACCGTACTTCAGGTCATTCA
GGCCGGTTTCACCATCGGTGACCGCGTTCTGCGCCCCGCGATGGTGGGTGTCGCCAAGGGCGGCCCGAAG
GCTGAACCCTCCGCATCGGCCGAGCCGGGCACGTCGTCTCTTAATGAAAAGGACGCGTGAGGCATTTATC
CTTCCGTCATAAAAAACGCGCCTTCAGGGCGCGTTTTTTATTGTCGTTAAACTGACAGGATAGGCCCGCG
ATCAGGCCGCCGTCGCCTGTTCCTGATTGAGGAAGGCGTAGATCGCCGTGTCGGAATCGGTGGCGCGCAG
CTTGGTCACCAGTTCAGGATCGCGTAGCGCCCGCGCAATGCGCGACAGCGCCTTCAGGTGATCCGCGCCA
GCGCCTTCTGGCGCGAGCAGCAGGAAAACCAGATCGACCGGCTGGTCGTCCAAAGCTTCGAAATCGACCG
GGGTTTCAAGACGTGCGAAGACGCCGGTAATCTGATGAATGCTGTTGAGCTTGCCATGCGGAATGGCAAT
GCCATGACCCACACCGGTGGAGCCGAGTTTCTCACGCTGGAGGATGACGTCGAAAACTTCCCGTTCCGAG
ACCCCGGTAATTCTGGCTGCCTTTGCGGCCAGCTCCTGAAGCAACTGCTTTTTGGAATTCACCTTGAGGG
CGGGAATAATCGCATCTTGTTGCAGCAAATCTGCCAACGCCATTCTCTTTTTCCTTCATGCCATCGAGAC
GATGCAGGAGGCAGATGCGCCTTGGCGCTCTGCCTCCCACGTCTTGTCAGACTGTTCAGCTCTTGATCGT
TTCCGCGTCGATCCAGCCAATATTGCCGTCATGACGTCGGTAAACGATGTTGAGATATTCCTTGCCCGGG
CTGCGGAACAGCAGAACCGGCTCGTCGGTCATGTCGAGCGCCATCACGGCGCTGGCGACTGACATTGTCT
TAATCTGTTTCGAGCTCTCCGCCACAATGGTGGGTGCATAATCCTCGGGGACCTCGTGGTCCTCATCGGG
AACAGCATCCATCACCGTATAGGCGATTTCCGGGAGCGCGCCGTTCGAACCACTGTGATGGTCCTTCAGT
TTGCGCTTGTAACGACGCAGGCGCTTCTCGATCCGCTCAGCGGCAGCATCGAAGCTGGCTTGCGGATCGT
TCGCCTGCCCCGCCGCATGCAATACGACGCCGGTATCGAGATGCAGCTTGCAATCGGCCGCAAAACGCGA
TCCGGACTTCTCCACGGTTACCTGGCCTGAATACCCCCCATCGAAGTATTTGGTAACTGCCAGACCTATA
TTGTCCTCAATCCGCTGACGGAAAGATTCACCGATCTCCATATGTTTACCAGATACACGCACACTCATGG
AAATTTTCCTTTTTGTAGTGATTTGCGAGTACCAGCTTACGTCAAGCCGCGCGCGCATCCAAGCGTTTCG
AAGGCCTTAAAAAGCCTTCATTCGAATTTTACGCCCATGGACGGAGGAGATTATTCCGTTACAAATGACC
TTGCTGACGTGTGCGGCGGGCTTCTAGCCCCTGCCGTGACAAGAGTCAATGGTGCGGCAAAAAACCGCCG
CAAACGTGATCGCCGCGTTGCTCAGAAGGCGGAAAGCTTCGCCATCGCTTTCTTCTCCCGGCGCCTCTGC
ACGGAGGAGGGAATATTCATCGCCTCGCGATATTTGGCGACGGTGCGGCGTGCGATATCGATGCCGGTCT
TTTTCAGATTGTCGACGATATCGTCGTCGGAAAGGACGGCCTCAGCGGCTTCCTGCGCGATCATCGCCTT
GATGCGGTGACGTACCGCTTCCGCCGAATGGCTATCACCGCCCTCCACGGCGCTGATCGACACGCTGAAG
AAATATTTGAGCTCGAAAAGTCCGCGCGGCGTCAGCATGTATTTCTTCGACGTCACGCGGCTGACGGTGG
ATTCATGCATCTTGATGGCGTCGGCCACCGTCTTGAGGTTCAGCGGGCGCAGCTGGTCGACGCCGTTGAT
GAGGAAGGCATCCTGCTGGCGTACGATTTCGCTCGCCACCTTCATGATCGTCCGGGCGCGCTGATCGAGG
CTGCGGGTCAGCCAATGGGCTGTCTGCATGCATTCGGACAGGAAATCCTGATCCTCTCCTGCGCGCGCCT
TATGTTTTGAAACCTCCGCAAAGTAGCTCTGGTTGATGAGCACACGCGGCAGGGTGTCGGGATTGATCTC
CACCAGCCAGCCACCGGTGGAGGAGGGGCGGACGATGATATCAGGAACGATTGTTTCCGAAACCATCGAA
TCGTAACCCGCGCCGGGGCGCGGATTGAGCGTGCGGATTTCCGCCAGCATGTCGAGAAGGTCTTCTTCAT
CGACGCCGCAGAGTTTTTTTAAGGAGGCAAAATCGCGTTTCGCCAGAAGCTCGAGATTATCGACAAAAGC
TCGCATGGCCGGGTCGAGCCGGTCCTTCTGTGCGAGCTGGGTTGCCAGACATTCGCTCAAGGAACGGGAA
AAGATGCCCGGCGGATCAAAACCCTGAAGCGTCTTCAGAACGTACTCGACCGCCGATGGTGTGGCACCAA
GCCGTTCTGCAACGTCGTCGACGGCATCCGCGGCGATATAACCGGTCTCATCGAGCTGGCCGATCAGCGC
ATCGGCGATCATCCTGTCCTCGGCGGCGGAGATGGCGAGCGGCAGTTGCTGATTGAGGTGGTCGCTGAGG
CTTTGTCGGGCGGCCACGAAGTCGTCGAGGTCGTAGCTTTCTCCGGACTCCTGCCCGGGCATGGATTTCC
ATTGGCTTGCGAGTTCGGGCGCATCGGCTTTTCTCGGTTCGCCATCGTCGGGAAAGACGTTTTCGAAGCT
CGTGTCCAGCTGCTCGCCAAGATTTGCGGCGCGCTCCCCGTACCAGTCATCGCTGTCGGGCGTCACCCTG
ACGGCCGCATCCGAAGCTTCAGCGTCGCCGAAATTATCGACGTCGACAGGCGTATCGCTGCCCAAATCGC
CATCGTTTGCTGCAATTTCCAGCAATGGATTGCGCTCCACCTCCTGCGCGATAAACTGCGTCAGCTCGAA
ATGCGTCATCTGAAGCAGCTGGATGGACTGCATCAGTTGCGGTGTCATCACGAGAGACTGGTTTTGACGC
AGCAAAAGGCTGGCAGACAATGCCATGGCGGACGCGAAACTCCCCTTACAGCTTCTCCATAGCCACAGTT
TTCATAAATTTTGCGGAGGAGACAGAACTTGGCCCAAAAATTGCTTTTTTATCTTGTTTGGTCAAGCGTC
AGGGTGGGGCGCGATGAAGAATCTTTCGCGCCCTATCGTTAAAGGCTGAAATTATTGCCGAGATAGAGAC
GGCGCACGTCCGGATTGTTGACGATGTCGTCAGGACGTCCATGCGTCAGCACTTCGCCGGCATGGATGAT
ATAGGCGCGGTCGATGAGGCCGAGCGTTTCGCGGACATTATGGTCCGTGACGAGAACGCCGATGCCGCGC
GCGGTCAGATGCCTGACCAGATTCTGGATGTCGCTGACCGAAATCGGATCGACGCCCGCGAAGGGCTCAT
CCAGCAGCATGAAAGTCGGGTCGGTCGCGAGAGCGCGCGCAATTTCCAGACGCCGCCGCTCACCGCCCGA
AAGCGCCACAGCAGGCGATTTGCGCAGTTGCGCAATATGAAACTCTTCCAGGAGTTCATCGAGCTTGCGA
TTGCGTTTGGCGGCATCCGGTTCATGCACTTCCAGCACGGCGCGAATGTTTTCCTCGACCGTCAGGCCGC
GGAAAATCGACGCTTCCTGCGGCAGATAACCGACACCGAGCCTGGCACGCCTGTACATCGGCATGCCGGT
CACATCATTGCCATTGATGGCGATCTTGCCGCTATCGACAGGCACCAGGCCCGTGATCATGTAAAAACAG
GTGGTCTTGCCGGCGCCGTTCGGGCCAAGCAGCCCCACGGCCTCTCCACGGCGCACGACCAGTGAAACAC
CGTTGACGACACGACGGGTATCATAGGTTTTCGTCAGGCCATGTGCGATCAAGGTGCCCTGGTAAGGGGT
CTTGTCGGCGGGTGAGGCGGCGTCTGCGGAACGGTTGCGTCCGCCGCCGAGAATTTTTGAGATCGAAGGT
ATCTTCACGAGGAAAGACTACTGTTTTTTCTGGGATTTCGGATCAAGCATGATCCGAACAGGGCCGCCGC
AGCTTTCGAGCTTTGCCTGCCCCGTATTCATCAGAACGGTGAGCTTGCAGCCGGTGAAGACGTTAGTGCC
TTCGGACAGGACCACCTGCTTGCCGGTCAGAATGAAGGTCTGCGCCGCCATGTCGAATTCGCCGTGGTCG
GCCGTGGCCTTCTGGGTCTCGGAGGTCAGGTAGACATTGTTGTCGACGAAGATCTTCTCGATATTGGCAT
CGCCACTGGTGAGCGAAGAGCCCTGACCCTTGTAGTTCACCGTCATCTTGCCGGCCTGAAGGGTGGTCGT
GCCCTGCACAACCTTTACGTTGCCGGTAAAATAGGCCTTACGCTCCTGGTCGCGAATCTCGAGCTGATCG
CTTTCAATGGCGATCGGCTGGTCGCCGGAGAGCTTGACGCCCTGCATGCTGCTGGTCGTGTTCTGGGCGA
AAGCCACAGTTGCAAGACAGGAAAAAAAGAGACCTGCGGCTGTAAGGCCTGCGGTTCTGCCAAGGGAAAC
GGGACGGGAAATTTGCATCATCTGGACCGGGCTCTCACTTGCCTTCATTCTTGATATTGGATGCAGCGAT
ACGTGCGCGTACCTGCCCCGAAAATGTAATTGTCTTGCCATTATCTGCGATGTCAATCGATTGCGCAACA
ATGGAGCCGTCGTTTGTTTTGATTGAAACCGGCTCTTTGCTGCTCATTTTGCCGGCCTTCAGATCGACAT
CCGCAGACTGGAACTTCGCTTGTATGCCATTGCTGAGATTGATGTCAAAAGGCGCAGTCATCTTCAGCGT
GTTGGTGGAGCGGTCGAAAATGCCTTCCTGGGCGATAACCTGCGCGACGCTGTCATTGACAGGCACGGCG
GCCAGCACCTTTTCGAGCGTCATCAGGTTGGGGTTGGCGATGTCCTGCAACGCGCGGTCGGCGTTCATGG
AATAATCTATACCCTTTTCGTTGCGGCCCGCGACGGCGGGCTTTTCCATCACGATCTTGCCGTCTTCTAT
CCGCGCGCTTTCCAGCGAAACCTTTTCGGGCGCCCAGGTGCGGATGACCGAAACGGCGATGAAGGCGAGC
GAGATGATGGCCGCGCTGAGCGGCAGAATGATCTTCAGCCGCTTTACACGCGCGGAATGCCGCAGCGCTG
TGTCATAGGCGCCGTTCTGGTCATTGGGCAGCGAAAATGCTGGCGCGGGTTCACGGAGTCGTTCGAGCAT
AGGAGTGGGTCCGAATGCTTCCCCGGCGCCATTCAGGCGCACAATCGAAGCTTGTGTCTCTATCTAAATG
TGTTTGGCACGAGTGCTTTGTCCTGCCAATATGGTTTTTGTCTGGAGAGGTGCAAGGGAAATGCGAATTT
TATCGTAATTCTGGTTTCTTTATTGTTTCCTTGCGGCTTCGCGTTAGAAGAACCATATGGCCTGAAACGC
ACGGGCGGACGACAGAGGTTTCTATGGATAATATGGCGATAGCTGATCGCAGGCGGTTGCGCCGCAAGCT
GACTTTCTGGCGGGTTGCCGCCGTTCTCCTGCTCGTCGTCGGCGCCTTCGGTCTTTACCGGTTTTTCTGG
CAAGGCCCGCAGCAAAGCGCAAAACCCCATATCGCCCGCATCGAGGTTTCCGGCCTGATCACCGACAATA
CCGAACTTCTCGAGCGGCTCGACAAGATCGCCAAGAGCGATAATGTCAAAGGCCTGATCGTCTCGATTTC
CTCACCCGGCGGCACCACCTACGGCGGGGAGCGCATCTTCAAGGTTATTCGAAGCGTCGCGGAAAAGAAG
CCGGTTGTCTCGGATGTACGCACGCTCGCCGCTTCCGCAGGTTATATGATCGCATCGGCAGGCGACGTCA
TCGTTGCCGGCGAAACCTCTATCACCGGCTCGATCGGCGTGATCTTCCAGTACCCCCAGCTTGGCCAGCT
GATGGAAAAACTCGGCGTTTCGCTTCAGGAAATCAAGTCGTCACCGATGAAGGCGGAGCCTTCTCCTTTC
CACGAAGCGCCGGAAGAGGCAAAGACCATGATCCGCGCCATGGTGATGGACAGCTACGGCTGGTTCGTCG
ACCTCGTCGCCGATCGCCGCAAATTGCCGCGCGAAGAGGTGTTGAAACTGGCTGATGGATCGATCTTCAC
TGGTCGGCAGGCGCTTGCCAACAAGCTGGTCGACACGCTCGGCGGCGAAAAGGAAGTTCGCGCCTATTTC
GAAACCCGTGGTGTGGCCAAGGATTTGCCGATCGTCGAATGGCGCGCGCCGTCCTCCAATTCGCCTTTTG
CGCTTTTCAGTGTTGCGCAAATAGCGAAACTTCTGGGATATGACGATTTAATTCCCTTCGCAGGCCCCAG
CCAGCTCGGTGCGGACAAGTTGTTTCTTGACGGTCTTGTTTCCGTTTGGCAGGTTGAGCCGCGTTAAAAA
TCCAATTCTTTCAGGGGGCAACCGTGATCAAGTCTGAACTGGTGCAGATCGTTGCTGCGCGTAACCCGCA
CCTTTATCACCGCGACGTGGAAAACATCGTCAATGCGGTGCTGGATGAAATCACCGATGCGCTGGCGGCG
GGAAATCGTGTCGAGCTTCGCGGTTTCGGCGCCTTTTCGGTGAAGAACCGTCCGTCCCGTTCGGGCCGGA
ACCCGCGTACGGGTGAGTCGGTTTTCGTCGAGGAAAAATGGGTGCCTTTCTTCAAGACGGGCAAGGAACT
GCGCGAGCGCCTGAACCCGGGTATGGGCGACGAAGAGGACGATTGATCGTTCTTGACGCCTGGCGACTGC
AAAGGAGCCGGCGGAACACCCGCAGCGATGGAGTATTGTCGGATGTCGAAAAAAATCATCAACCTCATCA
TCCTGCTTCCGCTGGCGATCATCCTCGTCATCCTGTGCGTGGCCAATCGTCAGTCCGTGACGCTGGCGCT
CAATCCGTTCCGACCGGACGATGGCGTTCTGTCCTTCACCGCGCCGTTTTTCGTTTTTCTGTTTCTGGCG
GTCATTTTTGGCGTTCTCATGGGCTCGGCGGCCACATGGTTCGCGCAGGGCAAACATCGCAAACGTGCCC
GTATCGAAGCGAAAGAGGCCGTTCGCTGGCACGACGAGGCGAACCGCCAGAAGGCGGCCGCCACCGGGCA
GCTGCCGCATGCGGGACAACTCCCGGCAAAGTGATGGTGGCGACAGCCGTTCCGGCTCTAGTCGAGCGGC
GCGCGGAATGCTATTTGCTGGCGCAATAAGACGCGGGCAGAAGCGGAAAGATTTCCATTGAAGAAAAAAG
ACAGCCGGCCGGGCAATCGTGCGCGTGCCGGGAGCGAGAAAAAACAGGTCCATGCCGCAAGGCCGGCGCG
CCGCGCGGATGCCGCGCCGAAAAAGCGCGAGCCCGATGCGGTGCGCACCGTGCAGAAAGCCGCGCCGAAG
GAAAAAACCGTCGTAGCGGCTGCCGTTGAGCAAGTCCCCGCGCGCGCAATTATGCAGCGCACCGGTGAAC
TGCCCGCAGAACACGTCCCTGTCATTCTGGAATCGAGCGGCGCGGGTGATTTTCACCTGATCGACAGTGG
TAACGGCCTGAAGCTTGAACAATATGGCGATTACCGCGTCGTTCGTCCCGAGGCGCAGGCGCTGTGGCGG
CCGTTGGTTCCCGACCGCGTATGGCAGAATGCCGACGCCATTTTTACCGGCGATACGGATGAGGACGGCA
TGGGCCGCTGGCGTTTTCCGAAGGAAGCGCTTGGCGAAACCTGGCCTCTCTCCCTGCTGGGGGTTGAATT
TCTCGGTCGTTTCACGGCGTTCCGGCATGTCGGCGTCTTTCCGGAGCAGATCGTGCATTGGGAATGGCTG
AAAAATGCCGTGGAGACTGCCGACCGGCCGCTGAAAGTGCTGAACCTCTTCGGTTACACCGGCGTCGCCT
CGCTGGTTGCGGCGGCTGCTGGTGCTGAAGTCACCCATGTCGACGCCTCCAAGAAGGCGATCGGCTGGGC
GAAGGAGAACCAGGTGCTCGCCGGGCTGGAACAGGCGCCGATCCGCTGGATTTGTGAAGACGCCATGAAG
TTCATCCAGCGGGAAGAACGTCGTGGCAGCACTTACGACATCATTCTCACCGACCCGCCGAAATTCGGCC
GCGGCACTCACGGTGAGGTCTGGCAATTGTTCGACCATCTGCCGCTGATGCTTGATATCTGCCGGGAAAT
CCTGTCGCCCAAGGCGCTCGGTCTGGTGCTGACGGCCTATTCCATCCGGGCCAGCTTCTATTCGATGCAT
GAGCTGATGCGCGAAACCATGCGCGGTGCCGGCGGTGTTGTCGCATCCGGTGAACTGGTCATTCGCGAGG
CGGGGCTTGACGGCAAGACGCCGGGCCGCGTGCTTTCCACATCGCTATTCAGCCGTTGGGAGCCGAAATG
ACGAAGGACATGCGCGAAAACATCACGCGCCGGGTTGGCCAGGTCAAGGAAGTGACGAGCCTTGCCAATC
CCATCATCAAGGACATCAAGGCGCTCACCCAGAAAAAGGGCAGGGAAGAGACCGGCACCTTCATGGCCGA
AGGCCTGAAGCTGGTCATCGACGCGCTCGAACTCGGCTGGACGATCAAGACGCTGGTTTACGCCAAGGCC
GCCAAGGGTAAGCCGCTGGTGGAGCAGGCGGCGGTCAAGACCGTTGCGTCAGGTGGTCTGGTGCTCGAAG
TCAGCGAGAAGGTCATCGCCTCGATCACCCGCCGCGACAATCCGCAGATGGTCGTCGGTATTTTCGAACA
GAAATGGAAGCCGCTGAAGGATATCCGCCCTGAAAAGGGCGAGACCTATATCGCGCTCGACCGCGTACGC
GATCCCGGCAATCTCGGCACCATCATCCGCACGGCGGATGCGGCCGGTGCCTCGGGCGTCATTCTGGTGG
GCGATTGCACCGATCCCTTCTCGCTGGAGACGGTGCGTGCCACCATGGGCTCGGTCTTTGCCACGCCCGT
CGCCCGCGCGTCGGTTGAGGAATTCCTCTCCTGGAAAAAATCGGCCCATGTCAGCGTCGTTGCCACACAT
CTTGCCGGTTCCGTGGATTATCGGAAGATCGACTACGCCGGCAAACCGGTCGTGATTTTGATGGGCAACG
AACAGTCTGGCCTGCCGCCGGAACTGGCCGGCAAGGCGGACCAGCTGGCGCGCATTCCCCAGCAGGGCCG
CGCCGATAGTCTCAACCTTGCCATCGCAACCGCCGTCATGCTGTTTGAAGCACGGCGACATCTCCTCGAA
CTGGCACCGGTGACGTAATGGCCAAAGCGGCATTGTTCTCGAAATTCGCACCGGCTTTTACGCTGATCGC
CGCCGCACTGGTGCTGGATCAGATCGTCAAGCAGCTGGTCGAGGCCTATCTGCCGCTGCAGGAGATGGTT
CCGGTAGCGCCGTTTCTGGCGCTTTATCGCACCTACAATCTCGGTGTCGCCTTTTCGATGCTGGAAGACA
TGCACGGCTGGTTCATCGTCAGCATGCGCCTCGTCATCGTGGTCTTCGTTCTATGGCTCTGGCGCAAGAC
GGCGGCCGACCGGACCTTCGCCCATCTCGGTTTTGCCTTCATCATCGCGGGAGCGGCCGGCAATCTTCTC
GACCGCTTTTTTTACGGTCACGTCATCGACTATATCCTGTTCCACACGCAGACATGGTCGTTCGCGGTAT
TCAATCTGGCTGATAGTTTCATAACCATCGGTGCAGCCTGCGTCATTCTCGATGAATTTCTGCATGCCCG
GGCGGCCAAAAAGTAAAATTTTAGCGTTTCAGCCAAACATATCAAAACCGCTGCCGTGGTAGCGGTTATG
TATGAGCGAACTTGCACGACTTCGGCAAAAAGTTTCAGATGGTCTCGGTCTGGCCACCCCAGCGGCGGAT
CCTGCCGATAAGACAACGCGCCTTGCGAACGAGGAACATGCCAGCGATGTCAGGGCGGTTGCGCTTTATG
TCGCCATTTCGCTATCGGTGGGGGCCTTCGCTGCCGCCCTGATCGCACTTGCGGTGCCCTATGCCGTCAC
CGTCGTGCTCGCCTGTTTTTTTGGCGCGGTGCTTATGGGTGCCCTGTTTTATGCGCTCTTCGGCAAATCT
TTCCCGCTTCCCGGCACGCTGCCCGCAGATTATTCGGATGTCCGGCTGCGGCAAACGCAAAACCGGTCGC
TGATTGCCGAAATGCAGGAGTCCATGGGCGATATCGTCGTGATCCGCAACATGAACCGGCGCATCGTCGA
GGCGAACCGCGTCTTTCGCGAAATGACCGGCTGCACGTCGCCGGAAGGCTTGAGCTGCGAGGAGATCGGC
ATTGCTTTCCGCCCGGGTGACAGGGTCCATGCCTATGATGTGGAGATCGCGACTCCGTTCGGTCAGCGCA
TCTTCTCCTGGCACGATGTGGTAACCCGCGATCTCGCAAGCAGCCGTCTCATGATCAGCAGTATCGCAAG
AGACGTGACCGAAGAACGGCTTGCGCTTGCCGAACGGGAAGATGCCCGCCTGCGCGCCGAAAAGGCCGAT
GCCGAAAAGGCGCGGTTGCTTGCCACGGTCAGCCATGAAATCCGCCTGCCGCTCTCCGGCATGCTCGGCA
TGAACCACCTTCTGTCGCAGACGAAGCTCAATCAGGAACAGCGTAATTATCTGGATGGCATGAAACAGTC
CGGTCAGTCGCTGGTGCAGCTTGTCGAGGATCTCCTGGATTATTCGACCATGGAAGCCGGCCGCTTCAGG
CTCAACCCGCGCGCGGAAAACCTGCGGCGGCTGATCGAGAGCATCGTGGAGATGCTTGCCCATCGCGCCC
ATGAAAAGGGCATCGAAATCGCCTCCTTCGTCACGCCTGACGTGCCCGATTATCTCGATTTTGATCCGGC
AAGGCTGCGCCAGGTCCTGTTCAATCTCATCGGCAATGCCGTGAAATTCACGCAGGTGGGCGGGGTCGTT
ATCCGGGCGCGCATGGTCGACGGCGAATTGCAGATCACCGTCGAAGATACCGGCCCCGGCATGAGTGAGG
CGGAGCAGGCGCGTATCTTCGGGGAGTTCGAGCAGGCCGGCCCGCTGTCGCAACGAAGCGCCGGCACGGG
GCTGGGACTTGCGATCTCCGCCCGCATCGTGCGGGAATTCGGCGGCAACCTCACGGTTTCGAGCCGCAGG
GGTGAGGGCAGCACCTTCAAGCTGGTGTTCCGCCCGGGCAGGGCTCCCGCCGAGATGCCGGATTCCGGCC
GGAGCCATTGCCTGCAGCACACCAATGTCCTGCTGATTGCGCCGGAGGGTGTGGCGGCGGCGGTGACGAT
GGAAGCCATCGAGGCTTTCGGTGGCAAGTGTATTCTCATCCATCAGCCGGAGGATCTGGACAGGCTGAGG
AATGAACCTGTCAGCCGGACCGCTGATCTCACCGACATCATCGTCGATCTGCGTATCTCGGCACTATTCA
GGGATGCCCTGCGGGATTGGCCGCAGCAGACGATCCGTCGCACGCTGCTCGTCAGTCCCGAAGAGCGGGC
TTCGACCACCCATGCGTCCTTCGACGCCTGGCTGATCCGGCCCCTTCGCGAAAAATCCCTGATCGATGTG
CTGTGTGGCCGCCTGCGCGGCATAGAGCGGCGCGACGCGATCAACGATAACCACCCGGATGTGGGGTTTT
CGTCAAGGGTGGTGGAGAGAGCGAGCGGCGTGGAGATACTCGTGGCCGAAGACGATGCGGTCAATGCGCG
CATCATCCGGGCTGTCCTGGAAAAAAGCGGCTATATCGTCCGCGCCGTGGACAATTTTCAGGCCCTCCAG
CAATCGGTGGCGTCGGGTGCGTCCCGCCTGCCAAATCTCATCGTCTCCGATCTTAATATGCCGGGCGGTG
AGGGCCTCGACGTGTTGCCGGACCTCCTCGGCAAGCTGAAAGATGAAAGAAATATTCCCGTCATCATTCT
CAGCGGGGACGCCGGTGCCGGGACCGCCGAGATACTGCTGAAGGCCGGTGCAGGTGCTGTTTTGGCCAAG
CCCGCCGACCCGCGCCGGCTGGTTGAGGAAATCCGTCGCCTATTGGAGGCGAAACGCGTGTTGTCATCAT
AACTTGACAGACTCGCGTTGGCGGCATTTTGTCACTATTCTGTCGCGAATTAGTGATTTATGACAGGAAA
ACTCTTTGGTGGCGGAGCGATTCCCCATGGTTGCCGAAATCTTCAATCACGACATTTGTGAAAACAATGT
TGTCATTAGTCCTCGTTCCGAGACAGCTCAGGACAATGAGGGTCTTTTCGGCCGTATCGGCACGCTGGAA
ACACGGCTTGCCAGAAATGAACGTGAAATCGATGCCGCGCAATCCGTGCGCTACCGGGTCTTTGTCGAGG
AAATGAAGGCGCGCCTTCCTGCCGAAGCGATGCGCCGCAAGCGCGACTTCGACGCCTGGGACAGCGTCTG
CGACCACCTTCTTGTGCTCGACAAGTCGATTGAAGGCGATAGCGAGGACCAGATCGTCGGCACCTATCGT
CTGCTGCGACAGGAAACGGCGCTTGCCAATAATGGTTTCTATTCTGCCAGCGAGTTCGATATTGCCGGGC
TTGTCGCGCGCCATCCGGGCAAGCGCTTCATGGAACTTGGCCGTTCCTGTGTGCTGCCGGAATATCGCAC
CAAGCGTACCGTCGAGCTTCTGTGGCAGGGCAACTGGGCTTATGCCGTAAAACACCGCATGGACGCCATG
ATCGGCTGCGCTTCCTTCCCCGGCGTGCAGCCGGAAGCACATGCGCTGGCGCTGTCCTTCCTGCACCATA
ATTGCCTTGCAAAGGGCGAGTGGGAAGCGGTCGCTTTGCCCGAACTCTATCATGAAATGGACCTCGTGCC
GGTCGAGGCGCTCAATACCCGCAAGGCATTGAATGCCATGCCGCCGCTGATCAAGGGTTATATGCGTCTT
GGCGCCATGTTCGGCTCCGGCGCGGTCGTTGATCATGCTTTCAACACCACCGACGTCCTGGTGGTTTTGC
CGGTATCGTCCATCGCCGGCCGCTATATCAGCTATTATGGCGGCGAGGCCGAACGCATCAACGGCTGACC
GGGTTTTGATCGAGGCCATCAGGATGTTCCTGTGGGCAGCGGTGCCGCGTGTGTTGTGTTGGGGCGGGCA
ATGCCGCTAGTGTCGGCGCTCCTTTTCCGCAACGCGATATGACATCGGCAGGCCATTGACGGACGTTCTG
ACAACCGCTTCCCTGATCTCGGAAGAGAGCCGCGCGACGGCCACTCCGATGATGGAGCAATATATCGAGA
TCAAGGCGAACAATCCCGGTTCGCTGCTGTTTTACCGCATGGGCGATTTTTACGAATTGTTCTTTGACGA
TGCGGTCGAAGCCTCCCGCGCGCTCGGTATCACGCTGACGAAACGCGGCCAGCATATGGGGCACGATATT
CCCATGTGCGGCGTTCCCGTTCACGCTGCCGATGACTATCTCCAGAAGCTCATCCTGCGCGGCTACCGTG
TCGCCGTCTGCGAACAGATTGAAGACCCGGCTGAAGCGAAGAAGCGCGGATCGAAATCCGTGGTCAAGCG
TGATGTGGTGCGGCTCGTCACGCCCGGAACGCTCACTGAAGAAAAGCTGCTGTCGCCGACGGAATCCAAC
TATCTGATGGCGCTTGCCCGTATTCGCGGCAGTGCGGAGGCGCAGTTCGCGCTGGCCTGGATCGATATTT
CCACCGGCGTCTTCCGTCTGGCGGAAACCACGCTGACGCGGCTTCTCGCCGATATCTGGCGTATCGATCC
GCGTGAGCTGATCGTTGCCGACAGCCTGTTCCACGACGAGGAACTACGGCCGGTTTTCGATGTGCTGGGC
CGTGTCGCGGTGCCGCAGCCGGCCATCCTCTTCGACAGTGCGGTGGCAGAAGGCCGTATTGCGCGTTATT
TCAACGTCTCGACGCTGGATGGTTTCGGAACGTTTTCACGGGTGGAAATGGCAGCCGCAGCAGCAGCCGT
GGCCTATGTCGAAAAGACCCAGATTGCCGAGCGTCCGCCGCTCGGCGCGCCGGAACGCGAAAGTGCGGCA
TCGACGCTCTTCATTGATCCCGCCACCCGCGCCAATCTGGAACTGGTGAAAACACTATCCGGCGACCGGG
ATGGATCGCTCCTGCACGCGCTTAACCGCACTGTCACTGGCGGCGGTGCGCGACTTCTGGCCGAACGACT
GATGTCGCCATTGACCGATCCGGAAAGGATCAATGCCCGTCTTGATGCCGTGGCCTATCTCATCGATGAC
GTCTCCCTGTGCGATGGTCTGCGTGACGCGCTGAAACATGTCGCGGATATGCCTCGTGCGCTTTCCCGCC
TTGCGCTGGAACGTGGCGGCCCGCGCGATCTTGGCGCCATCCGGCAGGGTCTGGTTTCGGCCGAAAAAAT
TGCGGTCATTCTCGACGGTGGGCTGCTGCCGGATGAGCTGGCGAAAGCTCTCAGGGATTTGAAAGCCCTG
CCCGGCGCTCTTGAAGCCATGCTCGGCTCGATGCTGGCCGACGATCTGCCGCTTCTGAAACGCGATGGTG
GTTTCCTGCGTGAGGGCGCCAATCCCGAACTCGACGAAGTTCGCGCACTGCGCGACCAGTCACGCCGGGT
GATCGCCGGGTTGCAGCTGCAATATGCCGATGAGACCGGCATCAAGTCGCTCAAGATCAAGCATAACAAC
GTGCTGGGTTATTTTATCGAGGTGACGGCGGGCAATGCCGATGTGATGATGGCAACGGATGAGGCCAAAG
CGCGCTTTATCCATCGGCAGACCATGGCGGGCGCCATGCGCTTCACAACCACGGAGCTTGCCGATCTCGA
AAGCCGCATCGCCAATGCCGCGGCCGAGGCTCTGACCATGGAGCTGGAAGCCTTCGAGCGCATGGTCGAG
GCCGTGGTGCAGCAGGCGGAGGCGATCAAGGCCGGGGCTCTGGCGCTTGCGGTGATCGATGTCGCCTCAA
GCCTCGCCTATCTTGCGACCGAACAGGCCTATTGCCGTCCGATCGTCGATGCCTCCATGACCTTTTCAAT
CAAGGGCGGCCGGCACCCGGTTGTTGAGCAAGCGCTGCGGCGGCAGTCTGCCGGGCCGTTCATTGCGAAT
AATTGCGATCTCTCCGCCGTCAATGGTGGCAAGAACGGTGCAATCTGGCTGCTCACCGGCCCGAACATGG
GCGGTAAATCGACCTTCCTGCGCCAGAATGCGCTGATCGCCATCCTCGCGCAGATCGGTTCCTTCGTTCC
GGCGGAGGCTGCCCATATCGGCGTCGTAGACCGGCTGTTTTCGCGCGTCGGCGCCTCCGACGATCTGGCC
CGTGGACGCTCGACCTTCATGGTGGAGATGGTCGAAACCGCCGCCATTCTCAATCAGGCGACGGATCGCT
CGCTGGTGATCCTCGACGAGATCGGCCGTGGCACCGCAACTTTTGACGGGCTTTCGATCGCCTGGGCGGC
CGTCGAGCATCTGCATGAGGTCAATCGTTGTCGCGGCCTCTTCGCCACGCACTTCCACGAACTGACGGTA
CTGTCGGAAAAACTCGGCCGCCTTTCCAATGCCACGATGCGGGTGAAGGAGTGGGAAGGTGATGTCATCT
TCCTGCATGAGGTCGGGCCGGGCGCTGCGGATCGTTCCTATGGTATTCAGGTCGCGCGACTTGCGGGCCT
GCCTGCCTCAGTGGTGGAGCGTGCCCGTGAGGTGCTGACGAAGCTCGAGGATGCCGACCGCAAGAACCCG
GCCAGCCAGCTGATCGACGATCTGCCGCTGTTCCAGATTGCCGTCCGCCGCGAGGAAACCCGCAAGGCGG
GGCCATCGAAAGTGGAGGAGGCCCTGAAGAGCTTCAACCCGGACGAAATGACGCCGCGTGAGGCATTGGA
CGCGCTCTATGCGTTGAAGAAAGAACTTGGCAAGGCTTGAAGAGATACAGTGCCTGTCCATCGCCTTTAA
AATTCTTTATAGGACAGTCCCATCGCAGCGGTGGGGTTATCCCACAGGACATGGATACCGGCATAGATGG
CCATCAAGGACCTGGATTTTTCCGACATTCTCGATGTATCGGCGCTGAAGCGCGATTGCGACGTTATCTT
CAAGGAAGACAGCAAACGCATCGCCGATATCAAGTCGGATCTGCTGCCGATCTTCCGCAGGGCCAGCACG
GAAGGGCGGGAAAAGGCGAGAGAGCTGCTGAAAGCCGATGGCAGCGGCATTGATTGCGCCCGGCGCATCT
CCTGGCTTCAGGACCGGCTGATCGAAACGCTCTATGATCTCGCCTGCCAACATGTCTATCCCAAGGATGC
GCCGCAGATCGCGGTCGCGGCGGTCGGCGGTTATGGCCGCGGCACGCTGGCGCCGGGGTCGGATATCGAT
CTCCTGTTCCTGCTGCCGGCCAAGAATACGCCTGATATGCACAAGGCCGTGGAGTTCGTGCTTTATCTGC
TATGGGATCTCGGCTTCAAGGTTGGGCACGCCACCCGCACGGTGGATGAGTGCATTCGCCTCTCCAAATC
CGATATGACCATCCGAACCGCGATTCTGGAAGTGCGGGCGATCTGCGGCAGAAAATCCCTGACCGACGAC
CTCGAAAAACGCTTCGAGTCGGAAGTCGTCACCGGAACCGGCCCGGAATTCATCGCCGCCAAGCTCGCCG
AGCGTGACCAGCGCCACCGCAAGGCGGGCGACACGCGTTATCTGGTGGAACCGAACGTCAAGGAAGGCAA
GGGCGGTCTGCGTGACCTGCACACGCTGTTCTGGATCGCCAAATATTATTACCACGTCCGCGATACGGCC
GATCTGGTGAAACTCGGTGTTTTGTCGAGGTCCGAACTGAAGCTTTTCGAAAAGGCCGATGATTTTCTCT
GGGCCGTCCGCTGCCAGATGCATTTCATCACCGGCAAGGCGGAAGAGCGTCTTTCCTTCGATATTCAGCG
CGAAATCGCCGATGCGCTGAATTATCAGCCGCGCCCGGGCCTCTCCGCCGTCGAGCGCTTCATGAAGCAT
TATTTTCTCGTGGCTAAGGACGTGGGCGATCTGACCCGCATCGTCTGCGCCGCGCTGGAAGACCGGCAGG
CGAAGGATGTGCCGGGTCTGTCAGGCGTTCTCAGCCGTTTTGCCCACCGCGTTCGCAAGATTCCGGGCTC
GGTGGAGTTCGTGGAAGACCGGGGCCGCATCGCGCTGGCAAGACCGGATGTTTTCAAGAACGACCCGGTC
AATCTGATCCGGCTCTTCCACATCGCCGATATCAACAATCTCGAACTGCATCCGGATGCGCTGCGTGTCG
TCACCCGCTCTCTCTCGCTCATCAATGACGAGCTTCGCGAAAACGAGGAAGCGAACCGGCTTTTCCTGTC
GATCCTCACCTCCCGTCGCGACCCGGCCCTGACGCTGCGCCGTATGAACGAGGCAGGCGTACTCGGCAAG
TTCATTCCCGAATTCGGCAAGATTGTCGCGATGATGCAGTTCAATATGTATCATCATTATACCGTGGATG
AGCACCTGATCCGCTCGGTCGGCGTTCTGTCGGAAGTGGACAAGGGAACCGCCGTGGATGCCCATCCGCT
CGCCAATCAATTGATGCCGGGCGTCGAGGAGCGTGAGGCGCTTTATGTCGCCGTGCTGCTGCACGATGTG
GCAAAGGGCCGGCAGGAGGATCATTCCATTGCCGGCGCACGCGTCGCCCGCAAGCTCTGCCAGCGTTTCC
GCCTCACCGGCAAGCAGACCGAGACCGTCGTCTGGCTGATCGAACAGCATCTTCTGATGTCGATGGTCGC
CCAGACGCGCGACCTGCACGATCGCAAGACCATCACCGATTTCGCCGACAAGGTGCAGTCCATGGAGCGG
CTGAAGATGCTGCTGATCCTGACGGTGTGCGATATCCGCGCCGTTGGTCCGGGCGTGTGGAACGGCTGGA
AGGGGCAGTTGCTGCGTTCGCTGTATTACGAGACTGAACTGCTTCTGTCAGGCGGCTTCTCGGAAGTCTC
GCGCAAGGAGCGTGCGCAGATTGCCCGCCAGGCGCTCTACGATGCTCTCGAAGACTGGGGTCAGAAGGCG
CGGCGCAAATATACCAAGCTGCATTACGAGCCCTATCTGCTGACGGTGGCGCTGGAAGACCAGGTGCGCC
ACACCCGCTTCATGCGCGAGGCGGACAAGCAGGAAAAGGCGCTGTCAACAATGGTGCGCACCCATTCCTT
CCACGCCATCACGGAAATCACCGTGCTGGCGCCGGACCATCCGCGCCTGTTGTCGATCATCACCGGTGCC
TGTGCAGCTGCCGGCGCAAACATTGCGGATGCGCAGATCTTCACCACCTCTGACGGGCGGGCGCTGGATA
CGATCCTCATCAACCGCGAATTCCCGATCGACGAAGATGAGACGCGGCGCGGTGCCAATGTCGGCAAGCT
CATCGAGGAAGTCCTCTCCGGTAAGCAGCGCCTGCCGGAAATGATCGCCACGCGTACGAAGAGCCGCAGG
AAAAAAAGCGCCTTCACCATTCCGCCTTCCGTCACCATCTCGAATGGTCTGTCGAACAAGTTCACCGTCA
TCGAAGTCGAATGCCTCGACCGGCCGGGGCTTCTGGCCGATATGACGGCTGTCATCGCCGACCTGTCACT
TGATATTCACTCCGCCCGCATCACCACCTTCGGCGAGAAGGTCATCGACACCTTCTACGTGACGGATCTG
TTCGGCCAGAAGGTGACGAATGACAACCGGCAGGCCAGCATTGCGCAGCGCCTGAAGGCCGTGATGAGCG
AGCAGGAAGACGAATTGCGTGACCGCATGCCGAACGGCATCATCGCCCATCCAGACGTGGCGGCGCTGCC
GGCCGCGCGCACGGCAAAGGCTTGATATCCCCATGAGTCTGATCGGCAAGTTCGCCACCGTTGGCACCGC
CACGCTCGGCAGCCGCATTTTTGGCTTTCTGCGCGAAACGCTGATGGCCGCTGCCGTCGGTACTGGTCCG
GTGGCTGACGCCTTCAATGCCGCGTTCCGATTTCCCAACACCTTCCGGCGGCTTTTTGCCGAAGGCGCCT
TTAACTCGGCTTTCGTGCCGCTTTTCGCCAAGGAAATCGAGGCGAACGGCATGGAGGGTGCAAGGCGCTT
TTCCGAAGAGGTTTTCGGCGTTCTCTTCACCGTGCTTCTGGCCCTGACAATTTTGATGGAATTGTCGATG
CCGTTCATCGTGCGCACGGTAATCGCGCCGGGCTTTCTGGAAGACCCGGTGAAGTTCGACAACACCGTCC
GCCTCGCCACCATCATGTTCCCTTATCTCGCCTGCATGTCGCTCGCGGCGATGATGGGCGGCATGCTGAA
TTCGCTGCACCGTTATTTTGCGGCGGCAATCGCACCTGTCTTCCTCAATATCATCCTCATCGGCGTGCTC
GCCTTGGCATGGTGGAAGAATTACGATCCCCTGCAGGTGGGTTATGCGCTCTCGTGGGGGGTGATGGCAG
CGGGTCTGGTGCAACTCGCCATCGTCTGGATCGCCGTGCGCAACGCCGGCATGCGGATCGGTCTCCGTAG
GCCGCGGCTAACGAAAAATGTGCAGCGGCTGCTGGTTCTTGCCCTGCCGGCGGCAATCACCGGCGGCATC
ACCCAGATCAACCTTCTGATCAACACCAATATTGCGTCAGCCGGCGAGGGCGTGATCTCCTCGCTTGCTT
ATGCCGACCGGATTTACCAGCTGCCGCTGGGCGTTGTCGGCATTGCCGTGGCCACCGTGCTTTTGCCGGA
ACTTGCACGCGCTTTGCGCGGCGGGCACATGGTGGAGGCGGGAAGTCTGCAGAACCGCTCGGTCGAATTC
GTATTATTCCTGACCTTGCCTGCGGCGGCGGCTCTTCTTGTCATGGCCGAGCCCATCGTTCGTTTTCTTT
ATGAACGCGGCAACTTCTCACCTTCGGCTACCATCACCGTCGCGCAGATCCTCGGTATCTATGGTCTGGG
TTTGCCGGCTTTCGTGCTGATCAAGGCCTTCATTCCGGGCTTTTTCGCCCGCGAGGACACGCGCACGCCG
ATGATCTTCGCGGCGGTTTCCGTGGTTGTGAATGTCTCCCTGGCACTGACGCTGTTTCCGCGTCTCGGCG
GCCCAGGCATTGCGATTGCCGAGATCACTGCCGGCTGGGTCAATGCCGCCTTGCTGTTCGGCATGCTTTT
GTGGCGCGGTCACTGGCATGTGGATATTCCGCTGCTGACCCGCATTCCGCGTCTGCTTCTGGCCGCGGCT
CTGATGGCCGGTTTTGTGCATTATGCGCTGACCTGGCTGAGTTTCGAGCTGTCGTCGGCCTCGTCCATCT
TCGTCCGGGCAGGAACCATCATGGGCCTCGTCTTTACGGCCATGCTGGTCTATTTCGTGCTGGCTTTCGT
TTCTGGCGGTGCCGATATCGGCATGGTCAAGAGAGCCGTGCGCAAGCGCGGTAAAAAGACCGCCGAGACG
GAGGTGGGCTGATGTCCTTTTCTGAAAACCGCCGCATCGCGCTGGTCACGCTTGTCGTGGATAACTATGA
TCGGGCAAAGGCGTTTTACTGCGATGTTCTCGGCTTCGAGTGCCTCTCCGATAAGCCGCTTGACGACGGC
AAAAGGTGGGTTGTGGTCAAGCCGCAAGGCGCCGAGGGTGGTGCCCTGCTGCTCGCCGAGGCGGATGGCG
AACAGCAACGGCTTGCCATCGGCAACCAGACCGGCGGCCGTGTCGGATTTTTCCTGCATACCGACGATTT
TGCTCGCGACTATGAAACCATGATTGCCCGCGGCGTGCACTTTCTGGAAGAGCCGCGCCATGAGGTTTAT
GGTTCGGTCGCGGTCTTTGCCGACCCTTACGGAAATCGCTGGGACCTTCTTCAGCCGCGCGGTTGACGGC
CCTTGAAACCGCTTGATTGCGAGGGGCTGTGGGTGCATAAGCGCGCGTGCAATTGCAAACACGGGGCGGG
GCCCTCCACAAGCCTTTTCGAGGACGACAATGAACGCATTCAAGCCGCTGGTTTTCTCGGGCGTCCAGCC
GACCGGCAATCTGCATCTCGGCAATTATCTCGGCGCGATCCGCAAATTCGTGGCGCTGCAGGAAGATAAC
GACTGCATCTATTGCGTCGTCGACATGCACGCCATCACCGCCCAGCTCGTTCACTCGGACCTGAAGGCGC
AGACCCGCTCGATTGCGGCCGCCTTCATCGCAGCCGGCATCGATCCCGTGAAGCATATCGTCTTCAACCA
GTCCGCGGTGCCGCAGCATGCGGAACTGGCATGGGTCTTCAACTGTGTGGCGCGCATCGGCTGGATGGAG
CGCATGACCCAGTTCAAGGACAAGTCCGGCAAGAATGCCGAACAGGTCTCGCTCGGCCTGCTCGCCTATC
CGAGCCTGATGGCTGCCGACATTCTCGTCTATCGCGCCACGCATGTTCCCGTCGGCGATGACCAGAAACA
GCACCTCGAACTCGCCCGCGATATCGCCCAGAAATTCAACATCGATTTCGGCGGCCATATTCGCAACGCC
GGTCTGGGCGTTAATATCACGGTTGGCGATGAGCCGGTGCACGCTTATTTCCCGATGGTGGAGCCGCTGA
TCGGTGGCCCGGCGCCGCGCGTCATGTCGCTGAAGGACGGCACCAAGAAGATGTCGAAGTCCGACCCTTC
CGATCTGTCGCGCATCAATCTGATGGACGATGTCGACGCGATCTCTAAGAAGATCAAGAAGGCGAAGACC
GATCCGGACGCGCTGCCGAGCGAAGTGGAAGGCCTGAAGGGCCGCCCCGAGGCCGAAAACCTCGTCGGTA
TCTATGCTGCGCTCTCCGACAAGACCAAGGCGGATGTTCTTGCCGAATTCGGCGGTCAGCAGTTCTCCAC
CTTCAAGCCGGCCCTCGTGGAGCTTGCCGTCAATGTGCTGGCGCCGGTAAACAACGAGATGCGCCGTCTT
CTCGATGATCCGACCCATATTGACGCCATCCTCAGCCAGGGCGGCGAGCGGGCACGGACTATCGCTGAAA
AGACGATGAACGAGGTGCGCGATATCATCGGTTTCTTGCGCTGACAGGCCGTTGCCACGCGAATGCGGCG
GGCGGTTTGCGCCTGCCGTGATTTGATATAATCTCCGCCCGAACCGTCGGGCGGTTTTTCGGATCACGGC
GGATTTTGGGAGTGCAGAATGGTTTCAACACGGCTGTCGCGTCTGGAAGGGCATCGCCGCAAGTTTCTCG
CTGTAATCGATGACACACCGGAATGCGAAAGGGCCGTGCATTATGCCGGTCGTCGCGCCAAGAACTCCAA
TGGCGGACTGGTGCTGCTCTACATGATCCCGGAAGGCGATTTCCAGCAATGGCTGGGTGTCGAGCAGATC
ATGCGGGCCGAGGCGCGTGAGGAAGCGGAAGCGACGCTCGCCAAGGTCGCCCAGAAGGTGCGCGAAACAA
TCGGCATTGAGCCGGAATCCGTCATTCGAGAAGGCAGCGCCACCGAGCAGATACACGGGTTGATCGAGGA
AGACCGCGATATCGCCATTCTCGTGCTGGCTGCCGGATCGACGAAAGAAGGGCCGGGACCGCTGGTCTCC
TCCATCGCCGGACGCGGCGCGGCCTTCCCGATCCCGGTCACCGTCTTGCCGGATACACTGACGGATGAGG
AAATCGACGCGCTCTGCTGATCCGGTTTCGGACGGGTTTTAAAGACTGACGATTTCTTGAATGTAATTAT
CATGTCAGGGCTTGAAGTGTGGCTTCGCCGGGCGTATTTTTGGAAGAATTCTAAATTACGGGGCGTGAAC
CGCGACCTCGAAGGAGACGACGATGTTCATTCAGACGGAAGCCACGCCCAACCCCGCCACGCTGAAATTC
CTGCCGGGCAAGGTGGTGCTGGAAAGCGGGACAGTGGAGTTCCTCAATGCGTCGCAGGCGCAGGCTTCGC
CCCTGGCGGAGCGCCTCTTCACGATTCCGGGCGTTACCGGTGTCTATTTCGGTTTTGATTTCATCACCGT
CACCAAGGATGATGCCGAATGGCAGCATCTGAAGCCTGCCATCCTCGGCTCGATCATGGAGCACTTCATG
TCCGGCCGGCCGATCATGGGCACGGCCATTGCTGCCGAAGTCTCGGACGAGGAAGGCGAGTTTTTTGAAG
AGGGTGACGAAACCATCGTCGCCACCATTAAGGAATTGCTTGATACCCGCGTTCGCCCGGCCGTGGCGCA
GGATGGCGGCGACATCACCTTCCGCGGTTTTCGCGATGGTACGGTGTTCCTGAACATGAAGGGTGCCTGC
TCGGGTTGCCCGTCTTCAACTGCCACGCTTAAGCACGGGGTTCAGAACCTGCTTCGCCATTTCGTGCCCG
AAGTGCGCGAAGTCGAAGCGGTTTGATGCTGTCAGCCAGACCATGATTGTTCTCGCACTCGACACGTCAG
GGGTGGATTGTTCCGCCTGTATCTATGACAACGCCTCTGACACTGTGCTCGGCGAGGTCTGCGAGACGAT
CGGCAAGGGCCATGCCGAAAGGCTGATGGCGGTGATCGACGGTGCCCTGCAGCAGGCACAATTGCCGCTC
CAGAAGGTCGAGCGGATTGCGGTGACCATCGGTCCGGGGTCCTTCACGGGCATTCGGGTCGGCGTTGCCG
CGGCGCGCGGTTTTGCCCTGTCGCTCGGCGTCGAGGCCGTCGGCGTTACCACGCTCGAGACGCTTGCCCT
GCATCATCTGGCCGAAAATCCAGGCCGGCCTGTGGCCGTCGGGCTCGATGCGAAACGCGGCGAAACCTAT
CTCCAGATATTCGGCACGGATGGATCACCACTCAACGAGGCGGCGCTTCTGTCTCTGGATGACGCCAAAG
ATGCCCTTTCCGGTTTTGACGGTGCCGTCATCGGCTCCGCCGCGCCGCTGTTTGCGGGAGAGGAAACCGG
CTCCGGGCCGGACCATTTCCCGATTGCCTTCGTCGCGCGCGCCGGAGCGCGCAAGTCGGCAGGCCAACCA
AAACCCGCGCCGCTTTATCTGCGCGGGCCGGATGCCCGGCCACAGACAGGTTTTGCGCTGGCACGTCAGG
ACGTTGCCTGATACGGCATGCATGAGTGCTTGTTTCTGATTCCTGATATTTGCGATGTTTGACGATTACC
TGAGCTGGAAACCCTATTTCGAGATCGTGCCGATGCAGCATGAGGATTGCGCCGCGGTGGCGGACTTGCA
TGCCTTGCGCTTCCCACGTCCTTGGAATGACGGGGAGTTTTCGGGCCTGCTCACGCAAGGGTCGGTTTTC
GGAGCCGTCGCCCGCCAGACCAACGCCTTTTTCAGCAAGCCGCTCGGCGGTTTCGTTCTGGCGCGGGAAG
TGGCTGGTGAGGCGGAAATTCTCACTGTCGCGGTGTCCGACAAATTCTCGCGCGCCGGTCTCGGCTGGCG
TCTGATGCAGTCGGCCATTCGCGAGGCGATGATGCGCGGTGCCGAAACCATGTTCCTCGAGGTGGACAAT
AACAATGCCTCTGCGCTGGGGCTTTATAAAAAGCTCGGCTTCAAGACGGTCGCGGAACGCAAGGCCTATT
ACACGGCCAAGAATGGATCAAAGTCGACGGCGCTTGTCATGCGCCGCGATCTTCGCTAGTTCCCTGCGAC
AGGCATTTTTTGGCGAAAGCTGCGAAATTCAACCGGAATACTCAAAAGGCCAGAAGACGTGATAGACCTT
TCGAAAACGCTGGAGGAGCTTTGTGCCGAACGCGGCATGCGGATGACGGACCAGCGCCGTGTGATTGCCC
GCGTCCTTCAGGAATCAGCCGATCATCCCGATGTCGAGGAACTCTATCGCCGTTCTTCCGCCGTGGATCC
GCGCATCTCTATTTCAACGGTCTACAGAACGGTGAAGCTGTTCGAGGACGCTGGCATCATCGAACGTCAC
GATTTTCGCGATGGCCGCTCGCGTTATGAGACCGTGCCTGAAGAACACCACGATCACCTGATCGATCTGA
AGAACAGCGTGGTCATCGAATTCCATTCGCCCGAGATCGAGGCGCTTCAGGAAAAGATCGCCCGCGAGCA
CGGCTTCAAGCTCGTCGATCATCGACTGGAACTTTATGGCGTGCCGTTGAAACCCGAAGAACGCTGAGAC
GCCGGTGAACAAGCGGGCGTTCCCATCATGATGTGGCTTCGGACAGCCTATATCGCGATCGTTCTTCTGA
TCGTGACGCTCATATTGCTGCCGTTGCAACTTCTGGGTCTCGCCTTCGACTGGCGGCTGCGCCGGCGCAT
TCCGCGCATCTGGCATCGCATTGCCTGTCACGTTCTCGGCATCCGCGTCCATGTTCATGGAGAGGTGGAG
CGGGCAAAACCGCTGATGCTGGCGGTCAATCACGCTTCGTGGAAGGATATCCTCGTTCTCGGCAGCATTG
CCGACGTGGTGTTCATCGCCAAGACCGAGGTACGTGACTGGCCGGTCTTCGGCTGGCTCGCCCGCCTTCA
GAAAAGCATCTTCGTCCAGCGAGAGCAGAAGCGCAGCACGGGCCAGCAGGTGGGTGAGATCGCCAGCCGC
ATGGCCGACGGTGAGATCGTCGTCCTTTTCCCCGAAGGCACGACTTCGGACGGCAACCGCATGCTGGCCG
TCAAATCCTCTCTGTTCGGTGCCGCCTCCACTGCCGCCGAGCAGGTTCCGGGCAAACTGGTTTACGTGCA
GCCCGTCGCCATCGCCTATACGCGGGTGCAGGGCATGGCCATGGGCCGCTACCATCGGATCATTGCCGCC
TGGCCGGGCAGCATCACGCTGGTGCCGCATCTGCTCGGTGTCATCAAGGCGGGCGCGATTGATGTCGACG
TGACGTTTGGCGACAGCGTTCCATTTCACAGCGCGGACAATCGCAAGCGTCTTGCGACCGATATTGCCGC
TGCCATCCGCTCGATGCTGGCCTTCAGCCTGCGCGGCGGCTGGCGGAAATAGAGCATCGGACCGAAAACT
GTGCGCGGTTTTCGGGAAATCGGATGCGTAAGCTGAAATCAAGAGCAACGGAATTGCTCCGTTGCTCTGG
CATCCTCGCTTTTCCGGCATTTTTCTGTTTAATCTGGCTATGAAAAACACTAGATAGCCGCCATGACCCA
GGAAACACTTGGCCTTGACGCCCCACAAATGATCGCCCGCGAAGGCTCTAACAGTCGAAAAGTCTTTATC
AAGACCTATGGCTGCCAGATGAACGTCTACGATTCCGTGCGCATGAGCGATGCGCTGGCGAAGGATGGTT
ACGTTCAGACGGAAGACATGGGCGAGGCGGATCTGGTTCTCCTCAACACCTGTCACATCCGCGAGAAGGC
CGCGGAGAAGGTTTATTCCGCGCTTGGCCGCCTGCGTGACATGAAAAAGTCGCGCGAAGAGCAGGGCCGC
GAATTCATGATCGGCGTTGCCGGCTGCGTGGCGCAGGCGGAAGGCGAGGAAATTCTTCGCCGTGCGCCCG
CCGTCGATGTCGTGATCGGCCCGCAGACCTATCACCGCCTGCCTGACGCCCTGAAGCGCGTGCGCCGCGG
TGAGCGCGTCATCGAGACCGAATATGCGGTCGAGGACAAGTTCGAGCATCTACCGGTTGCCGAAAAGGCG
ACGCTGCGCTCGCGTGGCGTCACGGCGTTTTTGACGGTGCAGGAAGGTTGCGACAAGTTCTGCACCTTCT
GTGTCGTACCCTATACACGCGGTTCTGAAGTGTCGCGCCCCGTTCGCCAGATCGTCGATGAAGCGATGAA
ACTGGTGGATGCCGGCGTGCGCGAGATCACGCTGCTTGGCCAGAACGTCAATGCCTGGCAGGGCGAAGGC
CCCAAGGGCGAAAAATGGGGTCTGGCCGAACTGCTCTACAGGCTGGCCGAAATTCCGGGCCTTGCACGGT
TGCGCTACACCACCAGCCACCCGCGCGACATGGATGACCGCCTGATCGGCGCCCATCGCGACCTGCGTAT
CCTGATGCCCTATCTGCACCTACCGGTGCAGTCCGGCTCGGATCGCATCCTGAAAGCGATGAACCGTCGC
CATACGGGTGAGGAATATATCCAGCTGATCGAGAAAATCCGCTCCGCCCGCCCTGATATTGCCATGTCGG
GGGATTTTATTGTCGGCTTCCCCGGTGAGACTGATCGCGATTTCGAAGATACGATGGCGATGGTCGAGAC
GGTGAAATACGCACAGGCCTTTTCGTTCAAATATTCCACTCGTCCCGGCACGCCGGGGGCGGACCTGACG
GACCAGGTGGCGGAAGACGTGAAGGCCGAGCGGCTGGAACGATTGCAGGCCCTGTTGCTGCGGCAGCAGA
AGGAATTTGCGGAATCGCTCGTTGGAAAAACCATGGATGTGTTGCTGGAAAAGCCCGGCCGCATGCCTGA
GCAGTTGATAGGTCGCTCTCCGTGGCTGCAATCCGTGAATCTTGATGCAAAGACGTTGAAAATCGGTGAC
ATTGTTAATGTACGAATCACCGCAACGGGTCCAAACAGCTTGTTTGCCGAGGTGGCAGGGAGTTAGAGTG
AGGAGCCGACACTGATTGGGACAGGAGCCTGACCGCTTGAACGCACACGAATTGGTATCAAATCCATCGC
GCCAGCCACGCCAAGCCGCGACCGACGCCAATCACTTCGTCCTCACGTTCGAGAATAACAGGATAGCGGG
AGAGCTATTCGGTCAGTTCGATCAGAACCTGAAGCTGTTGGAGCAGCGCCTCAATATCGACGCCCGCCCG
CGCGGCAACTCCGTCGCCATCACTGGCGATGTTGTCGCCACCAATCAGGCCCGCCGTGCGCTGGATTTCC
TCTATGAACGTCTGCTCAAGGGCGGAACCGCCGAGGCCTCCGACGTGGAAGGTGCTATCCGAATGGCAAT
GGCCGCTGACGACCAACTGACCTTGCCGACGATGGAGCGCAAGGCCAAGATTTCCATGGCGCAGATTTCC
ACTCGCAAGAAGACCATCGCTGCCCGCACGCCGACGCAGGATGTCTATATGCGGGCGCTGGAGCAGTCCG
AACTGGTTTTCGGCGTCGGCCCCGCCGGCACTGGCAAGACCTATCTGGCCGTGGCCCATGCCGCACAGCT
TCTGGAACGTGGCGCGGTCGACCGTATCATCCTCTCACGCCCCGCCGTCGAAGCGGGCGAGCGTCTTGGC
TTCCTGCCCGGCGACATGAAGGAAAAGGTCGATCCGTATCTGCGCCCGCTTTACGACGCGCTGTATGACA
TGATGCCGGGCGACAAGGTGGAGCGTGCCATTCAGGCGGGCGTCATCGAAATCGCGCCGCTGGCCTTCAT
GCGTGGTCGTACCCTTGCCAACGCCGCCGTCATTCTGGACGAAGCCCAGAATACCACGACCATGCAGATG
AAGATGTTCCTCACCCGTCTTGGTGAGAACGGCCGCATGATCGTGACCGGTGACCCGAGCCAGGTGGATC
TTCCGCGTGGCGTGAAGTCCGGTCTTGTCGAGGCCCTGCAAATCCTCCCCGAGGTGGAAGGTGTGTCCGT
CGTGCGCTTCAAGGATGTCGACGTCGTGCGCCATCCGATGGTGGCGCGCATCGTGCGGGCTTACGAATCC
CACACGGCGGTGCCGGATGAGAGCCTTCCGAAGGGCAACTGACGTAAAGACAATGGCGGCTCTGGATATT
CAAATCAGCGTTGAGGCCGAAGGCTGGTCCTCGGAAGAGAACTTGGCTGCCTTTGCCACCAAGGTGCTGA
ATGCGGCGGTCGATTTTCTGAAACGGGAAGAGGAGCAACCCTTCCCGAAAATGCCGGTCGAACTGTCGCT
GGTCTTCACCGATGACGAAAATATCCGGGAAATCAACGCCGAATGGCGCGACAAGGACAAGGCGACCAAT
GTCTTGTCTTTCCCCGCTTTTCCGCTGGAGCCGGGCGGAATGCCCGGCCCGATGCTGGGCGATATCGTCA
TCGCTCGCGAGACGGTTGAACGCGAGGCTCTTGAACTTGACAAGAGTTTCGAGGATCATCTGACCCATCT
TCTCGTTCATGGGTTCCTGCATTTGTTTGGTTATGACCACATGGACGAGGAAGAAGCGGAAGAAATGGAG
TCGCTTGAGACTCGCATTTTGGCGGTGCTTGGCCTATCTGATCCCTACGCGGGTCAGGAGCCGCTTTAAA
TATTGTCTGGAGCCATGAACGAACATTCTGCACGACCTGCCAATGAGGGCAGAGAAAACGGCGAGCAGTC
CTCTTCGGAGGAGGGCAGTAGTCACTTACGGAACGACTCTCATGCAAAGCCGAGATCGACGATCTGGTCG
CGCATAGGGCGGTTGCTGAAACCGTCACAGGGCGAGCGCCTGCGTGAGGATCTGACCGACGCGCTGATGG
CTGACACCGAAATCGGTGCCGCCTTTTCGCCTGAAGAGCGGGCGATGCTCAACAATATCCTGCGTTTCCG
GGAAGTTCGGGTCGAAGATATCATGATCCCACGGGTCGATATCGACGGTCTCGACCAGAACATGACGATC
GGCGAAGCGCTGATCCTGTTTGAAGAAACCGGGCGCTCCCGCATGCCTGTTTACGATGAGACGCTGGATA
ATCCCAAGGGCATGATCCATATCCGCGATCTGCTGGCCTATGTCGCCAAGCAGGCCCGTAACAAACGCCG
CGCGGGTTCGCGCAGCGTCGCTTATGGCGAGGTGAAGGCAACAACGCGCTCACCACGTCCGAATTTCGAT
CTGGCGCGGGTCGATCTCGAGCAGACGGTCGCCGATGCCGGCCTCGTGCGCAAAATTCTCTTCGCACCAC
CCTCGATGCTTGCCTCCGACCTCTTGAAGACGATGCAGGCACAGAGAACGCAGCTGGCCCTGGTCATCGA
CGAATATGGCGGCACGGACGGTCTCGTCAGCCACGAGGATATCGTCGAGATGGTCGTGGGCGATATCGAT
GACGAGCACGACAAGGACGAGGCGATGTTTTCGCGTCTCTCCGCCGATGTGCTTGTCGCGGATGCCCGCG
CGGAACTCACCGAACTTGCCGAGGTGATCGGGCCCGAATTCGACGTGCGCGAACATCTGGAAGAAATCGA
TACGCTCGGCGGCCTCATCTTTTTCGCGCTCGGCCGCATTCCGGCCAAGGGCGAGGTGGTCAGGGCTGTG
CCCGGTTTCGAGTTTCAGATTCTCGACGCGGATAGCCGGCGTATCAAGGGCGTCCGTATCGTTCGTGATC
ATGGCTCGGAAGGGCAGGACGACCAGGCTCCCGGCGAAGCCGACGGGGTTATCGCACTGCCCGCGCCCGA
TGTTCGCCTGATCACGCACCAGCAGAACGCCGACTAGAAAAGGTGACAGGGGAGCCCCCGTCACCTTTAT
CTCAAGACGGAGATTCGGCAGGTTGGAACGACCAAAAGGCCGCAGGAGACCGCCGCCGCGATCCCACCTG
TGGACTGCGAATCTTTTTTCCTTTACGCCGGGTTTGAGGGGAAATTCCGTGGCGCGGCCTTGCCGGGAGC
GGGCTTTTCCAGACGCGCATAAACGGAGATGGCATGGAGCGTCTTGCAGGCAGGGTAATGCTGGCCGGCG
GCATGAGCCGCGCAGTGATGGCGATTGCTGCGGGTGCTGTCGGGGCGCTCGCTTTGCCTCCATTCGGCTT
TTTCGCAGCGCTTTTTTTCTCTTTCACCTTGCTTGTCTGGCTCGTGGACGGCTGCACCGGCAAGCCGGGT
GGTGGTCTCTTCAGCCGCATTCTGCCGGCTTTCGGCATCGGCTGGTGTTTCGGGTTTGGTTATTTCGTGG
CAGGCCTGTGGTGGCTGGGCAATGCTCTTCTACTGGAAGCGGATGAATTCGCCTGGGCCTTGCCGCTCGC
CATCCTCGGTCTGCCGGCACTGCTGGCGCTGTTTTACGGTTTTGCCGTCGCGGCCGCCAATCTCCTCTGG
TCGGACGGCCTTGGTCGCATTGCGGCGCTTGCCGCCGCCTTCGGCGTTTCGGAATGGTTGCGCAGTTTCC
TCGCGACCGGCTTTCCCTGGAACGCCATCGGCTATGGCATCATGCCCATCCCGATCATGATGCAGTCTGC
GCACTTGCTCGGTCTTCTCAGCATCACGACGCTGGCGGTTTTCATTTTCGCTTCACCAGCGCTGATCGGT
ACGAAAAAAGGCATGGGACCAGGACTGGCGCTGGCAGGCCTATTGCTTGCGGCCCACTTCGGTTATGGCT
TTTACCGCCTGCAGACACCAGCGGAGACGCCGGCAGACGCCCTGACCGTCCGCATCGTGCAGCCGGCCAT
CGATCAATCCCGCAAGATGCTGAATACTGACCGTGCCGAGATTTTCGCAGAGCACCTGCGGTTGTCGGCC
CTGCCGCCGGGCGAAGGGAAAAAACGCCCCGACATCATCGTCTGGCCGGAAACCTCCGTGCCGTTCATCC
TGACGCAAAATCCGGATGCGCTCGCGGAAATCGCCAGTACGCTCGAGGATGGCCAGGTGCTGTTCACCGG
CGCCGTCAGGATGGAAGATCAGGGAGCCGGCCGGCCGCCCCGTTATTACAATTCGGTCTATGCGATCGAC
AGCCAGGGCGAGATCATCGGCGCGACCGACAAGGTGCATCTGACGCCCTTTGGCGAATACGTTCCCTTTG
AAGGCATCCTGCGGGAATTCGGCATCGACAATGTCATTGCCCTGCCGGGTGGCTTTTCCGCCGCCTCGTC
GCGCACGCCGCTCACGCTCCCTTCAGGCAAGACTTTCTATCCCCTGATCTGTTACGAGATCATTTTCCCG
GGTGAGATGACGCCGGGCCTTCAGGGGGCGGCGGCGATCCTAAATGTGACGAATGACGGCTGGTTTGGTG
ATACACCCGGTCCCTACCAGCATTTTCTGCAGGCACGGGTACGCGCCGTTGAGACGGGCGTGCCGGTGAT
TCGCGGCGCCAATACCGGAATTTCCGCCGTCATAGACCCCTATGGCCGCATTATTGCCGGGCTGGACTAT
GGTCGGGTGGGAATTCTTGACGCCACTTTGAGTGGTGGGTCTAATGACGCATTTACTTACGACACACATC
GGACGTATTTCTGGTTGATTTTTTCAATCTTGATGATCGTTGCGGTATTTCCCGCCTTGAGTTTTGCTCG
GCGCCAGAATTGACCGGGAACCCCTGTAATTGCATAGTGAATACGTCAGTCGTAAAACAAGTTTAGACGC
TGTCGAATTGCCGACTCATTTCTTCGAATAGTAGTGAAACGAGATATCAACCCTTTCCGAGTGTCAGGAC
CGCATGATGACCGAGAATAAGAAAAAGCCTAACCCCATCGACATTCATGTCGGAAGCCGAATTCGCCTTC
GTAGAACCATGCTCGGAATGAGCCAGGAGAAGCTGGGGGAAAGTCTCGGAATTACCTTTCAGCAAATCCA
GAAATATGAAAAAGGCACGAACCGCGTTGGCGCCAGTCGCCTCCAGAATATTTCCGGGATCCTCAATGTG
CCCGTTTCCTTTTTCTTCGAGGATGCGCCTGGTGATCAGGTCGGCGGCACCTCTGGCATGGCCGAAGCCT
CAAGTTCCAATTATGTGGTCGACTTTCTGTCCTCGGCTGAAGGTTTGCAGCTGAACCGGGCTTTCGTGAA
GATCGCCGACCCGAAGGTTCGCCGTCGCCTGGTCGATCTCGTCAAGGCGCTCGCCGCCGAAGGCGACGCC
GAGTAAGCAGCCTGCGCAGCGCAAAATTTCCGGCACGGGATGCCGGGCACTCAACGGTCCGCAAGGACCG
TTTTTTTGTGTCCGATTAGAAAGGAATTCTCACATAAAGATATATTTATGTGGTTGTGTCCTTGTTTTTC
GCGGCCGAAATGACTAACAAACTCCAAGACCATTCTTTGAGGGGAATCCCGCATGCGTGCCAATTACCTG
TTCACCAGCGAGTCCGTGGCCGAGGGTCATCCGGACAAGGTTTGTGATCGTATTTCCGATGAAATCGTGG
ATCTTATTTACCGTGAGGCGGCCAAGACGGGCGTTGACCCATGGACCGTGCGCATCGCATGCGAAACGCT
TGCGACGACCAACCGCGTTGTTATCGCCGGTGAGGTTCGGGTTCCCGACACGCTTCTGAAGAAGGACAAG
GACGGCAAGGTCGTCAAGGACGCCGCCGGCCACCCGGTCATCAACCCTTCCAAGTTCAAGTCCGCCGCCC
GAAAGGCGATCCGCGACATCGGCTACGAACAGGATGGTTTCCACTGGAAGACCGCCAAGATCGACGTTCT
GCTGCATCCGCAGTCGGCCGATATCGCGCAGGGCGTGGATAATGCCTCCGACAAGCAGGGTGACGAGGGC
GCTGGCGACCAGGGCATCATGTTCGGTTACGCTTGCAAGGAAACGCCGGACCTGATGCCGGCGCCGATCT
ATTATTCTCACCGCATCCTGCAGCTGCTGGCCACCGCCCGCAAGAGCGGCGAAGGCGAAGCGGCGAAGCT
CGGCCCCGATGCCAAGAGCCAGGTGACGGTTCGTTACGTCGACGGCAAGGCTTCGGAAGCCGTATCCATC
GTTCTGTCCACGCAGCACCTCGATGCCAGCTGGGACTCGAAGAAGGTCCGTGAGGTCGTCGAACCCTATA
TTCGCGAGGCTCTGGGCGAGTTGAAGATCGCTGACGATTGCCAGTGGTATATCAACCCGACGGGCAAGTT
CGTCATCGGCGGTCCCGATGGCGATGCCGGCCTGACCGGCCGCAAGATCATCGTCGACACCTATGGCGGT
GCTGCCCCCCATGGTGGTGGCGCATTCTCCGGCAAGGACACGACCAAGGTCGACCGTTCGGCCGCTTATG
CCGCCCGCTATCTCGCCAAGAACGTCGTGGCTGCCGGCCTTGCCGAGCGCTGCACGATCCAGATCGCCTA
TGCGATCGGCGTTGCCCAGCCGCTGTCGATCTATGTCGATCTGCACGGCACGGGCAAGGTCAGCGAAGAT
CAGGTCGAAGCCGCGATCCGCAAGGTCATGGACCTGTCGCCGTCGGGCATCCGCCGTCATCTCGATCTCA
ACAAGCCGATCTACGCCAAGACGTCTTCTTACGGTCACTTCGGCCGCAAGGCTGGTCGTGACGGTTCCTT
CTCCTGGGAGAAGCTCGATCTGGTGAAGCCGCTCAAGGAAGCTTTGAGCGCTTGAAGCATTTCCAGTAAA
ACTGCGTAGCGGTTTTACGTCCGGAGAATGCGGAGGCTTTTTCTAAGCCTTGTTATTTGGCGGTGATTGA
GAGATACCGTCTACAACTTTTGTAACCCGCACAGTGCCCCATGTGGCGCTGTGCGGGTTAAGTCTATTTG
TTGTTGAGAGTATGAGATGACGGAAGAACGGCGTTCGCGCGCAACGGAAGCGTTTTTTGGCAGACGCAAG
GGCAAGCCCCTGCGCAATCAGCAGGTCGATACGATCGAGAACCTGCTGCCTCTGCTGAAAATCGATCTGG
AAAGCGTGCCCCCGCAAAATCTGGTCGCTCTCTTTCCGGCGGATGTACGGTCGATCCGCCTGGAAATCGG
TTTCGGCGGTGGCGAGCATCTCGCCCACCGCGCGGTCGAAAACCCCGAGACGGGCTTCATCGGCGTCGAG
CCTTTCGTGAATTCCATGGCCAAACTGCTCGCGACGGTCCGCGAACGCGAACTGATGAATATCCGCCTTT
ACGACGATGATGCGACGCAGCTGCTCGACTGGTTGCCCGAGGGGTCGATCGATCACATCGATCTGCTTTA
TCCCGACCCGTGGCCGAAGAAGAAGCACTGGAAGCGCCGCTTCGTTTCCGACGTCAATCTCGCCCGTTTC
CATCGTGTGTTGAAACCCGGCGGCAAGTTCTGCTTTGCGTCGGATATAGATACTTACGTCAACTGGACGC
TGCAGCATTGTGCCCGCCATGGCGGTTTTGAGTGGACGGCAACAAGCGCTGACGATTGGCGCACGCCCTA
TGCCAACTGGCCAGGCACGCGCTACGAGAACAAGGCGAAACGAGAAGGCCGCAGCTCGGCCTATCTCACC
TTCATCCGTCGCTAAAGCATTTCCGGTAAAACTGCGTAGCGGTTTTACGCCCGGAAAATGCGCCGGCAGC
CTGATCCCTCAGAGCGCCGCATCCACTTCCGCTGCCTGCGGAATGGAAGGCTGGGCGCCGGCGCGCGTGC
AGGCGAGTGAACCTGCAACGGCGGCGCGCTTCAGCGCCTTTTCGAAATCCATTCCCTGATCAAGGCTGGC
GGCAAGATAACCACAGAAGGTATCGCCCGCACCAACCGTGTCGACCGGCTCGATCTTCAGGCCGGAAGCA
CTGAAAACCTTGCCGTTGCGCATGGCGATCACGCCATCTGCACCAAGCGTGACGATCAAAGTCTGGCCGG
TCCTGTCGTGAAGGGCCTTGAGTTCGCTCTCTCGTTCGCCACTGGAGAGGCCGTTCTTGCCGATCAGCAA
CTCAAACTCGGTTTCGTTGGCGATGACGATATCGGCAAGGCCGGCAAGGCGGGGACCATCTGCAGTCAGC
GGTGCGGTATTGATGACGGTGGTGATGCGCTTTGCCTTTGCAGCCGTCAGCGCCGCTTCGATGGCTGCAG
CCGGTATTTCGAACTGCAGCATCAGAATATCGCCTGCGTCCATCTCGCCCACGACCTTTGTCGCGTCGAA
TGCGGAGACTTCGCCATTTGCTGCGGGAATGACCGAGATCATGTTCTCTCCGCCTTCACCGATGAGGATC
ACTGCCGTTCCCGTCGGGCCGGGCGCGGTTTTCACCAATGACAGATCGGTACCCGCGTCGCGCAGCAAGG
TCAGCGCCGGCGCGGCAAAGGTATCATCACCCGTAGCGCCGGCCATCTTCACCGTAACACCTGCACGCCG
TGCGGCCAGCGCCTGATTGGCTCCCTTGCCGCCGGCGGCCGTGGAGAAGGTGTCTCCGGTCACGGTTTCA
CCGGGCTTGGGCAGGCGTTTGGCGGTGGCGACGAGGTCCATGTTGATGGAGCCGAAAACAGTAATCATGG
GGCGCTGGGTCCGTATGAAATTTGAGCAAGGCGGCGACTTTGCCCGAGACGATCACTCGTCGTCAACTAC
CCGCAATTTGGCCGCGCCGGCTCGGTTTTCCGCAAAGCGACGGGTCTGCTCGATTTCGCCATGTGAAGCC
TCTTTTTCCGTCGGCGAAAAATCAAGACCTTCGATCTTCTGGCCGCGCGCCAGCACCTTATCGGAGGAGA
TCAGCATCATGTCGACATCCTTCTGCGCCAGCCCGAAATGGGCTTGCAGCTTGCGCGTCCTATCGTCCAG
CCGCCGCACATCGTCCATGAGCAGCGCCACTTCGCCCTGGATGAGATGCGCCTGCTCGCGCATGCGCTGG
TCTTTCAAAACAGACTGGATGACCTGCACCGACAGCATCAGAAGCGAGGGTGAGACGATGACGACGCGGG
CGCGGTGGGCGCGCTGCACGAGATATTCGAAATGCTGGTGGATGTCGGCAAAGATCGATTCGGAGGGCAC
GAAGATAAAGGCCGTATCCTGCGTTTCGCCGCGAATGAGATATTTCTCGGCCACGTCGCGAATATGCACT
TCCATGTCGCGGCGGAACTGCTGCACGGCGGCGCGTTTGGTTTCCGGCGTCTCATCCGCCTTGATCGCGT
TCCACGCCTCCAGGGGAAACTTGGCATCGATGACCAGTGCTGGCGCATTGTTCGGCATCTTGATGATGCA
GTCGGGCCGGTAACCGTTGGAAAGCGTCGGCTGAAGCTGGAACGCCCCGGCGGGAAGGGCGTCGGCGATC
AGCGTTTCCATGCGCGCCTGTCCGAAAGCGCCGCGCGTCTGCTTGTTGGAAAGGATCGCCTGCAATCCCA
CCACGTCCTTCGCCAGATCCTGAATATTGCCCTGCGCGGCATCGATGACGGCCAGGCGCTCCTGCAGGCG
GCTCAGATTCTCATGGGTCGACCGGGTCTGCTCCGTCAGCGTTTCACCAAGGCGCTGCGACATGCCGTCA
AGGCGCTGGTTCAGCGTCTGGCTCATCTCTGTCTGGCGTGTGCCAAGCGTTTCCGCCATGGCCGCGATCC
GCCCGTGCAATTCGGACTGTGTTTTCAAAAGGTCGGAGATTTCACTGTCGGCTCCCGCTTTTCTTGTGCG
GTTTGTCGTGACCAGCCATGTGATGGTCAGGCCTAAAACCAGGGCCACAAGCAGCGCGCCGAAGCTGATA
TCGACGGAGCCGGCCCGCAGCGCGGGATTAAGGAGAACGGAGAAATCTATGTTCATGATTAAATCTAGCA
GATTTCCAGTGATTCGGAAGATCAAAACAAGAACACTTCTGCGGCGGAAATGAGTCGGGCAGGGTCGATG
CAGGAGGCGGTTTTCTCCTTCGTGTTTTTTATTTCCTCCGCGCGAGAGATACGTTATGGGAAGCCATGAC
CATCAAACCGCTTATCATTTTGCCCGATCCCGTGCTGCGCCAGCAATCGAAGCTCATCGAACAGGTGGAC
GCCGAAGTGCTGCGCCTTGCCGACGACATGCTCGAAACCATGTATGATGCGCCCGGTATCGGCCTCGCCG
CTATTCAGATCGGCGTGCCGCGCCGCATGCTGGTGATCGACGTGGCACGCGAAGGTGAAGAAAAGACCCC
GGTCGTTTTCATCAATCCGGAAATCCTCAAAGTGTCGGACGATATCTCGACCTATGAGGAAGGCTGCCTC
TCCATTCCCGACTATTATGCCGAAGTGGAGCGTCCCGCGTCGCTCACGGTGCAATATGTCGGGCGTGACG
GCAAGCAGCAGACGGTCGAAGCGGATGGTCTGCTCGCGACCTGCCTGCAGCATGAGATCGACCACCTCAA
CGGCGTTCTCTTCATCGACCATATTTCGCGGCTGAAGCGCGACATGGTCATCAAGAAATTCACGAAAGCG
GCCCGCGCAAAGATCTGATCCGTCCTTTTGGGCCGGAACGGACGACAGGGCAGGGGGCTACGATGTCTCT
TCGCATCATTTTTATGGGCACGCCGGATTTCTCCGTTCCCACATTGCGTGCATTGGTGGAGGCGGGCCAC
GAGATCGTTGCCGTCTACACCCAGCCGCCGCGTCCCGGCGGCCGCCGTGGTCTCGATTTGCAGAAGTCGC
CGGTCCATCAGGTGGCCGAATTGCTCGGGCTGCCTGTACTGACGCCCGTGAATTTCAAGGCGGAGGAAGA
TCGCCAGCAGTTCCGGGATTTCAACGCCGATGTGGCGGTCGTCGTGGCTTACGGCCTGCTGCTGCCTGAA
GCGATCCTGTCCGGCACGCGTCTTGGCTGTTACAATGGTCACGCCTCGCTGCTGCCGCGCTGGCGCGGGG
CAGCCCCCATCCAGCGGGCGATCATGGCCGGCGATGCCGAAACCGGCATGATGGTCATGAAAATGGAAAA
GGGGCTCGATACCGGCCCCGTCGCGCTTACCGCGAAGGTCGCGATCGACGAGAATATGACGGCTGGCGAA
CTGCACGACAGCCTGATGCTGGCAGGTGCGCGGCTGATGCGGCAGGCGATGGCCAAGCTGGAGGCCGACG
ACCTGCCCCTCGTCACGCAGGCGGAAGAGGGCGTGCTCTACGCCGCGAAGATCGACAAGGGTGAGACCCG
TATCGATTTTTCAAGGCCCGCACAGGATGTCCATAACCACATCCGTGGTCTTTCGCCGTTTCCCGGCGCA
TGGTTGGAGATGGATATCGGCGGCAAGCCAGAGCGCGTCAAGGTGCTGGCTTCGGAACTGGCCAGCGGCA
TGGGCGAAGCGGGCAGCGCTCTCGATGACGCGCTCACCATTGCCTGCGGCAGCGATGCCGTGCGGCTCAC
ACGCTTGCAGAAGGCGGGCGGCAAGCCCATGTCGGCGGCCGATTTCGTGCGTGGTACGCCGGTTCCAGCC
ACAACGAGGCTCGGCTGATGCCACGTTTCCGCATGACCGTCGAATATGACGGCACGCCCTATTACGGCTG
GCAGAGACAGGAAAACGGCCCCTCCGTTCAGGGCGCGCTGGAGGCTGCCGTGCGGTCGCTGACCGGGGAG
AGCGTTTCCATTCGTGGCGCAGGCCGCACAGATTCCGGTGTGCATGCCGTGGGACAGGTCGCCCATATCG
ATCTTTCCCGCGATTGGGAACCCTACAAGCTCCGCAATGCCTTGAACGCACACCTGGCCATGGCGGGTGA
GGCCGTGGCCGTGCTCGATGCCGCCGCGGTGACCGAGGATTTCGACGCGCGTTTTTCAGCGCTGCGCCGC
CATTATCTCTACCGCATCATTTGTCGCAAATCCCGGCTGGCGCTGGAGCACAAGCGGGCATGGTGGGTAT
CGAAGGACTTGGACCACGAGCGCATGCATGAAGCCGCGCAGATGCTCGTCGGCCGGCATGATTTCACCAC
CTTCCGCTCTGTCCATTGTCAGGCGAACAGCCCGGTCCGCACGCTCGACCGGCTGGATGTGACGCGCAAC
GGCGATCTCATCGAGATACGCGCCACCGCGCAGAGTTTTCTGCACAACCAAATCCGTTCTTTTGCCGGGA
CGTTGAAATTGGCGGGCGAAGGCGGCATGACCCCGGACGATGTGCGCGCCGCATTGGAGGCGCGGGATCG
CAAGGCCTGCGGCCCCGTTGCACCGCCGGACGGTCTTTATTTCATGCAGGTCGATTATCCCGATGTCATT
CCGCCGCGCCGCCGCCCTGAAATTGAAATGACGGAAGACGCGGACTGATCGAAGGCCCCGCCGCCTCTCA
GGCGGGATAGACGCCGAGAAAACGCTGCAATGCCTCTGACAGCAACATGGCGGGCACCAGCAGCGTCATG
ACCACTGCCGAGACGAGCAGCGACTGGTCGCGGATGAAAAATCTGACGATCCGCGAAAAGGCGAAGACCA
GCGACAGAAGCAGTGCCAGCCACAGAATGGCGATCAGCCCCTGCAGAGGCGGCAGAAAGAATGCGATCAG
GATCAGGACCGCATAGGCATAGGAAAAGGGCAACGACAGCCAGTTCACGGTGGTGACGAGCGGCGCGAAT
TTTTCCCGGGCGCCAAAGGCGTAGAGCAGCATGCCGATCAACAGCAGCGGCACGATCCAGCAGATGGCCT
CGACCATGGCCAGGCGGAAGAAGAAGAGGAAGCCGGTTTCGGCTCCAGGTGGAACGCTGGCCAGAAAGGC
GGCGCGCAGCCAAAGCCAGGAAACCAGCATGGCCGGCAGGCACCACAACGCGGAATAGAAGGATCGCCAC
ATTCCGCGCTCGGAAAGATCCAGATACCGCGCGCCATTATGGTCGCCGAGCAGCAGCAGCCACAGCCCTG
TCAGATAGAGCCTTACTTCACTTGCCGTCGGCATGGGCGAACCAGCGTTCGATGAAGGTCTCGTAAATGC
GCGTCAGCGTCTCGAGATCGGCAACTGCCACGCGTTCATCGACCATGTGCATGGTCTGCCCGACGAGACC
GAATTCCACGACAGGGCAATAATCCTTGATGAAGCGTGCATCCGAGGTGCCGCCGGTGGTCGAAAGCTTT
GGCTCCTTGCCGGTTACGGTTTCAATCGCGCCTGACAGCGACGAGATGAGCGCATTGTTGCGGGTCAAGA
AGACATGGCTCGGACGGTCCGCCCAGACGATCTCGTATTTGACCGGAGCCCGGTCGGGGCGAAGCTCGCC
CTCATTTGCCGCTGCATCGAGGCGGCGGATGATCTCCGCCCGCAGGCTCTCTGCCGTCCAGCTATCGTTG
AAACGAATGTTGAAGGCTGCCGTCGCCCGCGCCGGAATGACGTTGGTCGCGGCATTGCCGGTGTCGACGG
TCGTTACTTCCAGATTGGATGGCTGGAAATCATCCGTGCCGTGGTCGAAGGCTGGATGCATCAGCGCATG
GGTGAGCTGCAGCAGACCACGAATGGGGTTGTCGGCGAGATGTGGATAGGCGGCGTGGCCTTGAACGCCT
TGGACGGTGATCCGGCCCGAGAGCGATCCCCGGCGGCCGATCTTGATCATGTCGCCCAGCTGGTCGGGAT
TGGTAGGCTCGCCGACGACACAGGCGTCCCACGTCTCTCCCTTTGCGGCAGCCCATTCCAGAAGCTTGGA
GGTGCCGTTGATCGACGGGCCTTCCTCGTCTCCGGTGATCAGGAAGGAAACCGAGCCCTGCGGTTTGCCA
TGTTTTCCGATATGGCGGGCGATGGCGGCGACGAAACAGGCAATGCCGCCCTTCATGTCCACCGCGCCGC
GACCGTACATTTCGCCACCGGCGATGTCTGCCGAAAAGGGCGGATGGCTCCATGCGGCCTCGTCGCCGAC
GGGAACGACATCCGTATGGCCCGCAAACATCAGATGCGGACCTTCGGTGCCGAGCCGGGCGTAGAGGTTC
TCCACATCAGGCGTGCCGTCCTCTGTCGCCATCACGCGCTCCACCGCAAAACCAAGCGGTGAAAGCAGGG
TGTCGAGCAGGGAAAGCGCGCCGCCTTCCGCAGGCGTTACCGACGGGCAACGGATGAGGGCGGCGAGATT
GGCAACGGGATCGGTCGTGGTCATGGTATCAGCTTTTATCAGTCGCGCAGAAGCTCGTTGATGCCGGTCT
TGGAGCGGGTCTTTTCATCGACGCGCTTGACGATGACGGCGCAATAAAGGCTCGGGCCCGGTTCACCGTT
CGGGAAAGGTTTGCCCGGCATGGTGCCGGCAACAACGACGGAATAGGGCGGCACTTCGCCATAGGTGATC
TCGCCGGTGGCGCGATCGACGATCTTGGTCGACTTGCCGATGAACACGCCCATGCCGAGAACGGCGCCTT
CACGCACGATGCAGCCTTCGACGACTTCTGAACGGGCGCCGATGAAGCAATTATCCTCGATGATGGTCGG
GCCAGCCTGAAGCGGCTCCAGAACGCCGCCGATGCCGACGCCACCGGACAGATGCACGTTCTTGCCGATC
TGCGCGCAGGAGCCGACGGTTGCCCAGGTGTCGACCATCGTGCCTTCATCGACATAGGCACCGAGGTTGA
CGAAGGAAGGCATCAGAACGACGTTCTTGGCCACGTAAGCCGAGCGGCGCACGACGGCGTTCGGCACGGC
GCGGAAGCCGGCGGCGCGAAACTGGTTTTCACCCCAGTTCTCGAACTTCGATGGCACCTTGTCCCACCAA
GTCGATTCACCGGGGCCACCGGTGACGATTTCCATGTCGTTCAGCCGGAAGGATAGAAGCACGGCCTTTT
TCAGCCATTGATTCACCTTCCAGTTCCCGTCCGCCTGCTTCTCGGCGACGCGAACCTTGCCGCTGTCGAG
AAGTTGAAGAGATGTGTTCACCGCGTCGCGAACCTCGCCCTTCGTCGATACGTTCACACCATCGCGGTTG
TCGAAGGCGGTTTCGATGATGGTTTCGAGGGAGGTAAGATCCGTAAGGCTCATGGAAAATTCCTTGAATG
TCGCGTGTGGTCCGGTCACGGAAGGCCCGCGCCGCTGGAAGGCTCTGGCCATTTGATCTAAGGGAGTGTT
GGAAAGGCGTCAATGTGATTTGGGTGATTTGGCGCGCCAGACGAAAGGCATGGAAATGACACGACTGAAA
AACGGCAAATTGCGGCGCAAGGACGGGGCATGGGACCCGTTGAAGCGCAGTGCTGTGGACAAGCAGCAGG
CCGAGGTCGTCGTCAAAACGCCGCAGTCGGATTCCCCGTCCTATCGGCTGGCCTATGTGGATACGGACTT
TCTCTGCCGTGAGGAATTGCGCCCGATCAGGCTGCAGCTGGAACTTCTGAAGACGGAAATGGCGCTTACC
GAGCGCGGGATCAATTCCACCGTCGTGATGTTCGGCGGCGCCCGCATTCCCGAACCGGGCGGCGACGCCT
GGGCGGCACGCAACGAAACGCAGAAGCGCAATCTGGAACAATCCTCGATTTATTACGAGGAGGCGCGCAA
GTTTGCTCGCCTCTGCACCGACTATGGCGCGAAGTCCGGCCATCTGGAATATGTCGTGGTCACCGGCGGT
GGTCCCGGCGTCATGGAAGCGGGCAATCGTGGTGCTGCCGATGTGGGAGGCCCGTCGATCGGCCTCAATA
TCGTTCTGCCGCACGAGCAGGCGCCCAACCCCTATGTCACGCCGGAGCTGAGCTTCAATTTCCACTATTT
CGCCATCCGGAAAATGCACTTCCTGATGCGGGCGAAGGCCGTCGTGGTTTTCCCCGGTGGCTTTGGTACG
CTGGATGAGCTTTTTGAGGCACTGACGCTGATCCAGACCAAACGTATGGCACCTATCCCCCTCATTCTTT
TTGGTGAAAACTTCTGGCGATCCGTCGTCAACTTCGAGTTCCTGGCGAATTTCGGCACCATCGCTCCCGA
GGATATGGATTTGCTGCACTTTGCCGAGACGGCGGATGATGCCTGGAAGATTATCTCCGAATACTACGAG
CACTGATTATTCTTAGCGCGGCGAAGTAATATTAGGGCTTAATTAGCAATCATATTCTAATTTTGCGTCG
TCGCGCTGCAGCGCACTGTCCCATGCGGACGGGCCTCCATGACGGAGATTGTCATCCGTTGACGTCAGCT
CTTTCGGGTTGACAATTTCCATTGGGGCCAAGATGTTCAATTTCAAAGTGAAGTCGCTTGCGACGAAGCT
CATCCTCGTGACCGGCTGCGCCATCACCACGGTTCTTATCGCATCGAATTCCTTCCTCATTTCCCAGACC
AGTGAACGTGTCCATGCCCTGACCATGGATCAGGCCAATACCGAGGCGCGCGCCATCGCCAACGTCATTG
CCGCCGATGTCGGCGAACTCGGCAGCGCGGCGCGCTCAATGGCCGGTGTCATCGGCCGTGCGCATCAGGC
TAAGTCGATGGACCGGCCTGGTATCGTCAATATCCTCAAAGCGAATGTCGAGCAGAATACGTTCGCCTTC
GGCAGCTGGTTCTGCGAGCAGCTCGGCCTTTTTGACGGCCAGTCGACGGAGATCGCTAACCGGCTCGATC
TCGGCACCAATAAAAGCGGTGCTTTTGCCCCTTATTGGTCAAAGACCCAGAAGGGCGATATCCAGTTTTC
GACCTTCGACAACGACTATGCGGCCGAATGGTACGCGCTAGCCTCCAAATCCGGCAAGGGAGCCATCACC
CAGCCTTACCTCGCCCAGGGCACGGAAGTGCCCACCACCATGACCTCGCTCGCCTATCCCGTCATGTCGG
ATGGCAAGATGATCGGCGTGGCAGGTGTCGATATTTCGCTCGCCTCGCTCACCCAGAAACTGCAGGCTCT
GCATCCTTTTGAAACCGGCCGCGTGACGCTCGTTTCCCAGGGTGGGCAGTGGCTGGTGCCGCCGACCCCC
GAGCAGAATATGAAGGCTTACGACGGAGAAGGCGCAAGCACCGTTCAGGCTGCCATCACCTCCGGCAAAC
AGGGCCTCATCGAAAATCTCGGCCTCGACACCGACGCGCCCTATAACCGTCTCGTTTATCCCTTCGCCGT
TCCAGGCCTCAACGCGACGTGGGTCGTTCTGGTGGATATCCCCCATCAGGCGTTGAATGCTCCGGTACAG
GAGCAGACCTTTATGATGATCATCGGTGCGATCGTCATTCTCGCCGCCGTTATTGCCGCGCTTTATTTTG
CGGTTCGCTATTTCGTTCGCAACCCGCTCGCGTCCCTTGTTGCCGATGTCAGGACGCTCAGTGAGGGTCG
CTACGATGTGCCGGTGTCCGGTCAGGAACGTCAGGACGAAACTGGAGCCGTGGCGTCTGCTCTCGAAGGT
TTCCGCGCAAAGCTTGCCGGCATCCGCGAGATGGAAGCTGAAGCCGCCGCCCAGCGTGGCCATGCGGAGA
CGGAACGCCAGCGATCGGAGTTCGAGCGTAGCGAGAATAGCCGCATGCAGCAGCACATTGTCGGCGTGCT
TGGTGCCGGCCTCAATGCGCTTTCGCAAGGCAATCTGACCTACCGTATCGAGGATGAATTCCCAGGCGAA
TATGCAAAGCTGCGCGCTGATTTCAACTCGGCGCTCGAAAGCCTCGAGGAAACGGTGTCAACCGTCAACG
CCACCGTCGTCAGTATCGGCAATGGTACCGGCGAGATCACCCGCGCCGCCAGCGATCTCTCGCATCGCAC
GGAACAGCAGGCTGCAAGTCTGGAGGAAACCGCCGCGGCCCTCAACGAGTTGACCGCACAGGTCAATTCC
AGCGCGGAAAACGCCGCAGAGGCGGCCGGTGCCGTCAGCCATGCCTGCGATGACGCCGGCAAGTCAGGCG
AGGTCGTGCAGCAGGCCGTGAACTCCATGCAGGGCATCGCGCAATCCTCGGCGGAAATCTCCCGTATCAT
CGGGGTGATCGACGAGATCGCCTTCCAGACCAATCTGCTGGCGCTGAATGCCGGTGTTGAAGCGGCTCGC
GCAGGCGATGCGGGCAAGGGCTTTGCGGTCGTCGCGCAGGAAGTGCGTGAACTCGCGCAACGCTCCGCCA
CTGCCGCCAAGGAAATCAAGGGCCTGATAAACACGTCGGCCACGCAGGTGGGCGAGGGTGTCCAGCTGGT
CGGCAAGGCCGGCGAGACAATGAAAAAGATCGCCGATCAGGTTCTGCAGATCAACCAGCTGATACGGCAG
ATCTCCGCCTCGGCCAGCGAGCAGGCGGTAGGACTGAAGGAAATCAACTCCGCCGTGACCCAGATGGATC
AGGTCACCCAGCAGAATGCGGCGATGGTGGAGGAAACCACTGCAGCTAGCGTGACGCTGAACAGCGAAGC
CGAAACCCTGAAATCGCTCGTTGCCGGTTTCGCGGTGTCCGGCGGCCATGCGAGCCAGCAATTGCGCGCC
ACGGCAGCGACAATGCGTGCACCGGCCGCTCCGGCAAGGGCGCAGGCCGCGGCTCCTCGTGCCCGTCCGA
GAACCAGCGGCGCAAACGCGCTGGCGCAGGATGACTGGACGGAATTCTGATCCGCCATTCCCGCTGAAAA
TAAAAGGGCCGCTGGCTTTTCCAGCGGCCTTTTTTTGTTCCTGTCCGGATCAGAGCCGGGCGAAACGTTC
GGTCAGCAATTCAAAGAAGCCGTCGGCATCCACATTGCGCATCACGCGGGCATTGGCGGGACGGTCAGTC
ACCCGCCACCAGTCCACGACAGTCATGCCCATGGTCAGTTCGGAAATGACCTCGATTTCGACATTGCACT
CGCGGCCCTCGAACAGTTCGGGCTTGAGGAGATAGGCAATGACGCTCGGATCATGCAGCGGGCCGCCATC
CGAACCGTATTTCTCGATGTCAAAACGCTCGAAGAATTCCAGCATTTCCGCCATGGCGATGGCAGGGCGC
GTGCCAATGTCACGAATGCGGTTGACGCGCGCCTTGGTGGTCAGCAGCTTGTGGGTGACGTCGAGCGGCA
TCATGACGACAGGCATGCCGGAACGGAAAACGATGTCGGCGGCCTGCGGGTCGACATAGATGTTGAATTC
CGCCGCCGGCGTGATGTTTCCACCTTCGAAGAAGCCGCCGCCCATCATCACCAGTTCCTTGACGCGATCG
GCAATTTCCGGCGCCTTGAGGAGAGCCAGCGCCACATTGGTCAGCGCGCCAAGCGTGCAGAGCGTTACGG
TGCCGGCGGGTTCCCGCATCAGCGTTTCGATGATGAAATCGACCGCATGCTGCTTTTGCGCCTCCATGGT
CGGTTCATCGAGAACCGGGCCGTTAAGGCCGGTGCTGCCGTGAACATGCTCGGCGGTGATGGGCTTGCGC
ACCAGCGGCTTCTCCGCGCCCTCATAGACGGGAATATCGGTGCGGCCGCACAATTCGCAGATGATGCGGA
TGTTGCGGCTGGTCAGCTTCAGCGGAACGTTGCCGGCAACGGCGCACAGTCCGAGAATGTCGATTTCCTC
AGGACTTCCAAAGGCGAGCATGATTGCCGCCGCGTCGTCCTGGCCCGGATCGGTGTCGATGATGATTTTT
CTGCGTTCTGCCATGTCTTGCCCGCCGTTGAGATGAGCGCTTTTTTCGAGCGGCGGGTGCTCACTTGTCA
AGCCTCATTCCTCCCTCCTGCCTTTGCCCGCGTTTCGTCTTGCGCATCGTGGTTCGGCTTCCCATATTGC
TTGAGCCGGTGCGATTGACCGGCAAGGTTGCCGGAAGCGGGACCGCGAAACGTCGCTTGGTTGCAAGGAC
AGAAGAGATATGAGCCGCATGACGCCATTCACCCACCCTCTTTTGCTGGGTTTTGATGCCATGGAAAAAA
CGCTGGAGCGTATGGCGAAGGCCAATGACGGCTACCCTCCCTATAATATCGAGCGTCTGCCTGGCGGAGA
GGATGTGCCGGAGCGTCTGCGCATCACCATTGCCGTTGCCGGTTTTTCGCAGGACGATCTGGATGTGACG
ACCGCCGACAACCAGCTTGTCATTCGCGGCCGCCAGCAGGAACAGGAAAAACGCGATTTTCTCTATCGCG
GCATTGCAGCGCGGCAGTTCCAGCGGGTCTTCGTGCTTGCCGATGGTATGCAGGTTCGCGAGGCGCGCTT
GCGCAACGGCCTTCTTTCCATCGATCTGGTCCGGCCGGAAATTTCAAACGTGGTAAAGAAAATTAATATT
TCCGTCTCAGAGTAGACCATGAACGCTGGAATCGGACATGAATCGCTCGGCGTGAAGAAGGAGGCTGAAA
TATGCTCTTAAAAGAAGCGCATGCGCGTCTCACCCAGTCCCAGCTCGCCCATATCGGTGAAGGAGAAGTG
GGATATATCCGCAAGATCCGTGCGGAAGAAGTAAGCCGCTGTTTCCCGGAAGCACCCGATCTCGATCCGC
AGCTGGATCTGTGGGCACTGTTCGGCGCGGATGGTACGCCTATCCTCCTGACAGACAATCGTTCCAGTAC
CTTTTTCAAGGCGGCGGAAGACGATCTGAAAACCGTCAGTCTCCATTGAAAGAAAAAGCCCGCCGATTGA
GCGGGCTTTATATTTGCGGGATCAGAGGAACGGGCGGTCCGGCATATCGTCGATGGAAATAACGCCGTCC
TTGTTCCGGTCGAGCCGCTCGAACATCTTTTCGCCGGCGGCCGTGAACTCGGCTTTGCTGACCTGACCGT
TCTCGTCGGTATCGGCCCAGCGGATCATTCCCAAGCCGCCACCCTTGCCGCCGTGCCTGCCCCAGCCCTG
ATGGCCGGAACGGCCTCCGTGGTCGCGCTCTGCGCGTTTGCCCTCGGGGCCCTTGGCCTCATCCGCCTTG
GCGTCTTCCCGCTCGGGGCGCGGGTTGGCGGCTCGGAAAGCTTCCATCTTCGCCTTGCGATACTCGCGCA
TTTCCTTCGGCGTGATCGAGCCGTCCTTGTCCATGTCGATCTCGGTGAAAAGCGCATCCTGGCGGGCGGT
GAATTCCTCCTTGGAAATCTTGCCGTCCTTATTGGTATCGGCCACCTTCAAGAGGTGCACGAAAGCCGCT
TCCGGCCGGATCGGCATGCGATCCTTGTGGCCTTTTCCGGGCGCGGCGAAACTGGCCGTTGCGGCCGTGC
TGAGCACAAGGGCTGCGCCAAGAGCAGAGAGGGCGATTTTGCGTGTGGTCATCGTCATTACCTTTTCTTT
GGTGTCCCTGAAGAAAAGATAGTGACGTCGACCAAGGCACACCACTTAAACATCCGTAAGGTGCATGAAG
CTTCGGTAATGTTCGCTGCTCAGCGGGCGATGGTTTTCGCCAGGAACCCGGTCAGGTCGTCGGTGATATA
GTCGATATGCTCATCCGTCACATCAGGGATTTCCCAGCGTTCCATGATCACGCCCTCAAGGTTCGAAGGC
ACGAGCAGCACGGTCTTCATCCCAAGCGCCTTGGGAGCCGCAAGATTGCGCGGCAAATCCTCGAACATGG
CGGCTTTTTTTGTGTCGAGCTTCGCAAGTGCTGCGAACTTCTCGTAGGTCGCGCTGGCCGGCTTCGGCAG
ATAGTTGGCGGCGACAATATCGAAGATATCCTCGAAATGATCGAGAATGCCGAGCGCACCTGCTGCGGCC
TGCGCATGTTTGACGCTGCCATTGGTCAGAATGAACTTGCGGCCCGGCAGAGCTTTGATCGCTTCGCCGA
GTTCCGGATGTGGTTTCAGTGCTGAATAGTCGATGGCATGGGCACGTTCCAGAAACTCGTCCGGGCTGAT
GCCGTAATTGATCATCAGGCCCTGCAGCGTGGTGCCATGGTCGTGATAATAGCGCTTCTGCAGCACGCGC
GCCTCTTCGGGGTCGAGCTTCAGAAGCTCGGCCACATAGGCTGTCATGTTACGATCGATCTGGGAAAACA
GATTGACGTGATGCGGATAGAGCGTGTTGTCGAGATCGAAGACCCATTCGCTGACATGGGCGAAATCGGC
GGCGTCGGGCAGGTTTTTCGGCTTTGTGTCCATGGGCTGCTTTATGCCTGTTTCGAACGGCGAAGAAAAT
CGAAAAGACGACGATTGATCGGAAAATCGGGCTTGGCTGCGGCCTTGCGCGCATGATACCGCCAAGGCTA
TGGAACTCTGGATAGGCATTACTTTCGCAAGCGCGTTCCTGCAGAACCTGCGCTCGACGTTGCAAAAACA
CCTCAAGGGCATGATGGGCACGACAGGCGCAACCTTTGTGCGCTTCGTGTTCGGTATGCCCTTCGCACTC
GCCTATCTTGCATTCCTGCATCTCGGGCTCGGTCGGCCGCTGCCGGTGCCGAACATGTCCTTCGCTGGGT
GGGCAACCGTCGGAGCCATGGCGCAGATCGCCGCCACTTTCCTGCTGGTGCATCTGTTCTCTTTCCGCAA
TTTTGCTGTTGGCACGGCCTATTCCCGCACCGAGCCGGCGCAGGCGGCGCTGTTTGCCCTTATCTTCATC
GGCGAAAGCATCACTGGCGGCACATTGGCGGCCATTGCGATTTCAGTCGCCGGCGTCATGCTGATTTCCG
TGGCGCGCACGCAAGTGACGCCCGCTTCTTTCCTGACCTCGATTTTCAGCCGGACAGCGGGTATCGGCCT
TGCCTCGGGAGCATTCTTCGGCCTGTCCTCGGTTGCCTACCGATCGGCATCGCTGGCGCTTGCGCCGAGC
CTGCCTGCCCCGGATGCGATGATGCAGGCGGGCTTCACCCTCGTTGTCGTCATCGTCATGCAGACGGTGT
CGATGTTCCTCTGGATCATCTGGCGCGAGAGGGAAGAATTGCCGCGTATCGCCAAGGTCTGGAAACCGTC
GCTCGCCGTCGGTTTCGTGGGCGCCACGGCCTCATTCGGCTGGTTCACGGCGATGACCCTGCAGCAGGCC
GCGGTGGTGAAGGCGCTGGCGCAGGTGGAGATGTTGTTCGCCTTTGCCTCGACCGTGCTTTTCTTCAAGG
AGAAGATCAACCGGCTCGAACTGTCCGGCTGCATGCTGATTGTGGTGGGTGTTCTGTCGCTTCTGGCATT
CGGCTGAATGCCGGATATGGCGGACAGGCTTGCCATCCGCCACTGAAATGCATCAGGGCACGATGAGCGT
GCCGGCACCTTCCGTGAAGATTTCCAGAAGCACGGAGTGCGGCGTCTTGCCGTTGAGGATCACCACACCC
TGCACACCGGCCTTGATGGCATCGATGCAGGTCTCGACCTTCGGGATCATGCCGCCGGAAATCGTGCCGT
CCTTGATGAGCGCACGCGCCTCAGACACGGTCAGTTCCTTGATGAGTTCCTTGTTTTTGTCGAGAACACC
AGGCACATCCGTGAGGAACAGAAGGCGCGTGGCGTGAAGCGCACCGGCAATGGCGCCGGCGAAAGTATCG
GCATTGATGTTGTAGGTGGCGCCGTCACGGCCGGGAGCGACGGGCGCGATGACCGGGATCATCTCCGATT
TGGCAAGCAGATCGAGCAAGGTGCGGTCGACTTCCACGACTTCACCGACGAAACCGAGATCGAGCACGCG
CTCTATATTGCTGTCGGGATCGATAACGGTCTTTTTCGCCTTTTCCGCGAAGACCATGTTGCCGTCCTTG
CCACACAGCCCAATGGCCCATTCGCCTGTCTGGTTGATGAGGGCGACGATTTCCTTGTTGATCGAGCCGG
CCAGAACCATTTCAACAATTTCGACTGTCTTGGCATCGGTGACGCGCAGGCCGCCCTCGAATTTCGATTC
AATGCCCATCTTCGACAGCATCGCACCGATCTGCGGGCCGCCGCCATGGACGACGATGGGGTTGATGCCG
GACTGCTTCAACAGGGCGATATCTTCCGCGAAAGCCTTGCCAAGCGTGGAATCGCCCATGGCGTGACCGC
CATATTTCACCACGATTGTCTTGTTTTCGTATTTCTGCATAAAGGGCAAAGCCTGCGCGAGCAGCCGTGC
CTGAATTTCGCTTTCGGAAGAAGTCATCGAAAAACCTCGGTCTATGGTGGCGGCCGGAAGAGCCTTTCAT
CGCTCTACAGCATCGGCGCGAAAATCGGAATCGATTTTTGCGGTGCAGGATGCATGGATTCGACATGTCG
CCGCGTTTGCAAGGACAGGCGAATCTCCGCTTTTGACGAATGAAATAACCTCCGGGCCTTATTGTGTCGG
CCCATAGTAAAATTCTGTTTTTGGACGGCGTCAGCTGCGTAATAAGATTGACATAAAGCACCAATCGGAC
CAGCTTTGTTGGAAGCAGGGGAGGGGTTATTCAGCAGGGCGACGGACATGTCGCGCGTCGTGAAACGATG
CTGGCCTGAACGACCGAGGAGTTTGAAGACCCATGACGGCACCGGATCGAGACAAGCAGAGCGGTTTGCG
GGACGAAGTGCTCGCCGGCGAATATGTGCTGGGTGCCCTGCCGCCGGAAAGCATGGCGGAGCTTACAAAG
CGCGTGAAGCGCGATCGCCAATTTGCCGCCATGGTCAGGCGCTGGCGGGAAAATCTCGCCGAAACGGAAT
ATCGGGAAAAAGCGACGATGGCCGTTTTGCTTGAAAGGGACCCGGCCAGACCCGGCCTGCCTTTCAGAAG
TCAGCCGCTGCGCGGCGGCAGCGTGTTCGCCGCCATGTTTTCGGAAGTCTGGAATTCCGTGCGCTTCTGG
CGGCTTCTGGCGCTGACGGCGATGCTCTGGACCGCCGTTCTGCTTTTCACCATCGCCTGACGCGAAAACG
CTTTAGAGCAAAACCGTTCTGACGATCTCAGCCCGCAGATCGTCCAGCCCGAAGGATTTTTCCGACGAGG
TGGCAAGAACTTCGGGATAGGCAGCGGGACGCTTGCGGATTTTCTCCAGCGTTTCGCCAATCAGCCGGGG
AACGCCAACGTCCTTGATCTTGTCCGTCTTCGTCAGCACGACCTGATAGGACACGGCCGCCTTGTCGAGC
AGGCTCAGGACCTCTTCGTCGTTCTTCTTGATGCCATGGCGGGAATCGATCAGCACGTAAACGCGCTTCA
GCGTCGCGCGGCCACGCAGATAATCGAAGACAAGTTTCGTCCAGGCATCGACATGATCCTTGGGTGCCTG
CGCATAACCGTAACCCGGCATGTCGACCAGCGCCATCGGCGGCAGGTCGCCCGGCTCGCCGGAATAACCT
TCGGGAACGAAATAGTTCAGTTCCTGGGTGCGTCCGGGGGTGTTGGAGGTGCGTGCAAGTCCCTTGTGAC
CCACCAATGCGTTGATGAGCGAGGACTTGCCGACGTTCGAGCGACCGGCAAATGCAATCTCCGGCGGGCC
CTCAGGCGGCAGGAATTTCATCGCGGGAACGCCGCGAATGAAAATCCAGGGTCGCCCGAACAGGGGCTTT
TCGGTTGCCGTGCCGGTCTCACTCATTTCGATTGCACCGGCTTTCGTTTGAACAGCCCTTTTATATTATC
GAACAGTTCGATCTTGGCGCCGTGACGCTTCATGATGAGGGCCTGCTGGCTGATGGAGAGCGTGTTGTTC
CACGCCCAGTAGATGACCAGACCAGCCGGGAAGGAGGCCAGCATGAAGGTGAAGATCAGCGGCATCCAGG
TGAAGATCATCGCCTGTGTCGGATCGGGCGGCGTCGGGTTCATGCGCATCTGCAGGAACATCGTGATGCC
CATGACGAGCGGCCAGACGCCGATCATCAGGAAATGCGGCACGTCGTAGGGCAGAAGGCCGAACAGATTG
AACAGCGAGGTCGGATCGGGCGCGGAAAGGTCGTGAATCCAGCCGAAGAACGGTGCATGCCGCATTTCGA
TGGTGACATAGATGACCTTGTAGAGCGCGAAGAAGACCGGAATCTGCAGCAGCATCGGCCAGCAACCGGC
AACCGGGTTGATCTTCTCTTCCTTGTAGAGCTGCATCATCGCCTGCTGCATGGCCATACGGTCATCGCCA
TGTTTGGCCTTCAGCTCTTCCATCTTCGGCTGCATGCGCTTCATGTTCGCCATGGATGCGTATTGCTTGC
TGGCGAGCGGGAAGAAGAGCGCCTTGACGACAATGGTTGTGAGCAGGATGGCCACGCCGAAATTGCCAAA
ATAACGGAAGAAGAAGTCCATCATTTTGAACATCGGCTTGGTGATGAAGTAGAACCAGCCCCAGTCGATC
AGAAGGTCGAACTTCGGAACGGAATATTCGGTCTCGTAACGATCGACCAGCGGCACTTCCTTGGCACCGG
CGAAGACGAGGCTCTTCAGTTCGATGGACTGGCCGGCTTCGACCGTCATCGAGTCGCTCTTGAAATCGGC
CTGATAGCTCGGCTGATTGCCGGTGATGTGGGAATAGCGGGTTTCGAACGGCGTCGTCTGCGGCGGAACA
ATGGCCGCGGCCCAATATTTGTCGGTGATGCCGAGCCAGCCGCCGGTCGCCTTGGCAACCGTTACCGGCT
CCTCTTCGACGTCTTTATATTTCTTTTCCGTCAGGCTGCCGTCCTTGCCGGAAACGCCAAGAAAACCCTC
ATGAATAACGAATACAGGGGGAATTACCGGCTTGTTGTTGCGCGTCACGCGGCCGTAGGTCGCGAAGGAA
ATCGCCGCCTGACCGGGGTTCTCGACCTTGTCGGCGATCGAGAGCATGTAATGCTCGTCGATCGAAACCG
TACGCGAGAAAACGACACCCTTGGAATTGGTGTAGGTCAGGGTGACCGGGGTGGTTTCCGTCAGCTTGTC
GCCGCTTGCAAGCGTCCAGACGGTCGTCGGACCGGGAACGCCGCCGACTTCCTGTGCTGCAACGTAACCG
AGTTCGGTGAAGTAACCGTCCTTGGTGTCGGCAGGCGAAAACAGCGTGATGATCGGGCTCGAGTCATCGA
CGGTCTCATGATAGCCCTTGAGCCGGATGTCATCGAAACGGGCGCCGGTCAGGTTGATCGAGCCGGCAAT
GGCGTTGGTGTCGATAGCAACGCGCTGGGTCCTGGCGATCGCTTCTTCCCGTGTCGCCGTGGCGGCGGCC
TGCGTGGAGGAGGCGGGCGGTGCACCTTCGACGGTCGCGCCGGGTGCGGCACCCGGTGCCGGCTGTTGCT
GCGTCGTCTGCTGCTGCGCCTGGCGGGCCTCTTCGGCGCGGCGCTGCTGCTCGATGCGCGGATTCATGTA
AAGGAATTGCCAGGCGAGGACGATGACAACCGAAAGGGCTATCGCGATGAAGTAATTGCGGTTCTTTTCC
ATCATTCTTTCCTGGAGCGGGTCTCCTGGGACCGTTTCGGTTTCGCCGTTCCTTCAATGCGCTCGATAAG
GAGAGACTGAAGTTTCGGGAAGGCGGTATCGAGTACGTCCCTGCGGGCGACAATCACATAGTCATGACCG
GGCTTCATTGCGACCCCGGCAGAAAGCCTGACGGCTTCCTTGAGACGGCGGCGCATGCGATTTCGCTCGA
CCGCGTTGCCTTGTCTTTTTGTTACGGTAAAACCGACGCGAGGCTCGGTTTCCGGGGCTCTCCGGTCAAG
CACTTCCACAAGAAAGGTGCTTCCCCGCCGTTTTTCCCCCGCCTGAACGGCAAGAAACTCCGACCGGTTT
TTAAGCCGGCCGGGTTGTTTTTTAGTCTCGCTCATGTGCCCGCGACTTTCATCGGGCCACAGGCTCGGCA
ATTAAGCCGACAGACGTGCGCGGCCGCGCGCACGGCGGGCTGCGAGAACCTTGCGGCCGCCGGCAGTAGC
CATGCGGGCACGGAAACCATGACGACGCTTGCGAACAAGCTTGGACGGTTGGAAAGTACGCTTAGACATT
TATTTAATACCGCGGTGTGCGGCCCTTCTTGAATTTGCAATTATTTGCAACAGCGTTTCGTTTTTTGCAC
GGCTAACCCCGCCTGGGCGAGCTTTCTATGGCCGAGCGTGCGCGGCTTATAAGGGCATAGGCCGAGCAAA
GTCAATTGCCGGAGGGGTTTTAGCACTTCACCTTTTGCGGAAAAGCGCATGAGGTTCGCTTCCTCGGCGG
GTCGTGCGCACGCATTTCCATGCGTAACCGATAAAATACGAAATTCTTTCTTAACGCGGCATTGATAAAT
CTTGTGACGCGAAAAGTTATGCCAGCGTCCCATTTTCATCTTGGCGCTGGTTTTTGTTGGGGGAACGAAA
TTGAGAATTCGCGGTCGTATCAATCTACTTGTCGGGCTGATGAGCCTTGTGGCCTGTACCATCGGTGGAC
TGTCCATCTATGCGGTCAGCGAATTCCGGGTCCGCACGGTCGAATATGAAAAGGCGGCGGAGCGCGCCTA
TAAGGGCGAGGCGCTCAACCGCTTGGTTACCGCGGTCGTGATGGAGGCGCGCGGGGTCTATGCCGCTGCC
GATATCGAAAAGGCGGCGCCCTTTGCGGACGGCATCGTCAAGAACCTCGATGCCATGGAGAAGCTGATCG
CCACATGGACCCCTCTCGTTCCGGCGGAACAGAAGGCAACCTTCGATAATCTCTCCAGCCGCTTCAAGGA
GTTCAAGACCTTCCGCCTTGAGACCGCGCGGCTTGCCCGTGAAGCTGGCCCGCAGGCGGCCAACCAGCAG
GGCAACAACGAGGCGAACCGGGCCAACCGCAAAGCCTATCAGGCGGAAATCGACGCCGTCGTGAAGAACG
ACATTGCCGAGCTTGAGGCCGTCAAGGCCGGCATCGACGGTTTTGTAACGACAACATTCTGGCTGGTCAT
CACCGTCACCGGCAGTGGCATATTGGCCGGCGCGGCCTTCGGTCTTTATATTGGAGCACGGCAATTGAGT
GCGCCGATCCGCAGGGTTTCGGAAGTGATGAACGCCGTGGCTGACGGAAATCTGGACGCGGATGTGCCCT
ATCTCGGCCAGAACGACGAGATCGGTGAAATGGCGGCGGCTGTTGAAGTCTTCAAAAAGAACGGCCGCGA
AGTACGCCGCATGAACGCTCAGGAAACAGCCATGCGCGCCAAGAGCGACGATCTTCAGGCCGGCATGGCT
GTTGTCGTCGATGCTGCGGCAGGGGGTGATTTCAGCCGCCGTATCAACAAGGATTATGGCGACGACAACC
TCAACCGTTTCGCAACAACGATCAATGCATTGCTCATCGGGGTAGACAACGGCGTCTCCGAGACCAGCCG
CGTCATCGAAGGTCTGGCGCGTGGTGACCTGACAGAAAAGATGGACGGCGACTTCCGCGGCGTCTTCGCC
GAACTCAAGGAGAACGTCAACCAGACGCTGACCAAGCTGCGGGAAACGATGCGTGAAGTGCGCGGCAGCA
CGGAAGGCATCAGCGGCAACGCCAACGAGCTGCGCTCGGCCGCCGACGACCTGTCGAAGCGGACGGAACA
GCAGGCCGCCGCACTGGAGGAAACCTCCGCCGCGCTGGACGAAATCACCGCCGTTGTGCGTAATTCCACC
GATCGTGCGCAGGAAGCCAGCGCCATGGTTGCCGAAACCAAACAGAAGACGGAAGAATCCGCCAGTGTCG
TGCGTGATGCCGTCTCCGCCATGGATCGCATCGAGCACGCCTCGCGCGAAATCAGCCAGATCATCAACGT
AATCGATGAGATCGCCTTCCAGACCAACCTGCTGGCGCTGAATGCCGGTGTGGAAGCGGCGCGTGCGGGC
GAGGCTGGCAAGGGCTTTGCCGTCGTCGCCCAGGAAGTGCGCGAACTGGCGCAGCGTTCCGCAACCGCGG
CGAAGGACATCAAGGCGCTGATCACCAAATCCGGCGAGGAGGTTGGCCGCGGTGTGTCGCTGGTGCAGAG
AACGGGCAGCGCGTTGAGCGAGATCGAGACCCGCGTTCTCGCCATCAACGAGCATATCCATTCGATCGCC
ACGGCCGCCAGGGAGCAGTCCACCGGTCTGCACGAGGTGAATACTGCCATCAACCAGATGGACGAGGTGA
CGCAGCGCAACGCCGCCATGGTGGAGGAGACCTCGGCCGCGACCCATAAGCTGAGCAGCGAGGCGGACCA
TCTCGTAACACTGGTGACGCGCTTCAATGTCGGCACCGAGACGGCGCAGCGCAGCCATCGTATCGAGCAA
TCTTTACGGCCGATGACGGCATCCACCGGGCCGGTTGCCGTCTCCGGCAGGACGGCGGCCGTGTCGTCTC
CGGCGCGTAAGCTGATGAACAGCGTCAGCCGTGCGCTCAATGCCCAGCCCGCCGCAGCCCCGGCGCATGG
CGACTGGCAGGAATTCTAGACGACCTACCGTTTTGCCTCAAACCGGCTTAGCCTCAAGCGCCGCCCCTTT
TCGGGCGGCGTTCGTTTTTCCGGCACTGAAGACGTTTGTTTTGCAGCGCATTGGAAAAATATCCATTAGG
TCCTATTATCGTTGCTGCATATAAACCGAGCCGTTCCACGCAAGCAGCGGCGCGCATACAGGATCATGGC
CCGGTGTTTTCTAAAGGCGTAGACAGCTTGGACCGCACGCAAGACGATCCGGTGCATTGCATGCCGGGAT
TGACCGCCGGCCTTTCCGGGCGGCTGCTGCTGCTGACCGTGATTTTCGTGATGATCGCCGAGGTGCTGAT
CTTCGTGCCATCGGTTGCCAATATGCGTCTTTCCTGGCTGCGTGACCGTCTGAACACGGCCGCCGCTGCC
GGTGCTGTCATCGATGGCCTGCAGGCCGAACTGCCGCGAAGCGTGCAGAACGACACGCTGATGGCAACCG
GAGCGAAGCTAATCGCCCTGCGCAAGGATGGTACGTCGCGCCTGCTGGCCGTAGCGGAAACGCCGCCCGG
CGTCGACGAGCAATATGATCTTTCCGATGTTTCGCAGGCGGCGGCGGTGCGGGACGCCTTTTCCACCCTG
CTGTTCGGCGGCAACCGCGTCATCCGCGTCTTCGATGTGGTGGGAGACAGCGACACGATCATCGAGCTCG
TACTGGGCGAAAACAAGCTGCGGGCGGCGATGCTTGCCTATGCTCGCAACGTTTTCCTGATTTCCATCGT
CCTGTCGCTGGTCACCGCGGGCCTGATCTTCATCTCCATCAACCGCATCATGATCCGGCCGATACGCCGG
CTGACGCTCGGCATGCAGAATTTTTCGGAAGATCCGGGCAATCCCGAGCGGATTTTCGTGCCGGAGGAGG
GAACCGACGAACTGTCGGTTGCGGGCCGCCATCTCGCCGACATGCAGACGGAACTGCAGAAAACGCTGCG
GCAGCAGAAGAACCTTGTGGATCTTGGCCTTGCCGTGTCGAAGATCAACCATGACATGCGCAATATCCTC
TCCTCCGCCCAGCTCATGTCAGACCGTCTGGTCGATGCCAAGGACCCGATGGTCAGGAGCTTCGCGCCGA
AACTGCTGCGCACCATCGACCGTGCCGTGGCCTATACGGGTGAGGTTCTGGCCTATGGTCAGGCGACGGA
GGGGGCGCCAAAACGCAAGATAGTGCCATTGAGCCTGCTGGTGCGGGATGTGCGCGATATTCTGGCCCTC
GATCCCGATAGCGGCATCGAGTTTCACGACAGCGTCCCCCCCGATCTGACGGTGGATGCGGATTCCGAAC
AGCTTTTCCGGGTGATCCACAATCTCTGTCGCAATGCCGTCCAGGCCCTGCAATCCGACGTGGCGAATTC
GGCACCAAGGCATCTTTCCATCTCGGCCCAGAGGGCCGGCAGCGTCGTCAGCATCGTCATAGACGACAAT
GGGCCGGGAATGCCGCGCAAGGCCAAGGAGAACCTGTTCTCCGCTTTCAGGGGATCGGCCCGTTCCGGCG
GCACGGGCCTCGGGCTGGTCATTGCCCGTGAACTTGTGCTTGCCCACGGCGGTACGATCGCGCTTGTCGA
AAAGCCCGGTCCCGGCACGCAGTTCCGTATCGAAATCGCCGACCGCGCCGCCTCCATACAGGCAGCCAGA
ACCGCCTGAAAAACCCGCCCGGCTGCAGGTTCGGAAAGCCATTATCTCCGGCGGAATCAAGGCCCGATCA
GGCCCGCGAAAAACAGCTTGGATGGAATTTACAATATAATCAATGTGATACGCGAATTGCTGCGGAAAAA
TGACAATTTCGAAACGAAATCGCTTGCATTCGGAATGAGGACGTTTTAGAGGATCGCCACGCCACCGGAA
ACGACCGGAACGGCACGCACCCGTAGCTCAGCTGGATAGAGCACCAGACTACGAATCTGGGGGTCAGGAG
TTCGAATCTCTTCGGGTGCGCCATTTCTTTTCCCTTAAAAACAGTTTCCGAGACGTGTCGCTGGTTGTGG
CGACCGCCTATCGGTGTCTTCAAATGCTGCTCCGCCTGCGTTGATGTCGAAGCCCCGTAAGGCCGAATGA
ATTCCGATCATCCCGAATATATGTTAAAGTCTTCCGCTCATCAGATGGCCCGGAGTGAAAGCCATGTTGG
AAGCGGACAAGGTGTTTGCGGGTTCGATTCCGGAGAATTACGACCGCTATATGGTGCCGTTGATCTTTGC
GCCATTCGCTGCTGATCTGGCGCGGCGCGCGGCTGCCTTGATGCCGATTGACGTTCTGGAAATCGCCGCG
GGCACCGGGGCCGTCACGCGGGAAATGATTCCCCGATTATTGCCAGCGGCACATTACGTGGTGACCGACC
TCAATCAGCCGATGCTCGATTTTGCAGCAGCGCAACAGGCACCCGACAACCGCATAAAATGGCGACAGGC
GGATGCTCAGCTTCTGCCTTTTGAAAATGCTGTTTTCGATCTGGTTTTCTGTCAGTTCGGTGCAATGTTC
TTTAACGATCGCCTGTCCGCCTATCGTGAGGCAAAGCGGGTGTTGAAGCCCGGCGGGCACTATTTATTCA
ACGTATGGGATCGCATCGAGGAAAATCACTTCGCGGATGATGTGACGAACGCCCTTGCCGGGCTTTTCCC
CGATGATCCCCCGCGCTTCATGGCCCGCACCCCACACGGTTATCATGATACGGTGTTGATACGCCGCGAG
TTGGAGAATGCCGGTTTTTCCCGTGTGACCGTCGAGACGGTGGCGGCGCAAAGCCGCGCCCCGTCACCGC
GCATTCCGGCCGTCGCCTATTGTCAGGGAACGGTTCTGCGGACGGAAATAGAGGCGAGGGCACCGGGGAA
GCTCAATGCAGCGACTGATTGTGCCGCTGCCGCGATTGAAGCCCGGCATGGTAAGGGCGAGGTGGCAGCC
AAGATTAAGGCTCATGTGATTCTCGCCGCCGTGTAGATCGGAGCCACCGACCCGGTTTTCCAGCCGATGG
AGGCGTGCTGAAAACACGTCGGAATATCCCCCTAAATATTAGTGGCTTTAGGTGGAGGTCTATACCGTAA
CGTTTTCCGATTGCCCGAGATTATCGGGCTTTCGAGTGTCATAGAACTTTCCCCAAACCTTCGTCATATT
GTCATACAATATAAGCATATGCGCTCCAGAAAAGGAGCGCAGAATGACGCCACAATCACTTGAACTTTCA
GGAATCGGCAAGGGCTTCGGGGCTGACGATGTTCTGAAAGAGATCGATCTTTCCATTCGCCCAGGGGAAT
TCCTGTCGCTCGTCGGCATGTCTGGTTGCGGCAAGTCCACGCTGCTGCGCATCATTGCGGGCCTGGAATC
GCCGGATCGCGGTTCGGTTTCGATCGGCGGGCAGGATGTGACGGAGATCGATCCGAGCGATCGCAATCTG
GCGATGGTGTTCCAGTCCTATGCGCTTTATCCGCATATGAGCGTGCGCCAGAACATTGCGACGCCGCTGC
GCATGCGGCGCCTGCCTTTCGCTGCCCGCCTGCCGCTGATCGGCCGGTTTGCAGCGCCCGCGGAAACGTT
GAAGCAGATTGATGCCGCTGTCGAACAGGCTGCCGAGACGCTGCAGATCGCGCATCTGCTGGATCGCAAG
CCGGCGCAGCTTTCCGGTGGCCAGCGCCAGCGTGTGGCGCTTGCCCGGGCACTGGTACGCTCGCCCGCAG
CCTTCCTGATGGATGAGCCGCTTTCTAACCTCGATGCCAAGCTCCGCGCCCATATGCGCGAGGAACTGGC
GGGCCTGCACCGCCGGCTTGGCGCGACCTTCATCTATGTCACCCATGACCAGATCGAAGCCATGACCATG
TCTGACCGCATTGCGCTGATGTCGGAAGGCCGCATCGAACAGCTCGGTACGCCGGACGAGCTTTACCGTA
AGCCCGCGACACTGACCGTCGCACGGTTTATCGGCACGCCATCGATCAACCTGCTGCCGGTCGAAATCGA
TGCGCAGGGCAGGATCACGGCTTTTGGACGCGATCTTGGCATCGAGGGTGCGGGCCGTGATGCCGGCCCG
GCGACGCTCGGCCTTCGCGCCGAGGACCTGCGGCCGGGCGAAGAAGGTTTCACCGTCCGTGTGGTGCGCA
GCGAAACCCACGGTGCCGACCGCTTCGTGAGCTGCCGCCTGCTGAGCGATGAGACCGTCTCCATGACCCT
GCGTCAAGGCGCGGATGAGGTGCTGGGCGCCGATGCAGATGGCATGATGAACCTGGGCTTTGCACCGGAA
CGCGCGCATCTTTTCGCGGCCGATGGCCTGCGCCGCAAGGTGACGGTGCGTGAGCGGGTGCCGGCATGAC
GGTTGTCGATATCTCTACGCCCCTGCGTGCCAAGTCTCGCTTGCGCCCGCCGAAGGCGGACCGGCGGATG
ATGTGGCGCGGCCTGATGTTTGCAGCGCCCGCAGGCCTGCTGCTGCTGGCCATCTATATCGTTCCGATGT
TCGTTCTTGCCGGTTTTTCCGTCACGGATTACCGGCTTGGGGCGCTCTCCACCCGCTTCATTGGCCTCGG
CAATTTCGTGAAGGCGTTTCAGGATCCGGTTTTCCTGCGCGCGCTGGCGAACACCGCCCTCTATGCGATC
ATCGTCATTCCCTTCGGCGTGTTTCTCGCGCTCGGGGTGGCTCTGCTGGTCTATAACCGCAAGCGCAGCC
GCACCTTTTGGGAAGTGGCCTATTTCCTTCCCGTCACCGCAACCCTCGTCGCCATGGCGACCGTGTGGCA
GTTTCTCCTGCACCCTTCGCTTGGTCCCGTGAACGCGGCGATCAAATGGCTGGGTTTCGAGCCCGTCGCT
TTTCTCTCCAATCCCGTTCTCCTCATCCCCACCATGGCGTTGATGGGCATCTGGCAGGTTCTGGGCTTCA
ACATGGTGCTCTTCCTCGCCGGCCTCACCGCCATCTCGAAGGATCTGCACGAGGCGGCGCGGCTCGATGG
TGCAAAGAACCCGGTTGACCGGTTCCTGACGGTGACATGGCCGATGCTCGGACCGACCACCATGTTCGTG
GTCGTCACCACCTCCATCTCTGCCTTCAAGGTGTTTGAGACGGTCGCCGTGCTGACCAAGGGCCGCTCCG
GGTCGGAAACACTGCTGTTCGATCTTTATCTCGAAGGTTTCGAATATTCCAACACCGGTTATGCCGCCGC
GCTGACGATTATCTTCCTCGTCATCGTGCTGATCCTGTCGATTGGCCAGACGCTGCATATGGACCGGAAG
GTGCATTACTGATGGCCGTATTCCGCAAATATTTCCCGCATCTCGTCCTTGCGCTGGGCGCTTTCGTGAT
GCTCCTGCCGTTCTATTGGATGGCGCTGACGTCTATCCGCTCGCCGGCGGAAATATTCGACGTCTCGCTC
TGGCCCATTCCGCAGAAATTCGACGCGGCCGACAATTACGCCCGGGCGGCAGGTCAGGTGCCGATGGCAC
GCTTCATGCTGAACGGCGTCATCGTCTGCGTCGGCATTCTCGTCGTGCAAATCCTCACATCGGTTCCGGC
GGCCTATGCTCTGGCAAAACTCCGCTTCCCGGGACGCAAGCTGCTGCTGGGTCTCGTCATCGCAGCGCTC
TGCGTGCCCATCCAGGCGCTGGCGTTGCCGCTCTTCGTCGGTCTGGCCAAGACGCAGCTTTTGAATACTT
ATTTCGCGATGATGATGCCGTTCTTTCTTTCGGTCTTCGCCATCTTCCTGTTCAACCAGTCCTTCCGCAG
CTACCCCGATGAAATCATCGAGGCTGCCCGTATGGATGGTTTCTCGGAAATGGAGATTTGCTGGGGGCTG
GTGCTTCGCGGCTCTTTGCCGTCGCTTGCGGCTTTCTCGATCTTTTCGCTCGTTGCCCACTGGAACGATC
TCTACTGGCCGATGATCGTCATCTCCGACACCAATCTCGCCCCGCCGCCGCTTGGCATGATGCTTTTCGC
CGATGTCGAATCCGGCGCGAATTACGGTGCGCTGATGGCGGGCGCCACACTGATTACCGCGCCGATGGTG
CTGTGCTTCCTCCTCGCACGGCGGCACTTCATCGCCGGTATTACCATGACCGGCGTCAAGTGATGCCGTT
CAGACTTCCTCCTCCCAACCTTTCTGGAGACTGACATGAAACTCAACCGACGCGCCGTGATGGGCGGTCT
GGCTCTTGGCATGGCTTTTGCTGGCCTCGCACAGCCGGTTCTGGCCAACGAAATCACGCTCAACGTTCTT
TACAACCTGCCGGGCTTCACGAAATTCCATCAGCCGCTGGCAGATGAATTCATGAAGAAGAACCCTGACG
TGAAGATCAACTTCCTCGCTCCGGCCGCCGGTTACAACGAAGGCCAGCAGCAGGTTCTGCGCTCTGCCGT
CACGGGCAATCTGCCGGACGTTTATTTCTCGGGCTACAATCTGACGGCGGAACTGGTCCACACGCTTGCA
CCGCGCAACCAGATCACCGATCTCGGCCCGTTCATTCAGGCTGAAGGCGGTCAGGCCTTCCTCGACAAGA
ACTACAGCCCCAAGATGGCCGCACTCGGCCAGATCGATGGCAAGCAATACGGCCTGCCGGTCAATGCTTC
TTCGCCGATCATCTACATCAACTCCGACCTCGTCACCAAGGCTGGCGGCGACCCGGACAAGATGCCGACG
ACCTTCCCGGAGCTCATCGCTCTCGCCAAGAAGATCAAGGCTCTCGACCCGAAATTCGCTGGCATGAGCT
ACGATATCAACGGCTGGCCGGATGACTGGTTGTGGCAGGCGCTCGTTGTCGAACAGGGCGGCAAGCTCGT
CGACGACAAGACCAAGACCGTTGCCTTCGACAACGAGATCGGCCTCAACGCCCTGAAGATGACCCGCCAG
TTCGTTACCGAAGGTGGTCAGAACCTGCTCGACTGGGACCAGTCGCGCCAGCAGTTCGGCGCAGGCCTCA
CCGGCTTCATCTTCTCGACGCCCGCTCACGTTCAGACGATCCAGGGTCTGGTTGGCGACCGCTTCAAGCT
GAAGACGGCGACCTTCCCGCTCGATAACAAGGAAAAGGGCGGCGTGCCGACCGGCGGCAACTCTGCCGTC
ATCCTGACGCAGGAAAAAGCCAAGCAGGATGCTGCGTGGAAATACCTGAAGTGGATCACCGGTCCAGAAG
CGCAGAACACCATCGTTCGCATCACCGGCTACCTGCCGACCAACAAGCTGGCAACCGGCCCGGACTTCCT
CGCTCCTTATTATGTCGAGAACCCGAATGTGAAGACCGCTTCGCTTCAGGCCGATCGTTCTCTGCCCTGG
GCTGGTTATCCGGGCGGCGATTCCGTTCGCATCTGGCGCACGCAGCGCGACATCATCGGCACCGTCATGC
GCGGTGAAGTGACGCCGGAAGCCGGTCTCAAGCAGATCGTCGAGCAGACCAACGCCCTGCTGAAATAAGC
AGAACAAAAAAGAAGCTGCGGGGAAATCCGTTCCCGCAGCCATTTTGCGTAGGAAAATGATAATGAAGAT
CATCCAGATCACCGACACCCATCTTCTGCCGCCCGGCATCGCGATAAACGGCGTGGACCCGGAAAATCAG
CTGCGCGCGGCAGTGGCCGATATCGTCGAAAAACACGCTGACGCCGATCTTCTTGTCATGACGGGCGATC
TTTGCAATTACGGCGAGCCGGAAGCCTACGAGCTGCTGCGCGATATCCTCGCGCCCGTCTCCATTCCCAC
ACGGTTGATGCTCGGTAATCATGATCGCCGTCCTGAATTCGTGGCGGCATTCCCGGAGCAGCCGCGCGAC
GACAATGGCTATATCCAGTCCTTCATCGATACCGAATTCGGCCGCCTGCTGTTTCTCGACAGCCACGAAG
CCGATGTCATCGGCGGCATCTATGGCGCAGATCGTCTGACATGGCTGGAGAATGCGCTGGAAAGTGCGGG
CGATCTGCCAATAACGGTGTTCGTTCATCATCCGCCGATGGATTGCGGCATCCGGCATTTCGAACATATC
GGCATGCATGATGATGGCGCCATCATGCGCCGCCTCGCAGCACACCCGGCCGGCATACGCCATATTGTTT
TTGGCCATATCCATGTGCCGATGGCAGGCACGACGGCGGAGGGCATTGCCTATAGTTCCGGTCAGGCCTG
CGCGCATCGTTTCATCACCGATATCGATGTTGTCGATCCACTGTGGACGGGCGGTAATCCCTGCTACCGG
GTCATAAGCCTCGGTGCATTCGGTCTGCGCGCCTATGATGCGGAAGTTGGGCAGCCCGTTCTGGGCCAGA
CGCCGGTCTGCGAAGGCCCCTGACGCAGGGCGATTTTACCGGCAGCGATGAGGCGCCTCCGCCTTGTTGC
TTGTCGGCGATGGCGAGGCTTGGCGGAAGTCTTGCGCCGATCAGGAGGCTGCGACTGTCTGAAGACCTCT
CAGCCTGTCGCGCCGATGCGCCACTTGCGATGTGTTGAACGGGATTTATGTGCGAAAGCCATAGTTGCGT
TCACACCCTTGATCTATGTCAGTTTCATCGATCAAACTGCACGCCATAGTCGCCCGAGAGGTGGCCAACC
GAATGCCGTGCCATCGTGATGACAGATCATGGAGAAGTGCATGCTTGAAAAGCGTATCCGCAACGCGTCC
CTCTTGAACAGGATCGTCAGCGCCGAAGAGGCCGCCAGTCTCATTCAGGATGGCATGACGGTGGGCATGA
GCGGTTTTACGCGCGCCGGTGAAGCCAAGGCAGTGCCGCTGGCGCTGGCCGAGCGCGCCAAGACCAACCC
CATGAAAATCACCCTGATGACCGGCGCCTCCCTCGGCAACGATCTCGACAAGACCATGGTCGAGGCCGGC
ATGCTGGCGCGCCGCATGCCGTTCCAGTCCGATCCGGCTTTGCGCAAGGCGATCAATGACGGCAGGGTGA
TGTTCATCGATCAGCATCTTTCCGAAACGGTCGAGCAATTGCGCGGCGGTCAGATCCATGGCGTTGATAT
CGCCATTGTCGAGGCGGTGGCAATCACGGCGGAAGGCGGCATCGTACCCACCACCTCGGTTGGTAATTCC
GCAAGTTTCGCCATTCTGGCCGATAAGGTCATCGTCGAGATCAACCTGTCGCAGCCCGAGGTGCTGGAAG
GGCTGCATGATATCTTCATTCCCGCCAAGCGCCCGACCCGTATGCCCATCCCCGTCGTGGCGACGGATAG
CCGTGTCGGCCTGCCTTTCATTCCGGTGCCGCCGGAAAAGATCGCTGCCATTGTGCTGAGCGACAAGAGC
GACAGTTTTTCGACAGTGCTGCCGCCGGATGACGAGACGAAGGCGATTGCCGGCCATCTCACCGAATTCC
TGCTGAATGAGGTCCGTCATGGCCGCATGACGCATGAACTCCAGCCGTTGCAGGCAGGCATCGGCACCAT
CGCCAATGCCGTGATGCACGGGTTCATCGATACGCCGTTTCACGATCTCAAAATGTATTCGGAGGTCCTG
CAGGATTCGACCTTCGAACTGTTCGATGCGGGCAAGCTGACCTTCGCCTCCGGTTCGTCAATCACGCTCT
CCTCCGCCATGAACGAGCAGGTCATGCCACGATTGTCCGAGTATAAGAGCAGACTGATCCTTCGCCCGCA
GGAGGTCAGCAACCATCCGGAAGTCATCCGCCGCCTCGGCATCATCGGCATCAACACAGCTCTGGAATTC
GATATTTACGGAAATGTCAATTCCACTCATGTCGGTGGCACTCACATGATGAACGGCATCGGCGGTTCGG
GTGATTTTGCCCGCAACGCTTACATGTCCATCTTCGTGACGAAATCCATCGCCAAGGGCGGTGCCATTTC
CAGCGTCGTGCCCATGGTCAGCCATGTCGACCATACCGAACACGATGTCGATATTCTCGTCACAGAAACG
GGCCTAGCCGATCTGCGCGGTCTGGCCCCGCGCGAGCGCGCAGCGGTCATCATCGCAAACTGCGTGCATC
CCAGCTATCGCGATGCGCTGACGGATTATTACCAGCGAGCAGCGGCGCGGGGCGGGCACACGCCGCATCT
CATCGAAGAAGCGCTGTCATGGCACAATGCGCTTCGGGAAAGAGGCACCATGCTGCCGCAGCGATAGGCG
GGCGTTTTCCGGCCTGTCGCCCGGCAATTGGGTCCGTTCGGACACACCGGGGCGGAAAGTGTCGCTGATC
CGCGTTGGTTGCTGGCGCGGCAGTTCCGCCTCCGGTAGAAAATCCTCTCCCCCTGGCCGCTATCCGGCTG
CCTCTGGGTTGTAGGAGAGTGATGTGATGCCCATTCGTTTCGTGGCCGTAATCGCTATTGTCGCCCTGCT
TGCGGGCTGCGGCGGGCGTCCCATCGGGGTCATGACGCCGACGGGGCAGACGGTGGCGGGTACAACGCCG
GTCAATCTTCTCGTTGCCACCACGCGTGCGCCATCGGAAAATGCCGCCGTACTTTTTGGCGGCGAGCGCG
GAACGGGCCTGAAAGTCGATGCCGTCACGATCTCCATTCCGCCCAAGGCCAACCGCAAGGTCGGACAGGT
GCAATGGCCGAAGAAGCTGCCGCCCAACCCGCTGAAGGATTTCACCACGGTTGCCGTAGAGCCTATTCGT
TCCGAAGCGGAGACGAAAAGCTGGATCAGCAAACATATCAAGAAGGACCGCCGCGTGCTGGTCTTCGTAC
ACGGTTTTAATAATCGTTACGAGGAATCCGTCTATCGCTTTGCCCAGATCGTCTATGATTCCGGCTCGGA
TGTCGTACCTGTGGTGTTCACCTGGCCGTCGCGAGCCAGTATTTTCGATTATAATTACGACAAGGAAAGC
ACCAATTACTCGCGCGATGCGCTTGAGGAAATGTTGACCCGCCTCGCACGAGACAAGTCGATCGGTGAGG
TCACCGTGATGGCGCATTCCATGGGCACCTGGCTTGCGGTTGAGGCGTTGCGCCAGATGGCGATCCGCAA
CGGCCGCGTTGATCCGAAGATCGGTAATGTCATTCTGGCTGCGCCTGATCTCGATGTGGATGTGTTCAGC
CGGCAGTTCACCAGCCTCGGCAAGACGCCGCCTAAATTCACGCTCTTCGTCTCACAGGATGACCGTGCGC
TCAGCCTGTCGCGCCGCATTTCCGGCAATGTCGATCGGCTGGGCCAGATCGACCCATCCGTCGAGCCCTA
TCGCAGCCAGCTGGAAAAGGCCGGGATAACGGTTCTCGATCTCACCAAGCTGCAATCCGGTGATCGTCTG
AACCACGGTAAATTTGCCGAGAGCCCCGAGGTCGTCCGCCTGATCGGCGACCGTCTCATTGCCGGCCAGA
CGGTGACGGATTCCGACGTCGGTCTGGGCGAAGCGCTGGGTGCTGTCAGCATCGGCGCGGCGCAAACGGT
TGGAACAGCGGCCAGCGTGGTGGTCAGCGCGCCGATTGCGGTGTTCGATCCACGCACGCGGGAAAATTAT
GGCAGGCAGGTGGAGCGGCTTGGGCGTTCCGTCGAAAACACTGTCGGGTCGGTGGGTGATACGGCCGGTT
CCGTAGTGGACGATCAGGCGCTTCAGTCGTCAAGGGTCAACTGCGATGCCGTCGCCAATCGAAACCGGGT
GGAGTGCCGCAGTCGCTAAAGCCATGATGCGGCTGAGGGTAGCGGAACGTCAGGCGTTTTTGTCATTGCC
CTTCCGCAGATTTGTATACAGCTTGTATTTTTATCTGTATGGTCGGGCCTTCAACCCAACTTCCGGAGTA
GACCCCCATGCGTTGGAAACGCACCCTCCAGCTTCTCGATGTTCATTGCGAAGGCGAAATCGGCCGTGTC
GTCACCGGCGGCGCACCGAAAATACCCGGCAACACGGTGGCCGAGCAATTGCATTGGATGAACACCGATC
CGCAAGGAGAAGCCTTGCGCCGCTTCCTGACGCTGGAGCCGCGCGGCACGCCCATGGGGTCGGTCGATCT
CCTCCTGCCGCCGAAACATCCGGATGCGCATGCCGCCTTCGTCATTCTGCAGCCGGATCAGGCGCATGCC
AGTTCGGGTTCGAATTCCATTTGCGCGACGACCGCGCTTCTGGAAAGCGGCATGGTCGAGATGCAGGAGC
CGGAAACCGTCATTATTCTGGAAACGGCCGCCGGCCTCGTCAAAGCGACGGCCACCTGCCGGGACGGACG
CTGCGAAAAGGTCAAGCTGACCATGGTGCCGTCCTTCGTGCATGAGCTGGATGTCAGCATCGATACGCCC
GAATGGGGCAGGGTGACGATGGACATTTCCTATGGCGGCATTTTTTACGCACTCGTCGATGTCCGTCAGA
TCGGTCTCACCATTGAGAAGGCCAATGCTGCGAAACTCGTTGCCGCCGGTATGACTCTGAAGGACCTCGT
CAACCGTGAAATGACGGTCGTTCATCCGGAAACCCCTGCCATATCAGGCGTCGCTTATGTCATGTTCCGG
GATGTTGATGCCGACGGCTCGATCCGCACCTGCACGACCATGTGGCCGGGCCGCGCGGATCGCTCGCCCT
GTGGCACCGGCAATTCCGCCAATCTTGCCACGCTTTATGCGCGCGGCAAGGTGAAGGTGGGAGACGAATA
TAAATCCCGCTCGATCATCGGGTCGGAATTCGATGTCGGCCTTTCCGCCGTTACCGAAGTGGCCGGCCGT
CCGGCCGTCATTCCCACCATTGCCGGGCGCGGCTTCACCTTCGGTCTGCATCAGGTTGGCCTCGATCCCT
TCGACCCGCTGGGCGATGGTTTCGCCATGACCGATGTCTGGGGTCCGGAAGCGGGCAACATCTGACGCAC
GCTTCAAAAAAATGACATTTACAGCTGCCGGATGGTCTCTGGCGGCTGTTTTCCCGCGACAAAAGATGCT
AAGCGGGCGCAATTCCATCATGTTCCGAGGTATCCCGATGAAGTCGCTCACCCTGCGCCGCCCTGATGAC
TGGCACCTGCATCTTCGTGATGGCGCCATGCTGGAAGGGGTGATCGGGGATACGAGCCGCCATTTCGCCC
GCGCCATCATCATGCCGAATCTGGTGCCGCCCGTCGTCACCACGGCCGATGCCAGCGCCTATCGAGAACG
CATCCTCAAGGCGATCCCGGAGGGTGACCGCTTCGAGCCGCTGATGACCCTCTACCTCACTGAGGATACT
GTTGCTGATGACGTGGAAGAGGGCAAAAAAAGCGGCCTCATCACCGCCGTAAAGCTCTATCCTGCGGGTG
CGACCACCAATTCTCATGGCGGCGTGCGCGATTTCAACAAGGCGATGCCGGTGCTGGAACGCATGGCAAA
GATCGGCCTGCCGCTCTGCGTGCATGGCGAGGTGACGACGCCAGACGTCGATATTTTCGACCGCGAGAAG
GCCTTCATCGATACGGTTCTGGAGCCCCTGCGCCAGCGCCTGCCAGAGTTGAAGGTGACGATGGAACACA
TCACCACCCGCGATGGCGTGGACTACATCAAGTCTTCCAATGCCAATCTGGCCGGCTCCATCACCACGCA
CCACCTCATCATCAACCGCAACGCCATTCTGGTCGGCGGTATCAAGCCGCATTATTATTGCCTGCCCGTC
[truncated: 4,804,829 more chars]
